# Supplementary material for: An integrated transcriptomic and proteomic map of the mouse hippocampus at synaptic resolution
Source: Nat Commun. 2025 Aug 26;16:7942. doi: 10.1038/s41467-025-63119-5 (PMC12381143; doi:10.1038/s41467-025-63119-5)
Supplement: Supplementary file 3 — Supplementary Data 1 [file 41467_2025_63119_MOESM3_ESM.xlsx]

## Sheet: Summary
Summary
This workbook contains two main types of data:
	1. LFC (Log2 Fold Change) Results (resLFC):	These sheets contain differential expression analysis results for various tissue comparisons.Please refer to each sheet for the specific comparison results.
	The columns contain the following labels:
	baseMean	The average expression level of a gene across all samples, providing a baseline measure of gene activity in both conditions.
	log2FoldChange	The log2-transformed fold change, indicating how much a gene's expression differs between two conditions, where a positive value means upregulation and a negative value means downregulation.
	lfcSE	The standard error of the log2 fold change, reflecting the variability or uncertainty in the fold change estimate, which helps assess the reliability of the log2FoldChange value.
	svalue	The s-value (symmetric p-value) used to evaluate the statistical significance of the differential expression, with smaller values indicating higher confidence in the observed fold change.
	diffexpressed	diffexpressed: A label (UP/DOWN/NO) that indicates whether a gene is differentially expressed, based on thresholds for log2 fold change and s-value.
	delabel	Contains the gene identifier for genes that are differentially expressed (either UP or DOWN), and is empty for genes not significantly changed.
	2. GO (Gene Ontology) Enrichment Analysis:	These sheets contain GO enrichment results for the different tissues. Please see each sheet for the detailed data and analysis results.
	The columns contain the following labels:
	ONTOLOGY	The type of ontology: Biological Process (BP), Molecular Function (MF), Cellular Component(CC).
	ID	The unique identifier for the GO term.
	Description	A description of the GO term.
	GeneRatio	The ratio of genes in the GO term that are differentially expressed.
	BgRatio	The ratio of genes in the GO term in the background.
	RichFactor	The ratio of the observed genes to the expected number of genes in the GO term.
	FoldEnrichment	The fold enrichment of the GO term in the differentially expressed genes.
	zScore	A measure of the statistical significance of the GO term.
	pvalue	The p-value for the GO enrichment analysis.
	p.adjust	The adjusted p-value after correcting for multiple testing.
	qvalue	The q-value indicating the false discovery rate.
	geneID	A list of gene IDs associated with the GO term.
	Count	The number of genes in the GO term.

## Sheet: resLFC_TissueCA1_vs_CA3
baseMean	log2FoldChange	lfcSE	svalue	diffexpressed	delabel
613.34	-0.00666343	0.12292	0.201603	NO
1.05549	0.0221929	0.305482	0.195732	NO
28.2141	0.394054	0.285251	0.0202138	NO
199.026	-0.139758	0.224146	0.0854637	NO
147.886	0.230213	0.125619	0.00687733	UP	Lypla1
166.978	-0.165511	0.197176	0.0596046	NO
132.549	0.534018	0.147012	1.55942e-05	UP	Rgs20
1086.54	-0.408637	0.191632	0.00303054	DOWN	Atp6v1h
5.24772	0.214391	0.376211	0.0940799	NO
15.195	2.41889	0.389656	1.69667e-11	UP	Npbwr1
643.307	-0.0530729	0.095077	0.0960688	NO
320.347	-1.44315	0.190444	7.59313e-16	DOWN	St18
804.785	0.0252807	0.10074	0.152906	NO
202.214	0.290857	0.174748	0.0104589	NO
147.201	-0.186925	0.205009	0.0523651	NO
133.927	0.404521	0.160911	0.000933359	UP	Adhfe1
2201.78	0.844789	0.136943	2.27059e-11	UP	Vxn
13.3528	0.136187	0.240302	0.0945175	NO
604.12	-0.0558407	0.146719	0.12778	NO
66.2981	0.291577	0.176051	0.0107054	NO
1.89982	0.0695024	0.316472	0.159945	NO
20.6629	0.206774	0.238362	0.0568791	NO
3.10898	0.0628718	0.309471	0.163048	NO
3.81947	0.0368446	0.300358	0.18185	NO
443.861	-0.172008	0.188816	0.0524174	NO
195.258	0.331571	0.147584	0.00214536	UP	Cspp1
918.534	-0.0720553	0.120638	0.0895676	NO
0.511742	-0.0231487	0.311577	0.19519	NO
565.223	0.586584	0.203569	0.000282565	UP	Prex2
585.682	-0.211931	0.0970094	0.00259611	DOWN	A830018L16Rik
56.9107	0.51797	0.681267	0.0682527	NO
23.5635	-0.706786	0.283015	0.000981063	DOWN	Slco5a1
704.012	0.410378	0.184075	0.0022453	UP	Ncoa2
170.918	-0.0972855	0.118997	0.0615608	NO
69.1309	0.00741776	0.182972	0.206762	NO
127.705	0.358519	0.16945	0.00322525	UP	Eya1
8.47318	0.0863735	0.276422	0.140253	NO
5.43988	0.12424	0.337723	0.129929	NO
148.951	0.426478	0.120412	2.21803e-05	UP	Kcnb2
55.7457	0.238604	0.207501	0.0329538	NO
5.11557	0.0250618	0.271044	0.189978	NO
5.36571	-0.344267	0.49926	0.07605	NO
632.557	-0.0433509	0.213872	0.163205	NO
72.6873	-0.600527	0.205778	0.000251193	DOWN	Rdh10
1271.65	-0.379632	0.0911155	1.37833e-06	DOWN	Stau2
539.408	-0.306109	0.156238	0.00493959	DOWN	Ube2w
807.875	-0.274973	0.155496	0.00812585	DOWN	Eloc
241.231	-0.331957	0.175053	0.00589794	DOWN	Tmem70
4.75187	-0.00723993	0.282783	0.215524	NO
407.507	0.195237	0.111213	0.00831833	UP	Jph1
882.123	-0.265412	0.0911301	0.00025659	DOWN	Gdap1
11.5653	-0.681063	0.48192	0.0190737	NO
93.3799	-0.884163	0.192071	1.46609e-07	DOWN	Crispld1
0.107431	-0.00826779	0.310993	0.214778	NO
0.960579	-0.00883227	0.309446	0.213277	NO
5.71366	-0.0569298	0.31005	0.167691	NO
1.1355	-0.0658805	0.314838	0.162046	NO
0.163965	0.00690326	0.310903	0.218392	NO
32.5192	0.061002	0.225882	0.149065	NO
1543.17	-0.0299752	0.0993376	0.142268	NO
9.14182	-0.707957	0.639206	0.0360475	NO
2.28665	0.0400401	0.301748	0.179288	NO
150.824	-0.101143	0.178908	0.0947563	NO
10.5632	0.895618	0.422621	0.00318158	UP	Gsta3
8.59039	-0.138722	0.293221	0.11123	NO
0.147268	0.00380336	0.310905	0.229252	NO
0.130188	-0.0011969	0.310763	0.240232	NO
0.266533	-0.00219297	0.310775	0.235152	NO
745.161	-1.83499	0.236649	1.48265e-16	DOWN	Kcnq5
1567.37	-0.554046	0.166504	5.1653e-05	DOWN	Rims1
1669.77	-1.6093	0.154003	3.45324e-27	DOWN	Ogfrl1
88.0327	-1.35016	0.228594	1.09762e-10	DOWN	B3gat2
452.507	-0.435049	0.0869758	2.02355e-08	DOWN	Smap1
105.261	-0.206459	0.308289	0.078674	NO
196.984	0.345963	0.127232	0.00047444	UP	Fam135a
4.68599	0.15708	0.31483	0.106322	NO
184.505	0.484577	0.121661	3.38689e-06	UP	Col19a1
1096.34	0.0559372	0.069157	0.0625364	NO
855.717	0.538134	0.19139	0.000365217	UP	Adgrb3
1.53113	0.0615827	0.312754	0.164541	NO
0				NO
0.601646	-0.0119071	0.307865	0.207537	NO
720.957	0.131887	0.146939	0.0537492	NO
102.28	-0.286427	0.134899	0.00315116	DOWN	Ptp4a1
0.041794	0.00297515	0.310892	0.232831	NO
78.5468	1.02756	0.218183	8.99433e-08	UP	Khdrbs2
9.91884	2.9349	0.638635	1.62936e-07	UP	Gm9839
33.4258	0.472596	0.222324	0.00311656	UP	Prim2
199.763	-0.0128539	0.0976373	0.179559	NO
52.1436	-0.572967	0.199656	0.000293686	DOWN	Bag2
229.309	0.133919	0.13007	0.0420075	NO
53.7188	0.286009	0.220579	0.0245088	NO
531.639	-0.0584139	0.0978956	0.0896272	NO
2888.57	0.168163	0.180365	0.0504949	NO
137.696	-0.375136	0.269208	0.0197685	NO
129.841	-0.0399455	0.133672	0.142846	NO
6.09911	0.089103	0.312783	0.14575	NO
0				NO
0.311545	0.00471262	0.310813	0.224322	NO
0.193914	-0.000329284	0.310776	0.24303	NO
504.547	-0.378558	0.151549	0.000978951	DOWN	Amer3
2520.04	-0.837362	0.124144	4.68164e-13	DOWN	Arhgef4
2418.64	0.0128966	0.136244	0.189334	NO
1593.14	0.0178481	0.0664877	0.149422	NO
352.702	-0.227872	0.12495	0.0070096	DOWN	Hs6st1
501.121	-0.0548707	0.0994405	0.0972606	NO
7.99311	0.089098	0.269257	0.136669	NO
82.7094	-0.0154937	0.184278	0.192281	NO
687.284	-0.000636201	0.152436	0.239905	NO
2.4607	-0.0362804	0.305194	0.182829	NO
621.54	-0.698838	0.101709	1.64398e-13	DOWN	Lman2l
145.38	-0.48463	0.177476	0.000458068	DOWN	Cnnm4
207.004	-0.113873	0.102128	0.0354047	NO
27.2624	0.0713883	0.21293	0.135732	NO
47.7183	-0.360921	0.241105	0.0157272	NO
91.9388	0.485632	0.215764	0.00211747	UP	Sema4c
4.61312	-0.0253407	0.284379	0.190885	NO
285.884	-0.0944514	0.221657	0.119368	NO
2240.83	-0.293786	0.0760155	5.77104e-06	DOWN	Actr1b
2.82243	0.188331	0.38245	0.107476	NO
60.1582	-2.0464	0.259375	6.61806e-17	DOWN	Zap70
740.177	0.151984	0.177374	0.058021	NO
151.929	-0.719453	0.250502	0.000291953	DOWN	Vwa3b
2.69618	0.0025942	0.297102	0.233779	NO
1132.89	0.0749296	0.139274	0.0997409	NO
719.409	-0.435114	0.0849387	1.1106e-08	DOWN	Coa5
199.248	-0.110505	0.19424	0.0942389	NO
339.554	0.0315609	0.137001	0.157546	NO
3381.72	0.401959	0.116466	3.14838e-05	UP	Cracdl
138.662	0.382387	0.193812	0.00477076	UP	Tsga10
34.4831	-0.168768	0.194012	0.0566299	NO
36.0785	0.0281724	0.182861	0.174468	NO
252.68	-0.0528387	0.205849	0.151837	NO
2.75076	-3.34184	1.14343	0.000245869	DOWN	Lyg2
0.0304152	-0.00399611	0.31096	0.228051	NO
242.294	-0.0617166	0.153542	0.123681	NO
1381.06	-0.223445	0.229324	0.0467469	NO
173.203	0.375714	0.210191	0.00773607	UP	Rev1
454.91	0.0843589	0.151011	0.0959495	NO
1221.92	-0.212796	0.153908	0.0201533	NO
510.326	-0.213645	0.101177	0.00327801	DOWN	Chst10
0.116634	-0.00533684	0.310973	0.222982	NO
161.361	-0.0696906	0.171902	0.123143	NO
134.406	1.98519	0.21748	1.07815e-21	UP	Npas2
36.6689	0.0779353	0.214233	0.130726	NO
88.0197	0.237444	0.189816	0.0267268	NO
195.84	-0.145895	0.159378	0.0520692	NO
211.23	-0.27396	0.176933	0.0139166	NO
1450.81	0.168669	0.0784131	0.00286557	UP	Creg2
5.32643	-0.193927	0.371483	0.102283	NO
1273.53	-0.0507929	0.129473	0.125354	NO
1.44401	-0.011876	0.306195	0.207501	NO
155.647	-0.48746	0.337725	0.0177799	NO
4.2253	0.0739211	0.287578	0.151738	NO
2.38192	0.0194037	0.290413	0.197742	NO
1.15031	-0.00247861	0.308518	0.234413	NO
0.853429	0.00813661	0.304172	0.214639	NO
174.635	-1.06134	0.199554	3.40359e-09	DOWN	Slc9a4
236.42	0.207562	0.123696	0.0101479	NO
50.4442	-0.0218438	0.181738	0.182426	NO
0.298609	0.00511208	0.310661	0.223479	NO
482.976	0.829034	0.0837872	1.2434e-24	UP	Pou3f3
241.814	0.101113	0.174329	0.0923896	NO
61.3692	0.807305	0.248158	6.91806e-05	UP	Gpr45
481.384	0.0698867	0.114036	0.0872063	NO
256.115	0.162851	0.0962729	0.00972971	UP	AI597479
238.549	-0.224634	0.169663	0.0231775	NO
320.361	-0.559609	0.122683	1.8836e-07	DOWN	Nck2
29.8928	-0.0739044	0.317409	0.156994	NO
316.51	-0.276732	0.143362	0.00532952	DOWN	Uxs1
459.536	-0.194467	0.155968	0.0270422	NO
0.491234	0.0119458	0.3109	0.207681	NO
19.1104	0.0534103	0.250036	0.161064	NO
79.6113	0.406564	0.138293	0.000231762	UP	Poglut2
180.194	-0.0854	0.139625	0.0874637	NO
203.479	-0.0309846	0.110904	0.146942	NO
0.436437	-0.00408618	0.310399	0.227455	NO
20.0345	0.205451	0.253141	0.0622966	NO
21.5219	0.090269	0.251825	0.131643	NO
71.0889	1.20647	0.201379	6.64326e-11	UP	Col5a2
224.562	-0.272107	0.140558	0.0052762	DOWN	Wdr75
78.2556	0.290602	0.140234	0.00376257	UP	Slc40a1
30.4858	-0.03292	0.239377	0.178051	NO
19.6678	-0.0722714	0.230143	0.140074	NO
1152.62	0.130385	0.14026	0.0507532	NO
541.836	-0.692828	0.0937803	3.13975e-15	DOWN	Tmeff2
59.351	-0.0112137	0.173097	0.198336	NO
131.353	-0.0934395	0.113901	0.0612851	NO
115.19	-0.0107912	0.136808	0.193823	NO
1.16656	0.0364795	0.306336	0.182752	NO
211.6	0.00570991	0.0843623	0.197427	NO
2656.42	-0.357573	0.103052	2.90466e-05	DOWN	Gls
212.861	0.230197	0.105242	0.0025727	UP	Nab1
41.7588	0.27796	0.195992	0.0188185	NO
849.084	-0.147186	0.113068	0.0241699	NO
225.077	-0.192639	0.115848	0.0104765	NO
112.542	-0.254189	0.130196	0.00504241	DOWN	Hibch
50.6628	0.307911	0.186236	0.0107937	NO
2.18991	0.179724	0.357563	0.105606	NO
0.913845	0.0202406	0.31049	0.198169	NO
35.794	0.3038	0.225757	0.0220821	NO
46.3892	-0.109994	0.220236	0.106163	NO
68.2695	0.155135	0.153313	0.0436348	NO
111.678	0.146096	0.186196	0.0652496	NO
4.2143	0.161891	0.309605	0.102144	NO
33.2636	0.351038	0.252886	0.0199121	NO
186.529	0.339661	0.147078	0.00174623	UP	Hecw2
1.3017	-0.0177786	0.305987	0.200351	NO
245.972	-0.143872	0.114565	0.0265079	NO
0.101427	-0.00520278	0.310963	0.22338	NO
168.084	-0.175899	0.163056	0.0381895	NO
65.0183	0.172376	0.167675	0.0421695	NO
2158.03	0.295145	0.113333	0.000689782	UP	Sf3b1
76.6395	-0.151456	0.174461	0.0568079	NO
844.115	-0.365137	0.135916	0.000526424	DOWN	Hspd1
179.251	-0.184161	0.263841	0.0750558	NO
534.357	-0.180734	0.196036	0.0513922	NO
299.468	0.426443	0.113525	9.28434e-06	UP	Rftn2
60.2638	0.158845	0.159345	0.0448988	NO
48.0655	0.137394	0.182099	0.068799	NO
0.171727	-0.00142901	0.310982	0.238904	NO
371.478	-0.427659	0.135873	0.000100847	DOWN	Plcl1
76.7072	2.7182	0.458177	9.76952e-11	UP	Satb2
176.505	0.10175	0.168117	0.0883164	NO
68.4042	-0.0562936	0.222596	0.152629	NO
104.591	-0.0394845	0.14329	0.147816	NO
116.925	0.783724	0.157239	2.21138e-08	UP	Spats2l
80.2065	0.406359	0.164058	0.0010221	UP	Kctd18
5.77248	0.538627	0.562407	0.048415	NO
68.1717	0.128991	0.213639	0.0885149	NO
12.0399	0.545186	0.515607	0.0400056	NO
23.7974	-0.419135	0.339556	0.0277717	NO
0.670547	0.0329068	0.311942	0.186273	NO
1016.03	-0.00743082	0.07477	0.187949	NO
767.954	0.306006	0.0819412	9.92125e-06	UP	Clk1
86.748	-0.100374	0.192127	0.102243	NO
149.57	-0.332643	0.126328	0.000627256	DOWN	Nif3l1
224.538	0.0664215	0.124325	0.100217	NO
449.988	-0.0462134	0.260867	0.169136	NO
2.80307	0.0532232	0.294078	0.168296	NO
153.093	-0.00423355	0.11576	0.208471	NO
19.6084	0.17928	0.262788	0.0770281	NO
0.612391	-0.0309379	0.312457	0.188101	NO
1884.93	-0.33625	0.137693	0.00116395	DOWN	Trak2
196.802	0.0546922	0.107073	0.104033	NO
0.482652	-0.00268291	0.309289	0.233825	NO
174.484	-0.0604752	0.189798	0.139198	NO
10.0554	-0.176542	0.317432	0.0965257	NO
762.143	-0.140567	0.182418	0.0668794	NO
3.41275	0.0793099	0.311072	0.152114	NO
59.5272	-1.22107	0.223468	1.58867e-09	DOWN	Fzd7
86.5291	-0.395863	0.176918	0.00218784	DOWN	Gm973
309.481	-0.135958	0.226267	0.0889123	NO
247.912	-0.192282	0.144598	0.0228476	NO
1180.1	0.13558	0.0914054	0.0162423	NO
529.304	-0.0938611	0.137434	0.0769302	NO
310.548	0.0982312	0.0986738	0.0450638	NO
234.818	-0.292351	0.10841	0.000504524	DOWN	Wdr12
135.224	0.35006	0.132844	0.000621012	UP	Carf
134.7	0.541518	0.182807	0.00021575	UP	Nbeal1
75.3457	0.0549425	0.142863	0.126906	NO
475.435	0.13473	0.217958	0.0864542	NO
331.175	0.0542166	0.138292	0.125413	NO
30.1496	0.122272	0.221266	0.0970818	NO
0.353997	-0.00816043	0.310945	0.215021	NO
0.516746	0.0305613	0.312461	0.188367	NO
1.64801	0.0502593	0.31308	0.172993	NO
39.4045	0.00592761	0.181661	0.21056	NO
607.123	-1.5666	0.212366	3.67127e-15	DOWN	Nrp2
227.572	0.437232	0.178839	0.00114968	UP	Ino80d
1110.65	-0.100186	0.0977474	0.0424779	NO
1011.52	-0.167562	0.250149	0.078615	NO
134.322	0.389279	0.197024	0.00470956	UP	Zdbf2
933.605	-0.224621	0.158993	0.0191085	NO
1.64718	-0.00323002	0.304341	0.231814	NO
7.06068	-0.377924	0.468854	0.0628691	NO
143.047	-0.101133	0.142058	0.0733692	NO
396.786	-0.585043	0.139029	1.08152e-06	DOWN	Klf7
372.175	0.0896627	0.101831	0.0556188	NO
65.301	0.10659	0.162454	0.0806444	NO
51.6318	0.526601	0.224595	0.00157845	UP	Ccnyl1
9.52424	-0.0309532	0.277886	0.184802	NO
334.118	-0.0978759	0.160111	0.0875231	NO
0.116634	-0.00533684	0.310973	0.222999	NO
0.0804188	-0.00712334	0.311	0.217761	NO
1.5253	-0.0187267	0.303599	0.199224	NO
50.3107	0.0747561	0.183705	0.122825	NO
323.295	-0.293628	0.157103	0.0062707	DOWN	Idh1
382.768	0.11261	0.130251	0.0571998	NO
2.91932	0.0885292	0.314672	0.146585	NO
10065	0.216752	0.192924	0.0347641	NO
2589.59	0.00626447	0.107371	0.200296	NO
175.618	-0.277988	0.103982	0.000546045	DOWN	Rpe
162.838	0.301358	0.15342	0.00487161	UP	Kansl1l
221.017	0.182337	0.115361	0.0128403	NO
0.527741	0.0202448	0.310362	0.19815	NO
2.50414	2.43535	1.19554	0.0040739	UP	Myl1
1108.31	-0.233602	0.101746	0.00184405	DOWN	Lancl1
2.41829	-0.150182	0.341583	0.117082	NO
280.571	0.281535	0.162048	0.0087576	UP	Erbb4
31.0911	0.178838	0.203207	0.0556541	NO
8.20713	-0.285844	0.506346	0.0949354	NO
35.2074	2.84318	0.428	9.90307e-13	UP	Vwc2l
3.97084	0.260155	0.385397	0.0780456	NO
1.5594	0.0553222	0.315834	0.169565	NO
256.562	0.0716398	0.082081	0.0562923	NO
396.617	0.925389	0.299688	0.000126478	UP	Fn1
1.99572	-0.0243252	0.308755	0.19386	NO
32.0439	-1.08343	0.247998	4.92376e-07	DOWN	Mreg
30.6703	-0.0407881	0.247484	0.171768	NO
109.336	0.37513	0.175079	0.00292836	UP	Tmem169
147.156	-0.0636317	0.0995128	0.0831093	NO
181.565	0.468334	0.221789	0.00327361	UP	Marchf4
589.27	0.361423	0.0801989	2.62047e-07	UP	Smarcal1
0.0413637	-0.00401795	0.310969	0.22789	NO
105.299	-0.0342515	0.277571	0.181638	NO
145.445	-0.178789	0.297882	0.089091	NO
1320.32	0.413473	0.263708	0.0132604	NO
0.220468	-0.0028313	0.310811	0.233577	NO
282.61	0.81038	0.231389	2.63616e-05	UP	Tns1
0.702829	-0.0798616	0.321989	0.153578	NO
0.157092	-0.00571221	0.310993	0.222017	NO
0.244684	0.0078637	0.310961	0.215922	NO
2084.25	-0.0374945	0.16373	0.157861	NO
0.0396488	-0.00176485	0.310978	0.23685	NO
923.149	-0.212544	0.229735	0.0511499	NO
1147.8	0.397707	0.130899	0.000157156	UP	Pnkd
218.12	-0.0121313	0.0911264	0.179076	NO
17.3296	-0.398936	0.406536	0.0461106	NO
19.4285	0.196438	0.211086	0.0505981	NO
135.594	0.0418516	0.141135	0.143563	NO
3.42441	0.132301	0.328032	0.123382	NO
180.995	0.250725	0.182973	0.0209767	NO
207.45	-0.0364013	0.0926615	0.125294	NO
199.019	0.22594	0.125162	0.00735842	UP	Plcd4
273.432	0.155055	0.176899	0.0559198	NO
153.025	0.0881247	0.121719	0.0721331	NO
291.272	0.0769132	0.141731	0.0989082	NO
40.4765	0.370647	0.257074	0.0178364	NO
187.725	0.162963	0.149637	0.0373783	NO
27.5612	0.0772807	0.194741	0.124577	NO
0.564337	-0.00344833	0.310193	0.231453	NO
0.568953	-0.0242136	0.310759	0.194123	NO
14.1087	-0.557684	0.788373	0.0739692	NO
1013.9	0.0531704	0.145173	0.130168	NO
0.17365	0.0131364	0.311189	0.206075	NO
0.54108	-0.00766262	0.309023	0.216336	NO
43.388	-0.0890169	0.280068	0.139357	NO
1.48442	-0.00039968	0.302934	0.242855	NO
21.3716	-0.0155297	0.205482	0.194779	NO
3.73462	-0.0772637	0.310577	0.153381	NO
180.489	0.0102984	0.125752	0.192846	NO
1329.88	-0.351079	0.106163	5.7965e-05	DOWN	Retreg2
165.338	-0.121027	0.179991	0.0783398	NO
170.467	-0.00183947	0.10994	0.223364	NO
968.483	-0.285537	0.149854	0.00574272	DOWN	Atg9a
133.29	0.426856	0.178937	0.00139803	UP	Ankzf1
76.8889	0.280764	0.209185	0.022294	NO
355.226	-0.0370461	0.115289	0.13874	NO
3801.82	-0.772111	0.126682	3.21315e-11	DOWN	Tuba4a
0.0376703	-0.00392681	0.31096	0.228517	NO
665.214	-0.148801	0.097255	0.014545	NO
3787.72	-0.143098	0.13634	0.0406405	NO
154.46	0.273373	0.279925	0.0465125	NO
171.804	-0.133988	0.149858	0.0540656	NO
11.3674	0.144337	0.301471	0.110019	NO
914.844	-0.0109788	0.165425	0.197872	NO
220.28	-0.0974605	0.095458	0.0428027	NO
32.381	0.320231	0.247635	0.0246658	NO
526.64	-0.171561	0.202535	0.0589366	NO
264.752	0.0151943	0.177973	0.191923	NO
101.989	-0.226322	0.231902	0.046613	NO
145.003	0.182926	0.223311	0.0614137	NO
209.391	-0.115252	0.104859	0.0364948	NO
698.671	0.0646799	0.164249	0.125095	NO
3846.61	-0.806338	0.11988	4.90858e-13	DOWN	Epha4
1.18194	-0.00463941	0.310996	0.22447	NO
1.80216	-0.136761	0.343908	0.124417	NO
58.2206	-0.345362	0.163139	0.00321212	DOWN	Sgpp2
505.017	-0.238239	0.121808	0.00499658	DOWN	Farsb
2.26462	0.00809988	0.302729	0.214622	NO
1483.82	0.138716	0.0624017	0.00227082	UP	Acsl3
49.4275	-0.0276367	0.210737	0.179713	NO
4.96875	0.0262362	0.275716	0.189183	NO
1923.11	0.66915	0.101998	1.4453e-12	UP	Scg2
13.815	-0.366084	0.398909	0.0517738	NO
251.805	0.108473	0.106496	0.0429656	NO
152.326	-0.0888825	0.143562	0.0861969	NO
1172.85	0.22155	0.097418	0.00194476	UP	Serpine2
2.02638	0.0276893	0.299054	0.189884	NO
1069.14	-0.0796319	0.116653	0.0769694	NO
963.504	0.0291137	0.167138	0.169779	NO
160.258	0.267143	0.128678	0.00373013	UP	Nyap2
146.691	-0.158845	0.185616	0.0580926	NO
65.3967	-0.27635	0.196624	0.0193426	NO
9.76103	0.126099	0.302449	0.121174	NO
6.12084	0.0294524	0.292838	0.187568	NO
1082.05	-0.0301536	0.0912176	0.136769	NO
0.124316	0.00786625	0.310943	0.215905	NO
684.259	-0.0623436	0.0715105	0.0564523	NO
27.0799	0.255103	0.276576	0.0513749	NO
0				NO
0				NO
4.1223	-2.05349	0.647347	9.34692e-05	DOWN	Daw1
2595.21	0.0279629	0.134454	0.162203	NO
235.863	0.206763	0.139771	0.0164904	NO
729.506	0.179806	0.112287	0.0122672	NO
1436.28	0.0822255	0.148372	0.0968037	NO
9.20933	-0.0289823	0.266987	0.185433	NO
87.33	0.134355	0.19138	0.0746476	NO
0.305023	0.0119439	0.311127	0.207699	NO
0.17043	0.00213119	0.310745	0.235275	NO
0				NO
8.08069	0.122416	0.278281	0.117062	NO
2.10459	0.115889	0.319416	0.130766	NO
26.0989	0.241409	0.257468	0.0499963	NO
5.5671	0.0959242	0.294824	0.138084	NO
1378.8	-0.0866117	0.0670132	0.0247445	NO
6365.79	-0.783719	0.183658	8.15405e-07	DOWN	Itm2c
8.89885	0.145498	0.313298	0.112756	NO
6.70373	0.00586804	0.26477	0.218443	NO
104.689	0.148791	0.148033	0.0442408	NO
1280.89	-0.389532	0.132859	0.00023835	DOWN	Psmd1
3.05972	0.309497	0.462551	0.0787723	NO
271.6	0.0507974	0.109875	0.113113	NO
6.02366	0.0126832	0.293826	0.205585	NO
0.177232	0.00888162	0.310977	0.213242	NO
2429.19	-0.104132	0.100238	0.0413123	NO
1.20696	-0.0286434	0.306856	0.189675	NO
0.256408	0.00879702	0.311036	0.213592	NO
391.504	-0.106507	0.25391	0.120678	NO
175.47	0.000238002	0.168177	0.242753	NO
139.512	-0.170341	0.173094	0.0458436	NO
8.73659	-0.0329064	0.281871	0.1835	NO
197.637	0.0183353	0.112078	0.172079	NO
10.8492	-0.0297822	0.251012	0.182887	NO
0.244793	-0.00148631	0.31063	0.238708	NO
0				NO
348.935	0.0192068	0.106874	0.168589	NO
123.174	-0.148038	0.141604	0.0408797	NO
727.964	-0.123329	0.101262	0.0287349	NO
37.4842	0.0487167	0.311359	0.173983	NO
0.15992	-0.00523537	0.310969	0.223297	NO
699.125	1.18981	0.108182	5.73866e-30	UP	Ngef
3.08924	0.0320614	0.285095	0.184439	NO
131.364	0.327592	0.208001	0.0129865	NO
461.119	0.00320826	0.115904	0.213977	NO
11.8529	-0.350344	0.279903	0.026672	NO
1196.23	-0.10034	0.11589	0.0570573	NO
186.328	0.225578	0.146269	0.0141381	NO
3.11594	0.115725	0.307254	0.128457	NO
0.0878917	0.00412038	0.310954	0.22718	NO
5.77012	0.137562	0.340656	0.123283	NO
0				NO
6.90473	0.312236	0.424493	0.0708688	NO
0				NO
0.228426	0.00208622	0.31076	0.235444	NO
284.968	0.440553	0.124699	2.28185e-05	UP	Hjurp
1.32417	0.179173	0.381346	0.111725	NO
0.279651	0.00366778	0.31091	0.229619	NO
0.755334	-0.0149936	0.308785	0.203363	NO
260.443	0.108242	0.127677	0.0588826	NO
279.348	0.978044	0.129082	8.22255e-16	UP	Sh3bp4
960.344	0.150278	0.174427	0.0574674	NO
0.696129	-0.000993611	0.310589	0.241017	NO
0.376084	-0.0185863	0.311447	0.199834	NO
7.00931	-0.382466	0.426414	0.0538019	NO
95.6954	-0.614437	0.165432	1.061e-05	DOWN	Ackr3
656.789	-0.227533	0.152839	0.016027	NO
20.2591	0.430981	0.380467	0.0340509	NO
16.1992	-0.0151829	0.233649	0.198262	NO
0.216166	-0.00655841	0.311033	0.219412	NO
0.256283	-0.0133848	0.311269	0.205694	NO
624.586	0.280761	0.0905138	0.000120614	UP	Lrrfip1
0.420999	0.0118663	0.310922	0.207771	NO
360.981	0.396618	0.174541	0.00195479	UP	Ramp1
178.373	-0.266555	0.150239	0.0079898	DOWN	Ube2f
119.558	-0.0572265	0.131765	0.117917	NO
0.597679	-0.000641769	0.310722	0.242093	NO
0.450337	0.00728251	0.310468	0.217298	NO
1.09782	0.00446221	0.306373	0.224766	NO
291.166	-0.147742	0.167879	0.0556718	NO
54.9049	-0.0101631	0.215924	0.203948	NO
257.004	0.283954	0.153743	0.00663107	UP	Per2
143.287	0.10951	0.122035	0.0537843	NO
363.849	-0.527417	0.10888	4.30717e-08	DOWN	Asb1
5.58617	-0.412144	0.548478	0.0691393	NO
410.807	-0.342651	0.106374	7.59793e-05	DOWN	Hdac4
1177.25	-0.299537	0.153717	0.0050713	DOWN	Ndufa10
654.229	-0.19733	0.350406	0.0951939	NO
6.77937	-1.9436	0.71274	0.00046181	DOWN	Otos
1169.34	-1.41214	0.202233	6.61017e-14	DOWN	Gpc1
4.52567	0.0493429	0.275527	0.168687	NO
74.3448	-0.0751534	0.217426	0.134015	NO
210.784	0.00445893	0.121159	0.208364	NO
181.415	0.0525842	0.114634	0.113827	NO
29.0957	0.321612	0.285152	0.0343994	NO
0.247352	-0.00538562	0.310952	0.222866	NO
10086.7	-0.0698868	0.196381	0.132061	NO
0.468562	0.00903004	0.311056	0.212909	NO
10.3293	-1.88929	0.944998	0.00441653	DOWN	Crocc2
102.947	0.163717	0.182067	0.0535033	NO
79.0756	-0.111874	0.165234	0.0778497	NO
24.2996	0.0215332	0.221099	0.1885	NO
691.411	-0.193552	0.0721505	0.000531986	DOWN	Ppp1r7
2.05979	0.161686	0.359344	0.115176	NO
1882.58	-0.187255	0.156076	0.0297985	NO
0.607626	0.00531208	0.310291	0.223032	NO
379.752	0.273941	0.0930584	0.00023032	UP	Septin2
56.0699	-0.229807	0.277155	0.0604237	NO
1977.64	-0.130205	0.0888279	0.0169697	NO
569.955	-3.61461	0.368286	2.51887e-24	DOWN	Bok
129.074	0.00269891	0.136654	0.220761	NO
487.579	-0.0883796	0.0936186	0.0494998	NO
182.239	0.156951	0.145768	0.0382992	NO
116.45	0.490822	0.150321	6.64608e-05	UP	Ing5
91.2796	-0.161006	0.137601	0.0316963	NO
0.19991	0.00366246	0.310912	0.229666	NO
0.181924	-0.00603746	0.310962	0.221013	NO
0.715857	-0.0116665	0.310246	0.207986	NO
97.4921	0.246813	0.131494	0.00613396	UP	Neu4
0.517284	-0.00720453	0.310783	0.217521	NO
213.393	-0.148845	0.210887	0.0741629	NO
108.914	0.718018	0.179171	3.04924e-06	UP	St8sia4
23.7473	-0.62154	0.293877	0.00323403	DOWN	Slco4c1
0				NO
0.0896507	4.60508e-05	0.310739	0.243948	NO
0.0427485	-0.0039777	0.310965	0.228244	NO
249.159	-0.137981	0.117288	0.031258	NO
152.32	0.424159	0.115325	1.26435e-05	UP	Ppip5k2
70.013	-0.0165847	0.189369	0.191301	NO
1294.27	-0.051851	0.0915882	0.0946568	NO
0				NO
188.263	0.587392	0.153141	6.47061e-06	UP	Cntnap5b
2.88036	-0.0207609	0.297967	0.19672	NO
130.83	0.420485	0.19424	0.00277965	UP	Cdh20
35.7561	0.592135	0.37554	0.012928	NO
119.625	0.157641	0.174947	0.0532573	NO
545.798	-0.280685	0.0834297	4.38769e-05	DOWN	Relch
22.0362	-0.158783	0.245935	0.0822804	NO
13.7903	0.0494803	0.249927	0.164129	NO
200.876	-0.164296	0.137824	0.0302867	NO
848.395	0.172744	0.137103	0.0262767	NO
95.234	0.637292	0.199706	8.74514e-05	UP	Bcl2
270.858	0.234835	0.111251	0.00329122	UP	Kdsr
312.916	-0.319004	0.0822148	5.36868e-06	DOWN	Vps4b
0.187487	0.000876314	0.310577	0.241387	NO
0				NO
0				NO
0.0835881	0.00360854	0.310911	0.229826	NO
1.12266	-0.0321292	0.309307	0.18673	NO
0				NO
26.3971	-1.73611	0.290557	7.7198e-11	DOWN	Serpinb8
29.4521	1.16971	0.390708	0.000184096	UP	Cdh7
68.1945	-0.0232521	0.165378	0.177355	NO
133.895	0.0946087	0.144314	0.0807429	NO
262.44	1.42404	0.197851	1.48697e-14	UP	Cntnap5a
622.702	-0.119591	0.172032	0.075426	NO
234.412	-0.499274	0.123879	2.71492e-06	DOWN	Nifk
782.353	-0.111175	0.186661	0.0897266	NO
28.0268	0.406373	0.295001	0.0205281	NO
41.1029	0.102548	0.182263	0.0953331	NO
54.9543	1.10697	0.21131	5.79125e-09	UP	Inhbb
124.665	0.11142	0.114633	0.0469484	NO
78.0494	-0.109384	0.149257	0.0711363	NO
47.3266	-0.0378633	0.165663	0.157998	NO
449.577	0.354598	0.122457	0.000270096	UP	Ptpn4
75.9243	-0.0863186	0.157265	0.0976778	NO
2.46417	-0.160575	0.345452	0.112677	NO
6.32249	0.106987	0.285532	0.128815	NO
4.35221	-0.234736	0.407946	0.0931053	NO
554.719	-0.138062	0.287183	0.109701	NO
15.2875	0.373491	0.387733	0.0477065	NO
50.0383	0.164184	0.162298	0.0436511	NO
417.963	-0.245235	0.409781	0.0894484	NO
1.06265	-0.010953	0.309476	0.209116	NO
421.745	-0.172182	0.0923695	0.00633638	DOWN	Insig2
317.348	0.27333	0.162826	0.0100964	NO
46.5378	1.3479	0.308302	4.86199e-07	UP	Htr5b
61.9686	-0.0422398	0.213498	0.164227	NO
202.779	0.741829	0.19877	1.00543e-05	UP	Dpp10
1222.45	0.0521236	0.105033	0.1067	NO
153.818	0.143588	0.140769	0.0428515	NO
0.432133	0.0246903	0.312074	0.19371	NO
358.877	0.361775	0.13182	0.000437463	UP	Lypd1
57.5843	0.568655	0.226478	0.000941534	UP	Nckap5
574.872	-0.250673	0.231485	0.0378767	NO
49.0446	0.0394467	0.169288	0.156896	NO
0.874443	0.0369345	0.310021	0.182733	NO
377.478	0.240498	0.241259	0.0449153	NO
61.712	0.358202	0.226404	0.012821	NO
818.443	0.0896155	0.0846135	0.0397996	NO
90.5711	0.789219	0.221583	2.03545e-05	UP	Zranb3
1352.04	1.00797	0.153752	1.51255e-12	UP	R3hdm1
756.56	-0.193991	0.133345	0.0174331	NO
503.706	-0.147086	0.208548	0.0742792	NO
156.009	-0.0184819	0.156707	0.183117	NO
25.3918	-1.08286	0.280554	5.93975e-06	DOWN	Cxcr4
130.002	-0.534678	0.160586	5.11608e-05	DOWN	Thsd7b
41.3499	0.281196	0.229782	0.0284266	NO
0.6551	0.00811491	0.310618	0.215108	NO
5.60359	-2.16303	0.710927	0.000153785	DOWN	C4bp
404.658	0.287617	0.159343	0.00736563	UP	Pfkfb2
75.9318	-0.0626094	0.143096	0.11742	NO
17.9028	-0.16732	0.272399	0.0870676	NO
0.0591534	0.000556205	0.310836	0.242255	NO
0				NO
0.193644	0.0042706	0.310955	0.226174	NO
0.578319	-0.00314027	0.310463	0.232409	NO
0.939859	0.00383555	0.309554	0.229061	NO
180.805	0.527932	0.123181	7.42503e-07	UP	Mapkapk2
116.853	0.71438	0.168257	9.31646e-07	UP	Dyrk3
259.532	0.185023	0.111369	0.0105028	NO
34.5831	-0.245958	0.257868	0.0488206	NO
12.0798	-0.0297897	0.22529	0.179366	NO
749.285	-0.14408	0.0879571	0.011232	NO
12.6979	-0.245347	0.344526	0.0733305	NO
6.13943	-1.54132	0.74994	0.00393252	DOWN	Avpr1b
0.696168	-0.000418612	0.310898	0.24284	NO
9.75181	-0.202941	0.280232	0.0720947	NO
2.17782	-0.107329	0.326693	0.137188	NO
17.5117	-0.0782087	0.213896	0.130367	NO
684.902	-0.0879408	0.169508	0.10286	NO
31.8869	-0.249077	0.226895	0.036727	NO
830.883	-0.161523	0.169175	0.048736	NO
6.09363	-0.130289	0.277494	0.111824	NO
29.5038	0.70223	0.326334	0.00285313	UP	Elk4
579.313	0.278532	0.116857	0.00140873	UP	Mfsd4a
125.646	0.807384	0.168634	5.65851e-08	UP	Cdk18
1.3334	-0.00148206	0.306888	0.238408	NO
3.03711	-0.161877	0.346153	0.112162	NO
35.9792	0.605714	0.518006	0.0317549	NO
13.4824	-1.23263	0.403552	0.000143858	DOWN	Nuak2
2182.5	-0.254969	0.174094	0.0170247	NO
665.728	-0.0523257	0.108017	0.109066	NO
500.944	-0.00678175	0.117332	0.200443	NO
1053.53	0.0744097	0.152935	0.10851	NO
2695.25	-0.000380999	0.172478	0.241902	NO
1680.36	-0.657682	0.100559	1.58722e-12	DOWN	Lrrn2
578.207	0.33035	0.122442	0.000501828	UP	Mdm4
154.549	0.586888	0.159248	1.23262e-05	UP	Pik3c2b
393.508	0.0249814	0.119296	0.162027	NO
519.598	0.271863	0.218094	0.0270971	NO
0.880639	0.0298744	0.312146	0.189031	NO
1.12571	-0.00428669	0.309636	0.225815	NO
0.516864	0.0146858	0.311302	0.203875	NO
7.29533	0.335711	0.400299	0.0596589	NO
44.0063	0.201016	0.188387	0.0390718	NO
67.3733	-0.00677126	0.286979	0.21723	NO
756.208	0.0278289	0.0771333	0.131045	NO
212.234	0.209624	0.214564	0.046479	NO
0.449623	0.00919371	0.311016	0.212628	NO
633.35	1.21707	0.298674	2.14987e-06	UP	Atp2b4
2.49998	-0.0322731	0.293717	0.185127	NO
264.344	0.164497	0.168544	0.0465962	NO
29.1878	-0.0383329	0.279334	0.178148	NO
141.571	-0.00467537	0.142508	0.210471	NO
0.376247	-0.0115142	0.311161	0.208292	NO
0.775012	-0.0274235	0.306724	0.19081	NO
7.71885	-0.183657	0.37138	0.107098	NO
2481.55	-1.12758	0.130226	8.07299e-20	DOWN	Adora1
0.240654	0.001611	0.310733	0.23785	NO
1040.28	-0.677273	0.142033	6.61239e-08	DOWN	Ppfia4
529.199	-0.156894	0.145043	0.0379548	NO
205.596	-0.301024	0.110622	0.00047063	DOWN	Cyb5r1
490.426	-0.194283	0.0915824	0.00316851	DOWN	Adipor1
406.558	-0.390196	0.100697	5.60763e-06	DOWN	Klhl12
195.969	-0.0961657	0.0998447	0.0477403	NO
0.974954	0.0196535	0.309076	0.198706	NO
672.042	-0.028355	0.145405	0.16509	NO
165.176	0.635136	0.198688	8.30417e-05	UP	Syt2
1174.41	-0.0448692	0.19285	0.157034	NO
6.89765	-0.433919	0.642996	0.0780848	NO
32.5238	0.231762	0.224712	0.0417807	NO
0.695016	-0.0148719	0.310729	0.203564	NO
1208.7	-0.259419	0.0783243	5.66747e-05	DOWN	Arl8a
1376.01	0.143836	0.101226	0.0186912	NO
0.474204	-0.00212504	0.310795	0.235291	NO
323.102	0.112151	0.0990359	0.0340812	NO
326.821	-0.211982	0.219966	0.0476728	NO
13.7687	-0.164698	0.285224	0.0928069	NO
497.826	-0.313779	0.118292	0.000576838	DOWN	Shisa4
1378.45	0.0465737	0.147992	0.139915	NO
1210.06	-0.0426917	0.109697	0.12599	NO
1772.19	0.0392524	0.0987087	0.124437	NO
67.7513	-0.424752	0.325761	0.0240397	NO
23.7077	-0.353692	0.377801	0.0500822	NO
14.059	0.287474	0.254441	0.0342629	NO
9.16345	0.138219	0.307647	0.115316	NO
0.398565	-0.00264292	0.310721	0.233949	NO
5.4298	0.106025	0.310411	0.134673	NO
465.016	-0.799899	0.192341	1.43445e-06	DOWN	Tmem9
0.041794	0.00297515	0.310892	0.232846	NO
4.18442	-0.155151	0.337391	0.113549	NO
529.618	0.463418	0.260383	0.00786239	UP	Kif21b
3.85946	0.0773382	0.298657	0.151303	NO
20.0806	0.177864	0.238274	0.0695941	NO
34.4641	0.763618	0.297689	0.000774744	UP	Gpr25
1516.77	-0.0275844	0.134692	0.162773	NO
56.1289	0.0193904	0.148562	0.179944	NO
4.12429	0.296325	0.444349	0.0790477	NO
356.185	0.0251916	0.132965	0.166303	NO
0.282234	-0.00262948	0.310791	0.234026	NO
28.1442	0.288492	0.251065	0.0330284	NO
0.041794	0.00297515	0.310892	0.232862	NO
319.915	0.202968	0.106881	0.00586053	UP	Nek7
156.023	-2.32083	0.238765	6.26819e-24	DOWN	Lhx9
24.8503	-0.017303	0.273707	0.198799	NO
64.9521	0.193803	0.269317	0.0724221	NO
6.5102	0.2809	0.39271	0.0729824	NO
173.415	0.265868	0.111773	0.00142757	UP	Zbtb41
5.2271	0.320646	0.510777	0.0847902	NO
0.194825	-0.00764261	0.311038	0.216525	NO
0.255478	-0.00183139	0.310966	0.236667	NO
0.548132	0.00663732	0.310684	0.219073	NO
150.928	0.297794	0.203191	0.0169917	NO
239.097	-0.103088	0.145613	0.0739304	NO
286.688	0.411994	0.160917	0.000782151	UP	Cdc73
355.182	0.594844	0.0954786	1.37847e-11	UP	B3galt2
446.394	0.056462	0.0870559	0.0816883	NO
452.875	-0.0488776	0.107903	0.11478	NO
230.482	-0.459992	0.180617	0.0008309	DOWN	Uchl5
211.364	0.451368	0.259667	0.00873384	UP	Rgs2
2.61038	-0.136664	0.348675	0.125433	NO
0.65307	0.00914659	0.3088	0.212592	NO
0.278252	0.00642902	0.310937	0.219885	NO
72.2323	0.758589	0.235076	7.42897e-05	UP	Brinp3
22.2386	0.0417267	0.20959	0.163834	NO
294.348	-2.26612	0.0975324	1.01986e-119	DOWN	Ptgs2
50.1258	0.0794484	0.191756	0.121572	NO
0				NO
492.253	-0.0473826	0.0757023	0.0851071	NO
1075.38	0.186656	0.125618	0.0161345	NO
11.3936	-0.0104569	0.263898	0.207141	NO
23.9195	0.436111	0.34134	0.0255102	NO
918.114	0.495211	0.0810948	2.99809e-11	UP	Ivns1abp
72.4177	0.0380315	0.149228	0.152154	NO
221.912	0.0345716	0.106573	0.138303	NO
266.221	0.439658	0.13598	7.29631e-05	UP	Rnf2
24.339	-0.000270893	0.241305	0.242972	NO
444.558	0.16425	0.13429	0.0284825	NO
897.22	-0.0667038	0.124237	0.0998798	NO
59.0354	-0.028207	0.248526	0.18419	NO
41.1538	1.2335	0.254888	4.54097e-08	UP	Colgalt2
1195.37	-0.135641	0.151893	0.0541888	NO
0.0558039	-0.000999338	0.310977	0.240869	NO
1190.51	-0.267181	0.174594	0.0145245	NO
21.7647	0.0321513	0.219547	0.176077	NO
805.085	0.115984	0.140125	0.0605882	NO
1228.04	-0.623669	0.156842	3.47002e-06	DOWN	Nmnat2
19.8134	-0.111127	0.272128	0.122526	NO
296.565	0.379905	0.22657	0.0101908	NO
15.2915	0.0799929	0.246189	0.138163	NO
1122.81	0.00810219	0.14786	0.201364	NO
24.6587	-0.197434	0.194392	0.0432756	NO
1006.49	-1.05124	0.203596	9.76134e-09	DOWN	Rgs8
37.9153	0.243602	0.23041	0.0400373	NO
69.7749	-0.619411	0.140968	4.44868e-07	DOWN	Rnasel
20.4846	1.01972	0.30964	6.11573e-05	UP	Rgsl1
7.6732	-0.146694	0.287892	0.104372	NO
0.0469021	0.00360596	0.31094	0.23027	NO
0.305022	0.00812463	0.310966	0.215091	NO
13122.7	0.181291	0.0779074	0.00167269	UP	Glul
2.27215	0.089653	0.318722	0.146605	NO
3752.17	0.057122	0.162092	0.132699	NO
210.523	0.409598	0.162329	0.000901173	UP	Ier5
32.6322	0.11046	0.229627	0.109642	NO
746.849	0.170869	0.0780552	0.00255328	UP	Stx6
61.0198	0.136464	0.18348	0.0699551	NO
1006.24	-3.18491e-05	0.142022	0.24386	NO
227.411	-0.191469	0.160121	0.0300278	NO
3.05152	-0.120014	0.327759	0.130228	NO
190.38	-0.352011	0.117523	0.00018346	DOWN	Qsox1
434.865	0.304165	0.208636	0.0173112	NO
254.33	0.473098	0.111311	9.11563e-07	UP	Tor1aip1
364.945	-0.14691	0.121078	0.0290449	NO
123.529	0.437086	0.195313	0.00218071	UP	Fam163a
25.4663	-0.90173	0.591903	0.0147817	NO
0.379785	0.00774024	0.310895	0.216181	NO
3.5417	0.0764717	0.308251	0.153539	NO
160.575	0.0943809	0.137972	0.0767541	NO
923.325	-0.41443	0.173291	0.00137417	DOWN	Abl2
50.7295	0.15428	0.193209	0.0636104	NO
895.327	-0.322715	0.118605	0.000471897	DOWN	Fam20b
479.209	-0.244867	0.117522	0.00362908	DOWN	Ralgps2
9.08273	-0.200866	0.292708	0.0764607	NO
0.678207	0.00663363	0.310869	0.219106	NO
768.783	0.12475	0.163199	0.0676319	NO
55.3595	-0.0292891	0.195102	0.175321	NO
11.3832	-2.15197	0.607496	2.20549e-05	DOWN	Sec16b
728.044	-0.824682	0.149497	1.13908e-09	DOWN	Brinp2
2186.1	-0.354907	0.167148	0.00314683	DOWN	Astn1
10.6983	-0.193677	0.287324	0.0781828	NO
131.865	0.0456193	0.138106	0.136869	NO
2155.13	0.127562	0.212626	0.0891307	NO
0.377002	-0.0118297	0.310924	0.207825	NO
13.6673	-0.117127	0.272265	0.118652	NO
1.45147	0.0898335	0.32123	0.146923	NO
190.325	-0.164127	0.21869	0.0691961	NO
476.612	-0.155282	0.171489	0.0529065	NO
1482.06	-0.638331	0.0967542	1.21465e-12	DOWN	Rabgap1l
25.9953	0.169757	0.246923	0.0763043	NO
256.867	0.0101189	0.140518	0.195975	NO
0.587034	-0.0134298	0.308681	0.205513	NO
178.817	0.504243	0.168481	0.000185369	UP	Zbtb37
165.495	-0.221037	0.130774	0.00977203	DOWN	Dars2
8.47103	0.0954636	0.277626	0.134334	NO
173.921	0.212363	0.170976	0.027413	NO
368.828	0.77127	0.149315	9.59808e-09	UP	Ankrd45
7.9218	0.237459	0.385449	0.0868103	NO
1393.72	-0.0501238	0.176299	0.145969	NO
0				NO
0.210997	0.00528226	0.310907	0.223115	NO
0.9649	-0.057742	0.317178	0.167886	NO
253.939	0.0766156	0.0834961	0.0518085	NO
0.485029	0.0055564	0.310413	0.222317	NO
87.1327	0.125305	0.168005	0.069727	NO
673.267	0.0396184	0.136468	0.144776	NO
680.174	-0.0972645	0.140133	0.0755623	NO
91.8294	-0.182938	0.287152	0.0835043	NO
0.493145	0.00951005	0.310689	0.211835	NO
1476.1	0.0875694	0.160573	0.0984321	NO
0.382115	0.00946368	0.311003	0.212029	NO
46.9695	-0.357404	0.243789	0.0169478	NO
6.95661	0.0147034	0.2661	0.201198	NO
0.0925333	-0.00143981	0.31096	0.238799	NO
0.107431	-0.00826779	0.310993	0.214795	NO
50.4479	0.219575	0.199138	0.036294	NO
82.7167	-0.0857597	0.156367	0.097797	NO
2197.52	-0.330081	0.0685272	5.45908e-08	DOWN	Kifap3
220.406	0.295943	0.161566	0.00688426	UP	Scyl3
33.7146	-0.256575	0.286653	0.0539953	NO
0.25293	0.00416352	0.310932	0.226905	NO
0.969087	0.00933931	0.310516	0.212381	NO
1.64045	-0.0251001	0.307265	0.192902	NO
39.7336	-0.0497157	0.306533	0.172468	NO
102.264	0.00355262	0.146929	0.216766	NO
183.67	-0.0168824	0.125383	0.178728	NO
179.263	0.0412427	0.115355	0.131802	NO
99.8705	0.179643	0.179395	0.0445198	NO
13357.3	-0.200567	0.0644988	0.000117775	DOWN	Atp1b1
0.192185	-0.00466686	0.310838	0.224421	NO
0.0396488	-0.00176485	0.310978	0.236865	NO
263.595	0.488111	0.168928	0.000272559	UP	Sft2d2
344.57	0.0956889	0.151711	0.0843349	NO
679.598	2.14924	0.178487	6.49902e-35	UP	Gpr161
855.079	-0.0568235	0.0917302	0.0861176	NO
359.11	-0.130371	0.256728	0.10471	NO
8.29641	0.190611	0.325237	0.0913359	NO
179.469	0.252435	0.120592	0.00346543	UP	Mpzl1
40.8904	0.153425	0.19779	0.0661849	NO
147.985	0.120193	0.12809	0.0498934	NO
1.90385	-0.149626	0.350533	0.119268	NO
134.922	0.518822	0.164227	9.66653e-05	UP	Pou2f1
0.156145	0.000522847	0.310541	0.242401	NO
0.415345	-0.0054918	0.310461	0.22255	NO
1081.48	0.083575	0.149822	0.0961483	NO
124.317	0.274993	0.128648	0.0029749	UP	Tada1
493.768	0.104844	0.135255	0.06626	NO
0.084964	0.00717675	0.31098	0.21759	NO
0.208862	0.00427442	0.310771	0.226125	NO
0.0558039	-0.000999338	0.310977	0.240884	NO
180.677	0.189136	0.16978	0.0354811	NO
272.289	0.0691653	0.109041	0.0838403	NO
229.572	-0.0219714	0.184681	0.18281	NO
251.917	0.142665	0.105677	0.0219453	NO
215.07	0.191817	0.247268	0.0661662	NO
0.15084	-0.00133119	0.310967	0.239785	NO
21.0686	1.24779	0.338285	1.20153e-05	UP	Rxrg
3.29263	-0.00860784	0.305598	0.213645	NO
1121.56	0.18062	0.0864115	0.00352442	UP	Pbx1
26.1267	0.124827	0.246073	0.10483	NO
760.084	0.279618	0.116806	0.00136101	UP	Rgs5
1156.31	0.145115	0.0835933	0.00878138	UP	Rgs4
153.236	0.0393185	0.108981	0.131065	NO
146.195	-0.563623	0.168929	4.94536e-05	DOWN	Hsd17b7
85.7199	0.00674225	0.180492	0.208148	NO
358.799	-0.122176	0.125552	0.0468141	NO
2255.19	-0.404305	0.0733117	1.16687e-09	DOWN	Uhmk1
0.479105	0.00674548	0.310897	0.218835	NO
54.0439	-0.0501936	0.197485	0.152312	NO
5.4335	0.0706215	0.298981	0.156205	NO
2072.88	-0.123616	0.103107	0.0298558	NO
477.536	-1.41839	0.103916	6.40257e-44	DOWN	Olfml2b
856.747	-0.4412	0.218034	0.00416461	DOWN	Atf6
0.422451	0.00366289	0.310839	0.229651	NO
80.4547	-0.0934161	0.149144	0.0849685	NO
4.53579	0.0357245	0.290689	0.181753	NO
0.274153	0.00351141	0.310862	0.23128	NO
0.175153	0.00888748	0.311054	0.213225	NO
16.9396	0.144183	0.222726	0.0819054	NO
1.7225	-0.0424581	0.305811	0.177723	NO
86.878	0.488926	0.188163	0.000711581	UP	Fcgr3
14.556	-0.22349	0.388113	0.092986	NO
649.572	-0.130479	0.190158	0.076539	NO
0.621423	0.000845534	0.310755	0.241504	NO
251.992	0.273397	0.18197	0.0155575	NO
6.43931	0.0600113	0.283534	0.161555	NO
591.084	-0.0994315	0.160483	0.0860582	NO
3.69875	-0.0604685	0.298187	0.163186	NO
39.9985	0.00793047	0.208008	0.207807	NO
1519.39	-0.217677	0.16033	0.0215882	NO
296.561	-0.239464	0.131528	0.00705186	DOWN	Adamts4
326.167	0.0369586	0.143741	0.151718	NO
155.049	0.399714	0.107635	1.07522e-05	UP	Ppox
297.588	0.39582	0.0954773	1.55222e-06	UP	Usp21
467.297	-0.218626	0.254375	0.0578067	NO
137.963	0.0539442	0.103333	0.102263	NO
225.156	0.0422922	0.0929521	0.114363	NO
610.095	-0.0244755	0.176983	0.177916	NO
22.1803	-0.019668	0.210256	0.189581	NO
65.6773	-0.811245	0.207618	4.9576e-06	DOWN	Nectin4
37.653	0.360746	0.231546	0.0135968	NO
437.796	-0.0566041	0.140665	0.123581	NO
9.13849	-0.102171	0.286446	0.131982	NO
69.0551	0.581664	0.18016	7.39553e-05	UP	F11r
32.365	-0.20965	0.237155	0.0551949	NO
0.0966058	0.00897975	0.310982	0.213014	NO
1.14428	0.0773135	0.3227	0.155337	NO
2.394	-0.126441	0.321382	0.125174	NO
0.875155	0.0126752	0.3099	0.206653	NO
3.94198	0.0677995	0.304589	0.159296	NO
102.826	-0.183452	0.237032	0.0664288	NO
1.08777	0.0524938	0.312464	0.171047	NO
28.3536	0.202988	0.248955	0.0619287	NO
1.30629	0.0558334	0.309022	0.168394	NO
96.4533	-0.00537828	0.165292	0.210666	NO
10.0875	-0.0395094	0.267725	0.175864	NO
468.011	-0.0613371	0.0747016	0.0611933	NO
2001.18	-0.0482341	0.133479	0.130905	NO
646.784	-0.0905753	0.0829483	0.0371917	NO
1251.73	0.00747347	0.0872392	0.191791	NO
4427.77	-0.115779	0.0860238	0.0220572	NO
6.71224	0.222296	0.347001	0.0829513	NO
0.393206	0.0176972	0.311169	0.200756	NO
10087.7	-0.0778383	0.106505	0.0713467	NO
1194.47	-0.10562	0.158946	0.0792839	NO
678.05	1.21361	0.13467	5.04667e-21	UP	Kcnj9
1332.41	-0.086849	0.188508	0.113371	NO
97.3938	-0.0688609	0.1321	0.102382	NO
21.7651	0.646663	0.348321	0.00644933	UP	Igsf9
57.9335	0.0842297	0.149542	0.095174	NO
25.7739	-0.18204	0.252771	0.0723835	NO
1.33738	-0.0769142	0.312556	0.153994	NO
1.763	0.0755749	0.31324	0.15508	NO
0.350868	0.00411166	0.310892	0.227374	NO
40.79	-0.119769	0.225854	0.101071	NO
3749.5	-0.927823	0.178459	7.7572e-09	DOWN	Cadm3
40.5398	0.409606	0.228208	0.00763345	UP	Aim2
0.321529	0.00268359	0.310818	0.233841	NO
0.790714	-0.0380604	0.311725	0.181984	NO
1.13677	0.00294192	0.307447	0.233313	NO
0.57123	-0.0269295	0.312034	0.191716	NO
1.72785	0.0123022	0.307185	0.207032	NO
0.520352	0.0215368	0.310731	0.196925	NO
47.293	-3.12186	0.373985	1.32912e-18	DOWN	Mndal
0.166619	-0.00361518	0.310774	0.22981	NO
44.198	-3.2456	0.347141	1.55396e-22	DOWN	Ifi203
0.171727	-0.00142901	0.310982	0.238919	NO
0.35319	-0.00115755	0.310822	0.24038	NO
561.816	0.0513766	0.156867	0.137527	NO
134.055	-0.270377	0.12968	0.00361994	DOWN	Grem2
567.478	-0.382671	0.0932496	1.94668e-06	DOWN	Rgs7
540.308	-0.185415	0.153898	0.0295557	NO
0.274673	-0.006834	0.310973	0.218614	NO
4.69334	0.49354	0.605022	0.0617816	NO
37.0369	0.417009	0.264512	0.0129572	NO
1.02149	-0.00870578	0.310443	0.213697	NO
4.15826	0.117428	0.31681	0.129471	NO
12.0421	-0.145015	0.25913	0.0957704	NO
598.977	0.0275727	0.165458	0.171319	NO
155.882	0.110586	0.126454	0.056168	NO
1890.75	-0.132937	0.173742	0.0674814	NO
4502.34	-0.27366	0.0877142	0.000114091	DOWN	Zbtb18
0.941889	0.0771711	0.318119	0.154784	NO
137.336	0.234496	0.133501	0.00829509	UP	Catspere2
169.998	0.301529	0.140823	0.00294524	UP	Desi2
13.6718	-0.0172552	0.228225	0.19476	NO
3443.19	0.0883831	0.0706785	0.0267817	NO
141.751	-0.107569	0.109759	0.0461774	NO
311.881	-0.57426	0.287631	0.00445403	DOWN	Kif26b
191.39	0.00531108	0.0957753	0.201124	NO
52.1932	-0.250687	0.167595	0.0157698	NO
359.978	0.0678536	0.119036	0.09406	NO
366.093	0.0415249	0.153914	0.149164	NO
3.10172	0.00103451	0.284659	0.240469	NO
477.626	0.202115	0.12818	0.0129182	NO
2323.36	0.176418	0.206207	0.0581284	NO
472.457	-0.524319	0.120954	6.02784e-07	DOWN	Coq8a
118.548	-0.398929	0.229622	0.00876552	DOWN	Psen2
430.387	-0.0552848	0.170665	0.138402	NO
5259.24	0.079321	0.186749	0.119963	NO
1222.67	-0.214436	0.131227	0.0113585	NO
27.7483	-0.292498	0.269488	0.0377675	NO
314.029	-0.191925	0.118959	0.0118833	NO
144.859	-0.00669402	0.206145	0.210755	NO
185.148	0.0539961	0.137643	0.125373	NO
4.94907	0.0778236	0.305668	0.152213	NO
208.279	-0.159458	0.21821	0.071385	NO
53.2791	1.21831	0.395307	0.000129496	UP	Lefty1
252.477	-0.138314	0.113983	0.0290308	NO
215.074	-0.656109	0.165036	3.52588e-06	DOWN	Ephx1
699.382	0.279934	0.139881	0.00437381	UP	Nvl
266.439	0.0352631	0.088823	0.124517	NO
1127.86	-0.145246	0.0860536	0.00980596	DOWN	Wdr26
15.9886	0.0438339	0.223374	0.164816	NO
522.471	1.98246	0.160783	2.53113e-36	UP	Cnih3
8.61761	-0.563369	0.806584	0.0750169	NO
7.33435	-0.0646071	0.261143	0.153796	NO
87.6473	0.0626665	0.130044	0.109503	NO
1343.31	0.139107	0.111513	0.0269736	NO
362.547	-0.311266	0.325102	0.0484657	NO
0.041794	0.00297515	0.310892	0.232878	NO
0.0876183	-0.00151548	0.310789	0.238287	NO
520.626	-0.364384	0.203395	0.00768462	DOWN	Degs1
364.779	-0.184012	0.0892903	0.00387055	DOWN	Fbxo28
302.379	0.0282398	0.10485	0.149263	NO
396.079	0.193075	0.113196	0.00945353	UP	Capn2
2.2011	0.000639423	0.309038	0.242078	NO
0.806129	0.00179716	0.310623	0.236819	NO
1136.89	-0.603744	0.102837	1.20985e-10	DOWN	Susd4
5.6662	0.0201799	0.28715	0.19659	NO
39.1049	0.300419	0.231847	0.024548	NO
0.0971676	-0.00509694	0.310958	0.223562	NO
297.911	-0.0642403	0.0995323	0.0823001	NO
196.357	-0.164741	0.140067	0.0312871	NO
1103.1	0.00974166	0.0957046	0.187283	NO
152.223	0.32954	0.154564	0.00303911	UP	Taf1a
4.37555	0.294665	0.43927	0.0784774	NO
0.342434	-0.0112436	0.311146	0.20874	NO
33.6626	-0.0366852	0.201032	0.167808	NO
1.66791	0.063795	0.312674	0.162891	NO
1.82559	-0.151766	0.363482	0.121015	NO
277.026	-0.264232	0.295704	0.0541536	NO
94.3622	0.125172	0.111958	0.0351755	NO
473.371	0.0175197	0.141002	0.181484	NO
833.589	-0.025554	0.134436	0.166205	NO
447.68	0.0612026	0.130377	0.111864	NO
420.677	-0.108679	0.0882807	0.027994	NO
146.731	0.0423889	0.134783	0.139994	NO
31.0347	-0.335195	0.273905	0.0284126	NO
497.191	-1.63252	0.101895	5.0181e-59	DOWN	Tgfb2
65.8162	-0.0918406	0.196789	0.112399	NO
4.21382	-0.00915862	0.310639	0.21268	NO
7.57021	-0.124609	0.299191	0.121234	NO
175.014	0.115983	0.150896	0.0670861	NO
106.378	0.153828	0.165359	0.0506326	NO
0.900205	0.0314975	0.310201	0.187416	NO
747.684	-0.180192	0.0873804	0.00385158	DOWN	Kctd3
355.587	0.0903113	0.112995	0.0635175	NO
16.0216	-0.13214	0.243639	0.0990073	NO
134.062	-0.962602	0.243321	3.92934e-06	DOWN	Ptpn14
396.039	-0.667558	0.128875	8.64523e-09	DOWN	Smyd2
1066.62	-0.253818	0.278273	0.0523303	NO
447.659	-0.0897518	0.102541	0.0560971	NO
418.862	0.0747912	0.111471	0.0784577	NO
13.01	0.841322	0.409328	0.00392774	UP	Vash2
81.8635	0.155124	0.156366	0.0453448	NO
4.05241	0.331376	0.542465	0.0876023	NO
112.16	0.186605	0.142012	0.0235478	NO
7.99407	0.0638062	0.26568	0.155219	NO
2.76067	0.0305715	0.304057	0.187587	NO
6.8873	-0.213228	0.314772	0.0777909	NO
163.431	-0.0400709	0.244686	0.172021	NO
68.5256	0.0968584	0.167124	0.0924691	NO
439.116	0.121246	0.0867687	0.019614	NO
11.0694	-0.131585	0.263584	0.106222	NO
253.544	-0.0232042	0.140965	0.171826	NO
1322.46	0.227229	0.13586	0.0102855	NO
9.33425	-0.0291391	0.251358	0.183692	NO
217.984	-0.0822528	0.0829695	0.0453779	NO
0.0997498	0.00397268	0.310924	0.228308	NO
6.20445	-0.163026	0.332451	0.107833	NO
11.9356	0.332851	0.386239	0.0574495	NO
216.314	-0.197251	0.258358	0.0677825	NO
175.58	0.178695	0.131612	0.0215759	NO
506.696	-1.11002	0.235841	9.42334e-08	DOWN	Kcnh1
4.70714	0.136638	0.303372	0.115137	NO
142.775	0.293417	0.169622	0.00890085	UP	Sertad4
257.477	0.172897	0.145699	0.0306039	NO
207.662	-0.14615	0.119673	0.0286086	NO
3.99535	0.345555	0.496693	0.0752701	NO
50.4413	-0.383345	0.180344	0.00312088	DOWN	A130010J15Rik
6.25708	0.21941	0.320486	0.0766954	NO
211.484	-0.272996	0.239896	0.0336735	NO
23.3139	-0.206175	0.338062	0.0877211	NO
9.94375	0.27212	0.365835	0.0699171	NO
189.17	0.505289	0.167594	0.000170497	UP	Camk1g
1007.82	0.242488	0.163425	0.0162315	NO
204.842	1.4228	0.180515	7.24647e-17	UP	Cd34
55.8839	1.39241	0.189649	6.19813e-15	UP	Cd46
81.0187	0.073645	0.135265	0.0986701	NO
2.95093	2.95839	1.01454	0.000252727	UP	Cr2
0.0938043	0.00402727	0.310955	0.227793	NO
153.29	-0.687176	0.149859	1.70246e-07	DOWN	Ppp1r14c
63.2703	-5.29846	0.515865	2.21255e-26	DOWN	Iyd
154.578	0.729312	0.288557	0.000881295	UP	Plekhg1
96.9018	-0.604519	0.160122	8.75028e-06	DOWN	Mthfd1l
174.033	0.12885	0.174876	0.0706971	NO
313.596	0.383497	0.130891	0.000239094	UP	Zbtb2
101.149	0.106824	0.120928	0.0552479	NO
187.011	-0.320412	0.168827	0.00587921	DOWN	Armt1
10.4693	-1.91895	0.903341	0.00313385	DOWN	Ccdc170
17.1808	0.287976	0.282224	0.042819	NO
4703.97	0.500228	0.17926	0.000388879	UP	Syne1
4.69353	-0.0139444	0.279411	0.202979	NO
64.2624	1.20779	0.229248	4.48892e-09	UP	Vip
7.1547	0.159049	0.324938	0.107913	NO
46.7804	0.142923	0.188036	0.0682715	NO
310.706	0.149911	0.120194	0.0270011	NO
3.46206	-0.0587705	0.292366	0.1635	NO
222.691	1.58434	0.213185	2.23006e-15	UP	Ipcef1
38.5457	-0.181203	0.186759	0.0470828	NO
0.442486	0.00876176	0.309482	0.21354	NO
1429.89	-0.687977	0.100585	2.35439e-13	DOWN	Lrp11
1173.52	-0.414849	0.119213	2.85732e-05	DOWN	Pcmt1
26.2847	-0.00894298	0.201478	0.205204	NO
252.899	0.412379	0.153853	0.000537564	UP	Lats1
95.4918	-0.0865269	0.195347	0.116467	NO
93.0635	-0.00956457	0.140084	0.197204	NO
361.304	-0.0127788	0.0912058	0.177413	NO
0.34944	-0.0113534	0.311108	0.208543	NO
564.455	0.0723368	0.1065	0.0775758	NO
557.929	-0.312879	0.127678	0.00114259	DOWN	Ust
774.577	0.127489	0.117011	0.0373472	NO
57.7076	1.02698	0.328245	0.000106904	UP	Samd5
993.527	-0.150489	0.0897247	0.0101651	NO
13.9518	-0.963436	0.514916	0.00623146	DOWN	Adgb
15.5007	-0.0611745	0.220877	0.147439	NO
732.824	-1.00744	0.117486	1.83399e-19	DOWN	Grm1
390.441	0.178668	0.129991	0.0206856	NO
55.4018	-0.0594918	0.196034	0.141849	NO
231.316	-0.00726178	0.0982024	0.195321	NO
324.818	0.687669	0.175909	4.88672e-06	UP	Utrn
1.92784	-0.0788677	0.307254	0.151857	NO
112.587	-0.117164	0.275624	0.119785	NO
108.536	-0.996676	0.198334	1.81695e-08	DOWN	Plagl1
139.38	-0.0715158	0.132019	0.0991065	NO
227.774	-0.708926	0.206108	3.30339e-05	DOWN	Phactr2
282.824	0.0176195	0.0946131	0.167085	NO
158.339	0.147965	0.104056	0.0186451	NO
42.1949	0.32133	0.178131	0.00740889	UP	Adat2
273.089	-0.518749	0.21199	0.00114495	DOWN	Aig1
2476.33	0.395316	0.145826	0.000488585	UP	Hivep2
10.1534	0.0302805	0.264139	0.183902	NO
260.287	0.0478095	0.145777	0.137347	NO
0.387471	0.00544946	0.310861	0.22265	NO
13.3995	0.362108	0.35331	0.0425104	NO
157.042	-0.79458	0.164774	5.20124e-08	DOWN	Cited2
13.9762	0.0831932	0.227489	0.130348	NO
288.7	0.445815	0.104567	8.34306e-07	UP	Heca
78.2187	0.0521645	0.232233	0.158766	NO
375.495	0.0768445	0.099726	0.0668981	NO
5.98951	-0.181222	0.339545	0.100416	NO
144.604	-0.348957	0.206373	0.00976356	DOWN	Ccdc28a
424.94	0.0593821	0.11029	0.0997012	NO
15.9437	-1.12602	0.352495	8.48766e-05	DOWN	Hebp2
508.519	-0.133622	0.137968	0.0472342	NO
0.221138	0.0120975	0.311094	0.207465	NO
22.2969	-0.140704	0.289669	0.108689	NO
46.9839	0.738814	0.2605	0.000326392	UP	Tnfaip3
0.685368	0.0226434	0.310697	0.195714	NO
102.79	0.187616	0.139512	0.0221569	NO
0.669468	-0.0182598	0.31119	0.200074	NO
4.89017	0.290664	0.439314	0.0796585	NO
120.716	-0.230149	0.194172	0.0306619	NO
272.06	-1.4059	0.204076	1.38711e-13	DOWN	Map3k5
743.908	-0.0751646	0.102319	0.0709643	NO
41.2683	-0.116386	0.250754	0.112836	NO
1060.08	0.0924803	0.113091	0.061524	NO
3.34074	0.0483958	0.293638	0.171748	NO
211.305	0.335203	0.226131	0.0163286	NO
1976.01	0.653385	0.0942836	9.70637e-14	UP	Ahi1
12.1612	-2.00867	0.563385	2.00025e-05	DOWN	Myb
375.327	-0.303244	0.114902	0.000616358	DOWN	Hbs1l
0.549817	-0.00597672	0.310229	0.221181	NO
494.135	-0.710659	0.197685	1.84367e-05	DOWN	Sgk1
0.661006	-0.0123931	0.309784	0.20705	NO
0.137247	0.00278668	0.310866	0.233639	NO
0				NO
37.3291	-0.0339164	0.271654	0.18135	NO
433.167	-0.0653278	0.106421	0.0870874	NO
0.21493	-0.00125214	0.310967	0.240113	NO
33.7085	-0.00638301	0.180823	0.209205	NO
36.9469	-0.0812474	0.203037	0.124039	NO
152.877	0.0300837	0.135131	0.159257	NO
0.400055	-0.0124199	0.31086	0.207068	NO
1.59171	0.0718607	0.31507	0.158097	NO
0.207799	0.00307295	0.310798	0.232612	NO
0				NO
742.021	0.191228	0.0882031	0.00273135	UP	Stx7
46.2363	0.774011	0.23737	6.70574e-05	UP	Moxd1
26.0986	0.456089	0.442901	0.0419751	NO
30.7231	0.331658	0.256216	0.0246134	NO
2.51065	0.0141777	0.295795	0.203528	NO
344.791	0.387545	0.141168	0.000436267	UP	Med23
0.991887	0.00300773	0.309233	0.23269	NO
223.499	0.354053	0.145304	0.00119262	UP	Akap7
589.664	0.3162	0.0859347	1.25635e-05	UP	Epb41l2
0.351892	-0.00222092	0.310644	0.235075	NO
178.664	1.21163	0.14974	1.19546e-17	UP	Tmem200a
0.223227	-0.00566017	0.31067	0.222117	NO
175.737	0.15017	0.14988	0.0444869	NO
43.1718	-0.177413	0.201188	0.0554598	NO
0				NO
126.804	0.218944	0.237334	0.0513402	NO
22.6944	-0.454864	0.299811	0.0149998	NO
472.146	-0.183295	0.13911	0.0234708	NO
0.30964	-0.00692626	0.310916	0.21829	NO
754.348	0.312193	0.108215	0.000280046	UP	9330159F19Rik
106.123	-0.0591654	0.158714	0.129053	NO
367.547	-0.0016806	0.103265	0.223612	NO
2.21925	0.0334821	0.299588	0.184725	NO
64.1068	1.40838	0.226256	1.47925e-11	UP	Rspo3
14.1747	-0.310596	0.35995	0.0573781	NO
43.0079	-0.109481	0.182381	0.0890513	NO
115.309	0.264125	0.155193	0.00953645	UP	Hint3
602.146	-0.0943724	0.0965437	0.0463952	NO
26.1841	-0.189926	0.197374	0.0478752	NO
89.1231	-0.481454	0.382545	0.026399	NO
157.667	-0.0336025	0.17487	0.165814	NO
77.1706	-0.128931	0.226134	0.0940202	NO
36.9057	0.292014	0.224928	0.0244175	NO
388.156	0.0468005	0.0848331	0.0972805	NO
0.697261	0.023698	0.311737	0.194666	NO
414.493	-0.52268	0.18677	0.000377388	DOWN	Clvs2
0.0835881	0.00360854	0.310911	0.229841	NO
35.1459	-0.118807	0.256425	0.112994	NO
78.5319	0.0614044	0.123023	0.106242	NO
85.9211	-0.199354	0.198244	0.0441588	NO
0.115725	-0.00309089	0.310836	0.232566	NO
0.302773	0.00042432	0.31068	0.242782	NO
63.1795	-0.819583	0.188305	5.68919e-07	DOWN	Calhm5
0.872283	0.0538226	0.315268	0.170462	NO
58.1966	-0.518912	0.200657	0.000733928	DOWN	Dse
1535.02	-0.309851	0.0853484	1.57804e-05	DOWN	Tspyl1
4228.08	-0.263395	0.0700893	9.16271e-06	DOWN	Tspyl4
18.3591	0.844227	0.38567	0.00255716	UP	Nt5dc1
1.23007	0.00666737	0.309791	0.218886	NO
2.48789	0.0134178	0.285335	0.203985	NO
39.8786	-0.146396	0.194017	0.0687801	NO
6.40549	0.174783	0.305536	0.0936623	NO
640.427	-0.111086	0.125162	0.0547003	NO
622.049	0.356191	0.188731	0.00600539	UP	Marcks
34.0995	0.490127	0.217066	0.00208312	UP	Lama4
37.911	-0.054113	0.229922	0.156343	NO
20.4998	0.301884	0.246561	0.0283286	NO
7.21762	0.0951563	0.27486	0.133916	NO
1192.52	-0.255316	0.0748945	3.6926e-05	DOWN	Fyn
57.6461	0.235885	0.195455	0.0294136	NO
352.148	0.0331897	0.144786	0.157802	NO
110.178	0.0658792	0.142927	0.113311	NO
0.843519	0.0184668	0.307836	0.199779	NO
4.92887	5.57665e-05	0.291708	0.243904	NO
32.3644	0.0851202	0.216643	0.125254	NO
109.224	-0.355476	0.252143	0.0191667	NO
170.368	0.018284	0.110344	0.171553	NO
286.654	-0.264339	0.144235	0.00687041	DOWN	Amd1
496.13	0.218146	0.11745	0.00644265	UP	Cdk19
6.32623	0.235782	0.34815	0.0778105	NO
0.320704	-0.00527936	0.310875	0.223165	NO
86.0862	-0.389783	0.148227	0.000642924	DOWN	Ddo
12.5458	-1.11673	0.429705	0.000709896	DOWN	Mettl24
513.281	0.111212	0.135672	0.0613586	NO
3009.29	-0.305867	0.103293	0.000217793	DOWN	Wasf1
2.1642	0.0180421	0.297623	0.199612	NO
340.944	-0.287042	0.129705	0.00237079	DOWN	Fig4
11.3193	-0.737878	0.49269	0.0157059	NO
115.983	0.0964508	0.145925	0.0797768	NO
78.3775	0.275143	0.154766	0.00792221	UP	Mical1
107.934	0.0776514	0.155825	0.106401	NO
25.3982	-1.0108	0.269046	9.22349e-06	DOWN	Ppil6
420.515	0.0768683	0.0995128	0.0666165	NO
13.5525	-0.451202	0.511788	0.0554951	NO
35.379	0.168519	0.202563	0.0601865	NO
436.462	0.176477	0.100616	0.00833385	UP	Sesn1
42.9692	0.496864	0.209289	0.00144659	UP	Armc2
449.607	0.022631	0.132345	0.170384	NO
152.177	0.0397012	0.120282	0.136909	NO
802.926	-0.227359	0.203643	0.0352977	NO
102.364	0.513092	0.204404	0.000943586	UP	Nr2e1
447.076	-0.187024	0.0780624	0.00135315	DOWN	Ostm1
722.015	0.0149572	0.119978	0.181388	NO
31.6393	-0.407038	0.264297	0.014219	NO
768.55	0.243736	0.117939	0.00381859	UP	Sobp
108.897	-0.257541	0.155161	0.0105732	NO
57.621	0.0575462	0.182421	0.139815	NO
161.398	-0.0511653	0.231346	0.15963	NO
63.7861	-0.755606	0.243909	0.000121577	DOWN	Cd24a
102.42	-0.19017	0.125737	0.0150835	NO
120.902	-0.192043	0.127131	0.0151675	NO
12.2266	-0.182003	0.292599	0.0857013	NO
164.685	-0.375614	0.126472	0.000206982	DOWN	Atg5
5.61381	-0.00592921	0.276395	0.21892	NO
255.832	-0.208556	0.146683	0.0186566	NO
55.917	-1.33128	0.211278	8.27589e-12	DOWN	Popdc3
47.4103	-1.2895	0.199557	3.05245e-12	DOWN	Bves
10.9567	0.0451867	0.25314	0.168823	NO
334.263	0.00190205	0.0913099	0.219682	NO
551.444	-0.233526	0.106771	0.0025766	DOWN	Grik2
188.175	0.258657	0.138037	0.00618585	UP	Ascc3
0.13304	-0.000951224	0.310833	0.24115	NO
2.78971	0.0739623	0.31267	0.156126	NO
0.0413637	-0.00401795	0.310969	0.227906	NO
0.136893	0.00048693	0.310825	0.242621	NO
0.172884	0.0108598	0.311116	0.209438	NO
0.0828121	0.00653049	0.310923	0.219513	NO
86.9514	0.658941	0.139711	8.43577e-08	UP	Dcbld1
431.528	-0.104551	0.0976784	0.0387086	NO
0.205755	0.00836702	0.310989	0.214447	NO
683.042	-0.112084	0.102195	0.0367579	NO
255.347	1.57517	0.136583	2.56571e-32	UP	Slc35f1
178.108	0.207109	0.15319	0.0218835	NO
8.04628	0.0349828	0.270266	0.180195	NO
56.2882	0.409885	0.205083	0.00442723	UP	Mcm9
29.3237	0.0232168	0.173647	0.178902	NO
184.024	0.353812	0.134994	0.000661961	UP	Fam184a
516.051	2.0725	0.170381	1.30003e-35	UP	Man1a
127.702	0.0315136	0.129745	0.154685	NO
81.3999	-0.106506	0.180796	0.0909585	NO
1526.33	0.223823	0.132997	0.00995949	UP	Gja1
184.724	-0.0334788	0.12796	0.150768	NO
6394.04	-0.316717	0.0576177	1.28478e-09	DOWN	Serinc1
55.4301	-1.27816	0.29926	7.87595e-07	DOWN	Pkib
167.402	-0.172723	0.241821	0.0730984	NO
147.172	-0.0402568	0.174571	0.157428	NO
0.216384	-0.000585715	0.310855	0.24224	NO
0.415126	0.0021123	0.310613	0.235352	NO
645.008	0.0975852	0.0760347	0.0252046	NO
192.108	0.164401	0.12114	0.0216374	NO
1004.13	0.384248	0.172302	0.00223806	UP	Ranbp2
30.9687	0.449409	0.325164	0.0201654	NO
2.40156	0.0289002	0.304626	0.189258	NO
195.54	-0.154958	0.200995	0.0667855	NO
41.3516	0.360676	0.223278	0.0118275	NO
71.8643	0.0118463	0.192869	0.199354	NO
556.804	-0.309532	0.0764964	2.4027e-06	DOWN	P4ha1
0.117135	-0.000861555	0.31083	0.241446	NO
0.546085	0.0024744	0.31018	0.234459	NO
222.255	-0.721822	0.215898	4.77778e-05	DOWN	Mcu
735.28	-0.301126	0.066328	2.13929e-07	DOWN	Micu1
352.623	-0.070576	0.105811	0.0790083	NO
253.121	-0.18483	0.147912	0.0268776	NO
400.764	-0.231775	0.210223	0.0363248	NO
123.191	-0.391489	0.17256	0.00199172	DOWN	Ascc1
7054.11	-0.443922	0.12642	2.53764e-05	DOWN	Spock2
34.0425	0.249656	0.261235	0.0486177	NO
12801.2	-0.348991	0.0842038	1.58192e-06	DOWN	Psap
11.7606	-0.158966	0.274228	0.0924492	NO
236.043	0.136112	0.0997555	0.0212446	NO
2.10633	-0.16506	0.368323	0.115494	NO
124.085	-0.0255594	0.162198	0.173673	NO
231.324	-0.191829	0.138725	0.0201412	NO
25.0957	-0.839949	0.29761	0.000349424	DOWN	Pcbd1
232.097	0.179809	0.115187	0.0134479	NO
96.4653	-0.472772	0.201934	0.00160466	DOWN	Tbata
20.0311	-1.57207	0.471888	5.01826e-05	DOWN	Adamts14
141.769	-0.675929	0.128204	4.38893e-09	DOWN	Pald1
5.02183	0.110451	0.294732	0.128775	NO
131.509	-0.0118364	0.221565	0.201731	NO
301.803	-0.612154	0.107106	3.07048e-10	DOWN	Lrrc20
34.5585	-1.52239	0.30446	2.06019e-08	DOWN	Npffr1
502.881	-0.323012	0.212387	0.0148231	NO
979.658	-0.190026	0.0816389	0.00166969	DOWN	Sar1a
66.0026	-0.282587	0.193989	0.0173555	NO
43.1319	0.0598539	0.172027	0.133497	NO
79.5865	0.16883	0.146656	0.0328645	NO
7.53011	0.0431369	0.273241	0.173556	NO
6.62414	-0.153789	0.3058	0.105546	NO
124.718	-0.128968	0.224389	0.0931849	NO
150.083	-0.00797289	0.166062	0.20351	NO
1.01905	0.0531536	0.317101	0.171086	NO
3823.77	-0.509749	0.187101	0.00046684	DOWN	Hk1
40.3445	0.25842	0.196031	0.0234324	NO
162.083	0.135449	0.112178	0.0293284	NO
421.309	-0.13425	0.0899043	0.0158232	NO
37.0925	0.231194	0.249466	0.0510463	NO
1564.77	-0.490391	0.103273	7.39172e-08	DOWN	Kifbp
244.876	0.0660965	0.103245	0.0830303	NO
453.479	-0.0733793	0.0996225	0.0707162	NO
19.9238	0.261499	0.268004	0.0466465	NO
516.736	-0.195862	0.167434	0.0317256	NO
68.827	0.301293	0.199062	0.015052	NO
281.408	-0.244254	0.114197	0.0029664	DOWN	Slc25a16
15.6482	-0.00417287	0.230618	0.222201	NO
500.778	0.154542	0.106742	0.0176452	NO
282.401	0.210128	0.125964	0.0103981	NO
81.0603	0.324115	0.21784	0.0160807	NO
1.81764	0.0123232	0.306304	0.206924	NO
6.28807	-0.032198	0.282952	0.184036	NO
4.51588	1.73694	0.679076	0.000795146	UP	Mypn
193.474	0.330676	0.134821	0.00113794	UP	Herc4
94.2599	0.522649	0.125966	1.49291e-06	UP	Sirt1
65.6283	-0.119271	0.183037	0.0814714	NO
10.6538	-0.134703	0.315762	0.119328	NO
135.024	1.50956	0.153575	2.14359e-24	UP	Lrrtm3
0				NO
235.541	0.257778	0.143417	0.00757535	UP	Reep3
744.215	0.146693	0.158413	0.0510981	NO
79.783	-0.179019	0.155613	0.032924	NO
17.2989	0.460921	0.533197	0.0572355	NO
68.5449	-0.102632	0.168806	0.0878401	NO
3084.11	0.792321	0.0976806	8.32439e-18	UP	Zfp365
25.0711	0.0814223	0.227714	0.131782	NO
257.7	1.08733	0.196375	9.80601e-10	UP	Arid5b
13.2149	-1.80612	0.370834	3.79982e-08	DOWN	Cabcoco1
0.600126	0.0170341	0.311339	0.2014	NO
38.2423	0.145034	0.213025	0.0773411	NO
16.1503	0.12712	0.215875	0.0910379	NO
2.25528	0.0189037	0.304227	0.199132	NO
4399.72	-0.229198	0.120578	0.00582945	DOWN	Ank3
495.651	0.169839	0.152962	0.0359249	NO
0.594268	0.00419119	0.309727	0.226645	NO
18.9694	0.159265	0.268494	0.0901839	NO
560.662	0.0108125	0.140537	0.194385	NO
996.68	-0.359527	0.0951357	8.29819e-06	DOWN	Phyhipl
63.2013	-0.747247	0.251424	0.000204972	DOWN	Bicc1
251.005	-0.0728867	0.168772	0.118374	NO
263.174	-0.228402	0.181345	0.0263175	NO
502.682	-0.322426	0.328162	0.0460271	NO
381.576	-0.17066	0.0815693	0.00349264	DOWN	Ipmk
4420.23	-0.293916	0.125714	0.0016193	DOWN	Zwint
79.2711	0.850385	0.19652	6.24218e-07	UP	Pcdh15
1.16152	-0.0610174	0.311265	0.164914	NO
551.758	-0.25576	0.111012	0.00178692	DOWN	Gnaz
206.458	0.436688	0.120565	1.67293e-05	UP	Rab36
1295.55	1.22875	0.144556	4.22134e-19	UP	Bcr
498.398	0.0633415	0.154175	0.122129	NO
0				NO
13.035	-0.00948116	0.231388	0.206563	NO
0.276603	-0.0131639	0.311116	0.206057	NO
88.1837	0.0569298	0.14323	0.124457	NO
253.285	-0.209302	0.183662	0.0335982	NO
141.022	-0.0788644	0.156601	0.105446	NO
15.2354	0.183257	0.239615	0.0675755	NO
20.5892	-0.0577309	0.223308	0.151402	NO
18.6665	0.0778244	0.241861	0.1387	NO
680.195	-0.018773	0.170572	0.185089	NO
95.3911	-0.102896	0.221805	0.112855	NO
13.4704	-0.0823667	0.244192	0.135232	NO
32.5768	0.144309	0.19134	0.0688367	NO
0.51842	-0.00340838	0.310061	0.231548	NO
9.08423	-0.19591	0.282943	0.0757963	NO
234.499	-0.317614	0.349577	0.0526443	NO
8.79282	0.0551825	0.265193	0.162184	NO
426.285	-0.0360079	0.120509	0.142866	NO
9.05611	0.0803397	0.249847	0.13872	NO
310.965	-0.28778	0.23115	0.027207	NO
13.5584	-1.31207	0.476387	0.000427952	DOWN	Gm867
1.18407	0.0252358	0.30494	0.192564	NO
2.80733	0.0245696	0.303322	0.193147	NO
151.936	-0.124899	0.143979	0.0568613	NO
0.0456228	-0.00413363	0.31097	0.227002	NO
0.158765	-0.00770056	0.311047	0.216353	NO
623.083	-0.0499426	0.127775	0.125791	NO
966.591	-0.0772678	0.228378	0.135092	NO
575.07	0.160689	0.155079	0.0414895	NO
279.832	0.0847788	0.189427	0.115653	NO
1.33882	-0.0624584	0.31462	0.163972	NO
35.9127	-0.0251622	0.189087	0.179115	NO
582.303	0.0593622	0.153148	0.126488	NO
206.597	0.176267	0.16918	0.0411518	NO
1.2631	0.031844	0.302533	0.18633	NO
0				NO
38.9105	1.13286	0.416755	0.00047699	UP	Col6a2
149.494	-0.0696101	0.225455	0.140911	NO
344.36	-0.142028	0.123572	0.0329837	NO
87.2033	-0.132292	0.147075	0.0534506	NO
39.1973	0.223454	0.257018	0.0566833	NO
161.301	0.0822475	0.118763	0.0757573	NO
1530.08	-0.872864	0.111885	1.0245e-16	DOWN	Adarb1
0.222351	0.0080343	0.310936	0.215386	NO
54.68	0.0773513	0.176062	0.117142	NO
410.931	0.069465	0.106508	0.0813534	NO
771.391	-0.00862682	0.107326	0.193372	NO
555.037	-0.332203	0.104983	9.54558e-05	DOWN	Ube2g2
0.270897	-0.00161806	0.31083	0.23782	NO
0.113011	-0.00433605	0.310985	0.225619	NO
49.1618	-0.0186457	0.176611	0.186216	NO
331.07	-0.333991	0.174642	0.00559523	DOWN	Trpm2
206.961	-0.144496	0.210454	0.0764216	NO
2916.6	-0.712973	0.115528	2.20048e-11	DOWN	Pfkl
2.82816	0.135845	0.330992	0.122228	NO
1.90763	-0.206013	0.385891	0.100376	NO
106.91	-0.224022	0.199605	0.0348553	NO
616.489	-0.493667	0.231579	0.00304339	DOWN	Gatd3a
320.994	-0.0385134	0.0964014	0.124139	NO
897.715	-0.1787	0.120485	0.0162639	NO
1907.27	-0.312745	0.129915	0.00130155	DOWN	Agpat3
2825.31	-0.333932	0.100061	4.87314e-05	DOWN	Rrp1
93.139	0.0431183	0.248782	0.169935	NO
953.668	0.0635759	0.152466	0.121154	NO
128.966	-0.270181	0.156567	0.00903714	DOWN	Ilvbl
62.7495	-0.149045	0.185082	0.06298	NO
64.2638	0.212719	0.15404	0.0202622	NO
253.633	0.223507	0.128885	0.00883698	UP	2610008E11Rik
0.0555877	0.00616536	0.310885	0.220475	NO
19.4464	-0.197729	0.286167	0.0759328	NO
228.839	-0.251448	0.145987	0.00909357	DOWN	Mier2
107.238	0.463593	0.302254	0.014412	NO
328.377	-0.0993658	0.129142	0.0669921	NO
0.676998	-0.00260122	0.308286	0.234088	NO
90.7722	-0.187215	0.293742	0.0834647	NO
224.497	-0.162411	0.204315	0.0639822	NO
14.1048	0.150849	0.264419	0.0939805	NO
2784	-0.172577	0.180917	0.0487867	NO
671.121	-0.105231	0.190853	0.0973599	NO
188.829	-0.0949386	0.162743	0.0918527	NO
6.39936	-0.0753433	0.275934	0.148471	NO
273.329	-0.0806902	0.139559	0.0927075	NO
1.02677	0.00631192	0.307736	0.220037	NO
12.0723	0.027346	0.257963	0.186063	NO
1423.37	-0.0309515	0.153871	0.16348	NO
4.76276	-0.00836371	0.292465	0.213207	NO
209.602	0.252534	0.107794	0.00159009	UP	Ptbp1
204.012	0.0503156	0.176128	0.145591	NO
2.91159	-0.0803893	0.306162	0.15057	NO
0.0152076	-0.00356626	0.310939	0.231091	NO
0.154031	-0.00881774	0.311018	0.213505	NO
365.195	-0.378773	0.203537	0.00638274	DOWN	Med16
1969.88	-0.131397	0.0870758	0.015199	NO
39.8588	-0.0382961	0.201832	0.166264	NO
50.8612	-0.0238755	0.155111	0.174487	NO
353.717	-0.218813	0.150294	0.0173666	NO
8.5023	0.0264537	0.250087	0.186139	NO
492.491	-0.161491	0.135293	0.0301572	NO
34.6005	0.177175	0.27818	0.083524	NO
171.818	-0.0702719	0.137899	0.104352	NO
61.5957	0.422373	0.190332	0.00230399	UP	Arhgap45
364.939	-0.197526	0.239072	0.060698	NO
183.344	-0.0932757	0.213063	0.11736	NO
135.638	0.43154	0.217812	0.00466527	UP	Sbno2
443.467	0.026067	0.127841	0.16293	NO
1377.82	-0.22254	0.197786	0.0346424	NO
256.493	0.418575	0.165615	0.000883279	UP	Midn
311.734	0.0990562	0.170737	0.09233	NO
24.9485	-0.00813186	0.267919	0.2121	NO
43.8191	-0.0726142	0.187854	0.126587	NO
320.696	0.0247596	0.125569	0.164404	NO
401.583	-0.137857	0.24717	0.096188	NO
79.3667	-0.61161	0.293699	0.00364738	DOWN	Gamt
197.802	0.0356587	0.127249	0.146784	NO
1249.99	0.0217239	0.264556	0.192733	NO
882.948	-0.0319696	0.209827	0.174778	NO
178.884	-0.101783	0.182244	0.0960091	NO
10.9916	0.121966	0.257052	0.110912	NO
50.7984	-0.156834	0.251042	0.0852656	NO
16.1691	-0.0198808	0.242903	0.192865	NO
111.174	-0.336753	0.403324	0.0598949	NO
56.9659	-0.059556	0.206385	0.145094	NO
654.364	-0.0872366	0.158233	0.0973797	NO
231.231	-0.127271	0.296183	0.118791	NO
136.851	0.0852089	0.170743	0.106262	NO
0.31451	-0.00622428	0.310931	0.220374	NO
2.02278	-0.23254	0.42125	0.097201	NO
388.36	-0.0460862	0.17559	0.15061	NO
299.314	0.270521	0.113121	0.0013768	UP	Klf16
497.944	-0.0969328	0.19063	0.104551	NO
8.55451	0.134128	0.296944	0.114998	NO
301.934	-0.139714	0.114133	0.0283426	NO
1080.27	-0.306768	0.16821	0.00700258	DOWN	Csnk1g2
395.59	-0.244367	0.150654	0.0115964	NO
230.729	-0.0331381	0.147309	0.158687	NO
56.8774	-0.0465016	0.16212	0.145352	NO
163.047	0.127171	0.196582	0.0819647	NO
1806.08	-0.218321	0.0967048	0.00208653	DOWN	Ap3d1
518.708	0.0648007	0.14423	0.115296	NO
169.46	0.0419319	0.197353	0.161359	NO
193.543	-0.0676637	0.17388	0.12603	NO
4.19135	-0.0813049	0.295531	0.147935	NO
18.8467	-0.834036	0.486294	0.0092476	DOWN	Jsrp1
168.775	-0.147569	0.265682	0.0966845	NO
262.412	-0.271344	0.138225	0.00489421	DOWN	Lingo3
43.1163	0.115498	0.234736	0.107555	NO
234.482	0.061112	0.146516	0.121115	NO
5.70395	0.132229	0.310196	0.119348	NO
352.633	-0.160233	0.306098	0.102064	NO
168.901	0.243692	0.122622	0.00459957	UP	Lmnb2
61.1192	-0.16726	0.223038	0.0692718	NO
1634.27	0.904146	0.161879	7.01716e-10	UP	Gng7
602.195	0.0970943	0.135638	0.0728859	NO
537.395	-0.0628756	0.128093	0.107754	NO
874.166	-0.0697206	0.10823	0.0824973	NO
278.5	-0.161922	0.147774	0.0368973	NO
6.13595	-0.149803	0.319133	0.111884	NO
448.095	-0.356086	0.203969	0.00856061	DOWN	Map2k2
931.928	-0.448694	0.167852	0.00054747	DOWN	Zbtb7a
116.784	-0.276558	0.182849	0.015073	NO
9507.85	-0.0537312	0.120132	0.115693	NO
184.397	-0.0559624	0.143008	0.125712	NO
1.31192	-0.0698115	0.319285	0.160063	NO
1647.46	0.02608	0.122293	0.161182	NO
324.871	0.0970371	0.187351	0.103019	NO
1393.07	-0.289661	0.200931	0.0178477	NO
66.8226	-0.153718	0.238053	0.0822212	NO
99.6175	-0.0381435	0.190578	0.163736	NO
11.9351	-2.23649	0.558112	3.07408e-06	DOWN	Tjp3
3078.9	-0.556801	0.238238	0.00162811	DOWN	Pip5k1c
203.193	0.0120374	0.125673	0.189012	NO
9.85793	-0.411292	0.538325	0.0676696	NO
19.2186	-1.66184	0.482879	3.26856e-05	DOWN	Gipc3
94.852	-0.316748	0.181382	0.0085371	DOWN	Hmg20b
276.2	-0.851971	0.193375	4.1774e-07	DOWN	Mfsd12
436.296	-0.242203	0.139047	0.00863911	DOWN	Fzr1
77.4482	-0.282528	0.302362	0.0502885	NO
1.46427	0.00338386	0.299478	0.231265	NO
6.07729	0.28545	0.403489	0.0739498	NO
457.014	-0.252029	0.158527	0.0125997	NO
1874.53	0.551313	0.131782	1.21747e-06	UP	Celf5
358.421	-0.201956	0.146267	0.0203105	NO
5.38092	0.148826	0.297277	0.105944	NO
14.0674	0.0465295	0.237363	0.164933	NO
1078.36	-0.121646	0.105672	0.0328793	NO
2449.94	-0.323026	0.154029	0.00342474	DOWN	Tle5
125.46	0.722364	0.222725	7.19895e-05	UP	Tle2
8.7245	0.0303319	0.270743	0.184649	NO
103.785	0.193015	0.198497	0.0468644	NO
195.202	0.218057	0.102198	0.00300483	UP	Ankrd24
2.52901	0.0737451	0.303248	0.154567	NO
0.265251	-0.00133392	0.310859	0.239756	NO
3.76532	4.83175e-06	0.288519	0.244122	NO
4.22801	0.0229277	0.283647	0.193203	NO
0.134773	0.00747082	0.311015	0.216904	NO
3.84458	0.168054	0.323782	0.10278	NO
2.6622	-0.0173054	0.296705	0.200314	NO
0				NO
2.72967	-0.105416	0.32196	0.137606	NO
61.7837	0.702984	0.181529	5.6883e-06	UP	Zfp873
18.7516	0.0260567	0.23449	0.184859	NO
38.9465	0.192454	0.200747	0.0483138	NO
131.865	0.0494654	0.137911	0.131583	NO
40.2645	0.134615	0.209855	0.0828328	NO
0				NO
76.0652	0.493135	0.209036	0.00152405	UP	Tdg
116.409	1.56595	0.173246	2.41602e-21	UP	Glt8d2
328.288	0.341721	0.147158	0.00169378	UP	Hcfc2
296.217	0.479481	0.121647	4.11474e-06	UP	Nfyb
448.51	0.0248772	0.135469	0.167671	NO
0.384993	0.00345682	0.310874	0.231438	NO
773.072	-0.904686	0.231021	4.64101e-06	DOWN	Chst11
139.013	-0.483211	0.164787	0.000237611	DOWN	Slc41a2
86.688	0.295208	0.221392	0.022658	NO
361.902	-0.26762	0.105156	0.000836611	DOWN	Washc4
819.237	0.407107	0.137119	0.000208324	UP	Appl2
78.6224	-0.33123	0.269602	0.028161	NO
574.36	0.249681	0.127123	0.00487725	UP	Nuak1
165.137	-0.182951	0.1216	0.0154625	NO
195.725	-0.227846	0.118343	0.00540139	DOWN	Tcp11l2
160.005	-0.184172	0.107711	0.00932955	DOWN	Polr3b
98.353	0.0332259	0.13893	0.155535	NO
305.242	0.0843457	0.107481	0.0652123	NO
7.54496	-0.124459	0.294625	0.1203	NO
57.3534	-0.0373614	0.209079	0.168784	NO
108.055	-0.122923	0.124359	0.0455439	NO
88.6246	0.0950791	0.141035	0.0781632	NO
0.0843158	0.00404623	0.310952	0.227729	NO
0.136182	0.000234972	0.310877	0.243366	NO
145.762	-0.0260472	0.114643	0.158352	NO
200.194	0.124526	0.101523	0.0282447	NO
2.24232	-0.0588342	0.302971	0.165364	NO
941.106	-0.177835	0.110006	0.0117811	NO
0.738543	0.0200628	0.310833	0.198428	NO
0.392071	0.0146126	0.311314	0.204058	NO
155.188	-0.225474	0.169529	0.0228349	NO
171.966	0.938829	0.190198	2.84439e-08	UP	Syn3
619.759	0.232383	0.123758	0.00612102	UP	Timp3
0.0475182	-0.00138023	0.310975	0.239203	NO
1.34214	0.062672	0.31912	0.164776	NO
3457.65	-0.224396	0.139902	0.0122013	NO
102.692	0.0753607	0.187926	0.1238	NO
2570.93	-0.921297	0.214321	7.17316e-07	DOWN	Nt5dc3
21.0672	-0.172488	0.29567	0.091813	NO
0.665212	0.0110893	0.31015	0.208919	NO
34.451	1.1466	0.24392	9.71775e-08	UP	Ascl1
0.121779	0.00387713	0.310937	0.228885	NO
38.7807	0.503371	0.231721	0.00267911	UP	Igf1
0.698573	0.015553	0.310657	0.202869	NO
2.14159	0.0219233	0.300177	0.195602	NO
27.0108	-0.0834363	0.225255	0.129531	NO
85.8514	-0.0157158	0.208213	0.194816	NO
5.85906	0.177037	0.308813	0.0934435	NO
716.536	-0.120028	0.125705	0.0487022	NO
4.0355	0.0221479	0.284176	0.194104	NO
374.345	0.10881	0.095165	0.0332827	NO
8.5818	2.28357	0.628207	1.55015e-05	UP	Mybpc1
2.52024	0.0522116	0.293439	0.16896	NO
656.947	-0.148452	0.103205	0.0180395	NO
262.99	0.477558	0.160311	0.000199652	UP	Utp20
1.17085	0.0150056	0.308776	0.203308	NO
121.83	0.482354	0.142885	4.08112e-05	UP	Ano4
14.7881	-0.146869	0.256903	0.0937219	NO
0.719653	-0.00891992	0.310029	0.213067	NO
43.4994	-1.50172	0.27917	2.42873e-09	DOWN	Slc17a8
221.406	0.0428993	0.107789	0.124397	NO
132.745	-0.276233	0.210416	0.023638	NO
2542.38	0.276083	0.0652509	1.00381e-06	UP	Anks1b
161.135	-0.0233173	0.143198	0.172254	NO
82.1604	-0.194002	0.219542	0.0552125	NO
2407.2	-0.091436	0.167525	0.0984122	NO
189.692	0.197676	0.109027	0.00720072	UP	Tmpo
23.3238	0.0300874	0.201114	0.175399	NO
42.4647	-0.304285	0.261765	0.0320637	NO
1212.86	0.888438	0.126963	6.18381e-14	UP	Cdk17
79.0759	0.146869	0.156188	0.0497392	NO
224.876	0.0129069	0.134287	0.188917	NO
0.0469021	0.00360596	0.31094	0.230286	NO
0.308712	0.0108407	0.311082	0.209473	NO
8.5901	-0.120405	0.298165	0.123263	NO
23.8258	-0.0014651	0.241419	0.236424	NO
28.4076	0.739942	0.242052	0.000140053	UP	Ntn4
0.647917	0.00092948	0.308449	0.24118	NO
642.335	-0.285297	0.194191	0.0168163	NO
489.531	0.0809188	0.0727707	0.0357413	NO
120.704	0.477511	0.325418	0.0169039	NO
92.5379	0.294762	0.159436	0.00658372	UP	Nr2c1
226.022	-0.182322	0.232365	0.0652683	NO
558.652	-0.0384672	0.115246	0.136091	NO
237.181	0.543108	0.110627	3.11669e-08	UP	Cep83
367.351	0.203499	0.182277	0.035313	NO
33.1453	-0.487201	0.357292	0.0212691	NO
221.675	-1.61001	0.204341	7.88498e-17	DOWN	Socs2
181.485	-0.109988	0.230896	0.110575	NO
804.835	-0.277147	0.0907543	0.000144947	DOWN	Ube2n
663.975	-0.304872	0.0720975	1.03606e-06	DOWN	Nudt4
472.938	0.123757	0.122164	0.0435531	NO
212.219	0.342706	0.157147	0.00262363	UP	Btg1
114.177	2.77421	0.327279	4.78553e-19	UP	Dcn
21.0354	0.154332	0.265332	0.0920515	NO
0.51636	0.0228998	0.310954	0.195433	NO
15.5275	0.297707	0.373543	0.0637404	NO
0.288619	0.00845177	0.310951	0.214326	NO
9133.23	0.255513	0.128546	0.00459414	UP	Atp2b1
52.8681	0.216446	0.213458	0.0434387	NO
38.8494	0.347809	0.246862	0.0191784	NO
322.982	0.590206	0.166785	2.2434e-05	UP	Dusp6
32.8184	-0.0925864	0.195988	0.111348	NO
175.894	0.637036	0.173489	1.3529e-05	UP	Kitl
93.1885	0.00715974	0.198337	0.208794	NO
118.992	0.111563	0.159139	0.0747253	NO
60.4844	-0.998492	0.185187	2.20595e-09	DOWN	Mgat4c
32.3492	5.01464	0.52972	4.6662e-23	UP	Nts
13.9195	-0.0665419	0.284456	0.15656	NO
0.783107	0.0410587	0.314188	0.179848	NO
0.388576	-0.00201047	0.310796	0.235659	NO
18.7384	0.115574	0.247853	0.112459	NO
520.745	-0.319511	0.136908	0.00163994	DOWN	Slc6a15
83.4634	0.0251156	0.168762	0.175592	NO
41.1862	-0.218227	0.22452	0.0469652	NO
141.227	-0.0363998	0.184266	0.164345	NO
1778.56	-0.334127	0.17489	0.00565037	DOWN	Ppfia2
13.4154	-0.423139	0.361038	0.0315646	NO
334.083	0.354388	0.141554	0.000962178	UP	Lin7a
0.12492	-0.00617122	0.311002	0.220459	NO
0.36643	0.00685612	0.310916	0.218546	NO
4.24522	-0.59962	0.989662	0.0882172	NO
12.4602	-0.711633	0.339683	0.00344731	DOWN	Otogl
961.109	0.327966	0.081144	2.51242e-06	UP	Ppp1r12a
18.8514	-0.258961	0.250611	0.0416835	NO
10978.2	-0.438891	0.115052	7.05305e-06	DOWN	Syt1
536.333	-0.112491	0.130908	0.0578424	NO
1.83093	-0.0123956	0.301338	0.206491	NO
29.8182	-0.224777	0.252524	0.0544355	NO
755.091	0.0132095	0.0926613	0.17689	NO
127.855	-0.0453696	0.204091	0.159375	NO
496.698	0.220226	0.135873	0.0116702	NO
34.4735	0.326769	0.225579	0.0176116	NO
676.65	-0.129216	0.122451	0.0402117	NO
109.394	-0.301511	0.242314	0.027303	NO
292.622	0.0403766	0.104111	0.126388	NO
6.8926	-0.0838967	0.263921	0.139337	NO
0.328109	-0.000759686	0.310548	0.24174	NO
0.343891	0.00288757	0.310858	0.233484	NO
0.738287	-0.0127609	0.311137	0.206545	NO
5.09035	0.0976865	0.299008	0.137726	NO
680.711	-0.509447	0.0800074	5.12905e-12	DOWN	Kcnc2
1736.44	-0.201242	0.111944	0.00755358	DOWN	Atxn7l3b
318.204	-2.43344	0.118483	1.38033e-94	DOWN	Trhde
8.02662	-0.900011	0.736309	0.0285245	NO
273.354	-0.267671	0.0987095	0.000485989	DOWN	Tbc1d15
408.943	-0.296127	0.09252	8.19479e-05	DOWN	Rab21
306.314	-0.0463596	0.0954415	0.108709	NO
140.432	0.108886	0.152496	0.0731177	NO
501.224	0.0721905	0.113058	0.083287	NO
9.5374	-0.208653	0.283544	0.0708116	NO
7.35541	1.16583	0.487018	0.00136363	UP	A930009A15Rik
0.298455	-0.00693318	0.310715	0.218273	NO
148.438	0.0566749	0.107528	0.101548	NO
0.133453	0.00392022	0.31094	0.228709	NO
289.709	0.424311	0.189891	0.00221288	UP	Ptprb
147.479	-0.70598	0.268843	0.000650809	DOWN	Kcnmb4
535.991	0.0329317	0.100036	0.137048	NO
15.8562	-0.267579	0.340894	0.0651749	NO
4.46988	0.0784487	0.307514	0.152075	NO
429.703	-0.793204	0.106638	1.86179e-15	DOWN	Rab3ip
36.1161	-0.467701	0.387246	0.0293	NO
0.604547	0.0304522	0.310382	0.188348	NO
1358.37	-0.250806	0.142513	0.00822557	DOWN	Cct2
431.849	-0.135519	0.138692	0.0464287	NO
1.22813	-0.0115517	0.308576	0.20813	NO
181.568	-0.178629	0.145496	0.0281889	NO
37.1336	0.337401	0.251303	0.0222566	NO
0.142494	0.00317298	0.310906	0.232284	NO
802.363	0.371175	0.084262	4.23029e-07	UP	Cpsf6
135.69	-0.86126	0.164426	5.90598e-09	DOWN	Cpm
400.021	-0.0671198	0.0979238	0.0766367	NO
183.954	-0.243316	0.149921	0.0115595	NO
120.388	-0.186514	0.106165	0.00828735	DOWN	Nup107
451.384	-0.208039	0.123343	0.00983999	DOWN	Rap1b
60.4206	0.461634	0.234711	0.00484908	UP	Mdm1
0.393319	0.00433183	0.31096	0.225668	NO
458.065	0.127276	0.0922464	0.020371	NO
1257.03	-0.0996427	0.0821433	0.0290731	NO
234.694	0.00728937	0.109802	0.197854	NO
44.4981	0.119039	0.190589	0.0853052	NO
5.3825	-0.112704	0.289609	0.12601	NO
145.477	-0.409144	0.220862	0.006523	DOWN	Tmbim4
59.8529	-0.480023	0.29181	0.0110076	NO
0.76426	0.0209742	0.310681	0.19752	NO
48.6649	0.350571	0.186039	0.00604366	UP	Msrb3
314.639	-0.126887	0.104339	0.0288756	NO
5.42014	-0.0755587	0.277379	0.14861	NO
458.301	0.00681322	0.141209	0.203455	NO
770.295	-0.054712	0.116701	0.111943	NO
114.57	-0.0802697	0.158263	0.104869	NO
429.062	0.0277248	0.0801423	0.133936	NO
662.062	-0.00716614	0.0654801	0.185222	NO
5.79979	-0.0778811	0.282847	0.147896	NO
127.539	0.393612	0.148786	0.000599524	UP	Srgap1
0.312172	0.00604096	0.310598	0.220997	NO
139.673	-0.0952976	0.167168	0.0940401	NO
1.06897	0.0198968	0.307907	0.19841	NO
750.344	-0.391676	0.123312	9.30794e-05	DOWN	Ppm1h
754.076	0.105951	0.14957	0.0738723	NO
719.238	0.030877	0.110313	0.146843	NO
460.308	-1.28197	0.177839	1.1136e-14	DOWN	Tafa2
248.863	0.33453	0.215562	0.0137963	NO
14.8807	0.0913914	0.258615	0.13248	NO
44.8725	-0.13363	0.211905	0.0843547	NO
718.369	0.247513	0.0877419	0.000352358	UP	Ctdsp2
4.22421	0.186425	0.336488	0.0968235	NO
95.4705	-0.0873193	0.210503	0.121453	NO
0.736709	0.0242748	0.311085	0.194085	NO
108.038	-0.310041	0.208791	0.0161884	NO
37.8295	0.0324363	0.226283	0.176793	NO
77.1154	-0.00320129	0.147271	0.218801	NO
268.009	0.200161	0.15014	0.0226959	NO
389.537	-0.386395	0.13523	0.000307837	DOWN	Tspan31
7766.83	-0.0294154	0.173441	0.170696	NO
1262.57	-0.0310842	0.0776747	0.124019	NO
558.48	-0.230326	0.155629	0.0164688	NO
140.202	-0.367134	0.2113	0.00874176	DOWN	Slc26a10
3158.11	-0.605989	0.069785	6.81261e-20	DOWN	Arhgef25
1402.71	0.0347045	0.111221	0.140353	NO
1374.21	-0.599416	0.105722	4.40665e-10	DOWN	Pip4k2c
23067.4	0.0881618	0.147868	0.089667	NO
1894.2	-0.428311	0.134733	9.26954e-05	DOWN	Dctn2
190.329	0.403211	0.239501	0.00995094	UP	Mbd6
170.123	0.107079	0.144917	0.0705446	NO
464.373	-0.0376871	0.0887261	0.119943	NO
6.38266	0.324085	0.421971	0.0671237	NO
10.6816	0.243553	0.301267	0.0626103	NO
0.271416	-0.00234788	0.310698	0.234783	NO
0.2778	0.00752519	0.310972	0.216732	NO
1105.68	0.356584	0.170701	0.00354714	UP	R3hdm2
14.4624	0.32425	0.328042	0.0455605	NO
11.9467	-0.190736	0.295215	0.0821423	NO
139.382	-0.0284565	0.121316	0.156462	NO
4.24349	0.334861	0.48143	0.0753091	NO
3250.57	0.34386	0.209264	0.0110524	NO
67.6068	0.336172	0.206678	0.0115227	NO
267.002	0.0501356	0.12895	0.12617	NO
35.927	0.6463	0.214551	0.000172309	UP	Nemp1
10.4599	0.264188	0.364091	0.0719218	NO
9.40698	1.51744	0.402916	8.98176e-06	UP	Tac2
93.9573	0.132562	0.182514	0.0718259	NO
11.3454	-0.00752142	0.249368	0.212346	NO
1.33367	0.027731	0.309441	0.190791	NO
2.60029	0.583835	1.17177	0.106421	NO
0.770566	-0.00522558	0.310129	0.223264	NO
0.171479	-0.0105351	0.311124	0.209901	NO
0.712793	-0.0853969	0.326282	0.150689	NO
0.351747	0.00321291	0.310239	0.232112	NO
31.2467	0.689511	0.238977	0.000279211	UP	Prim1
281.681	0.0330087	0.183894	0.168609	NO
268.732	-0.216056	0.162572	0.0228856	NO
478.034	-0.0615703	0.160825	0.127323	NO
99.6971	0.171208	0.18704	0.0520866	NO
126.054	-0.146503	0.129372	0.0340963	NO
50.2118	-0.17653	0.197095	0.0539425	NO
0.0792977	-0.0019096	0.310981	0.236149	NO
39.1618	0.476697	0.195018	0.00115205	UP	Timeless
0.272396	0.00429938	0.310734	0.225831	NO
0.629928	0.027207	0.311462	0.191357	NO
234.147	-0.0279317	0.106759	0.150788	NO
1.43868	-0.101207	0.318726	0.139437	NO
199.865	0.379925	0.195898	0.00519962	UP	Pan2
225.897	0.0403936	0.213225	0.166322	NO
2040.42	-0.0903206	0.0925895	0.0466967	NO
199.16	-0.0621364	0.116357	0.100317	NO
524.591	-0.174711	0.245729	0.0734852	NO
8.36411	-0.181323	0.316448	0.0935032	NO
427.101	-0.193257	0.128347	0.0153887	NO
664.053	-0.134268	0.0747985	0.00762617	DOWN	Rnf41
2572.78	0.0940985	0.142703	0.0800136	NO
535.537	-0.119096	0.228863	0.102541	NO
66.1017	0.368424	0.182594	0.00422114	UP	Myl6b
58.3741	0.0778669	0.197575	0.124995	NO
101.884	-0.199678	0.157418	0.0258845	NO
798.883	-0.0502484	0.283918	0.169194	NO
562.12	-0.077807	0.0907193	0.0579852	NO
108.469	0.066792	0.16772	0.124278	NO
10.6669	-0.084715	0.258699	0.137586	NO
224.119	-0.0184891	0.268231	0.197074	NO
139.817	-0.0173909	0.128575	0.178535	NO
98.8901	0.183468	0.152844	0.0297842	NO
889.032	-0.188278	0.0996457	0.00596099	DOWN	Rab5b
5.51679	-0.832116	0.819508	0.0433572	NO
17.9115	0.378619	0.322546	0.0314185	NO
130.357	-0.420895	0.172323	0.00115681	DOWN	Dgka
121.313	0.0867714	0.213125	0.122765	NO
4.79684	-0.0259138	0.282564	0.190167	NO
61.867	0.307784	0.174276	0.00813347	UP	Tmem198b
579.877	-0.0234664	0.0944698	0.15348	NO
22.8793	-0.00567868	0.205014	0.213959	NO
33.2506	-0.208486	0.219544	0.0491086	NO
205.462	-0.373063	0.126518	0.00022748	DOWN	Gdf11
183.767	0.0519452	0.177324	0.144378	NO
19.5098	-0.130273	0.304363	0.11905	NO
121.008	-0.0406099	0.246233	0.171729	NO
295.901	-1.71912	0.15932	4.62169e-29	DOWN	Itga7
1.9428	-0.0743895	0.307953	0.155041	NO
0.29911	0.00346955	0.310861	0.231359	NO
3.92968	0.0608363	0.30217	0.163461	NO
1.82056	0.0857775	0.310372	0.147638	NO
0.538955	-0.017095	0.308751	0.201143	NO
8.75864	0.152421	0.289834	0.101786	NO
0.0396488	-0.00176485	0.310978	0.23688	NO
200.856	0.347621	0.164474	0.0032516	UP	Sfi1
2.9811	0.0209629	0.289247	0.195788	NO
462.506	0.167621	0.121749	0.0205644	NO
591.814	-0.281183	0.099388	0.000339713	DOWN	Drg1
182.697	-0.0643842	0.1193	0.0996219	NO
232.012	-0.135283	0.110746	0.0285806	NO
801.86	0.18131	0.0697412	0.000706529	UP	Limk2
246.204	-0.0554447	0.0898046	0.0865531	NO
38.8745	0.273616	0.228523	0.0299417	NO
601.318	-0.239466	0.178521	0.022344	NO
417.92	-0.305922	0.29829	0.0423968	NO
32.8485	0.527912	0.299021	0.00814109	UP	Smtn
621	0.0511193	0.135672	0.128417	NO
475.759	0.0986306	0.152593	0.0820436	NO
786.785	-0.427679	0.180779	0.00149339	DOWN	Osbp2
4.867	-0.174279	0.342128	0.104432	NO
342.398	-0.0765436	0.116736	0.0807232	NO
148.322	-0.54745	0.224167	0.00116157	DOWN	Slc35e4
156.039	0.36388	0.150847	0.00128376	UP	Tcn2
300.391	0.0130071	0.0894604	0.17629	NO
63.4607	-0.0468756	0.233565	0.163618	NO
0.467206	-0.00257059	0.310348	0.234197	NO
4.04106	-0.153226	0.336531	0.114244	NO
11.066	-0.0228099	0.255902	0.190866	NO
565.743	-0.423078	0.20332	0.00366571	DOWN	Mtfp1
654.458	-0.314473	0.0848687	1.11844e-05	DOWN	Sec14l2
138.158	-0.0278128	0.120696	0.157526	NO
160.714	0.156287	0.137443	0.0337639	NO
585.119	-0.0308784	0.135401	0.158136	NO
150.33	-0.070834	0.146485	0.109145	NO
21.052	0.0556638	0.225781	0.153915	NO
0.615722	-0.00159769	0.308921	0.237926	NO
10.083	0.131676	0.280633	0.111904	NO
1.08158	-0.0230913	0.309882	0.195041	NO
879.743	-0.0947121	0.137739	0.0761869	NO
295.498	-0.111113	0.171348	0.0817278	NO
452.053	-0.122158	0.28679	0.119427	NO
93.8713	-0.244725	0.221791	0.0362322	NO
2350.33	-1.3582	0.136522	5.06757e-25	DOWN	Cabp7
1051.84	0.16125	0.171429	0.0497049	NO
566.469	-0.322145	0.133083	0.00126115	DOWN	Nipsnap1
301.333	0.0754172	0.0839368	0.053556	NO
502.589	-0.622441	0.111464	7.21141e-10	DOWN	Nefh
1449.22	-0.281753	0.101898	0.000415343	DOWN	Ap1b1
295.977	-0.378418	0.187018	0.00417484	DOWN	Gas2l1
200.399	0.107951	0.192502	0.0956511	NO
1540.06	0.160035	0.0978805	0.0113042	NO
105.303	-0.270347	0.197984	0.021208	NO
25.3014	-0.50507	0.300891	0.010105	NO
0.175128	-0.00660566	0.310978	0.219225	NO
148.246	0.0450831	0.177792	0.15253	NO
100.948	-0.0199446	0.182282	0.18528	NO
464.886	0.0528772	0.12141	0.117718	NO
125.099	0.0438945	0.129219	0.134932	NO
0.455953	0.0201458	0.311635	0.198391	NO
76.2413	-0.217385	0.28687	0.0685728	NO
100.77	-0.0271663	0.255012	0.185967	NO
597.053	-0.254209	0.145564	0.00852142	DOWN	Urgcp
615.908	-0.179519	0.11614	0.0140372	NO
78.4478	0.0960064	0.202927	0.11121	NO
60.9058	0.298649	0.191019	0.0133884	NO
75.5429	-0.899093	0.322245	0.000389935	DOWN	Aebp1
[truncated: 15,917 more rows]

## Sheet: resLFC_TissueDG_vs_CA3
baseMean	log2FoldChange	lfcSE	svalue	diffexpressed	delabel
613.34	0.248808	0.129918	0.00436682	UP	Xkr4
1.05549	-0.0782134	0.392187	0.130269	NO
28.2141	0.170394	0.2507	0.0616055	NO
199.026	-0.213661	0.247692	0.0440593	NO
147.886	0.199217	0.126773	0.0104748	NO
166.978	-0.225194	0.209726	0.0298188	NO
132.549	0.278393	0.143598	0.00409179	UP	Rgs20
1086.54	-0.595936	0.194593	0.00013278	DOWN	Atp6v1h
5.24772	-0.206079	0.416442	0.0848553	NO
15.195	-0.600398	0.493065	0.0227401	NO
643.307	0.134151	0.0969564	0.0158678	NO
320.347	0.363891	0.17802	0.00311302	UP	St18
804.785	-0.149155	0.103695	0.0142761	NO
202.214	0.172983	0.170192	0.0330296	NO
147.201	-0.225491	0.217298	0.031837	NO
133.927	0.0640703	0.152584	0.0946118	NO
2201.78	-1.47087	0.137286	3.06259e-28	DOWN	Vxn
13.3528	0.42976	0.304477	0.014967	NO
604.12	-0.0292742	0.153157	0.131667	NO
66.2981	0.248014	0.175099	0.0148394	NO
1.89982	0.138992	0.418713	0.10779	NO
20.6629	1.15073	0.282501	2.33528e-06	UP	Mcmdc2
3.10898	0.172771	0.419402	0.095704	NO
3.81947	0.0153331	0.370847	0.170087	NO
443.861	-0.364195	0.208624	0.00682401	DOWN	Cops5
195.258	0.515839	0.150165	3.17357e-05	UP	Cspp1
918.534	0.202451	0.125629	0.00938329	UP	Arfgef1
0.511742	0.032892	0.39294	0.155349	NO
565.223	0.566337	0.201112	0.000322332	UP	Prex2
585.682	0.576373	0.0983389	1.32113e-10	UP	A830018L16Rik
56.9107	1.26409	0.739623	0.00747224	UP	Sulf1
23.5635	0.0624638	0.214114	0.114161	NO
704.012	0.429888	0.182598	0.00136973	UP	Ncoa2
170.918	0.211385	0.122399	0.00718794	UP	Tram1
69.1309	0.0320821	0.196305	0.137184	NO
127.705	0.959848	0.172731	8.565e-10	UP	Eya1
8.47318	0.173188	0.338962	0.0823153	NO
5.43988	5.94445	1.33514	3.85127e-07	UP	Trpa1
148.951	0.439276	0.120832	1.44587e-05	UP	Kcnb2
55.7457	0.738698	0.230129	7.56507e-05	UP	Terf1
5.11557	0.568687	0.526541	0.0295522	NO
5.36571	-0.138188	0.35252	0.0988101	NO
632.557	0.144505	0.242574	0.0707953	NO
72.6873	0.0612859	0.176328	0.105287	NO
1271.65	-0.417978	0.0911439	1.97389e-07	DOWN	Stau2
539.408	-0.169862	0.151593	0.027476	NO
807.875	-0.354483	0.158461	0.00185656	DOWN	Eloc
241.231	-0.268415	0.171794	0.0106677	NO
4.75187	0.485958	0.586362	0.0469561	NO
407.507	1.56249	0.113505	1.21365e-44	UP	Jph1
882.123	-0.081241	0.0899899	0.0408617	NO
11.5653	-0.649815	0.445663	0.0136614	NO
93.3799	0.0020436	0.164966	0.194357	NO
0.107431	-0.0129778	0.393029	0.174634	NO
0.960579	0.0397328	0.393071	0.151041	NO
5.71366	0.0819066	0.384788	0.127729	NO
1.1355	-0.0782424	0.391694	0.130206	NO
0.163965	0.0107652	0.392888	0.178843	NO
32.5192	0.0635515	0.250527	0.120338	NO
1543.17	-0.132118	0.102104	0.0192418	NO
9.14182	-0.351839	0.410063	0.0444642	NO
2.28665	-0.0932905	0.380869	0.122025	NO
150.824	-0.248646	0.196883	0.0204158	NO
10.5632	0.241124	0.319789	0.0537514	NO
8.59039	-0.0496237	0.311019	0.138137	NO
0.147268	0.0161355	0.393184	0.170248	NO
0.130188	-0.010778	0.393027	0.178804	NO
0.266533	0.0112702	0.392726	0.177818	NO
745.161	-1.36115	0.236099	2.39742e-10	DOWN	Kcnq5
1567.37	-0.26948	0.15767	0.00746622	DOWN	Rims1
1669.77	-0.80203	0.153382	5.71178e-09	DOWN	Ogfrl1
88.0327	-1.14609	0.226751	1.70773e-08	DOWN	B3gat2
452.507	-0.411379	0.0870476	1.00556e-07	DOWN	Smap1
105.261	-0.11745	0.30563	0.0998495	NO
196.984	0.761249	0.128605	9.57482e-11	UP	Fam135a
4.68599	0.246545	0.394604	0.0674594	NO
184.505	0.16813	0.119214	0.0150128	NO
1096.34	-0.077188	0.07009	0.0285021	NO
855.717	0.344915	0.183641	0.00478917	UP	Adgrb3
1.53113	-0.0291103	0.383665	0.157308	NO
0				NO
0.601646	0.0183284	0.386318	0.166982	NO
720.957	0.475381	0.160687	0.00019329	UP	Phf3
102.28	-0.356671	0.137238	0.000657767	DOWN	Ptp4a1
0.041794	-0.00287136	0.393044	0.198768	NO
78.5468	1.53732	0.214476	1.86434e-14	UP	Khdrbs2
9.91884	2.14164	0.65414	6.01194e-05	UP	Gm9839
33.4258	0.457784	0.218437	0.00271457	UP	Prim2
199.763	0.0151635	0.100178	0.139872	NO
52.1436	-0.460627	0.193759	0.00128263	DOWN	Bag2
229.309	0.3913	0.137336	0.00028085	UP	Zfp451
53.7188	0.342324	0.225671	0.0119232	NO
531.639	-0.193905	0.101165	0.00434524	DOWN	Bend6
2888.57	0.100561	0.18336	0.0769368	NO
137.696	-0.261859	0.249613	0.031257	NO
129.841	0.130726	0.139952	0.0386086	NO
6.09911	0.137038	0.393933	0.105225	NO
0				NO
0.311545	0.0339565	0.394534	0.154744	NO
0.193914	0.0109022	0.39273	0.17863	NO
504.547	0.963065	0.152831	7.1918e-12	UP	Amer3
2520.04	-0.477078	0.12199	4.61122e-06	DOWN	Arhgef4
2418.64	0.13275	0.143372	0.0392664	NO
1593.14	-0.0324531	0.0672813	0.0865628	NO
352.702	-0.130688	0.124046	0.0310517	NO
501.121	0.195641	0.102094	0.00434956	UP	Uggt1
7.99311	0.0318946	0.304404	0.150159	NO
82.7094	-0.245718	0.210266	0.0251794	NO
687.284	0.0952902	0.161124	0.0713269	NO
2.4607	0.0126483	0.376139	0.17426	NO
621.54	-0.220628	0.098414	0.00182652	DOWN	Lman2l
145.38	-0.0116235	0.159806	0.15816	NO
207.004	0.115537	0.103208	0.0276034	NO
27.2624	0.76449	0.281215	0.000421557	UP	Ankrd23
47.7183	-0.0984055	0.212963	0.0890692	NO
91.9388	0.244526	0.199393	0.0223288	NO
4.61312	-0.150275	0.376215	0.0977134	NO
285.884	-0.336052	0.274867	0.0224767	NO
2240.83	-0.250492	0.0758556	5.33701e-05	DOWN	Actr1b
2.82243	0.243407	0.472659	0.0817498	NO
60.1582	-1.36333	0.255778	3.31023e-09	DOWN	Zap70
740.177	0.612483	0.204115	0.000166104	UP	Tmem131
151.929	2.14303	0.230509	3.53084e-22	UP	Vwa3b
2.69618	0.0602096	0.373208	0.137777	NO
1132.89	0.273044	0.149292	0.00555112	UP	Inpp4a
719.409	-0.385569	0.0845586	2.26093e-07	DOWN	Coa5
199.248	-0.30385	0.222124	0.0163753	NO
339.554	-0.0747293	0.143122	0.080562	NO
3381.72	0.729335	0.117482	1.39478e-11	UP	Cracdl
138.662	0.920646	0.199081	1.69625e-07	UP	Tsga10
34.4831	-0.00855259	0.194511	0.168499	NO
36.0785	0.00909574	0.196138	0.167468	NO
252.68	-0.112298	0.226352	0.0846989	NO
2.75076	-4.74503	1.50933	9.78873e-05	DOWN	Lyg2
0.0304152	-0.00587952	0.392957	0.191492	NO
242.294	0.210478	0.163772	0.0196242	NO
1381.06	-0.245449	0.236554	0.0318509	NO
173.203	0.784756	0.21853	1.76724e-05	UP	Rev1
454.91	-0.427559	0.169037	0.000819653	DOWN	Aff3
1221.92	0.176631	0.155179	0.0267083	NO
510.326	-0.0445383	0.10067	0.0917007	NO
0.116634	0.00346352	0.392634	0.196899	NO
161.361	-0.0782445	0.182151	0.0934438	NO
134.406	0.22344	0.202451	0.0284112	NO
36.6689	-0.246479	0.257466	0.0368981	NO
88.0197	-0.0119251	0.184094	0.160503	NO
195.84	-0.0333982	0.160946	0.128681	NO
211.23	-0.115549	0.170024	0.0616237	NO
1450.81	0.14509	0.078934	0.0053932	UP	Creg2
5.32643	-0.154823	0.383983	0.0970231	NO
1273.53	-0.188327	0.136328	0.0159058	NO
1.44401	0.0108871	0.382561	0.17807	NO
155.647	2.56883	0.323009	3.9317e-17	UP	Il1r1
4.2253	0.143688	0.355584	0.0968403	NO
2.38192	-0.188207	0.408331	0.089228	NO
1.15031	-0.0204914	0.38893	0.164599	NO
0.853429	-0.122466	0.408304	0.112782	NO
174.635	-1.38635	0.1994	9.67347e-14	DOWN	Slc9a4
236.42	-1.46797	0.138759	7.55027e-28	DOWN	Slc9a2
50.4442	0.0841019	0.194678	0.0931627	NO
0.298609	-0.00802823	0.392125	0.184267	NO
482.976	-0.0574566	0.084206	0.0613157	NO
241.814	0.0928372	0.183889	0.0832529	NO
61.3692	0.6952	0.244525	0.000287029	UP	Gpr45
481.384	0.0128593	0.116669	0.149235	NO
256.115	0.0822335	0.0974855	0.0455895	NO
238.549	-1.12852	0.188627	6.0611e-11	DOWN	Fhl2
320.361	-0.264788	0.118836	0.00190568	DOWN	Nck2
29.8928	0.0367789	0.381675	0.152256	NO
316.51	-0.027559	0.138845	0.130417	NO
459.536	0.111235	0.156325	0.0582982	NO
0.491234	0.0402439	0.395298	0.150999	NO
19.1104	0.154065	0.302172	0.0824519	NO
79.6113	0.480151	0.139488	3.09159e-05	UP	Poglut2
180.194	0.0825398	0.144211	0.0734488	NO
203.479	0.0680879	0.113844	0.0704349	NO
0.436437	-0.0219236	0.392864	0.163287	NO
20.0345	0.254649	0.271532	0.0382577	NO
21.5219	0.835315	0.399893	0.00278598	UP	Col3a1
71.0889	0.0748944	0.184587	0.0965155	NO
224.562	0.0899922	0.136244	0.0637015	NO
78.2556	0.000830272	0.139573	0.200788	NO
30.4858	0.154989	0.280063	0.0762224	NO
19.6678	-0.521822	0.335618	0.010878	NO
1152.62	0.252069	0.147417	0.00744814	UP	Slc39a10
541.836	-0.0549492	0.0897337	0.068942	NO
59.351	-0.143408	0.190141	0.053734	NO
131.353	-0.23437	0.120195	0.00395608	DOWN	Nabp1
115.19	0.322719	0.147234	0.00210064	UP	Myo1b
1.16656	-0.0261972	0.381328	0.159302	NO
211.6	0.0287821	0.0864054	0.107541	NO
2656.42	-0.117181	0.100584	0.0254333	NO
212.861	-0.315851	0.109307	0.000241577	DOWN	Nab1
41.7588	0.321566	0.199719	0.00940433	UP	Nemp2
849.084	-0.221192	0.115891	0.00446212	DOWN	Mfsd6
225.077	-0.141156	0.116932	0.0232244	NO
112.542	0.193973	0.127379	0.0117335	NO
50.6628	-0.0610092	0.178697	0.106113	NO
2.18991	0.0738253	0.36686	0.130015	NO
0.913845	0.0298942	0.391393	0.157141	NO
35.794	0.288862	0.225519	0.0197527	NO
46.3892	0.088574	0.232815	0.100462	NO
68.2695	0.147026	0.157522	0.0386697	NO
111.678	-0.244276	0.201577	0.0230162	NO
4.2143	-0.374538	0.481582	0.0511856	NO
33.2636	0.107473	0.225157	0.0873099	NO
186.529	-0.384093	0.15084	0.000779129	DOWN	Hecw2
1.3017	-0.0782125	0.392621	0.130333	NO
245.972	-0.110857	0.116041	0.0371679	NO
0.101427	0.00378491	0.392625	0.196495	NO
168.084	-0.0953309	0.164841	0.0727392	NO
65.0183	-0.270626	0.181182	0.0125765	NO
2158.03	0.500308	0.115311	6.95758e-07	UP	Sf3b1
76.6395	-0.0568567	0.178048	0.109802	NO
844.115	-0.385595	0.135512	0.000286461	DOWN	Hspd1
179.251	-0.257229	0.292418	0.0427755	NO
534.357	-0.328537	0.212373	0.0111055	NO
299.468	0.0661847	0.110973	0.0707005	NO
60.2638	0.348325	0.170208	0.00309259	UP	Mars2
48.0655	0.303137	0.197985	0.0114828	NO
0.171727	0.00692267	0.393025	0.186715	NO
371.478	0.3202	0.132062	0.00114451	UP	Plcl1
76.7072	-1.05466	0.563885	0.00490525	DOWN	Satb2
176.505	-0.180987	0.179576	0.0335859	NO
68.4042	0.0330586	0.244198	0.143733	NO
104.591	0.145817	0.149839	0.0358704	NO
116.925	-0.178941	0.152252	0.0247947	NO
80.2065	0.403263	0.164034	0.00103108	UP	Kctd18
5.77248	0.928682	0.564311	0.00860174	UP	Sgo2a
68.1717	0.252375	0.242599	0.0317121	NO
12.0399	0.767932	0.498256	0.0112507	NO
23.7974	-0.00712658	0.256625	0.178611	NO
0.670547	0.0479467	0.393659	0.146927	NO
1016.03	-0.0675905	0.075908	0.0418545	NO
767.954	0.425938	0.0822589	8.00303e-09	UP	Clk1
86.748	0.0466195	0.200645	0.124261	NO
149.57	-0.184774	0.123571	0.0125193	NO
224.538	0.203707	0.129668	0.0104969	NO
449.988	-0.134812	0.31533	0.0937654	NO
2.80307	-0.167641	0.396816	0.0943697	NO
153.093	0.32923	0.121515	0.000433462	UP	Cflar
19.6084	-0.0633151	0.268354	0.123607	NO
0.612391	-0.0541421	0.396264	0.143481	NO
1884.93	-0.273859	0.136426	0.0034538	DOWN	Trak2
196.802	0.0355593	0.11031	0.109304	NO
0.482652	0.0106547	0.389767	0.178901	NO
174.484	0.0659659	0.204069	0.1092	NO
10.0554	0.0777579	0.322524	0.1227	NO
762.143	0.294414	0.198802	0.0130457	NO
3.41275	-0.225574	0.457366	0.0850706	NO
59.5272	-0.392728	0.204417	0.00429805	DOWN	Fzd7
86.5291	-1.0274	0.187741	1.65814e-09	DOWN	Gm973
309.481	-0.142798	0.242687	0.0715933	NO
247.912	0.0331358	0.143001	0.12443	NO
1180.1	0.195787	0.0927292	0.0026141	UP	Bmpr2
529.304	0.245728	0.144847	0.00766712	UP	Fam117b
310.548	0.453807	0.102267	4.13206e-07	UP	Ica1l
234.818	-0.0852628	0.106001	0.0488471	NO
135.224	0.523088	0.134353	5.09286e-06	UP	Carf
134.7	0.357306	0.175563	0.00316812	UP	Nbeal1
75.3457	-0.261982	0.157077	0.00816974	DOWN	Cyp20a1
475.435	0.235969	0.241797	0.0356638	NO
331.175	-0.0800547	0.144567	0.0761066	NO
30.1496	-0.166018	0.245634	0.0619323	NO
0.353997	-0.0213876	0.393705	0.163882	NO
0.516746	0.0272359	0.39303	0.159095	NO
1.64801	0.00408017	0.385171	0.195967	NO
39.4045	0.74055	0.219025	3.94569e-05	UP	Pard3b
607.123	0.149558	0.186761	0.0491176	NO
227.572	0.790466	0.181333	6.16457e-07	UP	Ino80d
1110.65	-0.171	0.099688	0.00738824	DOWN	Ndufs1
1011.52	-0.263674	0.283278	0.0389447	NO
134.322	-0.308268	0.193909	0.0100096	NO
933.605	-0.865658	0.172594	2.10716e-08	DOWN	Adam23
1.64718	-0.012692	0.382933	0.174555	NO
7.06068	-1.24196	0.629316	0.00375661	DOWN	Mdh1b
143.047	-0.104354	0.147305	0.0585654	NO
396.786	-0.384387	0.13502	0.000285334	DOWN	Klf7
372.175	0.33363	0.105297	8.91876e-05	UP	Creb1
65.301	0.191812	0.17341	0.028295	NO
51.6318	0.467261	0.218805	0.00245038	UP	Ccnyl1
9.52424	0.293332	0.406626	0.0571428	NO
334.118	0.0983526	0.166707	0.07146	NO
0.116634	0.00346352	0.392634	0.196917	NO
0.0804188	-0.0113036	0.393093	0.17774	NO
1.5253	-0.169047	0.429193	0.0986066	NO
50.3107	-0.796821	0.240734	5.16732e-05	DOWN	D630023F18Rik
323.295	-0.522852	0.163425	7.92101e-05	DOWN	Idh1
382.768	0.181394	0.135104	0.0172526	NO
2.91932	-0.0365845	0.370961	0.151753	NO
10065	0.243097	0.198488	0.0224311	NO
2589.59	0.446668	0.113819	4.39399e-06	UP	Unc80
175.618	-0.0533538	0.101737	0.0801528	NO
162.838	0.805636	0.158669	1.48081e-08	UP	Kansl1l
221.017	-0.0916386	0.117052	0.0507044	NO
0.527741	-0.000361926	0.389899	0.206114	NO
2.50414	2.04439	1.31488	0.0108705	NO
1108.31	-0.0474684	0.100641	0.0880004	NO
2.41829	-0.142366	0.390204	0.102737	NO
280.571	-0.275867	0.16389	0.00791539	DOWN	Erbb4
31.0911	-0.228139	0.221585	0.0324229	NO
8.20713	-0.223078	0.445096	0.0839171	NO
35.2074	0.384157	0.39196	0.0354137	NO
3.97084	0.186415	0.366457	0.0825691	NO
1.5594	0.00897575	0.386425	0.182247	NO
256.562	-0.339288	0.0870674	4.98614e-06	DOWN	Atic
396.617	-0.00678826	0.233565	0.177411	NO
1.99572	-0.0954691	0.405289	0.123691	NO
32.0439	-0.544603	0.232496	0.00141329	DOWN	Mreg
30.6703	0.0809272	0.287258	0.115646	NO
109.336	0.333523	0.173618	0.00430232	UP	Tmem169
147.156	-0.15179	0.103374	0.0133636	NO
181.565	0.755379	0.225218	4.36898e-05	UP	Marchf4
589.27	0.473317	0.0804334	1.19494e-10	UP	Smarcal1
0.0413637	-0.00631411	0.393015	0.189312	NO
105.299	-0.0247087	0.328728	0.157578	NO
145.445	0.0887041	0.306812	0.114683	NO
1320.32	1.83015	0.276142	9.4423e-13	UP	Igfbp5
0.220468	-0.00530813	0.392678	0.193341	NO
282.61	0.131217	0.19958	0.0640497	NO
0.702829	-0.0788465	0.394736	0.130227	NO
0.157092	0.00107196	0.392819	0.204776	NO
0.244684	0.00621364	0.392933	0.190097	NO
2084.25	-0.0225874	0.172572	0.144764	NO
0.0396488	0.00469044	0.392869	0.194765	NO
923.149	-0.333845	0.252382	0.0181016	NO
1147.8	-0.634391	0.132503	6.94899e-08	DOWN	Pnkd
218.12	-0.899667	0.10177	2.80292e-20	DOWN	Tmbim1
17.3296	-1.44125	0.479716	0.000164253	DOWN	Catip
19.4285	-0.132813	0.221095	0.0701128	NO
135.594	-0.279993	0.15482	0.00586936	DOWN	Ctdsp1
3.42441	0.0132874	0.362832	0.172738	NO
180.995	0.51041	0.195752	0.000635315	UP	Usp37
207.45	0.0791653	0.0947132	0.0463942	NO
199.019	0.0109667	0.125009	0.154263	NO
273.432	0.398688	0.195171	0.00312328	UP	Zfp142
153.025	0.10729	0.125185	0.0446263	NO
291.272	-0.132	0.148141	0.0417596	NO
40.4765	-0.0484708	0.224666	0.1272	NO
187.725	0.67448	0.162886	1.79926e-06	UP	Ttll4
27.5612	-0.910499	0.276613	5.49646e-05	DOWN	Cyp27a1
0.564337	-0.00281644	0.391566	0.199495	NO
0.568953	0.0334714	0.391297	0.15489	NO
14.1087	-0.264519	0.403371	0.0641964	NO
1013.9	-0.580408	0.164022	2.1617e-05	DOWN	Cdk5r2
0.17365	-0.00233079	0.39299	0.200822	NO
0.54108	-0.0238675	0.391435	0.16166	NO
43.388	-1.47039	0.648729	0.00172117	DOWN	Cfap65
1.48442	0.0395583	0.379205	0.150264	NO
21.3716	-0.00358762	0.225401	0.18975	NO
3.73462	0.215407	0.435867	0.0849336	NO
180.489	0.143579	0.131271	0.0289064	NO
1329.88	-0.107128	0.103571	0.0320877	NO
165.338	0.0118366	0.186456	0.160917	NO
170.467	-0.0520139	0.113883	0.0897047	NO
968.483	-0.266984	0.149051	0.00612926	DOWN	Atg9a
133.29	0.337093	0.174179	0.0041251	UP	Ankzf1
76.8889	0.442327	0.220586	0.00347208	UP	Glb1l
355.226	-0.0811002	0.119102	0.0614968	NO
3801.82	-0.781836	0.126696	1.7905e-11	DOWN	Tuba4a
0.0376703	-0.00633364	0.393024	0.189148	NO
665.214	-0.761276	0.102774	2.8866e-15	DOWN	Dnajb2
3787.72	-0.757949	0.147542	1.08596e-08	DOWN	Ptprn
154.46	-0.286328	0.285617	0.0339157	NO
171.804	-0.196217	0.157063	0.0210561	NO
11.3674	-0.0440547	0.322353	0.14346	NO
914.844	0.0291069	0.174278	0.136463	NO
220.28	0.287437	0.0970651	0.000189545	UP	Gmppa
32.381	0.684878	0.269839	0.000801583	UP	Asic4
526.64	-0.490713	0.234274	0.00272077	DOWN	Chpf
264.752	0.0101661	0.18976	0.164148	NO
101.989	0.47153	0.256168	0.00534912	UP	Obsl1
145.003	1.16634	0.273388	1.04626e-06	UP	Inha
209.391	-0.270137	0.10936	0.00100315	DOWN	Stk11ip
698.671	-0.0526281	0.17091	0.111383	NO
3846.61	-0.199625	0.115271	0.00707705	DOWN	Epha4
1.18194	-0.00729046	0.393079	0.185523	NO
1.80216	-0.264755	0.493801	0.0788118	NO
58.2206	-0.634554	0.172684	1.25109e-05	DOWN	Sgpp2
505.017	-0.227756	0.122465	0.00506532	DOWN	Farsb
2.26462	-0.0641494	0.386355	0.136675	NO
1483.82	-0.146341	0.0632058	0.00152119	DOWN	Acsl3
49.4275	-0.107335	0.239251	0.0907013	NO
4.96875	-0.178652	0.368449	0.0860715	NO
1923.11	0.507198	0.101312	2.23144e-08	UP	Scg2
13.815	0.600362	0.408852	0.0133551	NO
251.805	0.181164	0.109142	0.00835747	UP	Wdfy1
152.326	-0.18106	0.152359	0.024186	NO
1172.85	-0.420105	0.100035	1.40538e-06	DOWN	Serpine2
2.02638	0.00899113	0.365377	0.181182	NO
1069.14	-0.115626	0.12012	0.0365389	NO
963.504	2.19806	0.200163	5.82143e-30	UP	Dock10
160.258	-0.456145	0.136334	4.53165e-05	DOWN	Nyap2
146.691	0.53756	0.211619	0.000793293	UP	Irs1
65.3967	-0.249035	0.196966	0.0203719	NO
9.76103	0.170116	0.366618	0.0888312	NO
6.12084	0.181593	0.405598	0.0908811	NO
1082.05	-0.204227	0.0937696	0.0022013	DOWN	Mff
0.124316	0.00509777	0.392866	0.193787	NO
684.259	-0.00619169	0.0722301	0.154785	NO
27.0799	-0.0486615	0.2583	0.132134	NO
0				NO
0				NO
4.1223	-2.01192	0.666432	0.00015734	DOWN	Daw1
2595.21	0.613373	0.149623	2.10614e-06	UP	Sphkap
235.863	-0.774803	0.153204	1.65692e-08	DOWN	Pid1
729.506	-0.555228	0.118364	1.21599e-07	DOWN	Dner
1436.28	0.172406	0.156929	0.0286582	NO
9.20933	-0.279522	0.380401	0.0557464	NO
87.33	-0.578325	0.23494	0.00102401	DOWN	Slc16a14
0.305023	0.0138187	0.392906	0.17351	NO
0.17043	-0.0118651	0.393024	0.176535	NO
0				NO
8.08069	6.9514e-05	0.304104	0.20663	NO
2.10459	-0.0128884	0.362372	0.173233	NO
26.0989	-0.00698961	0.244004	0.177857	NO
5.5671	0.166882	0.366453	0.0898242	NO
1378.8	-0.308151	0.0684478	3.07734e-07	DOWN	Cab39
6365.79	-0.819017	0.184	3.90107e-07	DOWN	Itm2c
8.89885	0.271354	0.419678	0.0650992	NO
6.70373	-0.216966	0.358599	0.0696208	NO
104.689	0.141087	0.152159	0.0391897	NO
1280.89	-0.441011	0.132922	5.03126e-05	DOWN	Psmd1
3.05972	0.22397	0.403105	0.0757979	NO
271.6	0.063738	0.112748	0.0743716	NO
6.02366	-0.0441496	0.363119	0.146948	NO
0.177232	0.00494802	0.392854	0.19409	NO
2429.19	-0.126524	0.101835	0.0214471	NO
1.20696	-0.0210469	0.381858	0.163533	NO
0.256408	0.00541753	0.392827	0.193198	NO
391.504	-0.00442038	0.275111	0.189294	NO
175.47	-0.231675	0.188482	0.0221358	NO
139.512	-0.129257	0.177483	0.0563632	NO
8.73659	-0.133468	0.360208	0.10171	NO
197.637	0.00482246	0.115779	0.169907	NO
10.8492	0.364684	0.359395	0.0331292	NO
0.244793	0.00975311	0.392757	0.18103	NO
0				NO
348.935	-0.0828153	0.110132	0.0539951	NO
123.174	-1.0447	0.161924	3.63107e-12	DOWN	Efhd1
727.964	0.0473375	0.102259	0.08897	NO
37.4842	0.223586	0.482183	0.0888708	NO
0.15992	0.00579046	0.392683	0.191835	NO
699.125	1.03274	0.108472	4.94129e-23	UP	Ngef
3.08924	0.0804207	0.350832	0.124915	NO
131.364	-0.0612784	0.192305	0.109885	NO
461.119	-0.0190938	0.11916	0.137925	NO
11.8529	-1.01897	0.338456	0.000159857	DOWN	Sag
1196.23	0.330151	0.121455	0.000422345	UP	Dgkd
186.328	0.666923	0.154385	8.01918e-07	UP	Usp40
3.11594	0.0474444	0.35005	0.143691	NO
0.0878917	-0.00249235	0.39304	0.200375	NO
5.77012	0.000913696	0.366082	0.20496	NO
0				NO
6.90473	-0.0228724	0.325604	0.158721	NO
0				NO
0.228426	-0.0152175	0.393181	0.171606	NO
284.968	0.414858	0.124021	4.54533e-05	UP	Hjurp
1.32417	0.14799	0.419428	0.104586	NO
0.279651	0.0178374	0.39334	0.168014	NO
0.755334	-0.0400056	0.391228	0.150852	NO
260.443	-0.594192	0.140905	1.30794e-06	DOWN	Arl4c
279.348	-0.205652	0.127414	0.00932036	DOWN	Sh3bp4
960.344	0.535831	0.19916	0.000464928	UP	Agap1
0.696129	-0.00806963	0.392578	0.184155	NO
0.376084	0.00542759	0.391937	0.193109	NO
7.00931	0.034019	0.293001	0.14806	NO
95.6954	-0.0855028	0.148159	0.0729307	NO
656.789	-0.254219	0.155547	0.00880354	DOWN	Cops8
20.2591	1.82629	0.383346	7.89442e-08	UP	Col6a3
16.1992	-0.021679	0.263081	0.155641	NO
0.216166	-0.000809228	0.39275	0.205362	NO
0.256283	-0.0111184	0.392923	0.178225	NO
624.586	0.117132	0.090195	0.0190417	NO
0.420999	-0.0107457	0.393025	0.178881	NO
360.981	0.258474	0.168757	0.011475	NO
178.373	-0.44058	0.156074	0.000312726	DOWN	Ube2f
119.558	-0.19411	0.139969	0.0158205	NO
0.597679	0.0171837	0.393057	0.16868	NO
0.450337	0.0269699	0.393338	0.159343	NO
1.09782	0.113157	0.40487	0.116065	NO
291.166	0.0392273	0.170639	0.124767	NO
54.9049	0.382167	0.277539	0.0161345	NO
257.004	0.217049	0.152048	0.014524	NO
143.287	0.167991	0.126245	0.0177965	NO
363.849	-0.351254	0.107115	5.84321e-05	DOWN	Asb1
5.58617	-1.03383	0.749652	0.0160677	NO
410.807	-0.679147	0.108965	1.06965e-11	DOWN	Hdac4
1177.25	-0.628011	0.160053	4.43244e-06	DOWN	Ndufa10
654.229	-0.334838	0.463353	0.0568768	NO
6.77937	-0.245845	0.398599	0.0683218	NO
1169.34	-1.06108	0.20081	4.31624e-09	DOWN	Gpc1
4.52567	0.0696054	0.32658	0.127707	NO
74.3448	-0.357706	0.27631	0.0192313	NO
210.784	-0.0891025	0.126141	0.0586904	NO
181.415	-0.165409	0.120591	0.0162496	NO
29.0957	1.25012	0.3152	3.71413e-06	UP	Gpr35
0.247352	0.0109272	0.392835	0.178515	NO
10086.7	-0.184986	0.219463	0.0456879	NO
0.468562	0.0169405	0.393278	0.169063	NO
10.3293	-2.2928	0.859673	0.000504005	DOWN	Crocc2
102.947	0.814334	0.210603	5.67833e-06	UP	Sned1
79.0756	-0.128779	0.173214	0.0547999	NO
24.2996	0.102134	0.249913	0.0960688	NO
691.411	-0.278172	0.073212	7.15926e-06	DOWN	Ppp1r7
2.05979	0.287697	0.51177	0.0748916	NO
1882.58	-0.177766	0.158781	0.0275779	NO
0.607626	-0.00751921	0.391516	0.184887	NO
379.752	0.207001	0.0932158	0.00194146	UP	Septin2
56.0699	-0.0424306	0.258025	0.136972	NO
1977.64	-0.455748	0.0919203	2.66669e-08	DOWN	Stk25
569.955	-1.66215	0.380907	5.9484e-07	DOWN	Bok
129.074	-0.151318	0.145596	0.0317537	NO
487.579	-0.165434	0.095937	0.00724065	DOWN	Atg4b
182.239	0.313174	0.153314	0.0031267	UP	Dtymk
116.45	0.328032	0.147325	0.00191517	UP	Ing5
91.2796	0.165997	0.138698	0.0237265	NO
0.19991	0.0135029	0.393066	0.173944	NO
0.181924	0.00638406	0.392823	0.188928	NO
0.715857	-0.016168	0.391488	0.170107	NO
97.4921	-0.392108	0.141431	0.000364223	DOWN	Neu4
0.517284	0.00384857	0.391665	0.196389	NO
213.393	-0.164983	0.223893	0.0555882	NO
108.914	1.38922	0.175312	4.98229e-17	UP	St8sia4
23.7473	0.257874	0.235611	0.0288279	NO
0				NO
0.0896507	-0.00580904	0.39304	0.191817	NO
0.0427485	-0.00627693	0.393009	0.189586	NO
249.159	-0.171797	0.119895	0.0144086	NO
152.32	0.353726	0.115537	0.000133723	UP	Ppip5k2
70.013	0.444902	0.228361	0.0039765	UP	Gin1
1294.27	0.0444622	0.0931178	0.0872508	NO
0				NO
188.263	0.837591	0.152031	1.14831e-09	UP	Cntnap5b
2.88036	-0.119846	0.388982	0.111363	NO
130.83	-0.290495	0.188647	0.0113045	NO
35.7561	0.559747	0.350487	0.00973778	UP	Rnf152
119.625	0.279755	0.1865	0.0123565	NO
545.798	-0.0969662	0.0825202	0.0248187	NO
22.0362	-0.0611516	0.249579	0.121941	NO
13.7903	-0.165342	0.306056	0.0782122	NO
200.876	-0.0287625	0.138152	0.128596	NO
848.395	-0.0755751	0.138514	0.0774195	NO
95.234	-0.0476423	0.178981	0.117998	NO
270.858	0.33982	0.11291	0.000160584	UP	Kdsr
312.916	0.0712316	0.0801663	0.0420129	NO
0.187487	-0.0138083	0.393077	0.173589	NO
0				NO
0				NO
0.0835881	-0.00312352	0.39305	0.19774	NO
1.12266	0.295825	0.548319	0.0784055	NO
0				NO
26.3971	-0.361706	0.243457	0.0128804	NO
29.4521	-0.331573	0.33949	0.0356048	NO
68.1945	-0.716439	0.205851	2.70454e-05	DOWN	Cdh19
133.895	0.568593	0.158488	1.80447e-05	UP	Dsel
262.44	2.51357	0.19513	1.85674e-39	UP	Cntnap5a
622.702	-0.210416	0.183028	0.0262743	NO
234.412	-0.0801891	0.116946	0.0609541	NO
782.353	0.130971	0.198638	0.0638114	NO
28.0268	0.40534	0.287518	0.0150402	NO
41.1029	0.0305515	0.19179	0.138158	NO
54.9543	-0.925774	0.237461	4.88037e-06	DOWN	Inhbb
124.665	-0.668805	0.129628	8.99148e-09	DOWN	Ralb
78.0494	-0.110634	0.155029	0.0580137	NO
47.3266	-0.0575132	0.176327	0.108598	NO
449.577	0.225177	0.120785	0.00499911	UP	Ptpn4
75.9243	-0.173709	0.167215	0.0317815	NO
2.46417	-0.559505	0.896544	0.067609	NO
6.32249	-0.0176051	0.318109	0.163492	NO
4.35221	-0.0906101	0.358055	0.120486	NO
554.719	-0.224156	0.345304	0.0648408	NO
15.2875	0.468532	0.404276	0.0257611	NO
50.0383	0.663219	0.176734	8.85568e-06	UP	Steap3
417.963	2.84083	0.700865	2.5658e-06	UP	C1ql2
1.06265	-0.00092686	0.389376	0.205128	NO
421.745	0.161969	0.0923295	0.00667697	UP	Insig2
317.348	0.267025	0.163412	0.00881714	UP	Ccdc93
46.5378	-2.15101	0.365402	1.14969e-10	DOWN	Htr5b
61.9686	0.0381861	0.233584	0.137162	NO
202.779	-0.135469	0.17987	0.0538907	NO
1222.45	0.0546692	0.107015	0.0823348	NO
153.818	-0.321235	0.151201	0.00251969	DOWN	Slc35f5
0.432133	0.0211705	0.392963	0.164005	NO
358.877	1.08745	0.132833	6.73392e-18	UP	Lypd1
57.5843	0.334617	0.212298	0.0103353	NO
574.872	-0.282804	0.237841	0.0240914	NO
49.0446	-0.948597	0.220492	8.70908e-07	DOWN	Tmem163
0.874443	0.0702559	0.394358	0.134022	NO
377.478	0.863958	0.292233	0.000193711	UP	Ccnt2
61.712	-0.387573	0.233969	0.00839669	DOWN	Map3k19
818.443	-0.164889	0.0865267	0.00448839	DOWN	Rab3gap1
90.5711	0.0259427	0.192063	0.143817	NO
1352.04	0.240621	0.146352	0.00864848	UP	R3hdm1
756.56	-0.30082	0.137341	0.0021185	DOWN	Ubxn4
503.706	2.85518	0.252912	4.65242e-31	UP	Lct
156.009	2.26893	0.172784	9.02007e-41	UP	Mcm6
25.3918	-0.366083	0.245117	0.0125847	NO
130.002	-0.516187	0.159189	6.7062e-05	DOWN	Thsd7b
41.3499	-0.548914	0.26562	0.00294904	DOWN	Cd55
0.6551	0.00791348	0.391643	0.184436	NO
5.60359	-0.625046	0.6102	0.0326335	NO
404.658	0.440855	0.163781	0.000463245	UP	Pfkfb2
75.9318	0.288947	0.151735	0.00450159	UP	Yod1
17.9028	-0.556184	0.390884	0.0146586	NO
0.0591534	-0.00743013	0.392927	0.185111	NO
0				NO
0.193644	0.0118763	0.393019	0.176496	NO
0.578319	-0.0185762	0.392824	0.167063	NO
0.939859	0.00331523	0.390214	0.19718	NO
180.805	0.606742	0.123154	3.0578e-08	UP	Mapkapk2
116.853	0.189445	0.159165	0.0240323	NO
259.532	0.516415	0.115068	3.32643e-07	UP	Eif2d
34.5831	-0.828635	0.321435	0.000702462	DOWN	Rassf5
12.0798	-0.0439775	0.25413	0.134999	NO
749.285	-0.686805	0.0921408	1.74197e-15	DOWN	Srgap2
12.6979	-0.356052	0.399855	0.0418387	NO
6.13943	-5.11452	1.112	1.86327e-07	DOWN	Avpr1b
0.696168	-0.00218604	0.392855	0.20137	NO
9.75181	-0.140247	0.282643	0.0846793	NO
2.17782	-0.176559	0.429012	0.0958255	NO
17.5117	0.0942999	0.232183	0.0964139	NO
684.902	-0.170601	0.181958	0.0383034	NO
31.8869	-0.416838	0.249358	0.0081118	DOWN	Rab29
830.883	-0.0291153	0.168956	0.135211	NO
6.09363	-0.927959	0.542119	0.00742408	DOWN	Slc45a3
29.5038	0.136398	0.253906	0.0786375	NO
579.313	0.0333914	0.114965	0.11437	NO
125.646	-0.104819	0.158137	0.0634453	NO
1.3334	0.051296	0.390401	0.144638	NO
3.03711	-0.15639	0.388515	0.0971448	NO
35.9792	-0.227118	0.345565	0.0640864	NO
13.4824	-1.37472	0.402203	3.43858e-05	DOWN	Nuak2
2182.5	-0.296591	0.176275	0.00793425	DOWN	Tmcc2
665.728	-0.0471302	0.110605	0.093866	NO
500.944	0.7815	0.126535	1.74711e-11	UP	Rbbp5
1053.53	-1.20036	0.176377	2.75595e-13	DOWN	Cntn2
2695.25	-0.39943	0.202914	0.0037957	DOWN	Nfasc
1680.36	-0.687044	0.100227	1.87719e-13	DOWN	Lrrn2
578.207	0.472292	0.123916	6.89053e-06	UP	Mdm4
154.549	0.109218	0.149743	0.0562573	NO
393.508	0.032494	0.123225	0.118525	NO
519.598	0.176444	0.211186	0.0464107	NO
0.880639	0.106397	0.411902	0.119431	NO
1.12571	0.00337755	0.38893	0.197022	NO
0.516864	0.0189142	0.393303	0.166739	NO
7.29533	0.186447	0.335637	0.0758365	NO
44.0063	-0.0484918	0.190251	0.120022	NO
67.3733	0.0386799	0.349452	0.149152	NO
756.208	0.411673	0.0788632	6.31454e-09	UP	Zc3h11a
212.234	0.769112	0.252247	0.000140448	UP	Zbed6
0.449623	0.0154448	0.393144	0.171287	NO
633.35	2.60293	0.29278	1.18538e-20	UP	Atp2b4
2.49998	-0.0311025	0.357004	0.154535	NO
264.344	0.0238036	0.170483	0.14268	NO
29.1878	1.71485	0.648121	0.000557701	UP	Fmod
141.571	1.32806	0.156333	5.65021e-19	UP	Btg2
0.376247	0.0015883	0.392314	0.203698	NO
0.775012	0.0220247	0.379603	0.162402	NO
7.71885	-0.110525	0.37481	0.113596	NO
2481.55	-1.06418	0.130238	7.8923e-18	DOWN	Adora1
0.240654	0.0110507	0.392487	0.17836	NO
1040.28	-0.136932	0.132788	0.032339	NO
529.199	-0.140495	0.148019	0.0374537	NO
205.596	-0.848208	0.116666	9.63204e-15	DOWN	Cyb5r1
490.426	-0.410943	0.0942873	6.20097e-07	DOWN	Adipor1
406.558	-0.304228	0.0997009	0.000139799	DOWN	Klhl12
195.969	-0.26613	0.104387	0.000772166	DOWN	Rabif
0.974954	-0.0141803	0.387854	0.172758	NO
672.042	0.077083	0.153051	0.0834483	NO
165.176	-1.3561	0.207961	1.76382e-12	DOWN	Syt2
1174.41	0.237962	0.222074	0.0299127	NO
6.89765	0.111853	0.34595	0.109179	NO
32.5238	1.87004	0.241421	2.0497e-16	UP	Lgr6
0.695016	0.0177029	0.391241	0.168055	NO
1208.7	-0.211068	0.0782906	0.000451538	DOWN	Arl8a
1376.01	-0.307862	0.104411	0.000198808	DOWN	Gpr37l1
0.474204	0.00809647	0.392632	0.184098	NO
323.102	0.319883	0.101978	0.000100918	UP	Rnpep
326.821	-0.31624	0.236836	0.017554	NO
13.7687	0.185789	0.307594	0.069772	NO
497.826	-0.327374	0.11859	0.000374602	DOWN	Shisa4
1378.45	-0.0757199	0.155439	0.0857965	NO
1210.06	0.166275	0.113244	0.0133805	NO
1772.19	-0.744248	0.105122	3.24706e-14	DOWN	Csrp1
67.7513	-1.02923	0.355794	0.000236545	DOWN	Phlda3
23.7077	-1.22961	0.46397	0.000550302	DOWN	Tnni1
14.059	-0.556791	0.319462	0.00686397	DOWN	Lad1
9.16345	-0.0924092	0.341313	0.117367	NO
0.398565	-0.0239921	0.393796	0.161701	NO
5.4298	0.340066	0.525916	0.0650623	NO
465.016	-0.500749	0.187363	0.000492489	DOWN	Tmem9
0.041794	-0.00287136	0.393044	0.198785	NO
4.18442	-1.91159	0.964921	0.00367168	DOWN	Cacna1s
529.618	-0.276312	0.236927	0.025276	NO
3.85946	0.0877534	0.361056	0.122362	NO
20.0806	-0.567392	0.320604	0.00648303	DOWN	Inava
34.4641	0.0363321	0.236757	0.139322	NO
1516.77	-0.0498863	0.140127	0.104195	NO
56.1289	-0.365023	0.170697	0.00243046	DOWN	Ddx59
4.12429	0.410321	0.534989	0.0521531	NO
356.185	0.0870566	0.137494	0.0665628	NO
0.282234	0.00642764	0.392664	0.188561	NO
28.1442	0.00495852	0.229862	0.183458	NO
0.041794	-0.00287136	0.393044	0.198802	NO
319.915	0.0370294	0.107125	0.105617	NO
156.023	-0.169165	0.200333	0.0454747	NO
24.8503	-0.0648871	0.331328	0.130862	NO
64.9521	0.72229	0.373292	0.00412928	UP	Dennd1b
6.5102	0.0803515	0.330073	0.122299	NO
173.415	0.365064	0.113269	7.24496e-05	UP	Zbtb41
5.2271	0.802282	0.948755	0.0453107	NO
0.194825	-0.0120324	0.393129	0.176281	NO
0.255478	0.0116213	0.393013	0.176963	NO
0.548132	0.00125337	0.392766	0.204372	NO
150.928	0.592425	0.216976	0.000408378	UP	Cfh
239.097	0.489617	0.15935	0.000126854	UP	Kcnt2
286.688	0.708073	0.162642	6.4217e-07	UP	Cdc73
355.182	0.861438	0.094838	2.83288e-21	UP	B3galt2
446.394	0.252591	0.0889624	0.00029217	UP	Glrx2
452.875	0.0669436	0.109957	0.0692433	NO
230.482	-0.545492	0.18123	0.00016022	DOWN	Uchl5
211.364	0.0333518	0.216964	0.139195	NO
2.61038	1.79949	1.69266	0.0303985	NO
0.65307	0.0456048	0.392268	0.147998	NO
0.278252	0.00351056	0.392886	0.196864	NO
72.2323	0.351286	0.217691	0.00934129	UP	Brinp3
22.2386	-0.323123	0.269228	0.0234922	NO
294.348	-0.864189	0.0892415	9.93092e-24	DOWN	Ptgs2
50.1258	0.387692	0.22687	0.00747827	UP	Rbm3-ps
0				NO
492.253	0.140995	0.0766328	0.0053638	UP	Odr4
1075.38	0.436599	0.131298	4.92819e-05	UP	Tpr
11.3936	1.30792	0.504737	0.000669252	UP	Prg4
23.9195	0.157254	0.272272	0.0728541	NO
918.114	0.173972	0.0802934	0.00225428	UP	Ivns1abp
72.4177	0.102443	0.157158	0.0645829	NO
221.912	-0.0412716	0.109689	0.101096	NO
266.221	0.226999	0.131698	0.00725827	UP	Rnf2
24.339	-0.299256	0.335279	0.041633	NO
444.558	0.236565	0.138468	0.00749033	UP	Edem3
897.22	0.355686	0.132595	0.000475159	UP	1700025G04Rik
59.0354	-0.0170546	0.280526	0.161742	NO
41.1538	0.829689	0.257576	7.32443e-05	UP	Colgalt2
1195.37	-0.0639794	0.155398	0.0958052	NO
0.0558039	0.0100402	0.392866	0.180303	NO
1190.51	-0.803758	0.188092	9.90068e-07	DOWN	Arpc5
21.7647	0.00794015	0.24152	0.174713	NO
805.085	0.360516	0.150527	0.00124249	UP	Smg7
1228.04	-0.145721	0.146392	0.0343493	NO
19.8134	-0.0743579	0.300086	0.121392	NO
296.565	0.674273	0.235518	0.000268229	UP	Lamc1
15.2915	0.942485	0.376223	0.000892165	UP	Shcbp1l
1122.81	0.253823	0.160947	0.0103133	NO
24.6587	-0.0939383	0.193245	0.0859143	NO
1006.49	-0.275163	0.188021	0.0135247	NO
37.9153	0.0588812	0.222657	0.118378	NO
69.7749	-0.0852642	0.128126	0.0631712	NO
20.4846	-0.105448	0.254048	0.0952586	NO
7.6732	-0.410909	0.431421	0.0373031	NO
0.0469021	-0.00206869	0.393036	0.201746	NO
0.305022	0.0158041	0.393175	0.170788	NO
13122.7	-0.148721	0.0782992	0.00455915	DOWN	Glul
2.27215	0.728909	2.12701	0.105968	NO
3752.17	0.670555	0.191524	2.54977e-05	UP	Cacna1e
210.523	0.0230013	0.152466	0.139978	NO
32.6322	0.442628	0.296493	0.0126256	NO
746.849	0.061265	0.0787241	0.051134	NO
61.0198	-0.116046	0.193245	0.0701507	NO
1006.24	1.08201	0.161669	5.63064e-13	UP	Xpr1
227.411	-0.17729	0.162775	0.0291557	NO
3.05152	-0.105058	0.382523	0.11682	NO
190.38	-0.188236	0.114863	0.00872908	DOWN	Qsox1
434.865	0.53241	0.222218	0.00124086	UP	Cep350
254.33	0.274145	0.109958	0.000932267	UP	Tor1aip1
364.945	-0.103455	0.122659	0.0456059	NO
123.529	0.354192	0.189814	0.00496146	UP	Fam163a
25.4663	0.266674	0.359833	0.05515	NO
0.379785	0.0202902	0.393462	0.165151	NO
3.5417	0.0919758	0.377578	0.122278	NO
160.575	-0.00914567	0.142388	0.160731	NO
923.325	-0.0472819	0.159526	0.113429	NO
50.7295	0.124779	0.201254	0.06789	NO
895.327	-0.754819	0.121641	1.46492e-11	DOWN	Fam20b
479.209	0.0288759	0.115452	0.121013	NO
9.08273	0.0704924	0.279896	0.120696	NO
0.678207	-0.00417182	0.392599	0.195879	NO
768.783	0.989985	0.187515	4.43022e-09	UP	Rasal2
55.3595	-0.145779	0.217393	0.0624963	NO
11.3832	-0.150415	0.335701	0.0908212	NO
728.044	-1.23918	0.148902	1.91341e-18	DOWN	Brinp2
2186.1	-0.149042	0.159362	0.0384865	NO
10.6983	0.373837	0.338051	0.0283466	NO
131.865	0.156523	0.145026	0.0296054	NO
2155.13	0.745161	0.277931	0.000480325	UP	Tnr
0.377002	-0.0169243	0.392227	0.169023	NO
13.6673	-0.168694	0.311543	0.0779995	NO
1.45147	0.163322	0.422492	0.0995435	NO
190.325	-0.128647	0.226946	0.0741985	NO
476.612	-0.361291	0.187351	0.00422177	DOWN	Cacybp
1482.06	-0.225666	0.0943229	0.0012474	DOWN	Rabgap1l
25.9953	0.371913	0.295699	0.0207348	NO
256.867	0.244115	0.150765	0.00917423	UP	Rc3h1
0.587034	-0.0311857	0.388193	0.156183	NO
178.817	0.810181	0.168149	5.8051e-08	UP	Zbtb37
165.495	-0.160648	0.130882	0.0222607	NO
8.47103	0.346139	0.399552	0.0437689	NO
173.921	0.358557	0.180657	0.00362574	UP	Klhl20
368.828	1.16751	0.148239	7.74117e-17	UP	Ankrd45
7.9218	1.25756	0.710345	0.00647212	UP	Tex50
1393.72	-0.344648	0.203185	0.00767328	DOWN	Prdx6
0				NO
0.210997	0.00750671	0.392865	0.185018	NO
0.9649	-0.0247558	0.390008	0.160937	NO
253.939	-0.000442801	0.0854413	0.201985	NO
0.485029	0.018795	0.391172	0.166779	NO
87.1327	0.0823101	0.174104	0.0877438	NO
673.267	0.0838362	0.142162	0.071479	NO
680.174	-0.171423	0.146182	0.0250108	NO
91.8294	0.857983	0.418603	0.00306206	UP	Myoc
0.493145	0.0106341	0.392383	0.179035	NO
1476.1	0.532179	0.184433	0.000245633	UP	Prrc2c
0.382115	0.0130723	0.393072	0.174516	NO
46.9695	-0.118133	0.215792	0.0772071	NO
6.95661	0.365016	0.410479	0.0419654	NO
0.0925333	0.0116303	0.39307	0.176944	NO
0.107431	-0.0129778	0.393029	0.174654	NO
50.4479	0.172668	0.199903	0.0439786	NO
82.7167	-0.176944	0.167149	0.0306836	NO
2197.52	-0.448343	0.0688929	2.02881e-12	DOWN	Kifap3
220.406	0.427428	0.165934	0.000706811	UP	Scyl3
33.7146	0.151055	0.267366	0.0744679	NO
0.25293	0.0172792	0.393286	0.168539	NO
0.969087	0.0243223	0.392753	0.161412	NO
1.64045	-0.0248355	0.384263	0.160545	NO
39.7336	0.0829118	0.39117	0.127877	NO
102.264	-0.386843	0.166966	0.00150555	DOWN	Slc19a2
183.67	-0.0351009	0.130332	0.117514	NO
179.263	0.182386	0.119907	0.0117808	NO
99.8705	0.267006	0.189188	0.0149761	NO
13357.3	-0.50461	0.065261	2.75222e-16	DOWN	Atp1b1
0.192185	-0.00739696	0.392771	0.185205	NO
0.0396488	0.00469044	0.392869	0.194783	NO
263.595	0.27974	0.162165	0.00722891	UP	Sft2d2
344.57	-0.183619	0.160574	0.0264347	NO
679.598	-1.829	0.186845	3.6675e-24	DOWN	Gpr161
855.079	0.450285	0.0951619	9.67811e-08	UP	Dcaf6
359.11	-0.00863787	0.270715	0.175165	NO
8.29641	1.9154	0.541953	2.20629e-05	UP	Adcy10
179.469	0.41886	0.123094	3.67202e-05	UP	Mpzl1
40.8904	-0.326288	0.227936	0.0144795	NO
147.985	0.164961	0.132158	0.0211452	NO
1.90385	0.171267	0.411435	0.0951373	NO
134.922	0.884164	0.16373	2.35153e-09	UP	Pou2f1
0.156145	0.00129689	0.392708	0.204288	NO
0.415345	-0.00545674	0.39228	0.193073	NO
1081.48	0.885432	0.170816	7.72066e-09	UP	Ildr2
124.317	0.531626	0.131682	2.75064e-06	UP	Tada1
493.768	-0.185065	0.141613	0.0187594	NO
0.084964	-0.00249123	0.393005	0.200461	NO
0.208862	0.000205877	0.392662	0.20643	NO
0.0558039	0.0100402	0.392866	0.180322	NO
180.677	-0.000794541	0.17015	0.202801	NO
272.289	-0.0563323	0.112058	0.0836241	NO
229.572	-0.0222801	0.19911	0.148858	NO
251.917	0.0390944	0.107293	0.10286	NO
215.07	-0.570886	0.314441	0.00576203	DOWN	Mgst3
0.15084	0.0149342	0.393112	0.172004	NO
21.0686	0.0204864	0.258651	0.156433	NO
3.29263	0.0575189	0.387229	0.140548	NO
1121.56	-0.159384	0.0871543	0.00556603	DOWN	Pbx1
26.1267	-0.0467482	0.261217	0.133895	NO
760.084	-0.399828	0.119249	4.39572e-05	DOWN	Rgs5
1156.31	-0.706848	0.0871605	1.52879e-17	DOWN	Rgs4
153.236	-0.132669	0.113805	0.0253366	NO
146.195	-0.35407	0.160942	0.00204742	DOWN	Hsd17b7
85.7199	0.366157	0.211871	0.00714705	UP	Ddr2
358.799	-0.755594	0.13769	1.43063e-09	DOWN	Uap1
2255.19	-0.600217	0.0736176	9.22676e-18	DOWN	Uhmk1
0.479105	0.0214848	0.393621	0.16382	NO
54.0439	0.292242	0.229825	0.0200447	NO
5.4335	0.418568	0.587506	0.0582271	NO
2072.88	-0.927121	0.108886	4.48819e-19	DOWN	Nos1ap
477.536	-0.580647	0.101543	3.26284e-10	DOWN	Olfml2b
856.747	0.380479	0.211392	0.00601915	UP	Atf6
0.422451	0.00556601	0.392656	0.192805	NO
80.4547	-0.00892172	0.154222	0.162505	NO
4.53579	0.0867859	0.362468	0.123016	NO
0.274153	0.0219906	0.393556	0.163266	NO
0.175153	0.00691692	0.392912	0.186789	NO
16.9396	-0.14568	0.244925	0.0709281	NO
1.7225	-0.237593	0.479226	0.0847771	NO
86.878	-0.0798607	0.173122	0.0891684	NO
14.556	-1.75345	0.916211	0.0044014	DOWN	Cfap126
649.572	-0.167125	0.203038	0.0473211	NO
0.621423	0.00405778	0.392591	0.196108	NO
251.992	-0.425901	0.192595	0.00198763	DOWN	Pcp4l1
6.43931	0.355407	0.463672	0.0522052	NO
591.084	-0.628786	0.185542	3.80091e-05	DOWN	Tomm40l
3.69875	-0.139931	0.382966	0.102655	NO
39.9985	-0.0465126	0.227828	0.129295	NO
1519.39	-0.382315	0.168603	0.00171029	DOWN	Ndufs2
296.561	-1.53522	0.142442	1.05368e-28	DOWN	Adamts4
326.167	0.0334678	0.149989	0.125697	NO
155.049	0.379966	0.108185	2.45215e-05	UP	Ppox
297.588	0.0897329	0.0948106	0.0376653	NO
467.297	-0.29991	0.276236	0.0293138	NO
137.963	0.198598	0.106689	0.00503216	UP	Dedd
225.156	0.194448	0.0955505	0.0031716	UP	Nit1
610.095	-0.313747	0.204498	0.0114206	NO
22.1803	-0.137616	0.242782	0.0742369	NO
65.6773	-0.973104	0.209537	1.48759e-07	DOWN	Nectin4
37.653	-0.131181	0.216178	0.0694885	NO
437.796	-0.352363	0.154447	0.00164377	DOWN	Usf1
9.13849	-0.0182486	0.311479	0.16232	NO
69.0551	0.030284	0.166575	0.133407	NO
32.365	0.106381	0.230831	0.0892478	NO
0.0966058	-0.00185829	0.39302	0.202666	NO
1.14428	0.0810213	0.400593	0.129719	NO
2.394	-0.0272679	0.348974	0.156766	NO
0.875155	0.0540622	0.394942	0.143354	NO
3.94198	0.140118	0.3925	0.10401	NO
102.826	-0.171058	0.246225	0.0599455	NO
1.08777	0.0616079	0.388356	0.138327	NO
28.3536	-0.0381741	0.246246	0.138983	NO
1.30629	-0.0967147	0.396391	0.122173	NO
96.4533	0.973228	0.192501	1.6738e-08	UP	Vangl2
10.0875	2.57433	0.43709	1.0829e-10	UP	Nhlh1
468.011	0.0434873	0.0756371	0.0731416	NO
2001.18	0.0686523	0.138349	0.0846598	NO
646.784	-0.0174537	0.0839558	0.128617	NO
1251.73	0.0796636	0.088768	0.0412545	NO
4427.77	-0.251185	0.0877288	0.000266611	DOWN	Pea15a
6.71224	0.97739	0.601403	0.00901542	UP	Casq1
0.393206	0.0513991	0.396942	0.145038	NO
10087.7	-0.294798	0.11073	0.000514765	DOWN	Atp1a2
1194.47	-0.0290021	0.162772	0.134001	NO
678.05	1.27495	0.134595	6.22871e-23	UP	Kcnj9
1332.41	-0.353538	0.221729	0.00987346	DOWN	Kcnj10
97.3938	0.121156	0.136526	0.0421713	NO
21.7651	2.20173	0.314451	6.64946e-14	UP	Igsf9
57.9335	0.0694501	0.156794	0.0916007	NO
25.7739	-1.74183	0.371176	1.20707e-07	DOWN	Cfap45
1.33738	-0.0481259	0.374475	0.145332	NO
1.763	0.0134211	0.378913	0.173332	NO
0.350868	0.0211612	0.393507	0.164025	NO
40.79	-0.0606227	0.239527	0.120465	NO
3749.5	-0.821067	0.177441	1.63695e-07	DOWN	Cadm3
40.5398	1.20093	0.230565	6.95057e-09	UP	Aim2
0.321529	-0.0109938	0.393096	0.178437	NO
0.790714	-0.00900835	0.387713	0.182228	NO
1.13677	0.0426219	0.389699	0.14934	NO
0.57123	0.0334515	0.391793	0.154911	NO
1.72785	0.0505516	0.38817	0.144806	NO
0.520352	0.0222742	0.391653	0.162917	NO
47.293	-0.0706917	0.251859	0.115793	NO
0.166619	-0.000157955	0.392558	0.206513	NO
44.198	0.180532	0.230211	0.0506187	NO
0.171727	0.00692267	0.393025	0.186733	NO
0.35319	0.00742507	0.392771	0.185149	NO
561.816	0.205877	0.169374	0.022832	NO
134.055	-0.0513119	0.125889	0.0962108	NO
567.478	0.01906	0.0904601	0.128046	NO
540.308	-0.353651	0.163269	0.00225696	DOWN	Fh1
0.274673	0.011074	0.392836	0.178283	NO
4.69334	-0.174582	0.366785	0.0874083	NO
37.0369	-0.346681	0.262918	0.0183572	NO
1.02149	0.0086084	0.391416	0.183137	NO
4.15826	0.788048	0.931189	0.0452615	NO
12.0421	-0.996173	0.425385	0.00141513	DOWN	Pld5
598.977	0.113745	0.177397	0.0657278	NO
155.882	0.312657	0.132866	0.00137333	UP	Sdccag8
1890.75	0.189398	0.184183	0.0324789	NO
4502.34	-0.0114302	0.0866182	0.144449	NO
0.941889	0.0535937	0.38727	0.142975	NO
137.336	0.5301	0.13852	6.3509e-06	UP	Catspere2
169.998	0.444659	0.143687	0.000116144	UP	Desi2
13.6718	0.289374	0.285858	0.0333145	NO
3443.19	0.358965	0.0719737	2.41183e-08	UP	Hnrnpu
141.751	-0.36544	0.117436	0.000109619	DOWN	Efcab2
311.881	2.1781	0.275108	5.28159e-17	UP	Kif26b
191.39	0.430602	0.0986725	5.91264e-07	UP	Smyd3
52.1932	0.00578137	0.160546	0.173016	NO
359.978	0.328042	0.125187	0.000612402	UP	Cnst
366.093	-0.677599	0.179324	7.79402e-06	DOWN	Sccpdh
3.10172	-0.269123	0.447545	0.070037	NO
477.626	0.581873	0.134239	7.11665e-07	UP	Ahctf1
2323.36	0.277559	0.223232	0.0213799	NO
472.457	-0.466078	0.120138	5.40238e-06	DOWN	Coq8a
118.548	-0.508727	0.234222	0.00223026	DOWN	Psen2
430.387	0.442797	0.198908	0.00191754	UP	Itpkb
5259.24	-0.513435	0.22682	0.00174305	DOWN	Stum
1222.67	-0.29274	0.133716	0.00212617	DOWN	Parp1
27.7483	0.436866	0.275309	0.0101175	NO
314.029	-0.24331	0.121161	0.0034465	DOWN	Acbd3
144.859	0.220474	0.240765	0.0400835	NO
185.148	0.26311	0.146968	0.00616094	UP	Sde2
4.94907	-0.239152	0.457971	0.0805425	NO
208.279	-0.578203	0.272479	0.00254598	DOWN	Pycr2
53.2791	-3.07643	0.456783	5.03862e-13	DOWN	Lefty1
252.477	-1.44034	0.12756	3.86247e-31	DOWN	Tmem63a
215.074	-0.692592	0.164907	1.39869e-06	DOWN	Ephx1
699.382	0.94179	0.145618	2.68656e-12	UP	Nvl
266.439	0.16542	0.0906783	0.00562586	UP	Cnih4
1127.86	0.140975	0.0866636	0.0089604	UP	Wdr26
15.9886	0.525355	0.305487	0.00734662	UP	Gm38664
522.471	1.91575	0.161071	3.09907e-34	UP	Cnih3
8.61761	-3.20413	0.76518	1.49394e-06	DOWN	Ccdc121
7.33435	-0.921597	0.554415	0.00831194	DOWN	Dnah14
87.6473	0.377806	0.139021	0.000424707	UP	Lbr
1343.31	0.111432	0.113336	0.035179	NO
362.547	-0.329056	0.32646	0.0335716	NO
0.041794	-0.00287136	0.393044	0.19882	NO
0.0876183	-0.0104382	0.392986	0.179517	NO
520.626	-0.90789	0.214751	1.22821e-06	DOWN	Degs1
364.779	-0.133803	0.0898005	0.0127486	NO
302.379	0.03138	0.107554	0.11414	NO
396.079	-0.0811893	0.113986	0.0582627	NO
2.2011	-0.017105	0.390082	0.168559	NO
0.806129	-0.0222975	0.393352	0.163019	NO
1136.89	-0.126084	0.0990011	0.0199795	NO
5.6662	-0.00232483	0.34731	0.19991	NO
39.1049	0.636359	0.253109	0.000864319	UP	Disp1
0.0971676	0.00416697	0.392653	0.195932	NO
297.911	0.0739251	0.101263	0.0562043	NO
196.357	-0.38734	0.149216	0.000661929	DOWN	Aida
1103.1	-0.00305654	0.0976808	0.175753	NO
152.223	0.62147	0.157977	4.16654e-06	UP	Taf1a
4.37555	0.260235	0.417837	0.0677212	NO
0.342434	-0.0113907	0.39252	0.177508	NO
33.6626	-0.81936	0.286672	0.000272573	DOWN	Dusp10
1.66791	-0.0187812	0.377613	0.165925	NO
1.82559	-0.411704	0.806356	0.0823738	NO
277.026	-0.235494	0.294725	0.0492363	NO
94.3622	-0.261081	0.120893	0.00230828	DOWN	C130074G19Rik
473.371	0.257139	0.151938	0.00778433	UP	Mark1
833.589	-0.0645658	0.140015	0.0891883	NO
447.68	-0.0281829	0.134718	0.128469	NO
420.677	-0.273612	0.0912088	0.00016685	DOWN	Bpnt1
146.731	-0.300164	0.147584	0.00318553	DOWN	Slc30a10
31.0347	-0.301734	0.266675	0.0270086	NO
497.191	-0.765001	0.0996677	3.92732e-16	DOWN	Tgfb2
65.8162	-0.0289213	0.207795	0.142807	NO
4.21382	-0.0581802	0.398969	0.141161	NO
7.57021	-0.428716	0.517747	0.0470389	NO
175.014	0.208627	0.159071	0.0185729	NO
106.378	-0.318125	0.181036	0.00663773	DOWN	Esrrg
0.900205	0.0234514	0.388588	0.161907	NO
747.684	-0.0312997	0.0874103	0.103887	NO
355.587	-0.14221	0.11713	0.022901	NO
16.0216	0.202929	0.270398	0.0540649	NO
134.062	-0.298444	0.217607	0.0162688	NO
396.039	-0.0990671	0.121373	0.047822	NO
1066.62	3.19679	0.339191	1.25014e-22	UP	Prox1
447.659	-0.235896	0.106153	0.00193186	DOWN	Rps6kc1
418.862	0.29611	0.116179	0.000774484	UP	Angel2
13.01	0.683114	0.39155	0.00683541	UP	Vash2
81.8635	0.30767	0.165644	0.00510337	UP	Flvcr1
4.05241	0.547258	0.787577	0.0599096	NO
112.16	0.471553	0.149804	9.58986e-05	UP	Tatdn3
7.99407	0.158668	0.322547	0.0852077	NO
2.76067	0.022659	0.376815	0.161949	NO
6.8873	0.201846	0.316701	0.0661726	NO
163.431	-0.225738	0.30741	0.0558167	NO
68.5256	0.231119	0.178347	0.0191785	NO
439.116	-0.241941	0.0896459	0.000446553	DOWN	Ppp2r5a
11.0694	-0.253161	0.318039	0.0494911	NO
253.544	0.179416	0.148645	0.023236	NO
1322.46	-0.217916	0.137101	0.0100455	NO
9.33425	0.097832	0.293456	0.107458	NO
217.984	0.104717	0.0837558	0.0210004	NO
0.0997498	0.0103624	0.392923	0.179728	NO
6.20445	-0.291563	0.455778	0.065913	NO
11.9356	0.266594	0.347989	0.0522745	NO
216.314	-0.55112	0.331107	0.0082601	DOWN	Gstp-ps
175.58	0.621172	0.138677	3.5436e-07	UP	Rcor3
506.696	0.11201	0.201074	0.0756821	NO
4.70714	0.225918	0.378143	0.0705297	NO
142.775	0.946998	0.176986	3.06067e-09	UP	Sertad4
257.477	0.519679	0.156323	4.94276e-05	UP	Syt14
207.662	0.00474349	0.120608	0.171227	NO
3.99535	0.191875	0.382223	0.0837999	NO
50.4413	-0.301745	0.17542	0.00734072	DOWN	A130010J15Rik
6.25708	-0.0749888	0.309945	0.122531	NO
211.484	-0.117634	0.224637	0.0802503	NO
23.3139	-0.230444	0.375298	0.06866	NO
9.94375	0.491588	0.468662	0.0312845	NO
189.17	-1.35055	0.177157	5.6696e-16	DOWN	Camk1g
1007.82	0.430732	0.171802	0.000887062	UP	Plxna2
204.842	-0.110483	0.167806	0.0639397	NO
55.8839	1.86581	0.1871	4.89893e-25	UP	Cd46
81.0187	0.168405	0.142099	0.0242927	NO
2.95093	1.44322	1.34498	0.0298724	NO
0.0938043	-0.00211092	0.393038	0.201593	NO
153.29	-0.0921756	0.137555	0.0625875	NO
63.2703	-1.39192	0.439422	8.9653e-05	DOWN	Iyd
154.578	-3.15696e-05	0.227778	0.20673	NO
96.9018	-0.333275	0.152301	0.0021313	DOWN	Mthfd1l
174.033	-0.144708	0.184807	0.0506872	NO
313.596	0.714291	0.1324	2.44513e-09	UP	Zbtb2
101.149	0.0122772	0.124899	0.151858	NO
187.011	0.0152088	0.158789	0.152423	NO
10.4693	-2.23999	0.95233	0.00137873	DOWN	Ccdc170
17.1808	-0.69047	0.368548	0.00485397	DOWN	Esr1
4703.97	1.07394	0.180794	7.9751e-11	UP	Syne1
4.69353	-0.150157	0.369075	0.0962921	NO
64.2624	-0.486227	0.236369	0.00300846	DOWN	Vip
7.1547	0.226852	0.4023	0.0746412	NO
46.7804	0.0940386	0.196226	0.0870541	NO
310.706	0.371647	0.125376	0.000185393	UP	Rgs17
3.46206	-0.0774331	0.354193	0.126523	NO
222.691	3.08556	0.208548	9.41255e-51	UP	Ipcef1
38.5457	-0.818469	0.227981	1.77959e-05	DOWN	Cnksr3
0.442486	-0.0146783	0.390085	0.172163	NO
1429.89	-0.0770504	0.0968204	0.0495251	NO
1173.52	-0.461901	0.119215	5.51602e-06	DOWN	Pcmt1
26.2847	-0.201448	0.236178	0.0449186	NO
252.899	0.693176	0.155989	4.02711e-07	UP	Lats1
95.4918	-0.0154175	0.207248	0.157661	NO
93.0635	-0.214522	0.152151	0.0150311	NO
361.304	0.33851	0.0937677	1.63523e-05	UP	Ppil4
0.34944	0.00549819	0.392609	0.192966	NO
564.455	0.104448	0.109056	0.0368531	NO
557.929	-0.49388	0.130255	7.31387e-06	DOWN	Ust
774.577	-0.315021	0.122716	0.000724438	DOWN	Sash1
57.7076	-0.323091	0.291072	0.0281533	NO
993.527	0.293325	0.0910633	7.34433e-05	UP	Stxbp5
13.9518	-1.78408	0.48178	1.09449e-05	DOWN	Adgb
15.5007	0.20696	0.252519	0.0475712	NO
732.824	0.211664	0.11144	0.00456359	UP	Grm1
390.441	0.748951	0.137871	2.12664e-09	UP	Shprh
55.4018	0.161427	0.21537	0.0541347	NO
231.316	0.0850695	0.100591	0.0452943	NO
324.818	0.160888	0.162527	0.0347413	NO
1.92784	-0.0588649	0.367042	0.137883	NO
112.587	-0.369643	0.391426	0.0377562	NO
108.536	-0.809211	0.197459	2.12609e-06	DOWN	Plagl1
139.38	-0.149203	0.138226	0.0295921	NO
227.774	-0.512693	0.198431	0.000687361	DOWN	Phactr2
282.824	-0.0314234	0.096895	0.109013	NO
158.339	0.127544	0.106313	0.0235624	NO
42.1949	0.438487	0.181697	0.00117856	UP	Adat2
273.089	-0.460801	0.206289	0.00188219	DOWN	Aig1
2476.33	-0.119375	0.13921	0.0445453	NO
10.1534	0.0144134	0.307951	0.167266	NO
260.287	-0.0246759	0.152259	0.137501	NO
0.387471	-0.00942847	0.393044	0.181715	NO
13.3995	0.239876	0.314423	0.0526216	NO
157.042	-0.397741	0.157748	0.000833185	DOWN	Cited2
13.9762	0.0528756	0.251278	0.128215	NO
288.7	-0.198436	0.104665	0.00462581	DOWN	Heca
78.2187	-1.36325	0.36714	1.04021e-05	DOWN	Abracl
375.495	-0.0542575	0.101963	0.0791996	NO
5.98951	-0.407568	0.524818	0.0513234	NO
144.604	-0.622458	0.217997	0.000276409	DOWN	Ccdc28a
424.94	0.219609	0.114497	0.00433663	UP	Nhsl1
15.9437	-0.37292	0.292236	0.019882	NO
508.519	0.326575	0.145695	0.00182883	UP	Arfgef3
0.221138	0.0150995	0.393009	0.171685	NO
22.2969	-0.114884	0.319534	0.103702	NO
46.9839	-0.00485889	0.214365	0.182588	NO
0.685368	0.0874905	0.404654	0.127073	NO
102.79	-0.147538	0.144127	0.0326758	NO
0.669468	-0.0185025	0.392511	0.167144	NO
4.89017	-0.0649974	0.347959	0.132516	NO
120.716	-0.558294	0.213908	0.000631266	DOWN	Pex7
272.06	-0.152276	0.18065	0.0456715	NO
743.908	-0.0429749	0.104259	0.0956635	NO
41.2683	-0.0479125	0.270654	0.134277	NO
1060.08	0.518003	0.120093	8.35842e-07	UP	Bclaf1
3.34074	0.24512	0.430438	0.0738523	NO
211.305	2.33483	0.2358	9.52455e-25	UP	Pde7b
1976.01	0.885473	0.0938982	1.1525e-22	UP	Ahi1
12.1612	-1.58883	0.559418	0.00028988	DOWN	Myb
375.327	-0.283207	0.114791	0.00101144	DOWN	Hbs1l
0.549817	-0.0214999	0.392139	0.163697	NO
494.135	-1.00174	0.196473	1.30485e-08	DOWN	Sgk1
0.661006	-0.00912366	0.388033	0.182038	NO
0.137247	0.0121849	0.392899	0.175851	NO
0				NO
37.3291	0.38632	0.461076	0.0461804	NO
433.167	0.230571	0.109673	0.00267475	UP	Tbpl1
0.21493	0.0165185	0.393183	0.169726	NO
33.7085	0.407366	0.211342	0.00423443	UP	Eya4
36.9469	-0.131134	0.222931	0.0716123	NO
152.877	0.497991	0.148064	4.22399e-05	UP	Slc18b1
0.400055	0.0055497	0.39207	0.192822	NO
1.59171	0.324655	0.575721	0.0746027	NO
0.207799	-0.00863744	0.39307	0.183175	NO
0				NO
742.021	-0.132857	0.0890654	0.0126502	NO
46.2363	1.55344	0.228099	2.67524e-13	UP	Moxd1
26.0986	0.18169	0.320559	0.0742562	NO
30.7231	-0.208064	0.245992	0.0452779	NO
2.51065	0.151707	0.396877	0.100217	NO
344.791	0.638861	0.142946	3.65709e-07	UP	Med23
0.991887	0.0685295	0.396836	0.135148	NO
223.499	1.36358	0.145734	2.11043e-22	UP	Akap7
589.664	-0.0702782	0.0857147	0.0475379	NO
0.351892	0.0202792	0.392625	0.165069	NO
178.664	-1.09873	0.163294	5.16998e-13	DOWN	Tmem200a
0.223227	0.00494502	0.392643	0.194108	NO
175.737	0.582149	0.162863	1.894e-05	UP	L3mbtl3
43.1718	-0.0214178	0.200784	0.149802	NO
0				NO
126.804	0.31507	0.258916	0.0227631	NO
22.6944	-0.179925	0.247468	0.0564516	NO
472.146	0.618004	0.147854	1.54366e-06	UP	Ptprk
0.30964	0.0168789	0.392819	0.169124	NO
754.348	0.29484	0.108181	0.000412999	UP	9330159F19Rik
106.123	0.017065	0.16617	0.150747	NO
367.547	-0.341925	0.109286	0.000104271	DOWN	Rnf146
2.21925	0.0559637	0.373809	0.140379	NO
64.1068	0.614652	0.228194	0.000459891	UP	Rspo3
14.1747	-0.0169899	0.288962	0.162237	NO
43.0079	-0.00442765	0.189519	0.182152	NO
115.309	0.0870583	0.152408	0.0736217	NO
602.146	-0.164588	0.0989086	0.00827305	DOWN	Ncoa7
26.1841	-0.0424885	0.196213	0.126967	NO
89.1231	-0.350594	0.326518	0.0298322	NO
157.667	0.832492	0.213162	4.71331e-06	UP	Tpd52l1
77.1706	-0.260525	0.258182	0.0335143	NO
36.9057	1.1124	0.241504	1.77084e-07	UP	Rnf217
388.156	0.655923	0.0869386	9.05865e-16	UP	Nkain2
0.697261	0.0759713	0.402447	0.13207	NO
414.493	0.213832	0.170767	0.0209671	NO
0.0835881	-0.00312352	0.39305	0.197757	NO
35.1459	-1.70016	0.4332	4.37478e-06	DOWN	Rsph4a
78.5319	0.621634	0.129314	6.3834e-08	UP	Zup1
85.9211	-0.420084	0.218909	0.00432374	DOWN	Rwdd1
0.115725	-0.0145544	0.393138	0.172461	NO
0.302773	0.00180743	0.392371	0.202903	NO
63.1795	-1.13061	0.192703	1.26926e-10	DOWN	Calhm5
0.872283	0.0946564	0.404083	0.123987	NO
58.1966	-0.175732	0.180075	0.0356785	NO
1535.02	-0.303909	0.0854767	1.9964e-05	DOWN	Tspyl1
4228.08	-0.282836	0.0702906	2.9063e-06	DOWN	Tspyl4
18.3591	0.809779	0.371283	0.00217259	UP	Nt5dc1
1.23007	0.0610954	0.396478	0.13911	NO
2.48789	0.10481	0.358831	0.114077	NO
39.8786	0.0491945	0.196236	0.120928	NO
6.40549	0.392426	0.41595	0.0378169	NO
640.427	0.203073	0.129049	0.010416	NO
622.049	0.749584	0.194309	5.75051e-06	UP	Marcks
34.0995	0.154703	0.198337	0.0509621	NO
37.911	0.162661	0.26227	0.0678338	NO
20.4998	0.716386	0.270283	0.000548464	UP	Tube1
7.21762	-0.183578	0.347762	0.0797438	NO
1192.52	-0.111346	0.0745701	0.0126093	NO
57.6461	0.422891	0.209893	0.00338122	UP	Traf3ip2
352.148	0.547928	0.162588	4.12104e-05	UP	Rev3l
110.178	0.441205	0.156046	0.000304404	UP	Mfsd4b4
0.843519	0.138314	0.41947	0.108059	NO
4.92887	0.0308908	0.358051	0.154639	NO
32.3644	1.87313	0.275965	3.36012e-13	UP	Slc16a10
109.224	-0.307625	0.242111	0.0201099	NO
170.368	-0.133803	0.115363	0.0257124	NO
286.654	-0.0040581	0.139386	0.177372	NO
496.13	0.382614	0.120649	8.80327e-05	UP	Cdk19
6.32623	0.212446	0.355948	0.0706435	NO
0.320704	-0.00816276	0.392769	0.184004	NO
86.0862	0.0666757	0.138082	0.0864841	NO
12.5458	-0.135208	0.280669	0.0866807	NO
513.281	0.254996	0.142769	0.00624574	UP	Cdc40
3009.29	-0.110903	0.101364	0.0288672	NO
2.1642	0.0943327	0.376257	0.120907	NO
340.944	-0.242731	0.128916	0.00474324	DOWN	Fig4
11.3193	-1.4513	0.478147	0.00014935	DOWN	Ak9
115.983	0.308697	0.15651	0.00376829	UP	Zbtb24
78.3775	-0.131327	0.155096	0.0452287	NO
107.934	0.390179	0.172065	0.00170811	UP	Smpd2
25.3982	-0.273552	0.22613	0.0231087	NO
420.515	0.097315	0.101727	0.0369431	NO
13.5525	-0.953196	0.566281	0.00790911	DOWN	Ccdc162
35.379	0.341002	0.22212	0.0113896	NO
436.462	0.884692	0.103304	2.40852e-19	UP	Sesn1
42.9692	0.744276	0.209842	2.07444e-05	UP	Armc2
449.607	0.574187	0.145973	4.18515e-06	UP	Foxo3
152.177	-0.0328034	0.125155	0.118778	NO
802.926	-0.350733	0.217027	0.00925067	DOWN	Snx3
102.364	0.508168	0.201861	0.000851835	UP	Nr2e1
447.076	-0.23173	0.0791741	0.000210863	DOWN	Ostm1
722.015	0.0383715	0.123827	0.111133	NO
31.6393	0.117548	0.221407	0.0793162	NO
768.55	0.261375	0.118876	0.00205999	UP	Sobp
108.897	-0.39075	0.16154	0.00116141	DOWN	Pdss2
57.621	0.206928	0.201248	0.0324929	NO
161.398	-0.175023	0.274747	0.0661911	NO
63.7861	-0.669886	0.236557	0.000297936	DOWN	Cd24a
102.42	-0.465155	0.135014	3.07149e-05	DOWN	Qrsl1
120.902	-0.365419	0.133935	0.000409913	DOWN	Rtn4ip1
12.2266	-0.479968	0.414672	0.0258463	NO
164.685	-0.121461	0.121359	0.033959	NO
5.61381	-0.161773	0.364112	0.0913807	NO
255.832	-0.106395	0.145725	0.0561867	NO
55.917	-1.11836	0.209041	3.10044e-09	DOWN	Popdc3
47.4103	-0.271113	0.173728	0.0107126	NO
10.9567	-0.0676623	0.296829	0.125126	NO
334.263	0.830987	0.0937625	1.68993e-20	UP	Hace1
551.444	0.762443	0.10854	5.23017e-14	UP	Grik2
188.175	0.265794	0.139065	0.00443602	UP	Ascc3
0.13304	-0.010005	0.393076	0.180552	NO
2.78971	0.054513	0.38134	0.141836	NO
0.0413637	-0.00631411	0.393015	0.18933	NO
0.136893	-0.000390199	0.392633	0.206047	NO
0.172884	-0.00268123	0.392988	0.199755	NO
0.0828121	-0.00282978	0.393011	0.199444	NO
86.9514	0.589508	0.140444	1.43227e-06	UP	Dcbld1
431.528	0.143533	0.099244	0.0140492	NO
0.205755	0.0141961	0.393036	0.172976	NO
683.042	-0.308312	0.105806	0.00022295	DOWN	Nus1
255.347	0.176236	0.134169	0.0185419	NO
178.108	0.370685	0.160058	0.00151141	UP	Cep85l
8.04628	0.0984459	0.323318	0.112009	NO
56.2882	0.685917	0.208168	5.43194e-05	UP	Mcm9
29.3237	0.0785369	0.187236	0.0946926	NO
184.024	0.841343	0.136551	1.88112e-11	UP	Fam184a
516.051	-0.974109	0.178052	1.67927e-09	DOWN	Man1a
127.702	0.490741	0.140005	2.51675e-05	UP	Tbc1d32
81.3999	-0.101609	0.190154	0.0789473	NO
1526.33	0.020163	0.131969	0.139428	NO
184.724	0.0369493	0.131909	0.116002	NO
6394.04	-0.361712	0.0576947	8.50934e-12	DOWN	Serinc1
55.4301	-0.102335	0.231878	0.0918607	NO
167.402	0.138934	0.249389	0.0756436	NO
147.172	-0.188829	0.192451	0.035311	NO
0.216384	0.00383035	0.39265	0.196407	NO
0.415126	0.0130851	0.392887	0.174437	NO
645.008	-0.0181431	0.0770997	0.123733	NO
192.108	-0.116573	0.123932	0.0380903	NO
1004.13	0.653295	0.175985	1.04843e-05	UP	Ranbp2
30.9687	0.0176169	0.252601	0.158887	NO
2.40156	0.0583032	0.382055	0.139555	NO
195.54	0.232676	0.214333	0.029327	NO
41.3516	0.366686	0.222279	0.00852196	UP	Septin10
71.8643	0.206013	0.219773	0.0383339	NO
556.804	-0.121001	0.0755108	0.00957378	DOWN	P4ha1
0.117135	-0.0100386	0.393111	0.180476	NO
0.546085	0.0186841	0.391622	0.166901	NO
222.255	0.0409428	0.183826	0.125719	NO
735.28	-0.148522	0.0659912	0.00178549	DOWN	Micu1
352.623	-0.102172	0.108371	0.0378776	NO
253.121	0.0953409	0.148606	0.0656722	NO
400.764	-0.261958	0.2178	0.023422	NO
123.191	-0.326486	0.168433	0.00409594	DOWN	Ascc1
7054.11	-0.58932	0.126759	1.47657e-07	DOWN	Spock2
34.0425	-0.388297	0.296305	0.0186246	NO
12801.2	-0.338878	0.0840263	2.8016e-06	DOWN	Psap
11.7606	0.33646	0.333559	0.0335286	NO
236.043	-0.37378	0.105912	2.25154e-05	DOWN	Vsir
2.10633	-0.322446	0.587476	0.0768595	NO
124.085	-0.401129	0.187318	0.00241065	DOWN	Slc29a3
231.324	-1.53625	0.154847	8.30581e-25	DOWN	Unc5b
25.0957	-0.654265	0.287578	0.0016757	DOWN	Pcbd1
232.097	0.0510806	0.116188	0.0920807	NO
96.4653	-0.955196	0.20722	1.75782e-07	DOWN	Tbata
20.0311	-0.950132	0.45169	0.00265951	DOWN	Adamts14
141.769	0.0480965	0.117634	0.0960485	NO
5.02183	0.0484026	0.329292	0.140865	NO
131.509	0.321903	0.283647	0.0268706	NO
301.803	-0.358984	0.105015	3.4277e-05	DOWN	Lrrc20
34.5585	-0.243065	0.245418	0.0346539	NO
502.881	-0.419743	0.217814	0.00425133	DOWN	Ppa1
979.658	-0.126234	0.081931	0.0112584	NO
66.0026	-0.217034	0.189704	0.0264099	NO
43.1319	-0.323823	0.201695	0.00948878	DOWN	Aifm2
79.5865	-0.206205	0.155816	0.0180608	NO
7.53011	0.0514779	0.321864	0.137988	NO
6.62414	0.192042	0.342269	0.0749879	NO
124.718	-0.223611	0.253713	0.042664	NO
150.083	-0.134727	0.178985	0.0539081	NO
1.01905	0.0365922	0.393771	0.153176	NO
3823.77	-0.600185	0.185186	6.72502e-05	DOWN	Hk1
40.3445	-0.678889	0.231976	0.000211321	DOWN	Hkdc1
162.083	0.21996	0.115504	0.00449719	UP	Supv3l1
421.309	-0.0654272	0.0907579	0.057196	NO
37.0925	-0.0981466	0.243185	0.0969621	NO
1564.77	-0.250112	0.10117	0.0010004	DOWN	Kifbp
244.876	0.461053	0.107857	9.74977e-07	UP	Ddx21
453.479	0.0590664	0.10112	0.0721464	NO
19.9238	-0.135667	0.259192	0.0803087	NO
516.736	0.0922019	0.166181	0.0759329	NO
68.827	0.700868	0.209403	4.49066e-05	UP	Tet1
281.408	-0.152065	0.113478	0.0173628	NO
15.6482	0.388183	0.307936	0.0205587	NO
500.778	0.334599	0.109933	0.000145343	UP	Rufy2
282.401	0.133034	0.126188	0.0309971	NO
81.0603	0.942815	0.232594	2.55396e-06	UP	Pbld2
1.81764	0.00678281	0.381164	0.186399	NO
6.28807	-0.069946	0.34248	0.129253	NO
4.51588	0.13132	0.363442	0.103353	NO
193.474	0.164913	0.131907	0.0210116	NO
94.2599	0.976783	0.123904	7.33238e-17	UP	Sirt1
65.6283	-0.241775	0.199867	0.0231202	NO
10.6538	-0.35676	0.507263	0.059048	NO
135.024	1.57337	0.153444	2.33896e-26	UP	Lrrtm3
0				NO
235.541	0.0101069	0.14118	0.158472	NO
744.215	0.654621	0.177917	1.20941e-05	UP	Jmjd1c
79.783	-0.162626	0.159276	0.0328311	NO
17.2989	-0.109209	0.329736	0.107893	NO
68.5449	-0.207139	0.181867	0.0266585	NO
3084.11	0.105166	0.0949602	0.0282305	NO
25.0711	-0.353209	0.299848	0.0245909	NO
257.7	0.801428	0.196736	2.32429e-06	UP	Arid5b
13.2149	-1.05914	0.352282	0.000162781	DOWN	Cabcoco1
0.600126	0.0271393	0.393734	0.159178	NO
38.2423	-0.106615	0.226019	0.0879807	NO
16.1503	-0.189292	0.245013	0.0516511	NO
2.25528	0.174989	0.431294	0.0965358	NO
4399.72	0.145728	0.120039	0.0229125	NO
495.651	0.0660915	0.154542	0.0937252	NO
0.594268	0.0206848	0.390308	0.164456	NO
18.9694	0.00118558	0.27939	0.203327	NO
560.662	0.173702	0.147987	0.0249147	NO
996.68	0.250858	0.0936974	0.000487244	UP	Phyhipl
63.2013	-0.746013	0.24714	0.000157693	DOWN	Bicc1
251.005	0.12777	0.178955	0.057907	NO
263.174	-0.177842	0.181122	0.0352523	NO
502.682	-0.195194	0.292562	0.0629704	NO
381.576	0.0783507	0.0812528	0.0364047	NO
4420.23	-0.215383	0.124362	0.00707123	DOWN	Zwint
79.2711	0.37628	0.189943	0.00367552	UP	Pcdh15
1.16152	-0.200548	0.454394	0.0918407	NO
551.758	-0.622124	0.114923	2.29006e-09	DOWN	Gnaz
206.458	0.606839	0.120902	2.02631e-08	UP	Rab36
1295.55	0.258318	0.139553	0.00520378	UP	Bcr
498.398	0.204179	0.16592	0.0220224	NO
0				NO
13.035	-0.23706	0.294744	0.0488809	NO
0.276603	0.0124967	0.392524	0.175184	NO
88.1837	0.144214	0.151092	0.0372129	NO
253.285	0.0937496	0.181842	0.0816718	NO
141.022	-0.121145	0.164816	0.0557112	NO
15.2354	-0.352567	0.294457	0.0236913	NO
20.5892	-0.0109267	0.244889	0.168317	NO
18.6665	-0.628349	0.393837	0.00983775	DOWN	Susd2
680.195	0.195324	0.187346	0.031629	NO
95.3911	-0.183596	0.250689	0.056028	NO
13.4704	0.328742	0.311647	0.0309288	NO
32.5768	0.209115	0.205764	0.0330438	NO
0.51842	-0.0258536	0.3918	0.159945	NO
9.08423	-0.344776	0.342651	0.0337291	NO
234.499	-0.573377	0.416822	0.0161823	NO
8.79282	0.0902476	0.311058	0.114453	NO
426.285	-0.00344122	0.124365	0.17865	NO
9.05611	-0.0787886	0.286431	0.116778	NO
310.965	-0.947152	0.261931	1.58932e-05	DOWN	Chchd10
13.5584	-3.54235	0.567311	1.01104e-11	DOWN	Gm867
1.18407	-0.0542634	0.386091	0.142427	NO
2.80733	3.3562	1.17815	0.00028141	UP	Gm5134
151.936	0.140338	0.147983	0.037499	NO
0.0456228	-0.00625096	0.392981	0.189787	NO
0.158765	-0.0120464	0.393135	0.176222	NO
623.083	-0.983815	0.143323	1.7039e-13	DOWN	Prmt2
966.591	-0.73209	0.33266	0.00203989	DOWN	S100b
575.07	-0.578597	0.170832	3.87278e-05	DOWN	Dip2a
279.832	0.111317	0.203212	0.0771685	NO
1.33882	-0.115609	0.408157	0.115478	NO
35.9127	0.245117	0.212903	0.026213	NO
582.303	0.220847	0.165164	0.0174634	NO
206.597	0.19518	0.17456	0.0276671	NO
1.2631	-0.0205697	0.374799	0.163656	NO
0				NO
38.9105	0.04656	0.277469	0.136315	NO
149.494	-0.680556	0.313769	0.00224359	DOWN	Col6a1
344.36	0.127612	0.125246	0.0329161	NO
87.2033	-0.136561	0.152145	0.0412387	NO
39.1973	0.589887	0.312327	0.00467506	UP	Col18a1
161.301	-0.145493	0.124021	0.0249748	NO
1530.08	-0.294793	0.108809	0.000434267	DOWN	Adarb1
0.222351	-0.0017288	0.393042	0.203039	NO
54.68	-0.0950664	0.187466	0.0828622	NO
410.931	-0.113639	0.109575	0.0318788	NO
771.391	0.0048175	0.109953	0.1686	NO
555.037	-0.368014	0.105607	2.67792e-05	DOWN	Ube2g2
0.270897	0.00581809	0.392699	0.191781	NO
0.113011	-0.00689208	0.393066	0.186863	NO
49.1618	-0.333713	0.209101	0.0098092	DOWN	Lrrc3
331.07	-0.930554	0.18334	1.52673e-08	DOWN	Trpm2
206.961	-0.369668	0.248045	0.0127322	NO
2916.6	-0.646414	0.114895	5.08496e-10	DOWN	Pfkl
2.82816	0.15686	0.395106	0.0981802	NO
1.90763	-0.159403	0.398439	0.0975916	NO
106.91	-0.502258	0.221873	0.00174086	DOWN	Icosl
616.489	-0.66463	0.232735	0.00027586	DOWN	Gatd3a
320.994	0.0256327	0.0983849	0.119073	NO
897.715	-0.0647425	0.120785	0.0788505	NO
1907.27	-0.369384	0.130778	0.000308559	DOWN	Agpat3
2825.31	-0.363291	0.100381	1.57232e-05	DOWN	Rrp1
93.139	0.0433042	0.28614	0.139893	NO
953.668	0.119963	0.160879	0.0544846	NO
128.966	-0.822041	0.169528	4.69786e-08	DOWN	Ilvbl
62.7495	-0.314001	0.204406	0.0113741	NO
64.2638	-0.151787	0.159638	0.0374084	NO
253.633	0.704263	0.133645	4.60778e-09	UP	2610008E11Rik
0.0555877	-0.00162567	0.39304	0.20353	NO
19.4464	-0.405945	0.364677	0.027961	NO
228.839	-0.137303	0.143645	0.037093	NO
107.238	2.48636	0.298044	1.67944e-18	UP	C2cd4c
328.377	0.314651	0.135522	0.00146464	UP	Shc2
0.676998	-0.00409992	0.386163	0.195914	NO
90.7722	-0.473699	0.404164	0.0250588	NO
224.497	-0.597027	0.246616	0.00115524	DOWN	Cdc34
14.1048	-0.0739955	0.280356	0.118483	NO
2784	-0.324664	0.196402	0.00846903	DOWN	Bsg
671.121	-0.743005	0.235439	9.34571e-05	DOWN	Hcn2
188.829	-0.268202	0.176567	0.0118519	NO
6.39936	-0.161952	0.339587	0.0873492	NO
273.329	-0.0773742	0.144988	0.0789861	NO
1.02677	-0.0419382	0.390083	0.149697	NO
12.0723	0.999737	0.472508	0.0025873	UP	Prss57
1423.37	-0.0625089	0.161607	0.0994619	NO
4.76276	0.264213	0.462049	0.0735449	NO
209.602	0.275864	0.108988	0.000812374	UP	Ptbp1
204.012	0.164076	0.190678	0.044205	NO
2.91159	0.015071	0.356223	0.169586	NO
0.0152076	-0.00510364	0.392921	0.193716	NO
0.154031	-0.0138879	0.393081	0.173411	NO
365.195	-0.0802855	0.182732	0.0921808	NO
1969.88	-0.0429643	0.0877061	0.0853842	NO
39.8588	0.145969	0.223804	0.064546	NO
50.8612	0.0400827	0.163599	0.121962	NO
353.717	-0.330725	0.156112	0.00256363	DOWN	Wdr18
8.5023	0.21503	0.31788	0.0618596	NO
492.491	-0.24941	0.139905	0.00628833	DOWN	Tmem259
34.6005	-0.132349	0.292869	0.0903621	NO
171.818	-0.458876	0.15351	0.000172154	DOWN	Abca7
61.5957	-0.163967	0.18122	0.0407207	NO
364.939	-0.113576	0.241733	0.0881978	NO
183.344	-0.453332	0.275266	0.00858175	DOWN	Gpx4
135.638	0.548073	0.218183	0.000870607	UP	Sbno2
443.467	-0.251061	0.135784	0.00523268	DOWN	Stk11
1377.82	-0.971759	0.222321	5.70116e-07	DOWN	Cbarp
256.493	-0.559959	0.168987	5.10647e-05	DOWN	Midn
311.734	0.0439691	0.178943	0.121772	NO
24.9485	-0.0849424	0.32697	0.119178	NO
43.8191	-0.0355366	0.200746	0.134298	NO
320.696	0.0917181	0.130169	0.0589049	NO
401.583	-0.402432	0.322064	0.0210338	NO
79.3667	-1.25152	0.29664	1.28928e-06	DOWN	Gamt
197.802	0.0534781	0.131781	0.0964952	NO
1249.99	-0.0551586	0.312762	0.134404	NO
882.948	-0.016818	0.228257	0.15789	NO
178.884	-0.216394	0.20037	0.0295655	NO
10.9916	-0.309644	0.340192	0.0404711	NO
50.7984	-0.747724	0.350454	0.0024704	DOWN	Reep6
16.1691	0.0419166	0.277404	0.139935	NO
111.174	2.97093	0.440398	4.79298e-13	UP	Plk5
56.9659	-0.0100127	0.220922	0.168035	NO
654.364	-0.295337	0.173871	0.00763026	DOWN	Mbd3
231.231	-0.279022	0.399773	0.0595501	NO
136.851	-0.031468	0.178627	0.134468	NO
0.31451	0.0177642	0.393141	0.168115	NO
2.02278	-0.202697	0.422241	0.0869755	NO
388.36	-0.100523	0.187193	0.0786762	NO
299.314	0.172542	0.112964	0.0115921	NO
497.944	-0.450839	0.229768	0.00385114	DOWN	Abhd17a
8.55451	0.225679	0.360621	0.0673472	NO
301.934	-0.395613	0.120648	5.85996e-05	DOWN	Scamp4
1080.27	-0.588138	0.175002	4.25009e-05	DOWN	Csnk1g2
395.59	-0.416287	0.155779	0.000495129	DOWN	Btbd2
230.729	0.0669621	0.153326	0.092561	NO
56.8774	-0.605562	0.198417	0.000138831	DOWN	Mob3a
163.047	-0.260774	0.22116	0.024543	NO
1806.08	-0.130484	0.0967171	0.017014	NO
518.708	0.604548	0.162124	9.67878e-06	UP	Dot1l
169.46	-0.0715031	0.215362	0.107748	NO
193.543	0.194325	0.188319	0.0322552	NO
4.19135	0.272485	0.424483	0.0655982	NO
18.8467	-0.55691	0.432778	0.0195282	NO
168.775	-0.445599	0.365311	0.022591	NO
262.412	-0.741449	0.14596	1.45044e-08	DOWN	Lingo3
43.1163	0.212332	0.266447	0.0494231	NO
234.482	-0.121037	0.153927	0.0503104	NO
5.70395	0.237729	0.405636	0.0718983	NO
352.633	-0.309841	0.403188	0.0520492	NO
168.901	0.381177	0.125497	0.00014767	UP	Lmnb2
61.1192	-0.806072	0.294931	0.000404576	DOWN	Gadd45b
1634.27	1.18875	0.161663	4.53473e-15	UP	Gng7
602.195	-0.250279	0.142883	0.00671635	DOWN	Diras1
537.395	0.00437891	0.131609	0.174477	NO
874.166	-0.214048	0.112293	0.00448401	DOWN	Sgta
278.5	-0.147529	0.150434	0.0353843	NO
6.13595	-0.23315	0.4033	0.0727775	NO
448.095	-0.761534	0.214693	2.06009e-05	DOWN	Map2k2
931.928	-0.516455	0.166593	0.000113266	DOWN	Zbtb7a
116.784	-0.371985	0.190155	0.00388721	DOWN	Pias4
9507.85	-0.169242	0.124381	0.0165703	NO
184.397	-0.134826	0.150955	0.0415856	NO
1.31192	0.0169955	0.384762	0.168459	NO
1647.46	-0.029906	0.125802	0.123354	NO
324.871	-0.0626974	0.195322	0.109491	NO
1393.07	-0.363711	0.206126	0.00654903	DOWN	Matk
66.8226	-0.437056	0.301731	0.0139798	NO
99.6175	-0.331933	0.226954	0.0135417	NO
11.9351	-0.383293	0.414847	0.0394048	NO
3078.9	-0.540345	0.230539	0.00140961	DOWN	Pip5k1c
203.193	-0.271811	0.134896	0.00337402	DOWN	Cactin
9.85793	-0.322261	0.414517	0.0512201	NO
19.2186	-0.334818	0.363817	0.039713	NO
94.852	-0.327858	0.1831	0.00615038	DOWN	Hmg20b
276.2	-0.527248	0.187289	0.000322939	DOWN	Mfsd12
436.296	-0.461203	0.14521	8.68902e-05	DOWN	Fzr1
77.4482	-0.78032	0.387732	0.00339568	DOWN	Dohh
1.46427	0.086594	0.381422	0.125211	NO
6.07729	0.0941508	0.33368	0.115583	NO
457.014	-0.284181	0.160006	0.00637978	DOWN	Nfic
1874.53	0.303656	0.127832	0.00129629	UP	Celf5
358.421	-0.287146	0.150324	0.0044534	DOWN	Ncln
5.38092	-0.0182894	0.315864	0.162484	NO
14.0674	-0.209158	0.298997	0.0594424	NO
1078.36	-0.304987	0.109575	0.000354114	DOWN	Gna11
2449.94	-0.682271	0.159755	1.00022e-06	DOWN	Tle5
125.46	-0.0724588	0.192542	0.101075	NO
8.7245	-0.0511266	0.323952	0.138581	NO
103.785	0.0662318	0.197278	0.107148	NO
195.202	-0.0997238	0.10437	0.037138	NO
2.52901	0.128051	0.377201	0.106527	NO
0.265251	-0.0017554	0.392764	0.203005	NO
3.76532	0.252567	0.434898	0.0724903	NO
4.22801	0.429639	0.53832	0.0493212	NO
0.134773	-0.00169505	0.393022	0.203242	NO
3.84458	0.140026	0.353478	0.0983426	NO
2.6622	0.181032	0.408901	0.0916407	NO
0				NO
2.72967	-0.340329	0.574695	0.0712509	NO
61.7837	0.946225	0.179769	4.85177e-09	UP	Zfp873
18.7516	0.799833	0.356837	0.00183113	UP	BC024063
38.9465	0.411386	0.221527	0.00511765	UP	AU041133
131.865	-0.0364903	0.143546	0.120148	NO
40.2645	0.243084	0.232171	0.0313944	NO
0				NO
76.0652	0.549305	0.20624	0.000511167	UP	Tdg
116.409	1.08566	0.175374	1.50372e-11	UP	Glt8d2
328.288	0.513494	0.14863	2.96371e-05	UP	Hcfc2
296.217	0.582403	0.121793	7.06967e-08	UP	Nfyb
448.51	0.458988	0.148868	0.000121717	UP	Txnrd1
0.384993	0.0244436	0.393732	0.161309	NO
773.072	-0.637113	0.226063	0.000318106	DOWN	Chst11
139.013	-0.152314	0.152441	0.0341034	NO
86.688	1.07974	0.242385	3.80177e-07	UP	Aldh1l2
361.902	0.288525	0.104221	0.000369022	UP	Washc4
819.237	0.471017	0.137404	3.29914e-05	UP	Appl2
78.6224	-0.505257	0.289039	0.00678426	DOWN	1500009L16Rik
574.36	-0.504651	0.132747	7.03787e-06	DOWN	Nuak1
165.137	-0.103272	0.122464	0.0456223	NO
195.725	0.453415	0.118967	6.91958e-06	UP	Tcp11l2
160.005	-0.0649523	0.107867	0.0699045	NO
98.353	-0.272376	0.153092	0.00633126	DOWN	Rfx4
305.242	0.0152069	0.109918	0.142996	NO
7.54496	0.451444	0.459908	0.035267	NO
57.3534	0.0362741	0.22908	0.138412	NO
108.055	0.1245	0.126169	0.0349599	NO
88.6246	0.306742	0.150561	0.0031577	UP	Cry1
0.0843158	0.00686369	0.392965	0.186956	NO
0.136182	-0.00866832	0.393059	0.18308	NO
145.762	0.19067	0.118796	0.00951	UP	Pwp1
200.194	-0.0619736	0.10412	0.0708902	NO
2.24232	-0.0250157	0.367055	0.159468	NO
941.106	-0.249275	0.112361	0.00195111	DOWN	Rtcb
0.738543	-0.0063262	0.389157	0.188891	NO
0.392071	0.00622618	0.392762	0.189969	NO
155.188	-0.589397	0.185871	8.8494e-05	DOWN	Fbxo7
171.966	1.81509	0.186141	4.99578e-24	UP	Syn3
619.759	0.0527199	0.122824	0.0935242	NO
0.0475182	0.00594232	0.392971	0.190805	NO
1.34214	0.0226078	0.390338	0.162464	NO
3457.65	-0.0456625	0.137628	0.10781	NO
102.692	-0.854005	0.242627	2.38123e-05	DOWN	Ttc41
2570.93	-0.371986	0.202007	0.00533447	DOWN	Nt5dc3
21.0672	0.0191594	0.29413	0.160297	NO
0.665212	0.064856	0.3995	0.137438	NO
34.451	1.17787	0.244879	6.27619e-08	UP	Ascl1
0.121779	0.00691832	0.392986	0.18677	NO
38.7807	-0.0546284	0.204454	0.117872	NO
0.698573	-0.00187021	0.390284	0.202598	NO
2.14159	0.0282955	0.37101	0.157204	NO
27.0108	0.248997	0.260354	0.037018	NO
85.8514	-0.218626	0.247474	0.0424413	NO
5.85906	-0.0277831	0.313742	0.154117	NO
716.536	-0.518088	0.13528	6.26836e-06	DOWN	Gnptab
4.0355	-0.0564217	0.3442	0.137099	NO
374.345	-0.0933146	0.097188	0.0366585	NO
8.5818	0.189549	0.377404	0.0837218	NO
2.52024	-0.123173	0.373605	0.10808	NO
656.947	-0.230067	0.105592	0.00218823	DOWN	Arl1
262.99	0.608226	0.160443	7.34529e-06	UP	Utp20
1.17085	0.0127963	0.386999	0.174614	NO
121.83	-1.2133	0.158157	4.11628e-16	DOWN	Ano4
14.7881	-0.622054	0.391274	0.0100025	NO
0.719653	-0.0379889	0.394146	0.152235	NO
43.4994	-2.28472	0.29371	1.74324e-16	DOWN	Slc17a8
221.406	-0.0139937	0.110764	0.14592	NO
132.745	-0.295338	0.2114	0.0155208	NO
2542.38	-0.0840808	0.0651824	0.0194113	NO
161.135	1.23873	0.15831	1.0206e-16	UP	Apaf1
82.1604	-0.220398	0.230013	0.0368231	NO
2407.2	-0.412282	0.190467	0.00227039	DOWN	Slc25a3
189.692	0.0704514	0.109819	0.0656908	NO
23.3238	-0.049212	0.221706	0.125994	NO
42.4647	-0.867223	0.305156	0.000288736	DOWN	Cfap54
1212.86	0.693946	0.126232	1.29581e-09	UP	Cdk17
79.0759	0.390642	0.168691	0.00151728	UP	Elk3
224.876	0.348084	0.145018	0.00122628	UP	Lta4h
0.0469021	-0.00206869	0.393036	0.201763	NO
0.308712	0.0155998	0.393075	0.171107	NO
8.5901	-0.0361527	0.324686	0.148984	NO
23.8258	-0.0350987	0.273607	0.145374	NO
28.4076	0.307289	0.225375	0.0164627	NO
0.647917	0.0179882	0.388837	0.167549	NO
642.335	-0.102568	0.184472	0.0757207	NO
489.531	0.225035	0.0738308	0.000142401	UP	Vezt
120.704	0.373519	0.299154	0.0211341	NO
92.5379	0.408146	0.162612	0.000879436	UP	Nr2c1
226.022	-0.516128	0.286299	0.00597768	DOWN	Ndufa12
558.652	-0.399798	0.123039	6.57664e-05	DOWN	Tmcc3
237.181	0.0429737	0.108398	0.0983223	NO
367.351	-0.0461314	0.180316	0.119832	NO
33.1453	-0.375125	0.314333	0.0239145	NO
221.675	-1.39495	0.204644	2.36422e-13	DOWN	Socs2
181.485	-0.201278	0.264997	0.0530906	NO
804.835	-0.228205	0.0904552	0.000829471	DOWN	Ube2n
663.975	-0.79727	0.0742858	2.71138e-28	DOWN	Nudt4
472.938	0.390397	0.128849	0.000150707	UP	Eea1
212.219	1.42811	0.158217	3.9441e-21	UP	Btg1
114.177	0.772793	0.338216	0.00162902	UP	Dcn
21.0354	2.06926	0.3729	8.99366e-10	UP	Lum
0.51636	-0.032387	0.393811	0.155745	NO
15.5275	-0.770012	0.567809	0.0167471	NO
0.288619	-0.00915322	0.39296	0.18219	NO
9133.23	-0.340232	0.129751	0.000609456	DOWN	Atp2b1
52.8681	-0.146749	0.217798	0.0622415	NO
38.8494	0.250534	0.236435	0.0306156	NO
322.982	-0.97754	0.170481	3.03999e-10	DOWN	Dusp6
32.8184	-0.105255	0.211489	0.0843664	NO
175.894	1.68313	0.168758	4.28014e-25	UP	Kitl
93.1885	0.278152	0.232909	0.0238439	NO
118.992	0.202271	0.169264	0.0238204	NO
60.4844	-0.835823	0.184451	2.58006e-07	DOWN	Mgat4c
32.3492	0.37916	0.463566	0.0476882	NO
13.9195	-0.112711	0.344956	0.108474	NO
0.783107	0.0556531	0.397306	0.142511	NO
0.388576	0.00979428	0.392758	0.180896	NO
18.7384	0.0319114	0.267741	0.147452	NO
520.745	0.356027	0.136607	0.000642422	UP	Slc6a15
83.4634	-0.318403	0.19474	0.00879675	DOWN	Tmtc2
41.1862	0.0773993	0.215391	0.103743	NO
141.227	0.0515883	0.198851	0.119241	NO
1778.56	0.832318	0.18226	2.16708e-07	UP	Ppfia2
13.4154	-0.00369041	0.264314	0.193037	NO
334.083	0.0149593	0.13589	0.149277	NO
0.12492	0.000136555	0.392708	0.20653	NO
0.36643	0.0149709	0.393136	0.171904	NO
4.24522	-0.868774	0.847456	0.0325913	NO
12.4602	-0.663197	0.330035	0.0034283	DOWN	Otogl
961.109	0.1301	0.0805165	0.0092646	UP	Ppp1r12a
18.8514	0.296478	0.248224	0.0238321	NO
10978.2	-0.613571	0.115337	3.71447e-09	DOWN	Syt1
536.333	-0.215262	0.136445	0.010306	NO
1.83093	0.0680271	0.378865	0.133768	NO
29.8182	-0.0299857	0.237685	0.145962	NO
755.091	0.0350553	0.0944013	0.101567	NO
127.855	-0.0198771	0.220902	0.153824	NO
496.698	0.254395	0.138129	0.00532958	UP	Osbpl8
34.4735	0.221922	0.216421	0.0325631	NO
676.65	-0.270337	0.127281	0.00253428	DOWN	Nap1l1
109.394	-1.09746	0.271686	2.72552e-06	DOWN	Phlda1
292.622	0.244816	0.107432	0.00165862	UP	Krr1
6.8926	0.187576	0.314624	0.0707574	NO
0.328109	-0.015096	0.393214	0.171725	NO
0.343891	0.0194262	0.393379	0.166149	NO
0.738287	-0.0153963	0.392873	0.171406	NO
5.09035	-0.0175637	0.339483	0.164967	NO
680.711	-1.0647	0.0817811	2.56473e-40	DOWN	Kcnc2
1736.44	-0.185496	0.112651	0.00858841	DOWN	Atxn7l3b
318.204	-1.31016	0.112999	9.88025e-33	DOWN	Trhde
8.02662	-0.350992	0.436296	0.0488134	NO
273.354	0.173167	0.0967247	0.00615566	UP	Tbc1d15
408.943	-0.274207	0.0925932	0.000188713	DOWN	Rab21
306.314	-0.21366	0.0992261	0.00234931	DOWN	Tmem19
140.432	0.289152	0.162932	0.00640144	UP	Thap2
501.224	0.446795	0.119441	9.22122e-06	UP	Zfc3h1
9.5374	-2.01789	0.47645	1.18652e-06	DOWN	Lgr5
7.35541	0.534029	0.454082	0.0247348	NO
0.298455	0.00283481	0.392209	0.199409	NO
148.438	-0.334645	0.116351	0.000253355	DOWN	Ptprr
0.133453	0.00498653	0.392867	0.194001	NO
289.709	0.0416493	0.174028	0.123058	NO
147.479	-0.656651	0.260377	0.000831946	DOWN	Kcnmb4
535.991	0.400387	0.104432	6.21384e-06	UP	Cnot2
15.8562	-0.232943	0.332193	0.0592451	NO
4.46988	2.2998	1.04466	0.00203237	UP	Myrfl
429.703	-0.156497	0.101817	0.0113431	NO
36.1161	2.47804	0.338261	5.64466e-15	UP	Best3
0.604547	0.121104	0.413762	0.113931	NO
1358.37	-0.163908	0.141114	0.0256151	NO
431.849	0.0427589	0.1406	0.112093	NO
1.22813	0.0243394	0.387485	0.161103	NO
181.568	-0.165637	0.148243	0.0277308	NO
37.1336	0.0500898	0.225541	0.125909	NO
0.142494	0.00988693	0.393009	0.180705	NO
802.363	0.714176	0.0844878	7.3343e-19	UP	Cpsf6
135.69	-1.27764	0.166724	4.51656e-16	DOWN	Cpm
400.021	0.252091	0.100374	0.000875644	UP	Mdm2
183.954	-0.244892	0.151206	0.0091673	DOWN	Slc35e3
120.388	0.143221	0.105117	0.016492	NO
451.384	-0.522437	0.129539	2.78881e-06	DOWN	Rap1b
60.4206	-0.387306	0.233063	0.00832493	DOWN	Mdm1
0.393319	0.00652947	0.393039	0.188322	NO
458.065	-0.54123	0.0976236	9.4312e-10	DOWN	Dyrk2
1257.03	0.04089	0.0829657	0.0851489	NO
234.694	-0.175546	0.11485	0.0115686	NO
44.4981	0.0400775	0.199828	0.1301	NO
5.3825	-0.57442	0.587493	0.0355607	NO
145.477	-0.387139	0.214486	0.0059208	DOWN	Tmbim4
59.8529	-0.394947	0.270928	0.0136699	NO
0.76426	-0.0300984	0.39258	0.157079	NO
48.6649	-0.449481	0.200654	0.00183805	DOWN	Msrb3
314.639	-0.058083	0.105629	0.076705	NO
5.42014	-0.193104	0.357362	0.0781541	NO
458.301	0.130581	0.148852	0.042951	NO
770.295	-0.0773551	0.120095	0.0654688	NO
114.57	-0.265457	0.172748	0.0113509	NO
429.062	0.0188547	0.0815129	0.124535	NO
662.062	0.0751696	0.0661699	0.0268206	NO
5.79979	-0.156058	0.35033	0.0912808	NO
127.539	-0.45425	0.154758	0.000205396	DOWN	Srgap1
0.312172	0.0199522	0.392891	0.165477	NO
139.673	-0.195277	0.18018	0.0294327	NO
1.06897	0.118165	0.411833	0.115101	NO
750.344	-0.0113083	0.118118	0.152444	NO
754.076	0.189011	0.157515	0.0235273	NO
719.238	0.339317	0.116178	0.000216853	UP	Usp15
460.308	0.775006	0.172834	3.39106e-07	UP	Tafa2
248.863	0.874425	0.231295	7.72873e-06	UP	Slc16a7
14.8807	-0.393362	0.37993	0.0320041	NO
44.8725	0.060064	0.217209	0.116611	NO
718.369	0.231487	0.0880795	0.000593853	UP	Ctdsp2
4.22421	0.186658	0.371767	0.0837804	NO
95.4705	-0.229194	0.242491	0.0377107	NO
0.736709	0.0200114	0.391241	0.165273	NO
108.038	-0.270438	0.204988	0.0183163	NO
37.8295	0.0516673	0.25192	0.129083	NO
77.1154	-0.0515531	0.155424	0.107852	NO
268.009	0.3679	0.157589	0.00143189	UP	Cdk4
389.537	-0.445436	0.135479	5.56171e-05	DOWN	Tspan31
7766.83	-0.199459	0.190134	0.0312707	NO
1262.57	-0.241884	0.0796378	0.000148006	DOWN	Os9
558.48	-0.340643	0.16036	0.00252844	DOWN	B4galnt1
140.202	2.05027	0.207848	1.13009e-24	UP	Slc26a10
3158.11	-0.261345	0.0689519	7.37677e-06	DOWN	Arhgef25
1402.71	-0.015675	0.114271	0.143291	NO
1374.21	-0.934941	0.10604	3.20444e-20	DOWN	Pip4k2c
23067.4	-0.99358	0.167291	8.14202e-11	DOWN	Kif5a
1894.2	-0.491789	0.134928	1.40899e-05	DOWN	Dctn2
190.329	0.380719	0.232465	0.0087561	UP	Mbd6
170.123	-0.086441	0.15029	0.0731032	NO
464.373	-0.0475918	0.090451	0.0798995	NO
6.38266	0.0853096	0.326115	0.118862	NO
10.6816	0.753987	0.39638	0.00451484	UP	Gli1
0.271416	-0.00328193	0.392697	0.197337	NO
0.2778	0.0144757	0.393256	0.17258	NO
1105.68	-0.0225312	0.160005	0.142343	NO
14.4624	0.196616	0.293641	0.0626604	NO
11.9467	-0.56073	0.44301	0.0203172	NO
139.382	0.0207486	0.125563	0.136823	NO
4.24349	0.234581	0.401027	0.0719937	NO
3250.57	0.207362	0.198058	0.0314081	NO
67.6068	-0.222939	0.20349	0.0287625	NO
267.002	0.271592	0.136451	0.00358016	UP	Nab2
35.927	0.919117	0.211381	6.60912e-07	UP	Nemp1
10.4599	0.208845	0.353518	0.071441	NO
9.40698	0.0499486	0.293153	0.135551	NO
93.9573	0.0667956	0.18903	0.104524	NO
11.3454	-0.0172957	0.287027	0.161928	NO
1.33367	0.0414693	0.39069	0.149886	NO
2.60029	0.107743	0.373148	0.114767	NO
0.770566	0.00223969	0.390508	0.201302	NO
0.171479	-0.0166754	0.393344	0.169526	NO
0.712793	-0.0234584	0.386264	0.161763	NO
0.351747	-0.00706602	0.391354	0.186064	NO
31.2467	0.855553	0.236359	1.56108e-05	UP	Prim1
281.681	0.20661	0.206825	0.0341323	NO
268.732	-0.198705	0.164317	0.0231549	NO
478.034	0.265732	0.1768	0.0122997	NO
99.6971	0.000655015	0.189402	0.204069	NO
126.054	-0.893656	0.146255	3.03565e-11	DOWN	Gls2
50.2118	-0.355563	0.219074	0.00907745	DOWN	Spryd4
0.0792977	0.00574697	0.392907	0.192051	NO
39.1618	0.557716	0.195462	0.000277513	UP	Timeless
0.272396	-0.00758671	0.393035	0.184793	NO
0.629928	0.0531291	0.395421	0.144028	NO
234.147	0.13284	0.109681	0.0230393	NO
1.43868	-0.377458	0.624839	0.0697153	NO
199.865	0.787575	0.202779	5.31263e-06	UP	Pan2
225.897	0.0632278	0.235786	0.117682	NO
2040.42	-0.255183	0.0951438	0.000476879	DOWN	Cs
199.16	-0.453464	0.126709	1.85512e-05	DOWN	Coq10a
524.591	-0.0998957	0.252346	0.0983832	NO
8.36411	-0.587405	0.539929	0.0292346	NO
427.101	-0.26657	0.132201	0.00336323	DOWN	Nabp2
664.053	-0.530448	0.0777152	2.21479e-13	DOWN	Rnf41
2572.78	-0.0722316	0.147428	0.0853646	NO
535.537	-0.273457	0.26863	0.0329728	NO
66.1017	-0.348264	0.187718	0.00513673	DOWN	Myl6b
58.3741	0.260807	0.225125	0.0257976	NO
101.884	-0.222005	0.161627	0.0162111	NO
798.883	-0.0718426	0.341209	0.128173	NO
562.12	0.0769966	0.0918756	0.0461475	NO
108.469	-0.893646	0.206128	7.07679e-07	DOWN	Erbb3
10.6669	0.0244501	0.288306	0.155036	NO
224.119	0.0455269	0.319852	0.141984	NO
139.817	0.563267	0.138307	2.3463e-06	UP	Ikzf4
98.8901	-0.0230946	0.154221	0.140316	NO
889.032	-0.163887	0.100425	0.00889194	DOWN	Rab5b
5.51679	0.0501428	0.323758	0.139004	NO
17.9115	0.274074	0.292939	0.0384407	NO
130.357	0.474529	0.168146	0.000315109	UP	Dgka
121.313	0.000394512	0.228863	0.20558	NO
4.79684	1.46216	0.678038	0.00232738	UP	Mmp19
61.867	0.37283	0.177369	0.0026778	UP	Tmem198b
579.877	-0.0967181	0.0967857	0.0340889	NO
22.8793	0.0543364	0.226183	0.122826	NO
33.2506	-0.0667387	0.214328	0.110967	NO
205.462	-0.0391437	0.120668	0.10893	NO
183.767	-0.138466	0.19275	0.0574266	NO
19.5098	0.171254	0.36336	0.0880399	NO
121.008	0.00939813	0.280126	0.174299	NO
295.901	-0.407261	0.151452	0.000466618	DOWN	Itga7
1.9428	-0.12634	0.391761	0.109262	NO
0.29911	0.0215209	0.393552	0.163759	NO
3.92968	0.178559	0.402319	0.0914207	NO
1.82056	0.15167	0.396172	0.100094	NO
0.538955	0.0184619	0.387177	0.166921	NO
8.75864	0.887049	0.490281	0.00583342	UP	Vmn2r87
0.0396488	0.00469044	0.392869	0.194801	NO
200.856	0.543041	0.167966	6.99135e-05	UP	Sfi1
2.9811	0.0787215	0.360984	0.12665	NO
462.506	0.165216	0.12387	0.0176146	NO
591.814	-0.194598	0.0987736	0.00378785	DOWN	Drg1
182.697	0.0628167	0.122341	0.0820032	NO
232.012	0.24932	0.112692	0.00198028	UP	Pik3ip1
801.86	0.24635	0.0704122	2.56642e-05	UP	Limk2
246.204	0.0489303	0.0912566	0.078773	NO
38.8745	1.025	0.253183	2.58996e-06	UP	Pla2g3
601.318	0.0068471	0.17296	0.171127	NO
417.92	-0.474372	0.331376	0.0144707	NO
32.8485	-0.0818738	0.242399	0.106796	NO
621	0.158889	0.142143	0.0277053	NO
475.759	0.410283	0.168843	0.00112933	UP	Morc2a
786.785	0.0539377	0.164475	0.10837	NO
4.867	-0.870719	0.942052	0.0393586	NO
342.398	0.685857	0.123534	8.70674e-10	UP	Dusp18
148.322	-0.545769	0.218289	0.000908862	DOWN	Slc35e4
156.039	0.181008	0.146507	0.0217394	NO
300.391	0.0675315	0.0912303	0.0553251	NO
63.4607	-1.16484	0.376305	0.000115279	DOWN	Gal3st1
0.467206	0.00800009	0.392308	0.184361	NO
4.04106	0.22847	0.406895	0.0749686	NO
11.066	1.1821	0.459034	0.000710087	UP	Sec14l3
565.743	-0.242672	0.191336	0.020208	NO
654.458	0.126948	0.0833552	0.0117256	NO
138.158	0.112422	0.125027	0.0411128	NO
160.714	0.0352599	0.138897	0.120275	NO
585.119	0.193724	0.143317	0.0169249	NO
150.33	-0.224138	0.157907	0.0147398	NO
21.052	-0.175699	0.266925	0.0639947	NO
0.615722	0.0179346	0.390138	0.167691	NO
10.083	0.0461055	0.300319	0.139258	NO
1.08158	-0.0469006	0.391957	0.147389	NO
879.743	0.0876565	0.142001	0.0682467	NO
295.498	0.136265	0.179896	0.053334	NO
452.053	-0.252062	0.367793	0.0610083	NO
93.8713	-0.260662	0.22884	0.026646	NO
2350.33	-1.48006	0.136351	3.19025e-29	DOWN	Cabp7
1051.84	-0.106274	0.175125	0.0694696	NO
566.469	-0.244058	0.131653	0.00516063	DOWN	Nipsnap1
301.333	0.0599545	0.0855732	0.0593169	NO
502.589	-1.12803	0.112689	2.58959e-25	DOWN	Nefh
1449.22	-0.355264	0.102627	2.90598e-05	DOWN	Ap1b1
295.977	-0.192193	0.175157	0.0287363	NO
200.399	1.52955	0.237048	3.55524e-12	UP	Rasl10a
1540.06	0.510314	0.101208	1.77817e-08	UP	Ewsr1
105.303	-0.380289	0.207286	0.00545712	DOWN	Rhbdd3
25.3014	-0.445454	0.285799	0.0107576	NO
0.175128	0.00588024	0.392736	0.191474	NO
148.246	-0.0226423	0.189121	0.147305	NO
100.948	0.822946	0.226211	1.44053e-05	UP	Znrf3
464.886	-0.151751	0.126714	0.0236679	NO
125.099	0.155305	0.135626	0.0263975	NO
0.455953	0.0236268	0.393459	0.16199	NO
76.2413	-0.436454	0.351666	0.0215367	NO
100.77	-0.159854	0.315393	0.0829208	NO
597.053	-0.293882	0.147173	0.00352391	DOWN	Urgcp
615.908	-0.403897	0.121156	4.72699e-05	DOWN	Dbnl
78.4478	0.143134	0.220863	0.0649515	NO
60.9058	0.340103	0.192848	0.0065711	UP	Polm
75.5429	-0.371795	0.28502	0.0188531	NO
[truncated: 15,917 more rows]

## Sheet: resLFC_TissueCA3_vs_CA1
baseMean	log2FoldChange	lfcSE	svalue	diffexpressed	delabel
613.34	0.00781098	0.122946	0.198687	NO
1.05549	-0.0223786	0.305498	0.195469	NO
28.2141	-0.393699	0.285199	0.0203298	NO
199.026	0.139749	0.224177	0.0857849	NO
147.886	-0.230082	0.12562	0.00691871	DOWN	Lypla1
166.978	0.167098	0.197305	0.059048	NO
132.549	-0.534358	0.147018	1.51274e-05	DOWN	Rgs20
1086.54	0.415194	0.191807	0.00275469	UP	Atp6v1h
5.24772	-0.213427	0.375342	0.0943188	NO
15.195	-2.41917	0.389726	1.69141e-11	DOWN	Npbwr1
643.307	0.0536735	0.0950886	0.0950741	NO
320.347	1.44219	0.190447	9.27145e-16	UP	St18
804.785	-0.027567	0.100725	0.148308	NO
202.214	-0.290493	0.174637	0.0105328	NO
147.201	0.188158	0.205252	0.0519665	NO
133.927	-0.397733	0.16075	0.00103758	DOWN	Adhfe1
2201.78	-0.855963	0.13699	1.28731e-11	DOWN	Vxn
13.3528	-0.135471	0.240148	0.0951933	NO
604.12	0.0570258	0.146873	0.126207	NO
66.2981	-0.289727	0.175896	0.0108869	NO
1.89982	-0.069726	0.316599	0.159907	NO
20.6629	-0.206812	0.238373	0.0567568	NO
3.10898	-0.0629682	0.30952	0.16338	NO
3.81947	-0.0366205	0.300346	0.181965	NO
443.861	0.170094	0.188594	0.053207	NO
195.258	-0.330787	0.147542	0.00216342	DOWN	Cspp1
918.534	0.0729801	0.12069	0.0884971	NO
0.511742	0.0220312	0.311442	0.196383	NO
565.223	-0.58844	0.203692	0.000276374	DOWN	Prex2
585.682	0.212192	0.0970094	0.00257538	UP	A830018L16Rik
56.9107	-0.51467	0.678074	0.0682941	NO
23.5635	0.708967	0.283034	0.000964226	UP	Slco5a1
704.012	-0.410099	0.184045	0.00223865	DOWN	Ncoa2
170.918	0.0985481	0.119024	0.060626	NO
69.1309	-0.00590983	0.182964	0.211248	NO
127.705	-0.361816	0.169654	0.00305842	DOWN	Eya1
8.47318	-0.0861702	0.276376	0.140525	NO
5.43988	-0.126073	0.338841	0.129192	NO
148.951	-0.42565	0.1204	2.25108e-05	DOWN	Kcnb2
55.7457	-0.23775	0.207414	0.032992	NO
5.11557	-0.0265424	0.271174	0.188402	NO
5.36571	0.345788	0.501168	0.0760277	NO
632.557	0.0396109	0.21354	0.167372	NO
72.6873	0.599542	0.205759	0.000257132	UP	Rdh10
1271.65	0.376214	0.0910606	1.62647e-06	UP	Stau2
539.408	0.305516	0.156259	0.00505498	UP	Ube2w
807.875	0.275886	0.155537	0.00794283	UP	Eloc
241.231	0.333208	0.175113	0.00574835	UP	Tmem70
4.75187	0.00722224	0.282796	0.215879	NO
407.507	-0.195819	0.111232	0.00826949	DOWN	Jph1
882.123	0.265786	0.0911336	0.000250962	UP	Gdap1
11.5653	0.683352	0.482023	0.0188855	NO
93.3799	0.884295	0.192067	1.45183e-07	UP	Crispld1
0.107431	0.00890862	0.310992	0.213866	NO
0.960579	0.00789986	0.309432	0.215897	NO
5.71366	0.0576599	0.31025	0.167294	NO
1.1355	0.0650509	0.314585	0.162615	NO
0.163965	-0.00854969	0.311	0.214719	NO
32.5192	-0.0603532	0.22582	0.149657	NO
1543.17	0.0296468	0.0993341	0.142995	NO
9.14182	0.711567	0.639345	0.0355403	NO
2.28665	-0.0388767	0.301548	0.180523	NO
150.824	0.102296	0.179006	0.0938618	NO
10.5632	-0.89412	0.422683	0.00324834	DOWN	Gsta3
8.59039	0.139342	0.293477	0.111022	NO
0.147268	-0.0056969	0.310966	0.222409	NO
0.130188	0.00199374	0.310768	0.23593	NO
0.266533	0.00100546	0.310755	0.240394	NO
745.161	1.83666	0.236718	1.29854e-16	UP	Kcnq5
1567.37	0.555102	0.166505	4.99663e-05	UP	Rims1
1669.77	1.60771	0.153985	4.50948e-27	UP	Ogfrl1
88.0327	1.35371	0.228615	1.05942e-10	UP	B3gat2
452.507	0.433991	0.0869369	2.18868e-08	UP	Smap1
105.261	0.204958	0.307536	0.0791421	NO
196.984	-0.346038	0.127224	0.000469327	DOWN	Fam135a
4.68599	-0.156941	0.314772	0.106514	NO
184.505	-0.481347	0.121649	3.82274e-06	DOWN	Col19a1
1096.34	-0.0583543	0.0691748	0.0592463	NO
855.717	-0.540106	0.191569	0.000347413	DOWN	Adgrb3
1.53113	-0.0610071	0.312623	0.165103	NO
0				NO
0.601646	0.0113778	0.307852	0.208343	NO
720.957	-0.132518	0.146979	0.0533123	NO
102.28	0.288534	0.134991	0.00301589	UP	Ptp4a1
0.041794	-0.00346766	0.310932	0.231782	NO
78.5468	-1.02672	0.218186	9.13534e-08	DOWN	Khdrbs2
9.91884	-2.92986	0.638591	1.5481e-07	DOWN	Gm9839
33.4258	-0.471509	0.222274	0.00317862	DOWN	Prim2
199.763	0.0129552	0.0976408	0.179464	NO
52.1436	0.573891	0.199672	0.000294085	UP	Bag2
229.309	-0.135808	0.130122	0.0410279	NO
53.7188	-0.284024	0.220277	0.0248533	NO
531.639	0.0567653	0.097893	0.0924302	NO
2888.57	-0.168523	0.180402	0.0502559	NO
137.696	0.377217	0.269564	0.0196112	NO
129.841	0.0366939	0.133666	0.148149	NO
6.09911	-0.0889411	0.312764	0.145882	NO
0				NO
0.311545	-0.0075324	0.310919	0.216861	NO
0.193914	-0.00107064	0.310802	0.240096	NO
504.547	0.377867	0.151503	0.000993691	UP	Amer3
2520.04	0.838495	0.124108	4.27259e-13	UP	Arhgef4
2418.64	-0.0141116	0.13629	0.186919	NO
1593.14	-0.0170675	0.066455	0.151657	NO
352.702	0.22694	0.124927	0.0071635	UP	Hs6st1
501.121	0.0549993	0.0994456	0.0971194	NO
7.99311	-0.0907539	0.269671	0.135683	NO
82.7094	0.0159235	0.184314	0.19158	NO
687.284	0.000709934	0.152438	0.238269	NO
2.4607	0.036581	0.305272	0.182752	NO
621.54	0.699523	0.101694	1.58333e-13	UP	Lman2l
145.38	0.482606	0.177457	0.000471876	UP	Cnnm4
207.004	0.111717	0.102098	0.0368668	NO
27.2624	-0.0705167	0.212845	0.13678	NO
47.7183	0.36017	0.240996	0.0158105	NO
91.9388	-0.484638	0.21574	0.00214582	DOWN	Sema4c
4.61312	0.0263522	0.28449	0.189937	NO
285.884	0.0944169	0.221659	0.119667	NO
2240.83	0.286157	0.0759752	9.05187e-06	UP	Actr1b
2.82243	-0.188277	0.382449	0.107529	NO
60.1582	2.04596	0.259373	6.79888e-17	UP	Zap70
740.177	-0.151925	0.177368	0.0580077	NO
151.929	0.713886	0.250517	0.00031111	UP	Vwa3b
2.69618	-0.00241255	0.297124	0.234733	NO
1132.89	-0.0747997	0.139418	0.099879	NO
719.409	0.434954	0.0849553	1.17527e-08	UP	Coa5
199.248	0.111352	0.194355	0.0936033	NO
339.554	-0.0318747	0.137014	0.156977	NO
3381.72	-0.399957	0.116442	3.38144e-05	DOWN	Cracdl
138.662	-0.383344	0.193856	0.00473575	DOWN	Tsga10
34.4831	0.167381	0.193826	0.0572566	NO
36.0785	-0.0266676	0.182802	0.176569	NO
252.68	0.0543293	0.205966	0.150271	NO
2.75076	3.34832	1.14205	0.000237355	UP	Lyg2
0.0304152	0.0032454	0.310943	0.233015	NO
242.294	0.0622552	0.153562	0.123183	NO
1381.06	0.216647	0.228116	0.0489055	NO
173.203	-0.3736	0.210033	0.00786751	DOWN	Rev1
454.91	-0.0869941	0.151109	0.0930861	NO
1221.92	0.213778	0.153939	0.0199442	NO
510.326	0.213775	0.101184	0.00327904	UP	Chst10
0.116634	0.00400849	0.310953	0.229014	NO
161.361	0.0697078	0.171926	0.123163	NO
134.406	-1.98726	0.217473	8.68214e-22	DOWN	Npas2
36.6689	-0.0765915	0.214103	0.13186	NO
88.0197	-0.236175	0.189666	0.0272543	NO
195.84	0.146239	0.159399	0.051897	NO
211.23	0.275471	0.177034	0.0136006	NO
1450.81	-0.168543	0.0784201	0.00288586	DOWN	Creg2
5.32643	0.193709	0.371266	0.102362	NO
1273.53	0.051022	0.129523	0.125172	NO
1.44401	0.0114408	0.306174	0.208164	NO
155.647	0.491804	0.338459	0.0174653	NO
4.2253	-0.0733711	0.287447	0.151974	NO
2.38192	-0.018752	0.290368	0.198353	NO
1.15031	0.00171466	0.308535	0.236526	NO
0.853429	-0.00679898	0.304141	0.218231	NO
174.635	1.06134	0.199588	3.50911e-09	UP	Slc9a4
236.42	-0.216828	0.124166	0.00848714	DOWN	Slc9a2
50.4442	0.0217664	0.181723	0.182772	NO
0.298609	-0.00574197	0.310699	0.222176	NO
482.976	-0.828966	0.0838043	9.40601e-25	DOWN	Pou3f3
241.814	-0.0998716	0.174221	0.0935039	NO
61.3692	-0.807524	0.248172	6.87421e-05	DOWN	Gpr45
481.384	-0.0742355	0.114097	0.0814667	NO
256.115	-0.162734	0.0962745	0.00981084	DOWN	AI597479
238.549	0.229742	0.170069	0.0218723	NO
320.361	0.559826	0.122686	1.86451e-07	UP	Nck2
29.8928	0.0748798	0.317751	0.156208	NO
316.51	0.27635	0.143312	0.0053827	UP	Uxs1
459.536	0.193093	0.155896	0.0276393	NO
0.491234	-0.0135445	0.31102	0.205438	NO
19.1104	-0.0524732	0.249936	0.161987	NO
79.6113	-0.405109	0.138265	0.000238101	DOWN	Poglut2
180.194	0.0864566	0.139666	0.0863779	NO
203.479	0.0305166	0.110903	0.147911	NO
0.436437	0.00487694	0.310443	0.224788	NO
20.0345	-0.205485	0.253147	0.0623319	NO
21.5219	-0.0894379	0.251662	0.132357	NO
71.0889	-1.20848	0.201325	5.74147e-11	DOWN	Col5a2
224.562	0.266196	0.140293	0.00584213	UP	Wdr75
78.2556	-0.290461	0.140242	0.00377381	DOWN	Slc40a1
30.4858	0.0328791	0.239383	0.178422	NO
19.6678	0.073735	0.230335	0.138912	NO
1152.62	-0.133316	0.140389	0.0489396	NO
541.836	0.693694	0.093772	2.48095e-15	UP	Tmeff2
59.351	0.0130199	0.173127	0.194776	NO
131.353	0.0935626	0.113899	0.0612847	NO
115.19	0.0115097	0.136809	0.192221	NO
1.16656	-0.0365648	0.306369	0.182829	NO
211.6	-0.00393423	0.0843648	0.204183	NO
2656.42	0.356296	0.102993	3.12462e-05	UP	Gls
212.861	-0.229122	0.105196	0.00263834	DOWN	Nab1
41.7588	-0.277318	0.195922	0.0189781	NO
849.084	0.14704	0.113068	0.0242774	NO
225.077	0.191891	0.115831	0.010656	NO
112.542	0.252475	0.130147	0.00522304	UP	Hibch
50.6628	-0.307032	0.186167	0.0108511	NO
2.18991	-0.179833	0.357692	0.105839	NO
0.913845	-0.0209237	0.310556	0.197388	NO
35.794	-0.303788	0.22578	0.0221208	NO
46.3892	0.109977	0.220245	0.106395	NO
68.2695	-0.155633	0.153343	0.0432175	NO
111.678	-0.143584	0.18597	0.0666579	NO
4.2143	-0.161131	0.309236	0.102422	NO
33.2636	-0.350248	0.252758	0.0200405	NO
186.529	-0.340706	0.147114	0.00172808	DOWN	Hecw2
1.3017	0.0176712	0.305988	0.200663	NO
245.972	0.14233	0.114528	0.0273915	NO
0.101427	0.0038103	0.310943	0.230222	NO
168.084	0.176519	0.163107	0.0379259	NO
65.0183	-0.172805	0.167705	0.041882	NO
2158.03	-0.294616	0.113326	0.000703907	DOWN	Sf3b1
76.6395	0.151892	0.174508	0.0564537	NO
844.115	0.364447	0.135931	0.000525659	UP	Hspd1
179.251	0.185256	0.264144	0.0747806	NO
534.357	0.175917	0.195393	0.0534526	NO
299.468	-0.426091	0.113524	9.41438e-06	DOWN	Rftn2
60.2638	-0.159327	0.159373	0.0446626	NO
48.0655	-0.138078	0.182173	0.068539	NO
0.171727	-0.00213348	0.311004	0.235578	NO
371.478	0.431454	0.135895	9.24322e-05	UP	Plcl1
76.7072	-2.71379	0.458217	1.02991e-10	DOWN	Satb2
176.505	-0.101041	0.168096	0.0889929	NO
68.4042	0.05729	0.222701	0.151598	NO
104.591	0.0398373	0.143305	0.146957	NO
116.925	-0.78326	0.157255	2.30678e-08	DOWN	Spats2l
80.2065	-0.407025	0.164082	0.00101974	DOWN	Kctd18
5.77248	-0.536418	0.561351	0.0484127	NO
68.1717	-0.128497	0.213556	0.0889135	NO
12.0399	-0.543722	0.515027	0.0400248	NO
23.7974	0.419882	0.339737	0.0278465	NO
0.670547	-0.0334851	0.312058	0.185812	NO
1016.03	0.00125517	0.0747639	0.223866	NO
767.954	-0.304727	0.0819341	1.07601e-05	DOWN	Clk1
86.748	0.0997602	0.192064	0.102661	NO
149.57	0.330754	0.126297	0.000659358	UP	Nif3l1
224.538	-0.0656037	0.124316	0.101388	NO
449.988	0.0472643	0.260963	0.168192	NO
2.80307	-0.0523568	0.293919	0.168934	NO
153.093	0.00790841	0.115757	0.197184	NO
19.6084	-0.17925	0.262797	0.0772782	NO
0.612391	0.031291	0.312484	0.187889	NO
1884.93	0.33425	0.137681	0.00122072	UP	Trak2
196.802	-0.054418	0.107072	0.105026	NO
0.482652	0.00234545	0.309293	0.23504	NO
174.484	0.0596768	0.189733	0.140027	NO
10.0554	0.176839	0.317591	0.0964841	NO
762.143	0.13728	0.182045	0.0689539	NO
3.41275	-0.0784215	0.310799	0.152411	NO
59.5272	1.2209	0.223474	1.47001e-09	UP	Fzd7
86.5291	0.396046	0.176935	0.00219183	UP	Gm973
309.481	0.134785	0.226092	0.089906	NO
247.912	0.192969	0.144636	0.0226467	NO
1180.1	-0.126299	0.0912095	0.0201248	NO
529.304	0.0938226	0.137441	0.0771805	NO
310.548	-0.0971071	0.0986633	0.0457896	NO
234.818	0.290923	0.108387	0.000517252	UP	Wdr12
135.224	-0.349192	0.132821	0.00063056	DOWN	Carf
134.7	-0.542074	0.182844	0.000214677	DOWN	Nbeal1
75.3457	-0.0525416	0.142807	0.130088	NO
475.435	-0.131426	0.217405	0.0885368	NO
331.175	-0.0542674	0.138286	0.125491	NO
30.1496	-0.122149	0.221253	0.0972584	NO
0.353997	0.00961701	0.310981	0.212342	NO
0.516746	-0.031519	0.312647	0.187566	NO
1.64801	-0.0499619	0.31304	0.173081	NO
39.4045	-0.00348177	0.181656	0.22129	NO
607.123	1.56872	0.212345	3.22161e-15	UP	Nrp2
227.572	-0.436274	0.178763	0.00116986	DOWN	Ino80d
1110.65	0.0960572	0.0976175	0.0458397	NO
1011.52	0.166482	0.249806	0.0791618	NO
134.322	-0.390054	0.197073	0.00471921	DOWN	Zdbf2
933.605	0.228704	0.159262	0.0181065	NO
1.64718	0.00301187	0.304358	0.233605	NO
7.06068	0.379931	0.470577	0.0627195	NO
143.047	0.104683	0.142201	0.0708895	NO
396.786	0.584742	0.139015	1.10491e-06	UP	Klf7
372.175	-0.0894994	0.10184	0.0557607	NO
65.301	-0.105582	0.162402	0.0814865	NO
51.6318	-0.525889	0.224575	0.00159685	DOWN	Ccnyl1
9.52424	0.0300586	0.27781	0.18566	NO
334.118	0.101068	0.160118	0.0847791	NO
0.116634	0.00400849	0.310953	0.22903	NO
0.0804188	0.00688631	0.31098	0.218452	NO
1.5253	0.0193559	0.303652	0.198539	NO
50.3107	-0.0734887	0.183625	0.124098	NO
323.295	0.293833	0.157107	0.00626588	UP	Idh1
382.768	-0.114	0.130325	0.0560267	NO
2.91932	-0.0886239	0.314737	0.14626	NO
10065	-0.228353	0.193879	0.031217	NO
2589.59	-0.00585206	0.107487	0.201656	NO
175.618	0.279135	0.103995	0.000518651	UP	Rpe
162.838	-0.304864	0.153523	0.0046208	DOWN	Kansl1l
221.017	-0.181755	0.115355	0.0129589	NO
0.527741	-0.0203021	0.310407	0.198112	NO
2.50414	-2.4376	1.19726	0.00406782	DOWN	Myl1
1108.31	0.23356	0.101758	0.00184777	UP	Lancl1
2.41829	0.151107	0.342201	0.116988	NO
280.571	-0.280887	0.162017	0.00888218	DOWN	Erbb4
31.0911	-0.17782	0.203068	0.0559734	NO
8.20713	0.288126	0.51029	0.0950145	NO
35.2074	-2.84132	0.427992	9.97692e-13	DOWN	Vwc2l
3.97084	-0.259359	0.384728	0.078218	NO
1.5594	-0.0549585	0.315744	0.169792	NO
256.562	-0.0722917	0.0820948	0.0556192	NO
396.617	-0.923357	0.299741	0.000127867	DOWN	Fn1
1.99572	0.0249708	0.308837	0.193199	NO
32.0439	1.08339	0.247985	5.09985e-07	UP	Mreg
30.6703	0.0411087	0.247513	0.171739	NO
109.336	-0.375022	0.175074	0.00297792	DOWN	Tmem169
147.156	0.0641257	0.0995176	0.0824341	NO
181.565	-0.46885	0.221846	0.00327465	DOWN	Marchf4
589.27	-0.360295	0.0801834	2.86295e-07	DOWN	Smarcal1
0.0413637	0.00346648	0.310952	0.232267	NO
105.299	0.0360201	0.277777	0.180272	NO
145.445	0.178481	0.297745	0.0892313	NO
1320.32	-0.416643	0.264107	0.0128906	NO
0.220468	0.00305969	0.310796	0.233636	NO
282.61	-0.80828	0.231421	2.71712e-05	DOWN	Tns1
0.702829	0.0789698	0.321644	0.154133	NO
0.157092	0.00371006	0.310956	0.230713	NO
0.244684	-0.00903951	0.311039	0.213516	NO
2084.25	0.041513	0.163887	0.152232	NO
0.0396488	-0.000860041	0.310994	0.240883	NO
923.149	0.20644	0.228623	0.0530666	NO
1147.8	-0.397217	0.130873	0.000158094	DOWN	Pnkd
218.12	0.012624	0.0911263	0.178171	NO
17.3296	0.397043	0.405729	0.046308	NO
19.4285	-0.196721	0.211141	0.0506171	NO
135.594	-0.0414205	0.141125	0.144011	NO
3.42441	-0.131499	0.327594	0.123899	NO
180.995	-0.249487	0.182852	0.0211827	NO
207.45	0.0370467	0.0926651	0.124177	NO
199.019	-0.22674	0.125169	0.00725589	DOWN	Plcd4
273.432	-0.153802	0.176811	0.0565071	NO
153.025	-0.0879969	0.121715	0.0722849	NO
291.272	-0.075527	0.141695	0.100594	NO
40.4765	-0.370865	0.257106	0.017869	NO
187.725	-0.163695	0.149682	0.036929	NO
27.5612	-0.0759164	0.194641	0.125829	NO
0.564337	0.00324203	0.310201	0.233	NO
0.568953	0.0233779	0.310656	0.194758	NO
14.1087	0.561841	0.792728	0.0737528	NO
1013.9	-0.0516089	0.145081	0.132218	NO
0.17365	-0.0129942	0.311226	0.206181	NO
0.54108	0.0069222	0.309019	0.218179	NO
43.388	0.0906195	0.28048	0.138334	NO
1.48442	0.000498785	0.302963	0.242591	NO
21.3716	0.015731	0.205491	0.19427	NO
3.73462	0.0773041	0.310587	0.153243	NO
180.489	-0.009912	0.125755	0.193632	NO
1329.88	0.346191	0.106115	6.69282e-05	UP	Retreg2
165.338	0.121672	0.180025	0.078022	NO
170.467	0.0023093	0.109931	0.21964	NO
968.483	0.275959	0.149392	0.00667206	UP	Atg9a
133.29	-0.425737	0.178903	0.0014479	DOWN	Ankzf1
76.8889	-0.280449	0.209141	0.0223331	NO
355.226	0.0310874	0.115255	0.149062	NO
3801.82	0.761263	0.126796	5.5528e-11	UP	Tuba4a
0.0376703	0.00338577	0.310944	0.232533	NO
665.214	0.148989	0.0972603	0.0144379	NO
3787.72	0.142327	0.136288	0.0409959	NO
154.46	-0.273827	0.280067	0.0463583	NO
171.804	0.134779	0.149904	0.0536282	NO
11.3674	-0.143553	0.301137	0.110626	NO
914.844	0.0120094	0.165442	0.195711	NO
220.28	0.0981311	0.0954538	0.0421091	NO
32.381	-0.32089	0.247703	0.024604	NO
526.64	0.17256	0.202678	0.0586352	NO
264.752	-0.0144858	0.177982	0.19303	NO
101.989	0.226978	0.232031	0.0463247	NO
145.003	-0.18179	0.223112	0.061982	NO
209.391	0.115963	0.104872	0.0360935	NO
698.671	-0.0662319	0.164278	0.123541	NO
3846.61	0.80844	0.119959	4.87049e-13	UP	Epha4
1.18194	0.00487741	0.310989	0.224853	NO
1.80216	0.137038	0.344095	0.124416	NO
58.2206	0.347159	0.163204	0.00313117	UP	Sgpp2
505.017	0.234772	0.121655	0.00535285	UP	Farsb
2.26462	-0.00747063	0.302742	0.216535	NO
1483.82	-0.148483	0.0624734	0.00146138	DOWN	Acsl3
49.4275	0.0304105	0.210871	0.176936	NO
4.96875	-0.0256994	0.275688	0.189691	NO
1923.11	-0.671591	0.102058	1.38792e-12	DOWN	Scg2
13.815	0.365157	0.398336	0.0519838	NO
251.805	-0.106323	0.106442	0.0447285	NO
152.326	0.0880868	0.143522	0.0872287	NO
1172.85	-0.221137	0.0974133	0.00198822	DOWN	Serpine2
2.02638	-0.0275171	0.29905	0.190145	NO
1069.14	0.079732	0.116655	0.0770047	NO
963.504	-0.0291775	0.167226	0.169675	NO
160.258	-0.266711	0.128663	0.00375519	DOWN	Nyap2
146.691	0.158744	0.185616	0.0581691	NO
65.3967	0.275273	0.196507	0.0194931	NO
9.76103	-0.125923	0.302389	0.121254	NO
6.12084	-0.0289749	0.2928	0.188155	NO
1082.05	0.0307266	0.0912399	0.135624	NO
0.124316	-0.00916431	0.311028	0.213289	NO
684.259	0.0631916	0.0715102	0.0552483	NO
27.0799	-0.25301	0.275922	0.0519318	NO
0				NO
0				NO
4.1223	2.0592	0.647051	9.0515e-05	UP	Daw1
2595.21	-0.0302907	0.13434	0.158591	NO
235.863	-0.207122	0.139746	0.0163257	NO
729.506	-0.179411	0.112292	0.0123438	NO
1436.28	-0.0846954	0.148547	0.0941201	NO
9.20933	0.029861	0.267077	0.184819	NO
87.33	-0.131577	0.191088	0.0762621	NO
0.305023	-0.0124318	0.311201	0.20703	NO
0.17043	-0.00123978	0.310743	0.239171	NO
0				NO
8.08069	-0.121806	0.278094	0.117603	NO
2.10459	-0.115485	0.319238	0.131003	NO
26.0989	-0.240883	0.257336	0.0500667	NO
5.5671	-0.0958832	0.294834	0.137915	NO
1378.8	0.0867045	0.0670266	0.0246695	NO
6365.79	0.776488	0.18386	1.04785e-06	UP	Itm2c
8.89885	-0.144115	0.312613	0.113478	NO
6.70373	-0.00542697	0.264772	0.220063	NO
104.689	-0.148929	0.148038	0.0440863	NO
1280.89	0.388513	0.132853	0.000244089	UP	Psmd1
3.05972	-0.30945	0.462519	0.0786896	NO
271.6	-0.050327	0.109877	0.113993	NO
6.02366	-0.0116732	0.293784	0.20712	NO
0.177232	-0.00972761	0.311061	0.212025	NO
2429.19	0.108367	0.10033	0.0381135	NO
1.20696	0.0285807	0.306873	0.189729	NO
0.256408	-0.00976696	0.311107	0.211955	NO
391.504	0.105945	0.253735	0.121056	NO
175.47	0.000231953	0.168168	0.242854	NO
139.512	0.172298	0.173279	0.0451247	NO
8.73659	0.0342305	0.282039	0.182119	NO
197.637	-0.0181325	0.112079	0.172556	NO
10.8492	0.0314913	0.251116	0.181176	NO
0.244793	-0.000558993	0.310642	0.2424	NO
0				NO
348.935	-0.020588	0.106875	0.16571	NO
123.174	0.148094	0.141612	0.0409159	NO
727.964	0.123931	0.101262	0.0284442	NO
37.4842	-0.0488672	0.311398	0.173644	NO
0.15992	0.00367831	0.310945	0.230855	NO
699.125	-1.18893	0.108185	5.82691e-30	DOWN	Ngef
3.08924	-0.0318589	0.285082	0.184858	NO
131.364	-0.324147	0.207628	0.0134016	NO
461.119	-0.000543965	0.115902	0.237832	NO
11.8529	0.352148	0.2803	0.0264476	NO
1196.23	0.100482	0.115906	0.0568638	NO
186.328	-0.224602	0.146195	0.014305	NO
3.11594	-0.115107	0.307011	0.128615	NO
0.0878917	-0.00440322	0.310998	0.226388	NO
5.77012	-0.136766	0.340205	0.123819	NO
0				NO
6.90473	-0.309503	0.421936	0.0712137	NO
0				NO
0.228426	-0.00113223	0.310794	0.239873	NO
284.968	-0.437596	0.124673	2.5178e-05	DOWN	Hjurp
1.32417	-0.179788	0.381995	0.111736	NO
0.279651	-0.00576178	0.310976	0.221975	NO
0.755334	0.0142669	0.308754	0.204365	NO
260.443	-0.107206	0.127643	0.0595898	NO
279.348	-0.978397	0.129082	8.01358e-16	DOWN	Sh3bp4
960.344	-0.160936	0.175355	0.0518797	NO
0.696129	0.000459934	0.3106	0.242737	NO
0.376084	0.0174099	0.311338	0.201251	NO
7.00931	0.38486	0.427954	0.0535404	NO
95.6954	0.615817	0.165439	1.04836e-05	UP	Ackr3
656.789	0.218789	0.152191	0.0180611	NO
20.2591	-0.430897	0.380436	0.0341378	NO
16.1992	0.0155924	0.233668	0.197592	NO
0.216166	0.00485818	0.310987	0.224919	NO
0.256283	0.0127317	0.311215	0.206615	NO
624.586	-0.281559	0.0905301	0.000117144	DOWN	Lrrfip1
0.420999	-0.01038	0.310897	0.210468	NO
360.981	-0.396029	0.174527	0.00199829	DOWN	Ramp1
178.373	0.267348	0.150284	0.00786002	UP	Ube2f
119.558	0.0579308	0.131788	0.117286	NO
0.597679	-0.00162794	0.310745	0.236907	NO
0.450337	-0.00879579	0.310549	0.21411	NO
1.09782	-0.00480742	0.306385	0.22482	NO
291.166	0.148349	0.167927	0.0553013	NO
54.9049	0.0100273	0.215936	0.204255	NO
257.004	-0.285031	0.153802	0.00654428	DOWN	Per2
143.287	-0.108511	0.122013	0.0546842	NO
363.849	0.52926	0.108892	4.10543e-08	UP	Asb1
5.58617	0.414782	0.551451	0.0691617	NO
410.807	0.343175	0.106365	7.6148e-05	UP	Hdac4
1177.25	0.298336	0.153622	0.0051762	UP	Ndufa10
654.229	0.202685	0.354355	0.0937425	NO
6.77937	1.94598	0.712518	0.00046053	UP	Otos
1169.34	1.41466	0.202251	5.44744e-14	UP	Gpc1
4.52567	-0.0495465	0.275573	0.168563	NO
74.3448	0.0761575	0.217551	0.133352	NO
210.784	-0.00614906	0.121178	0.202701	NO
181.415	-0.0528761	0.114635	0.113419	NO
29.0957	-0.320078	0.284747	0.0346234	NO
0.247352	0.00344186	0.31092	0.232346	NO
10086.7	0.073099	0.19676	0.129391	NO
0.468562	-0.0105144	0.31115	0.210237	NO
10.3293	1.89808	0.942692	0.00426189	UP	Crocc2
102.947	-0.162961	0.18201	0.0539446	NO
79.0756	0.107598	0.164953	0.0812301	NO
24.2996	-0.0202895	0.221074	0.19022	NO
691.411	0.195288	0.0721651	0.000491397	UP	Ppp1r7
2.05979	-0.161556	0.359278	0.115283	NO
1882.58	0.1845	0.155859	0.0308102	NO
0.607626	-0.005969	0.310334	0.22124	NO
379.752	-0.273699	0.0930515	0.000230037	DOWN	Septin2
56.0699	0.231078	0.277644	0.0602612	NO
1977.64	0.130457	0.0888261	0.0169018	NO
569.955	3.62358	0.367412	1.39129e-24	UP	Bok
129.074	-0.00264517	0.13664	0.221038	NO
487.579	0.0885028	0.0936217	0.0493991	NO
182.239	-0.157011	0.145762	0.0383172	NO
116.45	-0.491052	0.150321	6.66292e-05	DOWN	Ing5
91.2796	0.162267	0.137645	0.0311443	NO
0.19991	-0.00594577	0.310985	0.22134	NO
0.181924	0.00358521	0.310914	0.231154	NO
0.715857	0.0120665	0.310244	0.207463	NO
97.4921	-0.246994	0.131506	0.00612278	DOWN	Neu4
0.517284	0.00586316	0.310741	0.221575	NO
213.393	0.154751	0.211775	0.0714812	NO
108.914	-0.718332	0.179182	3.03185e-06	DOWN	St8sia4
23.7473	0.621799	0.293883	0.0032396	UP	Slco4c1
0				NO
0.0896507	-0.000462661	0.310755	0.242722	NO
0.0427485	0.00340703	0.310948	0.232424	NO
249.159	0.137201	0.117262	0.0316416	NO
152.32	-0.423347	0.115319	1.36585e-05	DOWN	Ppip5k2
70.013	0.0158057	0.189387	0.192504	NO
1294.27	0.0519445	0.091586	0.0945574	NO
0				NO
188.263	-0.588	0.153148	6.59761e-06	DOWN	Cntnap5b
2.88036	0.0216062	0.298059	0.195786	NO
130.83	-0.422697	0.194376	0.00267412	DOWN	Cdh20
35.7561	-0.592752	0.375645	0.0128711	NO
119.625	-0.159302	0.175139	0.0525063	NO
545.798	0.280234	0.0834242	4.55394e-05	UP	Relch
22.0362	0.158798	0.24594	0.0821775	NO
13.7903	-0.0500217	0.250016	0.164163	NO
200.876	0.163844	0.137816	0.0305644	NO
848.395	-0.15769	0.13632	0.0324397	NO
95.234	-0.637112	0.199775	8.75207e-05	DOWN	Bcl2
270.858	-0.23323	0.111197	0.00342552	DOWN	Kdsr
312.916	0.319969	0.0822213	5.21729e-06	UP	Vps4b
0.187487	0.000205129	0.310592	0.243539	NO
0				NO
0				NO
0.0835881	-0.00399686	0.310953	0.229062	NO
1.12266	0.0314891	0.309209	0.187299	NO
0				NO
26.3971	1.73621	0.290545	7.74238e-11	UP	Serpinb8
29.4521	-1.16918	0.390677	0.000186177	DOWN	Cdh7
68.1945	0.0238916	0.165392	0.176897	NO
133.895	-0.0927665	0.144257	0.0826511	NO
262.44	-1.42596	0.197827	1.18824e-14	DOWN	Cntnap5a
622.702	0.123075	0.172294	0.0731332	NO
234.412	0.499466	0.123883	2.65134e-06	UP	Nifk
782.353	0.112341	0.186762	0.0889531	NO
28.0268	-0.40729	0.295178	0.0203782	NO
41.1029	-0.102719	0.182276	0.0952926	NO
54.9543	-1.10814	0.211308	5.37954e-09	DOWN	Inhbb
124.665	-0.111338	0.11463	0.0470299	NO
78.0494	0.108972	0.149238	0.0715768	NO
47.3266	0.038208	0.165664	0.157568	NO
449.577	-0.353587	0.122447	0.00027803	DOWN	Ptpn4
75.9243	0.0865585	0.157268	0.0976951	NO
2.46417	0.162154	0.34654	0.112172	NO
6.32249	-0.106459	0.285369	0.129033	NO
4.35221	0.236012	0.409311	0.0930463	NO
554.719	0.138972	0.287508	0.109298	NO
15.2875	-0.372997	0.387485	0.0478888	NO
50.0383	-0.161623	0.162114	0.0449101	NO
417.963	0.245969	0.410492	0.0893305	NO
1.06265	0.00981226	0.309439	0.211725	NO
421.745	0.172802	0.0923786	0.00625282	UP	Insig2
317.348	-0.270632	0.162665	0.010524	NO
46.5378	-1.3452	0.308349	5.28804e-07	DOWN	Htr5b
61.9686	0.0441872	0.213633	0.162536	NO
202.779	-0.741596	0.198798	9.93812e-06	DOWN	Dpp10
1222.45	-0.054161	0.104977	0.103317	NO
153.818	-0.14432	0.140814	0.0424502	NO
0.432133	-0.0243865	0.3121	0.193744	NO
358.877	-0.362076	0.131821	0.000441111	DOWN	Lypd1
57.5843	-0.568618	0.22648	0.000943627	DOWN	Nckap5
574.872	0.249628	0.231348	0.0381761	NO
49.0446	-0.0385598	0.169274	0.158138	NO
0.874443	-0.0375352	0.310156	0.182369	NO
377.478	-0.241389	0.241513	0.0446956	NO
61.712	-0.358657	0.226436	0.0127159	NO
818.443	-0.0894527	0.0846167	0.039834	NO
90.5711	-0.785897	0.221557	2.1371e-05	DOWN	Zranb3
1352.04	-1.00757	0.153878	1.52007e-12	DOWN	R3hdm1
756.56	0.189471	0.13315	0.0186664	NO
503.706	0.14525	0.208208	0.0751694	NO
156.009	0.0175057	0.156709	0.184877	NO
25.3918	1.08514	0.280544	5.81701e-06	UP	Cxcr4
130.002	0.534882	0.160607	5.14272e-05	UP	Thsd7b
41.3499	-0.279749	0.229535	0.0286827	NO
0.6551	-0.00931237	0.310664	0.212939	NO
5.60359	2.16518	0.710761	0.000151321	UP	C4bp
404.658	-0.28807	0.159323	0.00732739	DOWN	Pfkfb2
75.9318	0.0636745	0.14312	0.116314	NO
17.9028	0.170345	0.273467	0.0859034	NO
0.0591534	-0.000875915	0.310863	0.240779	NO
0				NO
0.193644	-0.00572582	0.31101	0.222226	NO
0.578319	0.00280029	0.310478	0.234038	NO
0.939859	-0.00367038	0.309597	0.230807	NO
180.805	-0.52858	0.123184	7.22943e-07	DOWN	Mapkapk2
116.853	-0.714142	0.168254	9.31546e-07	DOWN	Dyrk3
259.532	-0.184256	0.111341	0.0106913	NO
34.5831	0.24671	0.258062	0.0483958	NO
12.0798	0.0305032	0.225339	0.178943	NO
749.285	0.143676	0.0879454	0.011399	NO
12.6979	0.246432	0.345197	0.0732105	NO
6.13943	1.5496	0.74848	0.00379244	UP	Avpr1b
0.696168	-0.000354198	0.310917	0.243029	NO
9.75181	0.203557	0.280465	0.0721315	NO
2.17782	0.107502	0.326786	0.137218	NO
17.5117	0.0786103	0.213948	0.130207	NO
684.902	0.091305	0.169708	0.0997201	NO
31.8869	0.247533	0.226603	0.0370845	NO
830.883	0.160631	0.169144	0.0489226	NO
6.09363	0.130748	0.277658	0.111676	NO
29.5038	-0.700775	0.326318	0.00291089	DOWN	Elk4
579.313	-0.277097	0.116796	0.00147229	DOWN	Mfsd4a
125.646	-0.807119	0.168631	5.63099e-08	DOWN	Cdk18
1.3334	0.00012283	0.306908	0.243743	NO
3.03711	0.1624	0.346498	0.112112	NO
35.9792	-0.601905	0.517202	0.0319359	NO
13.4824	1.23623	0.403414	0.000137286	UP	Nuak2
2182.5	0.255999	0.174173	0.0168363	NO
665.728	0.0513154	0.108004	0.110903	NO
500.944	0.00512641	0.117347	0.205383	NO
1053.53	-0.0741441	0.152938	0.10898	NO
2695.25	0.00219901	0.172509	0.229429	NO
1680.36	0.645391	0.100556	3.84354e-12	UP	Lrrn2
578.207	-0.330646	0.12243	0.000498049	DOWN	Mdm4
154.549	-0.590493	0.159259	1.15463e-05	DOWN	Pik3c2b
393.508	-0.0248857	0.119294	0.162281	NO
519.598	-0.266054	0.217383	0.0284302	NO
0.880639	-0.0318378	0.312462	0.187261	NO
1.12571	0.00312967	0.309632	0.233342	NO
0.516864	-0.0157023	0.311409	0.202811	NO
7.29533	-0.334923	0.399752	0.0598434	NO
44.0063	-0.199783	0.188248	0.0395165	NO
67.3733	0.0072095	0.287018	0.216138	NO
756.208	-0.0275637	0.0771602	0.131999	NO
212.234	-0.208108	0.214316	0.0470467	NO
0.449623	-0.0108549	0.311136	0.209328	NO
633.35	-1.21558	0.298669	2.22313e-06	DOWN	Atp2b4
2.49998	0.0326658	0.293776	0.184972	NO
264.344	-0.163301	0.168471	0.0472484	NO
29.1878	0.0389078	0.279425	0.178094	NO
141.571	0.0052819	0.142513	0.208308	NO
0.376247	0.00984687	0.311075	0.211778	NO
0.775012	0.0271016	0.306682	0.191108	NO
7.71885	0.185124	0.37261	0.106733	NO
2481.55	1.12852	0.130232	1.03977e-19	UP	Adora1
0.240654	-0.0023566	0.31078	0.235071	NO
1040.28	0.677884	0.14207	6.26573e-08	UP	Ppfia4
529.199	0.157575	0.145069	0.0375981	NO
205.596	0.299355	0.110576	0.000487441	UP	Cyb5r1
490.426	0.194312	0.0915841	0.00317428	UP	Adipor1
406.558	0.387945	0.100706	6.28561e-06	UP	Klhl12
195.969	0.0995889	0.0999137	0.0449761	NO
0.974954	-0.0191798	0.309046	0.199149	NO
672.042	0.0263791	0.145557	0.168173	NO
165.176	-0.627296	0.199071	9.80866e-05	DOWN	Syt2
1174.41	0.0431691	0.192791	0.159083	NO
6.89765	0.436693	0.647453	0.0781984	NO
32.5238	-0.22947	0.224294	0.0425315	NO
0.695016	0.0141079	0.310673	0.204693	NO
1208.7	0.260497	0.0783556	5.31486e-05	UP	Arl8a
1376.01	-0.145575	0.101235	0.0180385	NO
0.474204	0.000137099	0.310809	0.243714	NO
323.102	-0.112501	0.0990444	0.0338207	NO
326.821	0.214518	0.220349	0.0468115	NO
13.7687	0.165411	0.285502	0.0925295	NO
497.826	0.313428	0.118288	0.000585281	UP	Shisa4
1378.45	-0.0370194	0.147821	0.152867	NO
1210.06	0.0438623	0.109713	0.124197	NO
1772.19	-0.0393807	0.0986078	0.124277	NO
67.7513	0.427849	0.326416	0.0236925	NO
23.7077	0.355988	0.379019	0.0498605	NO
14.059	-0.287154	0.254366	0.0343196	NO
9.16345	-0.138082	0.307602	0.115481	NO
0.398565	0.00377985	0.310769	0.230397	NO
5.4298	-0.105863	0.310373	0.134926	NO
465.016	0.787394	0.192245	1.99835e-06	UP	Tmem9
0.041794	-0.00346766	0.310932	0.231798	NO
4.18442	0.156098	0.337991	0.113399	NO
529.618	-0.461742	0.260213	0.00792773	DOWN	Kif21b
3.85946	-0.0772113	0.298633	0.151301	NO
20.0806	-0.178075	0.238323	0.0695404	NO
34.4641	-0.764983	0.297684	0.00078203	DOWN	Gpr25
1516.77	0.0271292	0.134682	0.163791	NO
56.1289	-0.0174987	0.148528	0.183232	NO
4.12429	-0.295616	0.443548	0.0791224	NO
356.185	-0.0208034	0.132933	0.173761	NO
0.282234	0.000760717	0.310797	0.241783	NO
28.1442	-0.289754	0.251373	0.0327076	NO
0.041794	-0.00346766	0.310932	0.231814	NO
319.915	-0.202939	0.106879	0.00581083	DOWN	Nek7
156.023	2.32605	0.238735	5.96158e-24	UP	Lhx9
24.8503	0.0176159	0.273713	0.198409	NO
64.9521	-0.193265	0.269147	0.0727275	NO
6.5102	-0.279853	0.391859	0.0731525	NO
173.415	-0.26659	0.111788	0.00141855	DOWN	Zbtb41
5.2271	-0.319551	0.509155	0.0852915	NO
0.194825	0.00756672	0.311024	0.216827	NO
0.255478	-0.00167219	0.310985	0.236724	NO
0.548132	-0.00662306	0.310723	0.219437	NO
150.928	-0.298838	0.203257	0.0168035	NO
239.097	0.103705	0.145649	0.0733846	NO
286.688	-0.41206	0.160877	0.00079655	DOWN	Cdc73
355.182	-0.59458	0.0954735	1.53076e-11	DOWN	B3galt2
446.394	-0.0526162	0.0870623	0.0885962	NO
452.875	0.0485789	0.107891	0.115164	NO
230.482	0.460735	0.180621	0.000833763	UP	Uchl5
211.364	-0.451867	0.259752	0.00870804	DOWN	Rgs2
2.61038	0.135792	0.348052	0.125789	NO
0.65307	-0.00960904	0.30884	0.212166	NO
0.278252	-0.00731519	0.311013	0.21753	NO
72.2323	-0.758081	0.23512	7.64838e-05	DOWN	Brinp3
22.2386	-0.0411385	0.209561	0.164947	NO
294.348	2.26678	0.0975338	8.77526e-120	UP	Ptgs2
50.1258	-0.0791538	0.19173	0.121771	NO
0				NO
492.253	0.0459468	0.0756963	0.0881402	NO
1075.38	-0.18597	0.125582	0.0163905	NO
11.3936	0.0126509	0.263985	0.203543	NO
23.9195	-0.434362	0.340899	0.0255961	NO
918.114	-0.494011	0.0811293	3.29329e-11	DOWN	Ivns1abp
72.4177	-0.0380263	0.149229	0.152054	NO
221.912	-0.0365034	0.106593	0.134627	NO
266.221	-0.439487	0.135968	7.41519e-05	DOWN	Rnf2
24.339	0.000979015	0.241318	0.239096	NO
444.558	-0.168184	0.134438	0.0268576	NO
897.22	0.0675503	0.124292	0.098668	NO
59.0354	0.0288029	0.248578	0.183749	NO
41.1538	-1.23303	0.254904	4.48296e-08	DOWN	Colgalt2
1195.37	0.130165	0.151613	0.0578108	NO
0.0558039	-0.0011866	0.31099	0.239559	NO
1190.51	0.265751	0.174811	0.0147998	NO
21.7647	-0.0320735	0.219553	0.17653	NO
805.085	-0.117557	0.140204	0.0597347	NO
1228.04	0.623215	0.157077	3.64651e-06	UP	Nmnat2
19.8134	0.114487	0.273102	0.120857	NO
296.565	-0.377178	0.226287	0.0104631	NO
15.2915	-0.079831	0.246171	0.138055	NO
1122.81	-0.00864751	0.148	0.200368	NO
24.6587	0.200137	0.194736	0.0421578	NO
1006.49	1.05023	0.20378	9.67899e-09	UP	Rgs8
37.9153	-0.244567	0.230599	0.0396275	NO
69.7749	0.618598	0.140959	4.55749e-07	UP	Rnasel
20.4846	-1.01777	0.30966	6.23525e-05	DOWN	Rgsl1
7.6732	0.147596	0.288252	0.104152	NO
0.0469021	-0.00419698	0.310987	0.227538	NO
0.305022	-0.00961202	0.311052	0.212359	NO
13122.7	-0.190122	0.0779421	0.00117466	DOWN	Glul
2.27215	-0.0901776	0.318951	0.146081	NO
3752.17	-0.0586619	0.162104	0.130963	NO
210.523	-0.409809	0.162265	0.000901443	DOWN	Ier5
32.6322	-0.108232	0.229243	0.111438	NO
746.849	-0.170788	0.0780629	0.00257148	DOWN	Stx6
61.0198	-0.133966	0.183221	0.0713856	NO
1006.24	-0.00178784	0.14193	0.229651	NO
227.411	0.193184	0.160249	0.0294761	NO
3.05152	0.120184	0.327837	0.130406	NO
190.38	0.34934	0.117493	0.000203252	UP	Qsox1
434.865	-0.302084	0.208436	0.0175768	NO
254.33	-0.470836	0.111308	1.02587e-06	DOWN	Tor1aip1
364.945	0.146513	0.121064	0.0291348	NO
123.529	-0.436739	0.195292	0.00219897	DOWN	Fam163a
25.4663	0.906689	0.591247	0.0143866	NO
0.379785	-0.00983134	0.311016	0.211814	NO
3.5417	-0.0763917	0.308241	0.153579	NO
160.575	-0.0941962	0.13796	0.0771415	NO
923.325	0.414135	0.173217	0.00137616	UP	Abl2
50.7295	-0.152655	0.193007	0.0643732	NO
895.327	0.323965	0.118621	0.000461763	UP	Fam20b
479.209	0.244976	0.117523	0.00359855	UP	Ralgps2
9.08273	0.201273	0.29288	0.0764575	NO
0.678207	-0.00676963	0.310905	0.218877	NO
768.783	-0.126137	0.163461	0.0667893	NO
55.3595	0.0297365	0.19514	0.174983	NO
11.3832	2.15281	0.607466	2.17451e-05	UP	Sec16b
728.044	0.823345	0.149505	1.30019e-09	UP	Brinp2
2186.1	0.359211	0.167243	0.00290672	UP	Astn1
10.6983	0.194698	0.287733	0.0779828	NO
131.865	-0.0474604	0.138166	0.134348	NO
2155.13	-0.126391	0.212456	0.0900845	NO
0.377002	0.0110934	0.310875	0.208881	NO
13.6673	0.117892	0.272495	0.118376	NO
1.45147	-0.0902029	0.321411	0.146419	NO
190.325	0.165098	0.218859	0.0689351	NO
476.612	0.153648	0.171371	0.0538214	NO
1482.06	0.637912	0.0967759	1.27474e-12	UP	Rabgap1l
25.9953	-0.169597	0.246915	0.0765161	NO
256.867	-0.010195	0.14052	0.195749	NO
0.587034	0.0134091	0.308688	0.20551	NO
178.817	-0.501016	0.168433	0.000200587	DOWN	Zbtb37
165.495	0.22085	0.130805	0.00984478	UP	Dars2
8.47103	-0.0953123	0.277596	0.134388	NO
173.921	-0.206992	0.170504	0.0289505	NO
368.828	-0.769976	0.149173	9.33568e-09	DOWN	Ankrd45
7.9218	-0.23644	0.384551	0.0870308	NO
1393.72	0.0555385	0.176468	0.139987	NO
0				NO
0.210997	-0.00671682	0.310995	0.219047	NO
0.9649	0.0573787	0.317066	0.168271	NO
253.939	-0.0775229	0.0835027	0.0508754	NO
0.485029	-0.00699307	0.310454	0.218009	NO
87.1327	-0.123059	0.167856	0.0712519	NO
673.267	-0.0389057	0.136465	0.145703	NO
680.174	0.0956601	0.140118	0.077161	NO
91.8294	0.184503	0.287774	0.0831046	NO
0.493145	-0.0105668	0.310776	0.21006	NO
1476.1	-0.0875893	0.16058	0.0983899	NO
0.382115	-0.00988692	0.311081	0.211655	NO
46.9695	0.35954	0.244113	0.0166615	NO
6.95661	-0.0147513	0.266104	0.201362	NO
0.0925333	-0.00170349	0.310975	0.236587	NO
0.107431	0.00890862	0.310992	0.213883	NO
50.4479	-0.216024	0.198684	0.0375358	NO
82.7167	0.0858563	0.156376	0.0978537	NO
2197.52	0.327872	0.0685203	5.73284e-08	UP	Kifap3
220.406	-0.293233	0.161412	0.00714224	DOWN	Scyl3
33.7146	0.256324	0.286553	0.0539974	NO
0.25293	-0.00606256	0.310997	0.220938	NO
0.969087	-0.0100408	0.31059	0.211195	NO
1.64045	0.0250034	0.307287	0.193049	NO
39.7336	0.0509289	0.306817	0.171778	NO
102.264	-0.0034953	0.146918	0.217342	NO
183.67	0.0171073	0.125387	0.178634	NO
179.263	-0.0426151	0.11536	0.129769	NO
99.8705	-0.180468	0.179491	0.0441356	NO
13357.3	0.19778	0.0644701	0.000134108	UP	Atp1b1
0.192185	0.00466781	0.310822	0.225312	NO
0.0396488	-0.000860041	0.310994	0.240898	NO
263.595	-0.487408	0.168926	0.000280528	DOWN	Sft2d2
344.57	-0.0945159	0.151661	0.0858639	NO
679.598	-2.15111	0.17849	6.82643e-35	DOWN	Gpr161
855.079	0.0587207	0.0917468	0.0832032	NO
359.11	0.128129	0.256277	0.106296	NO
8.29641	-0.19093	0.325443	0.0912369	NO
179.469	-0.251692	0.120585	0.00355739	DOWN	Mpzl1
40.8904	-0.152544	0.197676	0.0667706	NO
147.985	-0.119344	0.12806	0.0505827	NO
1.90385	0.149177	0.350208	0.119647	NO
134.922	-0.518766	0.164227	9.64334e-05	DOWN	Pou2f1
0.156145	-0.000874322	0.310561	0.240794	NO
0.415345	0.00445301	0.310465	0.225965	NO
1081.48	-0.0845634	0.149901	0.0951734	NO
124.317	-0.274402	0.128639	0.00305415	DOWN	Tada1
493.768	-0.108123	0.135341	0.0635351	NO
0.084964	-0.0074018	0.311029	0.217307	NO
0.208862	-0.00517026	0.310812	0.224048	NO
0.0558039	-0.0011866	0.31099	0.239574	NO
180.677	-0.189635	0.169815	0.0352187	NO
272.289	-0.0693978	0.109028	0.0838535	NO
229.572	0.0226415	0.184649	0.181792	NO
251.917	-0.13917	0.105606	0.0233963	NO
215.07	-0.192579	0.247504	0.0659449	NO
0.15084	-0.0014477	0.310982	0.238284	NO
21.0686	-1.24682	0.338314	1.23008e-05	DOWN	Rxrg
3.29263	0.00867422	0.305591	0.214023	NO
1121.56	-0.180557	0.0864469	0.00351628	DOWN	Pbx1
26.1267	-0.123975	0.245884	0.10566	NO
760.084	-0.279033	0.116791	0.00139201	DOWN	Rgs5
1156.31	-0.145356	0.0835423	0.00869224	DOWN	Rgs4
153.236	-0.0402305	0.109005	0.129829	NO
146.195	0.562084	0.168903	5.24092e-05	UP	Hsd17b7
85.7199	-0.00534198	0.180485	0.213184	NO
358.799	0.122481	0.125558	0.0465262	NO
2255.19	0.408483	0.0733073	8.22333e-10	UP	Uhmk1
0.479105	-0.0079298	0.310987	0.215966	NO
54.0439	0.0528342	0.197658	0.149597	NO
5.4335	-0.0702727	0.2989	0.156365	NO
2072.88	0.110724	0.102883	0.03838	NO
477.536	1.417	0.103924	6.76896e-44	UP	Olfml2b
856.747	0.443803	0.218082	0.00407283	UP	Atf6
0.422451	-0.00491149	0.310881	0.224706	NO
80.4547	0.0951911	0.149233	0.0836171	NO
4.53579	-0.0352239	0.290637	0.182273	NO
0.274153	-0.00561909	0.310925	0.222774	NO
0.175153	-0.0100119	0.31114	0.211372	NO
16.9396	-0.143537	0.222615	0.0823354	NO
1.7225	0.0432588	0.305977	0.177535	NO
86.878	-0.488357	0.188145	0.000714075	DOWN	Fcgr3
14.556	0.225273	0.389772	0.0927482	NO
649.572	0.131269	0.190234	0.0760082	NO
0.621423	-0.00212369	0.310795	0.235639	NO
251.992	-0.273673	0.182128	0.0154914	NO
6.43931	-0.0595588	0.283447	0.161967	NO
591.084	0.103201	0.160868	0.083006	NO
3.69875	0.061003	0.298321	0.163164	NO
39.9985	-0.00720802	0.208085	0.209578	NO
1519.39	0.215828	0.16024	0.0220461	NO
296.561	0.245693	0.131813	0.00634462	UP	Adamts4
326.167	-0.0366162	0.143743	0.152073	NO
155.049	-0.3995	0.107636	1.11151e-05	DOWN	Ppox
297.588	-0.397987	0.0954912	1.34667e-06	DOWN	Usp21
467.297	0.21966	0.25467	0.0573638	NO
137.963	-0.0519279	0.103318	0.105859	NO
225.156	-0.040119	0.0929305	0.118476	NO
610.095	0.0266397	0.177034	0.175467	NO
22.1803	0.0190501	0.210238	0.190504	NO
65.6773	0.811623	0.207622	4.7808e-06	UP	Nectin4
37.653	-0.361245	0.231597	0.013491	NO
437.796	0.0575776	0.140683	0.122487	NO
9.13849	0.10177	0.286327	0.132318	NO
69.0551	-0.581541	0.180157	7.5149e-05	DOWN	F11r
32.365	0.211784	0.237601	0.05442	NO
0.0966058	-0.00827483	0.311013	0.215135	NO
1.14428	-0.0772771	0.322739	0.155358	NO
2.394	0.126265	0.321297	0.125371	NO
0.875155	-0.0140131	0.310015	0.204729	NO
3.94198	-0.0674852	0.304536	0.159652	NO
102.826	0.180172	0.236308	0.0679548	NO
1.08777	-0.0523354	0.312436	0.171428	NO
28.3536	-0.202416	0.248815	0.0620924	NO
1.30629	-0.0553587	0.308932	0.168739	NO
96.4533	0.00464255	0.165286	0.214232	NO
10.0875	0.0384436	0.267616	0.177052	NO
468.011	0.0606404	0.0746891	0.0622951	NO
2001.18	0.0486689	0.133488	0.130704	NO
646.784	0.0885718	0.0829387	0.0389937	NO
1251.73	-0.00564648	0.0872485	0.198335	NO
4427.77	0.114507	0.0860234	0.0227856	NO
6.71224	-0.221505	0.346475	0.0833412	NO
0.393206	-0.0199355	0.311403	0.198483	NO
10087.7	0.0757716	0.106479	0.073404	NO
1194.47	0.106592	0.158856	0.0785323	NO
678.05	-1.2137	0.134676	5.46206e-21	DOWN	Kcnj9
1332.41	0.0942105	0.18911	0.106634	NO
97.3938	0.0685113	0.132094	0.10278	NO
21.7651	-0.638172	0.347954	0.00686346	DOWN	Igsf9
57.9335	-0.0837891	0.149525	0.0958091	NO
25.7739	0.183241	0.253096	0.0722273	NO
1.33738	0.0767205	0.312499	0.154153	NO
1.763	-0.0751729	0.313142	0.15524	NO
0.350868	-0.00623062	0.310962	0.220433	NO
40.79	0.122198	0.226282	0.0994225	NO
3749.5	0.932576	0.178474	6.32894e-09	UP	Cadm3
40.5398	-0.409187	0.228178	0.00763036	DOWN	Aim2
0.321529	-0.0024345	0.310835	0.234917	NO
0.790714	0.0380414	0.311706	0.181946	NO
1.13677	-0.00288125	0.307473	0.233853	NO
0.57123	0.0248533	0.311776	0.193519	NO
1.72785	-0.0125051	0.307216	0.206651	NO
0.520352	-0.021856	0.310809	0.196476	NO
47.293	3.12186	0.373887	1.44602e-18	UP	Mndal
0.166619	0.00290947	0.310759	0.233868	NO
44.198	3.24634	0.347119	1.02068e-22	UP	Ifi203
0.171727	-0.00213348	0.311004	0.235593	NO
0.35319	-0.0007454	0.310841	0.241827	NO
561.816	-0.0506981	0.156855	0.138234	NO
134.055	0.270111	0.129667	0.00362603	UP	Grem2
567.478	0.382846	0.0932496	1.87533e-06	UP	Rgs7
540.308	0.189125	0.154175	0.0283045	NO
0.274673	0.00429723	0.310918	0.226908	NO
4.69334	-0.491022	0.60279	0.0620371	NO
37.0369	-0.415993	0.264378	0.0130664	NO
1.02149	0.00768553	0.310428	0.216448	NO
4.15826	-0.117762	0.316977	0.129372	NO
12.0421	0.145046	0.259152	0.0959084	NO
598.977	-0.0269058	0.165423	0.172342	NO
155.882	-0.109543	0.126429	0.0568995	NO
1890.75	0.131624	0.173624	0.0685014	NO
4502.34	0.28259	0.087845	7.78491e-05	UP	Zbtb18
0.941889	-0.0769386	0.318076	0.154904	NO
137.336	-0.233453	0.133466	0.00844795	DOWN	Catspere2
169.998	-0.301939	0.140838	0.00294016	DOWN	Desi2
13.6718	0.0175556	0.22824	0.194195	NO
3443.19	-0.0992024	0.0707309	0.0194104	NO
141.751	0.107319	0.109755	0.0463415	NO
311.881	0.57186	0.287476	0.00458818	UP	Kif26b
191.39	-0.00439348	0.095776	0.204511	NO
52.1932	0.249734	0.167523	0.0159174	NO
359.978	-0.0676097	0.119032	0.0944182	NO
366.093	-0.0437609	0.153994	0.145941	NO
3.10172	0.000383468	0.284681	0.242868	NO
477.626	-0.198038	0.127979	0.0139514	NO
2323.36	-0.176079	0.206162	0.0582945	NO
472.457	0.528597	0.120978	5.03842e-07	UP	Coq8a
118.548	0.398785	0.229618	0.00878709	UP	Psen2
430.387	0.053213	0.170632	0.140505	NO
5259.24	-0.0814729	0.186777	0.117801	NO
1222.67	0.215605	0.131261	0.0110663	NO
27.7483	0.294039	0.269884	0.0373177	NO
314.029	0.192092	0.118971	0.0119221	NO
144.859	0.00304808	0.206194	0.225557	NO
185.148	-0.052728	0.137635	0.127302	NO
4.94907	-0.0772141	0.305487	0.152351	NO
208.279	0.159434	0.218224	0.0715385	NO
53.2791	-1.21481	0.395422	0.000131484	DOWN	Lefty1
252.477	0.138805	0.113987	0.0287671	NO
215.074	0.657014	0.165054	3.41918e-06	UP	Ephx1
699.382	-0.279379	0.139898	0.00444788	DOWN	Nvl
266.439	-0.0300154	0.0887809	0.135384	NO
1127.86	0.14367	0.0860347	0.0103589	NO
15.9886	-0.0424044	0.223272	0.166258	NO
522.471	-1.98422	0.160821	1.90445e-36	DOWN	Cnih3
8.61761	0.572905	0.816688	0.0747418	NO
7.33435	0.0653838	0.261278	0.152906	NO
87.6473	-0.0622904	0.13004	0.110329	NO
1343.31	-0.13824	0.111493	0.0275705	NO
362.547	0.313373	0.325966	0.0480237	NO
0.041794	-0.00346766	0.310932	0.231829	NO
0.0876183	0.00219573	0.310792	0.235332	NO
520.626	0.362276	0.203183	0.00779286	UP	Degs1
364.779	0.183653	0.0892664	0.0038871	UP	Fbxo28
302.379	-0.0274395	0.104837	0.150806	NO
396.079	-0.192738	0.113176	0.0095006	DOWN	Capn2
2.2011	-0.0014123	0.309077	0.238405	NO
0.806129	-0.00125075	0.310599	0.239156	NO
1136.89	0.606987	0.102841	1.15502e-10	UP	Susd4
5.6662	-0.0196115	0.287117	0.197202	NO
39.1049	-0.300373	0.231853	0.0245648	NO
0.0971676	0.00370576	0.310937	0.230744	NO
297.911	0.0629733	0.0995115	0.0844837	NO
196.357	0.16424	0.140037	0.0314071	NO
1103.1	-0.0103447	0.0956883	0.185679	NO
152.223	-0.327212	0.154466	0.00321339	DOWN	Taf1a
4.37555	-0.29352	0.438029	0.0786305	NO
0.342434	0.0114764	0.311127	0.208379	NO
33.6626	0.0401487	0.20119	0.164281	NO
1.66791	-0.0636602	0.312663	0.163321	NO
1.82559	0.15306	0.364461	0.120758	NO
277.026	0.263642	0.295466	0.0542615	NO
94.3622	-0.127474	0.112004	0.0336244	NO
473.371	-0.0141	0.141037	0.187965	NO
833.589	0.0246774	0.134447	0.167665	NO
447.68	-0.0584904	0.13029	0.115422	NO
420.677	0.10909	0.0882797	0.0278603	NO
146.731	-0.0429722	0.134779	0.139151	NO
31.0347	0.335063	0.273874	0.0284721	NO
497.191	1.63296	0.10189	4.61775e-59	UP	Tgfb2
65.8162	0.0913857	0.196745	0.112825	NO
4.21382	0.0108965	0.310742	0.209221	NO
7.57021	0.124889	0.299311	0.121075	NO
175.014	-0.115393	0.15087	0.0676539	NO
106.378	-0.153724	0.165373	0.0507892	NO
0.900205	-0.0311391	0.310202	0.187775	NO
747.684	0.182473	0.087407	0.00354369	UP	Kctd3
355.587	-0.0895875	0.113	0.064168	NO
16.0216	0.130804	0.243382	0.0997797	NO
134.062	0.963939	0.243301	3.76285e-06	UP	Ptpn14
396.039	0.669035	0.128821	7.66451e-09	UP	Smyd2
1066.62	0.248855	0.276659	0.0535229	NO
447.659	0.0885648	0.10255	0.0572209	NO
418.862	-0.0749025	0.111475	0.0783751	NO
13.01	-0.841464	0.409351	0.00390628	DOWN	Vash2
81.8635	-0.155922	0.156424	0.0449596	NO
4.05241	-0.330838	0.541598	0.0875058	NO
112.16	-0.186259	0.141995	0.0236278	NO
7.99407	-0.0623733	0.265434	0.156425	NO
2.76067	-0.030682	0.304094	0.187528	NO
6.8873	0.213128	0.314703	0.0778654	NO
163.431	0.0403696	0.244686	0.171953	NO
68.5256	-0.0968463	0.167126	0.0925097	NO
439.116	-0.12146	0.0867724	0.0195876	NO
11.0694	0.132138	0.263762	0.106097	NO
253.544	0.0250861	0.141007	0.168993	NO
1322.46	-0.227104	0.135696	0.0102639	NO
9.33425	0.0298541	0.251415	0.182963	NO
217.984	0.082692	0.0829694	0.0450091	NO
0.0997498	-0.00537045	0.310976	0.223404	NO
6.20445	0.162834	0.332328	0.107926	NO
11.9356	-0.332757	0.386206	0.0574532	NO
216.314	0.198695	0.258733	0.0671839	NO
175.58	-0.177852	0.131601	0.0218352	NO
506.696	1.10572	0.235906	1.0352e-07	UP	Kcnh1
4.70714	-0.13648	0.30332	0.115263	NO
142.775	-0.292446	0.169567	0.00909818	DOWN	Sertad4
257.477	-0.172885	0.14571	0.0306798	NO
207.662	0.146133	0.119678	0.0285563	NO
3.99535	-0.344234	0.495035	0.0753642	NO
50.4413	0.384014	0.180373	0.00310973	UP	A130010J15Rik
6.25708	-0.218903	0.320223	0.0769656	NO
211.484	0.272339	0.239821	0.0338509	NO
23.3139	0.206912	0.338537	0.087486	NO
9.94375	-0.272126	0.365844	0.0700721	NO
189.17	-0.504255	0.167583	0.000175573	DOWN	Camk1g
1007.82	-0.241609	0.163372	0.016477	NO
204.842	-1.42313	0.180487	7.41085e-17	DOWN	Cd34
55.8839	-1.39021	0.189643	5.96508e-15	DOWN	Cd46
81.0187	-0.0745391	0.135291	0.097457	NO
2.95093	-2.96132	1.01608	0.00025636	DOWN	Cr2
0.0938043	-0.00443511	0.311002	0.226177	NO
153.29	0.687277	0.149855	1.59751e-07	UP	Ppp1r14c
63.2703	5.30336	0.515874	2.21783e-26	UP	Iyd
154.578	-0.727732	0.288581	0.000915401	DOWN	Plekhg1
96.9018	0.605849	0.160132	8.20853e-06	UP	Mthfd1l
174.033	-0.128595	0.174843	0.0710039	NO
313.596	-0.384106	0.130898	0.000235138	DOWN	Zbtb2
101.149	-0.10671	0.120927	0.0554073	NO
187.011	0.320603	0.168846	0.00580457	UP	Armt1
10.4693	1.92686	0.901792	0.00302435	UP	Ccdc170
17.1808	-0.287192	0.282002	0.0429069	NO
4703.97	-0.499472	0.179243	0.000391371	DOWN	Syne1
4.69353	0.0142045	0.279438	0.202646	NO
64.2624	-1.20827	0.229251	4.5087e-09	DOWN	Vip
7.1547	-0.159754	0.325373	0.107767	NO
46.7804	-0.142671	0.188009	0.0683506	NO
310.706	-0.150858	0.120212	0.0265568	NO
3.46206	0.0592275	0.292482	0.163556	NO
222.691	-1.58458	0.213172	1.85688e-15	DOWN	Ipcef1
38.5457	0.183071	0.18698	0.0462745	NO
0.442486	-0.00841798	0.309498	0.214875	NO
1429.89	0.693989	0.100568	1.26431e-13	UP	Lrp11
1173.52	0.413073	0.119139	2.97973e-05	UP	Pcmt1
26.2847	0.0087229	0.201482	0.205565	NO
252.899	-0.411427	0.153835	0.000542645	DOWN	Lats1
95.4918	0.0871494	0.195416	0.116057	NO
93.0635	0.0105502	0.140099	0.194739	NO
361.304	0.0125935	0.0912004	0.178248	NO
0.34944	0.00930679	0.311016	0.212991	NO
564.455	-0.0715089	0.106459	0.0784144	NO
557.929	0.312479	0.127634	0.00113418	UP	Ust
774.577	-0.127196	0.117021	0.0375514	NO
57.7076	-1.02713	0.328274	0.000108998	DOWN	Samd5
993.527	0.150984	0.0897372	0.0100151	NO
13.9518	0.965842	0.514673	0.00615514	UP	Adgb
15.5007	0.0613668	0.220899	0.146997	NO
732.824	1.0079	0.117512	2.07966e-19	UP	Grm1
390.441	-0.177428	0.129941	0.021097	NO
55.4018	0.0615856	0.196177	0.140186	NO
231.316	0.00340456	0.0981679	0.209561	NO
324.818	-0.689857	0.175771	4.4694e-06	DOWN	Utrn
1.92784	0.0791129	0.307346	0.151538	NO
112.587	0.118562	0.276078	0.118932	NO
108.536	0.997184	0.198351	1.79711e-08	UP	Plagl1
139.38	0.0721977	0.132034	0.0981515	NO
227.774	0.707435	0.206103	3.41714e-05	UP	Phactr2
282.824	-0.0212537	0.0946186	0.158827	NO
158.339	-0.151593	0.104142	0.0173653	NO
42.1949	-0.321667	0.178156	0.00739192	DOWN	Adat2
273.089	0.519739	0.212024	0.00112475	UP	Aig1
2476.33	-0.395177	0.145809	0.000482199	DOWN	Hivep2
10.1534	-0.0302705	0.264142	0.184074	NO
260.287	-0.0466714	0.145739	0.138892	NO
0.387471	-0.00420269	0.310879	0.22749	NO
13.3995	-0.361034	0.352846	0.0425152	NO
157.042	0.796035	0.164789	4.88745e-08	UP	Cited2
13.9762	-0.0818795	0.227309	0.131362	NO
288.7	-0.443989	0.104566	9.11222e-07	DOWN	Heca
78.2187	-0.050237	0.232061	0.160732	NO
375.495	-0.0760341	0.0997351	0.0679736	NO
5.98951	0.181981	0.34004	0.100098	NO
144.604	0.34977	0.206489	0.00973496	UP	Ccdc28a
424.94	-0.0605183	0.110292	0.0978934	NO
15.9437	1.12827	0.352487	8.27742e-05	UP	Hebp2
508.519	0.134293	0.138101	0.0468955	NO
0.221138	-0.0131791	0.31119	0.205946	NO
22.2969	0.141037	0.289836	0.108523	NO
46.9839	-0.738469	0.260506	0.00032794	DOWN	Tnfaip3
0.685368	-0.0242189	0.310903	0.193838	NO
102.79	-0.186638	0.139466	0.0224709	NO
0.669468	0.0174892	0.311143	0.201123	NO
4.89017	-0.288808	0.43727	0.0800279	NO
120.716	0.233799	0.194635	0.0297329	NO
272.06	1.40866	0.204028	1.19063e-13	UP	Map3k5
743.908	0.075376	0.102314	0.0708133	NO
41.2683	0.11445	0.250309	0.114092	NO
1060.08	-0.0914683	0.113075	0.0626086	NO
3.34074	-0.0483796	0.293643	0.17205	NO
211.305	-0.335451	0.226146	0.0162933	NO
1976.01	-0.652983	0.0942783	9.25512e-14	DOWN	Ahi1
12.1612	2.0112	0.563243	1.93089e-05	UP	Myb
375.327	0.294672	0.114679	0.000783828	UP	Hbs1l
0.549817	0.00606533	0.310219	0.220887	NO
494.135	0.709047	0.197651	1.84204e-05	UP	Sgk1
0.661006	0.011313	0.309716	0.208505	NO
0.137247	-0.00434948	0.31092	0.226599	NO
0				NO
37.3291	0.035439	0.271816	0.180157	NO
433.167	0.0650037	0.10642	0.0875256	NO
0.21493	-0.00134807	0.310981	0.238781	NO
33.7085	0.00852905	0.180832	0.203872	NO
36.9469	0.0821858	0.20313	0.123322	NO
152.877	-0.030104	0.135135	0.159299	NO
0.400055	0.0112682	0.310803	0.208612	NO
1.59171	-0.0725451	0.315316	0.157725	NO
0.207799	-0.0020407	0.310821	0.235731	NO
0				NO
742.021	-0.190313	0.0882055	0.00282805	DOWN	Stx7
46.2363	-0.773992	0.237376	6.78284e-05	DOWN	Moxd1
26.0986	-0.455279	0.442525	0.0420604	NO
30.7231	-0.330727	0.256053	0.0247744	NO
2.51065	-0.0144652	0.29583	0.203196	NO
344.791	-0.388347	0.141221	0.000438746	DOWN	Med23
0.991887	-0.00359091	0.309276	0.231044	NO
223.499	-0.353211	0.145286	0.00120847	DOWN	Akap7
589.664	-0.315011	0.0858764	1.38215e-05	DOWN	Epb41l2
0.351892	0.00115296	0.310627	0.239828	NO
178.664	-1.21105	0.149719	1.31098e-17	DOWN	Tmem200a
0.223227	0.00367535	0.310636	0.230839	NO
175.737	-0.149356	0.149829	0.0449431	NO
43.1718	0.176039	0.201039	0.0559911	NO
0				NO
126.804	-0.2183	0.237121	0.05155	NO
22.6944	0.457126	0.300161	0.014675	NO
472.146	0.187906	0.139364	0.0219964	NO
0.30964	0.00553344	0.310856	0.223006	NO
754.348	-0.311336	0.10823	0.000290671	DOWN	9330159F19Rik
106.123	0.0577477	0.158648	0.130744	NO
367.547	0.00395081	0.10328	0.207769	NO
2.21925	-0.0335558	0.299605	0.184781	NO
64.1068	-1.40915	0.226259	1.48113e-11	DOWN	Rspo3
14.1747	0.311543	0.360486	0.0571316	NO
43.0079	0.112005	0.182575	0.0872484	NO
115.309	-0.259468	0.154917	0.010238	NO
602.146	0.0920311	0.0966124	0.0486843	NO
26.1841	0.190089	0.197387	0.0478045	NO
89.1231	0.482173	0.382793	0.0262844	NO
157.667	0.0338387	0.174869	0.165495	NO
77.1706	0.129661	0.22626	0.0935437	NO
36.9057	-0.291836	0.224892	0.0244079	NO
388.156	-0.0460492	0.0848264	0.0988666	NO
0.697261	-0.0256747	0.311996	0.192842	NO
414.493	0.526311	0.186823	0.000352362	UP	Clvs2
0.0835881	-0.00399686	0.310953	0.229078	NO
35.1459	0.119919	0.256698	0.112508	NO
78.5319	-0.0618734	0.123032	0.105819	NO
85.9211	0.199551	0.198276	0.0440042	NO
0.115725	0.00327756	0.310849	0.232938	NO
0.302773	-0.00180757	0.310709	0.236251	NO
63.1795	0.820104	0.188309	5.7371e-07	UP	Calhm5
0.872283	-0.0543343	0.315427	0.170357	NO
58.1966	0.519014	0.200657	0.000741561	UP	Dse
1535.02	0.306224	0.0852863	1.82052e-05	UP	Tspyl1
4228.08	0.257938	0.0700443	1.24582e-05	UP	Tspyl4
18.3591	-0.843352	0.385685	0.00257928	DOWN	Nt5dc1
1.23007	-0.00764678	0.309868	0.216517	NO
2.48789	-0.0131811	0.285337	0.204383	NO
39.8786	0.148851	0.19433	0.0675411	NO
6.40549	-0.175533	0.305904	0.0933846	NO
640.427	0.11217	0.125201	0.0538918	NO
622.049	-0.355958	0.188724	0.00596843	DOWN	Marcks
34.0995	-0.488655	0.217006	0.00210054	DOWN	Lama4
37.911	0.0540689	0.22991	0.156326	NO
20.4998	-0.302694	0.246722	0.0282487	NO
7.21762	-0.0949504	0.27481	0.134069	NO
1192.52	0.258044	0.0748422	3.20785e-05	UP	Fyn
57.6461	-0.235088	0.195367	0.0295901	NO
352.148	-0.0324956	0.144817	0.158945	NO
110.178	-0.067764	0.143001	0.111141	NO
0.843519	-0.0190446	0.307907	0.199186	NO
4.92887	0.000428697	0.291715	0.242766	NO
32.3644	-0.0870491	0.216871	0.123918	NO
109.224	0.355842	0.252212	0.0191408	NO
170.368	-0.0190651	0.110355	0.170182	NO
286.654	0.263962	0.144165	0.00693255	UP	Amd1
496.13	-0.217997	0.117445	0.00648408	DOWN	Cdk19
6.32623	-0.236018	0.34831	0.0777871	NO
0.320704	0.00466257	0.310864	0.225361	NO
86.0862	0.390057	0.148238	0.000621053	UP	Ddo
12.5458	1.11702	0.429667	0.000702221	UP	Mettl24
513.281	-0.110497	0.135644	0.0620187	NO
3009.29	0.296072	0.103277	0.00029756	UP	Wasf1
2.1642	-0.0183922	0.297659	0.199242	NO
340.944	0.289306	0.129835	0.00224229	UP	Fig4
11.3193	0.740783	0.492741	0.0154596	NO
115.983	-0.095864	0.145907	0.080442	NO
78.3775	-0.275031	0.154749	0.00787503	DOWN	Mical1
107.934	-0.07803	0.155836	0.106197	NO
25.3982	1.01055	0.269032	9.35285e-06	UP	Ppil6
420.515	-0.078543	0.0995395	0.0645972	NO
13.5525	0.453179	0.513077	0.0553189	NO
35.379	-0.167933	0.202476	0.0604982	NO
436.462	-0.175098	0.100584	0.00865273	DOWN	Sesn1
42.9692	-0.496604	0.209267	0.00146956	DOWN	Armc2
449.607	-0.0211852	0.132311	0.172964	NO
152.177	-0.0395356	0.120281	0.137258	NO
802.926	0.228291	0.203773	0.0349435	NO
102.364	-0.51048	0.204303	0.000978877	DOWN	Nr2e1
447.076	0.186808	0.0780553	0.0013656	UP	Ostm1
722.015	-0.00906604	0.119995	0.194645	NO
31.6393	0.40771	0.264376	0.0141731	NO
768.55	-0.241585	0.117932	0.00397879	DOWN	Sobp
108.897	0.256307	0.155104	0.0107977	NO
57.621	-0.0563545	0.182367	0.141102	NO
161.398	0.0513377	0.231324	0.159515	NO
63.7861	0.756546	0.243698	0.000119496	UP	Cd24a
102.42	0.190345	0.125745	0.0150918	NO
120.902	0.192689	0.127142	0.0150082	NO
12.2266	0.186538	0.294596	0.0843853	NO
164.685	0.374202	0.126459	0.000218072	UP	Atg5
5.61381	0.00663368	0.276424	0.217084	NO
255.832	0.207927	0.146638	0.0188508	NO
55.917	1.3325	0.211279	6.93782e-12	UP	Popdc3
47.4103	1.28973	0.19956	2.98794e-12	UP	Bves
10.9567	-0.0451623	0.253141	0.168856	NO
334.263	-0.00145414	0.0913109	0.224623	NO
551.444	0.239701	0.106917	0.00216696	UP	Grik2
188.175	-0.25759	0.138001	0.0063117	DOWN	Ascc3
0.13304	0.000889586	0.310845	0.240765	NO
2.78971	-0.0740736	0.312746	0.155852	NO
0.0413637	0.00346648	0.310952	0.232283	NO
0.136893	-0.00164723	0.310836	0.23677	NO
0.172884	-0.0106945	0.311152	0.209739	NO
0.0828121	-0.00682669	0.310971	0.218673	NO
86.9514	-0.658947	0.139699	8.56274e-08	DOWN	Dcbld1
431.528	0.104981	0.0976782	0.038537	NO
0.205755	-0.0101098	0.311089	0.211124	NO
683.042	0.113046	0.102175	0.0360473	NO
255.347	-1.57449	0.136589	3.47062e-32	DOWN	Slc35f1
178.108	-0.206091	0.153146	0.0221083	NO
8.04628	-0.0373066	0.270529	0.178287	NO
56.2882	-0.409309	0.205037	0.00446399	DOWN	Mcm9
29.3237	-0.0235932	0.173654	0.178827	NO
184.024	-0.354119	0.135008	0.000649702	DOWN	Fam184a
516.051	-2.07242	0.170474	1.34415e-35	DOWN	Man1a
127.702	-0.0331222	0.12975	0.151955	NO
81.3999	0.107628	0.180882	0.0900647	NO
1526.33	-0.226723	0.133131	0.00949229	DOWN	Gja1
184.724	0.0338511	0.127975	0.150152	NO
6394.04	0.314158	0.0576069	1.62101e-09	UP	Serinc1
55.4301	1.27859	0.29927	7.77003e-07	UP	Pkib
167.402	0.174968	0.24234	0.0723618	NO
147.172	0.0408824	0.174578	0.156622	NO
0.216384	-0.000125567	0.310871	0.243728	NO
0.415126	-0.00359367	0.310649	0.231123	NO
645.008	-0.101539	0.076017	0.022609	NO
192.108	-0.163599	0.121113	0.0218847	NO
1004.13	-0.395138	0.172502	0.00189254	DOWN	Ranbp2
30.9687	-0.448363	0.324963	0.0204023	NO
2.40156	-0.0273317	0.304464	0.190712	NO
195.54	0.155267	0.201088	0.0666391	NO
41.3516	-0.359728	0.223204	0.0119963	NO
71.8643	-0.0113852	0.192875	0.200073	NO
556.804	0.311704	0.0764963	2.20331e-06	UP	P4ha1
0.117135	0.000799822	0.310838	0.241666	NO
0.546085	-0.00316726	0.31018	0.233264	NO
222.255	0.719482	0.21584	5.02091e-05	UP	Mcu
735.28	0.301293	0.0663283	2.00573e-07	UP	Micu1
352.623	0.0728247	0.105854	0.0763598	NO
253.121	0.184797	0.147909	0.0270215	NO
400.764	0.230438	0.210033	0.0366651	NO
123.191	0.389771	0.172652	0.00206951	UP	Ascc1
7054.11	0.430508	0.126128	3.65734e-05	UP	Spock2
34.0425	-0.248632	0.26096	0.0486503	NO
12801.2	0.346256	0.0842476	1.84095e-06	UP	Psap
11.7606	0.159131	0.274291	0.0923705	NO
236.043	-0.135661	0.0997412	0.0214156	NO
2.10633	0.166125	0.369188	0.115243	NO
124.085	0.026004	0.162205	0.172926	NO
231.324	0.192205	0.138741	0.0200646	NO
25.0957	0.840905	0.297578	0.000338569	UP	Pcbd1
232.097	-0.1788	0.115178	0.0137608	NO
96.4653	0.474364	0.201936	0.00155919	UP	Tbata
20.0311	1.57668	0.47169	4.82926e-05	UP	Adamts14
141.769	0.677034	0.128206	4.02445e-09	UP	Pald1
5.02183	-0.110031	0.294595	0.128954	NO
131.509	0.0130298	0.221558	0.200221	NO
301.803	0.611926	0.107077	3.12856e-10	UP	Lrrc20
34.5585	1.52281	0.304426	2.04016e-08	UP	Npffr1
502.881	0.322402	0.212255	0.014883	NO
979.658	0.190071	0.0815953	0.00167359	UP	Sar1a
66.0026	0.283794	0.194108	0.0170886	NO
43.1319	-0.0602638	0.172043	0.133272	NO
79.5865	-0.168591	0.146635	0.032827	NO
7.53011	-0.0423545	0.273144	0.174149	NO
6.62414	0.152917	0.305378	0.106157	NO
124.718	0.130024	0.224572	0.0925892	NO
150.083	0.00612256	0.166047	0.208397	NO
1.01905	-0.0537199	0.317294	0.170903	NO
3823.77	0.509058	0.187255	0.000474427	UP	Hk1
40.3445	-0.257687	0.195935	0.023512	NO
162.083	-0.134375	0.112148	0.0299617	NO
421.309	0.134441	0.0899301	0.0157678	NO
37.0925	-0.230807	0.249389	0.0511171	NO
1564.77	0.490025	0.103269	7.38892e-08	UP	Kifbp
244.876	-0.0659639	0.103243	0.0834397	NO
453.479	0.0717815	0.0995902	0.0724964	NO
19.9238	-0.261327	0.267936	0.0465597	NO
516.736	0.191103	0.166894	0.0331272	NO
68.827	-0.301292	0.199065	0.0151127	NO
281.408	0.252114	0.114341	0.00241765	UP	Slc25a16
15.6482	0.00480831	0.230629	0.219759	NO
500.778	-0.15425	0.106734	0.0177341	NO
282.401	-0.209814	0.125961	0.0104718	NO
81.0603	-0.323692	0.217788	0.0161642	NO
1.81764	-0.0120287	0.306294	0.207301	NO
6.28807	0.0330441	0.283053	0.183538	NO
4.51588	-1.73513	0.679456	0.00082067	DOWN	Mypn
193.474	-0.33169	0.134822	0.00108312	DOWN	Herc4
94.2599	-0.522493	0.12597	1.4746e-06	DOWN	Sirt1
65.6283	0.120349	0.183142	0.0804025	NO
10.6538	0.135368	0.316086	0.11921	NO
135.024	-1.5088	0.153573	2.53973e-24	DOWN	Lrrtm3
0				NO
235.541	-0.25629	0.143356	0.00769652	DOWN	Reep3
744.215	-0.14723	0.158489	0.0508236	NO
79.783	0.180736	0.155711	0.032173	NO
17.2989	-0.459639	0.532227	0.0572388	NO
68.5449	0.0992715	0.168558	0.0908989	NO
3084.11	-0.793026	0.0976839	8.2611e-18	DOWN	Zfp365
25.0711	-0.0810936	0.227677	0.132158	NO
257.7	-1.08855	0.196372	1.00255e-09	DOWN	Arid5b
13.2149	1.80954	0.370809	3.61646e-08	UP	Cabcoco1
0.600126	-0.0184412	0.31151	0.200036	NO
38.2423	-0.142874	0.212711	0.0784537	NO
16.1503	-0.127377	0.215923	0.0908194	NO
2.25528	-0.0190956	0.304244	0.198835	NO
4399.72	0.225191	0.12045	0.00628547	UP	Ank3
495.651	-0.171044	0.153033	0.0351269	NO
0.594268	-0.00478026	0.309756	0.225017	NO
18.9694	-0.159235	0.268402	0.0903028	NO
560.662	-0.00788958	0.140409	0.201159	NO
996.68	0.359983	0.0951481	8.26402e-06	UP	Phyhipl
63.2013	0.747713	0.251373	0.000201253	UP	Bicc1
251.005	0.0724305	0.168727	0.119012	NO
263.174	0.228692	0.181384	0.0262165	NO
502.682	0.323308	0.328486	0.0457729	NO
381.576	0.170804	0.0815684	0.0034617	UP	Ipmk
4420.23	0.293237	0.125471	0.00162912	UP	Zwint
79.2711	-0.850291	0.196527	6.29564e-07	DOWN	Pcdh15
1.16152	0.0620088	0.311541	0.164418	NO
551.758	0.254793	0.110991	0.00184458	UP	Gnaz
206.458	-0.436259	0.120559	1.63578e-05	DOWN	Rab36
1295.55	-1.23014	0.14458	4.0869e-19	DOWN	Bcr
498.398	-0.0616684	0.154083	0.124078	NO
0				NO
13.035	0.00990768	0.231404	0.205728	NO
0.276603	0.0113999	0.311024	0.208469	NO
88.1837	-0.0575849	0.14326	0.123839	NO
253.285	0.21368	0.18406	0.0321137	NO
141.022	0.0792013	0.156632	0.105402	NO
15.2354	-0.182523	0.239451	0.0679924	NO
20.5892	0.0580914	0.22335	0.151103	NO
18.6665	-0.0764102	0.24163	0.139708	NO
680.195	0.0150594	0.170513	0.191127	NO
95.3911	0.102997	0.221819	0.112884	NO
13.4704	0.0815622	0.244066	0.136082	NO
32.5768	-0.14389	0.191319	0.0691806	NO
0.51842	0.00347636	0.310057	0.231688	NO
9.08423	0.19514	0.282641	0.0759496	NO
234.499	0.316386	0.349326	0.0529087	NO
8.79282	-0.0564171	0.265423	0.161516	NO
426.285	0.0364832	0.120588	0.142158	NO
9.05611	-0.0803205	0.249853	0.138553	NO
310.965	0.28882	0.231298	0.0270626	NO
13.5584	1.31444	0.476144	0.000420224	UP	Gm867
1.18407	-0.024872	0.304919	0.192974	NO
2.80733	-0.0253306	0.303414	0.192466	NO
151.936	0.124702	0.143975	0.0569709	NO
0.0456228	0.00350476	0.310953	0.231516	NO
0.158765	0.00766728	0.311033	0.216569	NO
623.083	0.0484197	0.127759	0.127998	NO
966.591	0.0755873	0.228062	0.1367	NO
575.07	-0.165592	0.155394	0.0391202	NO
279.832	-0.0829504	0.189364	0.117583	NO
1.33882	0.0631275	0.314836	0.164066	NO
35.9127	0.02504	0.189088	0.17956	NO
582.303	-0.0594	0.153155	0.126327	NO
206.597	-0.175606	0.169126	0.041429	NO
1.2631	-0.0318322	0.302548	0.186347	NO
0				NO
38.9105	-1.13191	0.416635	0.000475711	DOWN	Col6a2
149.494	0.0676848	0.225267	0.142556	NO
344.36	0.142866	0.123575	0.0324843	NO
87.2033	0.13263	0.147097	0.0532772	NO
39.1973	-0.224966	0.257422	0.0561688	NO
161.301	-0.0817925	0.118744	0.0762231	NO
1530.08	0.873523	0.111889	1.1323e-16	UP	Adarb1
0.222351	-0.0069657	0.310959	0.218128	NO
54.68	-0.0768455	0.176036	0.117741	NO
410.931	-0.069366	0.106497	0.0813681	NO
771.391	0.00748056	0.107297	0.196644	NO
555.037	0.332816	0.104995	9.36104e-05	UP	Ube2g2
0.270897	-9.15923e-05	0.310836	0.243874	NO
0.113011	0.00408628	0.31097	0.228694	NO
49.1618	0.0210031	0.176654	0.182944	NO
331.07	0.333477	0.174619	0.00563723	UP	Trpm2
206.961	0.140282	0.209879	0.0787683	NO
2916.6	0.714419	0.115535	2.04527e-11	UP	Pfkl
2.82816	-0.135678	0.330913	0.122268	NO
1.90763	0.206653	0.386477	0.100237	NO
106.91	0.224052	0.199608	0.0348215	NO
616.489	0.496571	0.231713	0.00295694	UP	Gatd3a
320.994	0.038887	0.0964011	0.123481	NO
897.715	0.180199	0.120535	0.0157571	NO
1907.27	0.307043	0.129857	0.00149706	UP	Agpat3
2825.31	0.32729	0.0999671	6.51667e-05	UP	Rrp1
93.139	-0.044438	0.248933	0.168837	NO
953.668	-0.0626714	0.152428	0.12207	NO
128.966	0.271803	0.15665	0.00885839	UP	Ilvbl
62.7495	0.150939	0.185282	0.0620004	NO
64.2638	-0.213051	0.154062	0.0202332	NO
253.633	-0.223033	0.128865	0.00893791	DOWN	2610008E11Rik
0.0555877	-0.00575114	0.310929	0.222009	NO
19.4464	0.197389	0.286051	0.0759886	NO
228.839	0.254561	0.146132	0.00860535	UP	Mier2
107.238	-0.468154	0.302864	0.014052	NO
328.377	0.0983304	0.129155	0.0680489	NO
0.676998	0.00262122	0.308278	0.234486	NO
90.7722	0.189115	0.294583	0.0829272	NO
224.497	0.162225	0.204295	0.0640562	NO
14.1048	-0.15063	0.264349	0.0941797	NO
2784	0.172581	0.180918	0.0485994	NO
671.121	0.105199	0.190874	0.0974172	NO
188.829	0.0925859	0.162479	0.0941598	NO
6.39936	0.0758339	0.27606	0.14805	NO
273.329	0.0823753	0.139675	0.0908393	NO
1.02677	-0.00578427	0.307735	0.221675	NO
12.0723	-0.0266436	0.257919	0.186957	NO
1423.37	0.0265036	0.153786	0.170279	NO
4.76276	0.00867622	0.29249	0.213167	NO
209.602	-0.252646	0.107801	0.00159101	DOWN	Ptbp1
204.012	-0.0512963	0.176113	0.144488	NO
2.91159	0.079751	0.305958	0.151004	NO
0.0152076	0.00271942	0.310925	0.234208	NO
0.154031	0.00965791	0.311025	0.212236	NO
365.195	0.379102	0.203545	0.00637768	UP	Med16
1969.88	0.131702	0.0870801	0.015165	NO
39.8588	0.0396883	0.201886	0.164849	NO
50.8612	0.0233754	0.155107	0.175389	NO
353.717	0.218659	0.150269	0.0173986	NO
8.5023	-0.0262211	0.25008	0.186423	NO
492.491	0.160559	0.135267	0.0306509	NO
34.6005	-0.177606	0.278339	0.083558	NO
171.818	0.0701012	0.137898	0.104946	NO
61.5957	-0.420637	0.190246	0.00235346	DOWN	Arhgap45
364.939	0.200953	0.239776	0.0598072	NO
183.344	0.100425	0.213946	0.112013	NO
135.638	-0.429787	0.217696	0.00479649	DOWN	Sbno2
443.467	-0.0273245	0.127801	0.161301	NO
1377.82	0.224448	0.198045	0.0340925	NO
256.493	-0.417081	0.165567	0.00092542	DOWN	Midn
311.734	-0.100984	0.170942	0.0906604	NO
24.9485	0.00891274	0.267957	0.210593	NO
43.8191	0.0743341	0.187976	0.124874	NO
320.696	-0.0251203	0.125566	0.164183	NO
401.583	0.138221	0.247277	0.0961268	NO
79.3667	0.615679	0.293776	0.00343907	UP	Gamt
197.802	-0.0353046	0.127251	0.147136	NO
1249.99	-0.0199647	0.264456	0.194683	NO
882.948	0.0301297	0.209806	0.177091	NO
178.884	0.100536	0.182149	0.0972782	NO
10.9916	-0.120554	0.256709	0.111973	NO
50.7984	0.15474	0.25045	0.0865362	NO
16.1691	0.0206282	0.242943	0.191976	NO
111.174	0.337151	0.403553	0.0600249	NO
56.9659	0.0584781	0.206326	0.146001	NO
654.364	0.0856919	0.158277	0.0990652	NO
231.231	0.125928	0.295679	0.119686	NO
136.851	-0.0856193	0.170782	0.106038	NO
0.31451	0.00374386	0.310887	0.230428	NO
2.02278	0.233321	0.42214	0.0971591	NO
388.36	0.0470692	0.175621	0.149379	NO
299.314	-0.271044	0.113137	0.00135512	DOWN	Klf16
497.944	0.0948001	0.190511	0.106653	NO
8.55451	-0.13368	0.296792	0.115144	NO
301.934	0.138479	0.114126	0.0289788	NO
1080.27	0.307013	0.168225	0.00705078	UP	Csnk1g2
395.59	0.244676	0.150652	0.0115907	NO
230.729	0.0313987	0.147305	0.161418	NO
56.8774	0.0453241	0.162086	0.146678	NO
163.047	-0.125601	0.196374	0.0833017	NO
1806.08	0.212769	0.0967729	0.00246334	UP	Ap3d1
518.708	-0.0698617	0.144477	0.109258	NO
169.46	-0.0414306	0.19742	0.162046	NO
193.543	0.0678273	0.173882	0.125809	NO
4.19135	0.0813176	0.295535	0.147931	NO
18.8467	0.837168	0.486196	0.00915456	UP	Jsrp1
168.775	0.150047	0.266367	0.0953323	NO
262.412	0.271156	0.1382	0.00495856	UP	Lingo3
43.1163	-0.115893	0.234848	0.10727	NO
234.482	-0.0609343	0.146513	0.121334	NO
5.70395	-0.132328	0.31026	0.119528	NO
352.633	0.165995	0.308891	0.0997996	NO
168.901	-0.243223	0.122611	0.00465348	DOWN	Lmnb2
61.1192	0.166485	0.222904	0.0695973	NO
1634.27	-0.903112	0.161962	7.81122e-10	DOWN	Gng7
602.195	-0.0965854	0.135621	0.0733266	NO
537.395	0.0629239	0.128084	0.107708	NO
874.166	0.0701179	0.108233	0.0817825	NO
278.5	0.162992	0.147829	0.0363093	NO
6.13595	0.150112	0.319298	0.111815	NO
448.095	0.360693	0.204256	0.00817011	UP	Map2k2
931.928	0.455161	0.168035	0.000486124	UP	Zbtb7a
116.784	0.277003	0.182895	0.0150709	NO
9507.85	0.0541467	0.120139	0.115084	NO
184.397	0.0556985	0.142999	0.125969	NO
1.31192	0.0694528	0.31918	0.160418	NO
1647.46	-0.0274728	0.122244	0.158788	NO
324.871	-0.0950735	0.187174	0.105085	NO
1393.07	0.290474	0.201013	0.0177453	NO
66.8226	0.155188	0.238372	0.0813878	NO
99.6175	0.0376574	0.190565	0.164672	NO
11.9351	2.2384	0.557986	2.95768e-06	UP	Tjp3
3078.9	0.550689	0.238225	0.00174353	UP	Pip5k1c
203.193	-0.00954633	0.125653	0.194495	NO
9.85793	0.412065	0.539002	0.0676915	NO
19.2186	1.66425	0.482803	3.2249e-05	UP	Gipc3
94.852	0.315172	0.18127	0.00874753	UP	Hmg20b
276.2	0.853015	0.193369	4.07096e-07	UP	Mfsd12
436.296	0.24512	0.139152	0.00826182	UP	Fzr1
77.4482	0.283317	0.302643	0.0500323	NO
1.46427	-0.00389173	0.299508	0.228886	NO
6.07729	-0.284166	0.402346	0.0741596	NO
457.014	0.252784	0.15859	0.0124863	NO
1874.53	-0.550887	0.131797	1.27959e-06	DOWN	Celf5
358.421	0.201841	0.146252	0.0203661	NO
5.38092	-0.148459	0.297131	0.106355	NO
14.0674	-0.045556	0.237277	0.165867	NO
1078.36	0.1202	0.10566	0.0336998	NO
2449.94	0.325553	0.154254	0.00330983	UP	Tle5
125.46	-0.720861	0.222851	7.34962e-05	DOWN	Tle2
8.7245	-0.0301713	0.270737	0.184934	NO
103.785	-0.19279	0.198478	0.0469963	NO
195.202	-0.216527	0.102167	0.00320468	DOWN	Ankrd24
2.52901	-0.0734557	0.30317	0.154825	NO
0.265251	0.000177533	0.310866	0.243641	NO
3.76532	-0.000424646	0.28854	0.242752	NO
4.22801	-0.0227735	0.283644	0.193369	NO
0.134773	-0.00759226	0.311063	0.216724	NO
3.84458	-0.16816	0.323863	0.10272	NO
2.6622	0.0173254	0.296716	0.200386	NO
0				NO
2.72967	0.106299	0.322366	0.137059	NO
61.7837	-0.703643	0.181542	5.49299e-06	DOWN	Zfp873
18.7516	-0.0270441	0.234545	0.183921	NO
38.9465	-0.192138	0.200711	0.0483111	NO
131.865	-0.0491797	0.137909	0.132079	NO
40.2645	-0.133909	0.209759	0.0834791	NO
0				NO
76.0652	-0.491293	0.208985	0.00155632	DOWN	Tdg
116.409	-1.56566	0.173248	3.20788e-21	DOWN	Glt8d2
328.288	-0.347714	0.147261	0.00151381	DOWN	Hcfc2
296.217	-0.480186	0.121657	3.94499e-06	DOWN	Nfyb
448.51	-0.0228886	0.135447	0.171	NO
0.384993	-0.00562919	0.310946	0.222741	NO
773.072	0.904091	0.230942	4.6393e-06	UP	Chst11
139.013	0.482686	0.164766	0.000238846	UP	Slc41a2
86.688	-0.293609	0.221153	0.0229755	NO
361.902	0.268034	0.105179	0.000843168	UP	Washc4
819.237	-0.409213	0.137157	0.000192664	DOWN	Appl2
78.6224	0.330319	0.26947	0.0283603	NO
574.36	-0.249497	0.127114	0.00494165	DOWN	Nuak1
165.137	0.18237	0.12159	0.0156079	NO
195.725	0.227248	0.118326	0.00548471	UP	Tcp11l2
160.005	0.184919	0.107726	0.00921148	UP	Polr3b
98.353	-0.0333488	0.138938	0.155279	NO
305.242	-0.0842245	0.107474	0.06514	NO
7.54496	0.124888	0.294797	0.120044	NO
57.3534	0.038149	0.209118	0.167919	NO
108.055	0.121334	0.124318	0.0464926	NO
88.6246	-0.0957338	0.141055	0.0775912	NO
0.0843158	-0.00591101	0.311021	0.221441	NO
0.136182	-0.000328316	0.310893	0.243131	NO
145.762	0.0267632	0.114645	0.156701	NO
200.194	-0.126661	0.101557	0.0271173	NO
2.24232	0.059111	0.303048	0.165123	NO
941.106	0.178172	0.110014	0.0117838	NO
0.738543	-0.0194384	0.310758	0.19902	NO
0.392071	-0.0150134	0.311394	0.203434	NO
155.188	0.225972	0.169701	0.0227476	NO
171.966	-0.940557	0.190126	2.65338e-08	DOWN	Syn3
619.759	-0.230455	0.123641	0.00635122	DOWN	Timp3
0.0475182	-0.00145844	0.31099	0.237847	NO
1.34214	-0.0621836	0.319028	0.165142	NO
3457.65	0.222191	0.139821	0.0126294	NO
102.692	-0.0709093	0.187689	0.128117	NO
2570.93	0.92583	0.214274	6.66741e-07	UP	Nt5dc3
21.0672	0.17216	0.295488	0.0919131	NO
0.665212	-0.0130556	0.310278	0.206036	NO
34.451	-1.14645	0.243929	9.57707e-08	DOWN	Ascl1
0.121779	-0.0058488	0.311004	0.221641	NO
38.7807	-0.501439	0.23163	0.00275064	DOWN	Igf1
0.698573	-0.0162719	0.310719	0.202151	NO
2.14159	-0.021424	0.300162	0.196103	NO
27.0108	0.0835874	0.225288	0.12957	NO
85.8514	0.0144921	0.208187	0.196719	NO
5.85906	-0.176109	0.308353	0.0939611	NO
716.536	0.120759	0.125734	0.0481081	NO
4.0355	-0.0213346	0.284123	0.194833	NO
374.345	-0.108074	0.0951527	0.0338358	NO
8.5818	-2.28074	0.628351	1.55006e-05	DOWN	Mybpc1
2.52024	-0.0519857	0.2934	0.169149	NO
656.947	0.147626	0.103201	0.0183341	NO
262.99	-0.478131	0.160336	0.000193319	DOWN	Utp20
1.17085	-0.0151004	0.308812	0.203177	NO
121.83	-0.483028	0.142898	4.16008e-05	DOWN	Ano4
14.7881	0.150096	0.257854	0.0919728	NO
0.719653	0.00966573	0.31008	0.212131	NO
43.4994	1.50356	0.279163	2.23123e-09	UP	Slc17a8
221.406	-0.0410639	0.107783	0.127719	NO
132.745	0.273852	0.21008	0.0240041	NO
2542.38	-0.276404	0.0652691	1.00459e-06	DOWN	Anks1b
161.135	0.0219855	0.143167	0.174615	NO
82.1604	0.193837	0.219611	0.0553719	NO
2407.2	0.0880715	0.167455	0.101706	NO
189.692	-0.197309	0.109024	0.0072916	DOWN	Tmpo
23.3238	-0.0297385	0.20111	0.176163	NO
42.4647	0.307006	0.262391	0.0316562	NO
1212.86	-0.888172	0.127017	6.24151e-14	DOWN	Cdk17
79.0759	-0.144271	0.156014	0.0512208	NO
224.876	-0.00916232	0.134284	0.197239	NO
0.0469021	-0.00419698	0.310987	0.227554	NO
0.308712	-0.0116014	0.311167	0.208218	NO
8.5901	0.119388	0.297748	0.123978	NO
23.8258	0.00184937	0.241435	0.235025	NO
28.4076	-0.737445	0.24204	0.000150214	DOWN	Ntn4
0.647917	-0.00127349	0.308487	0.239021	NO
642.335	0.285564	0.194202	0.0167816	NO
489.531	-0.0817796	0.0727709	0.0346691	NO
120.704	-0.477481	0.32545	0.0169347	NO
92.5379	-0.294462	0.159411	0.00667881	DOWN	Nr2c1
226.022	0.183784	0.232687	0.0645039	NO
558.652	0.0384949	0.115246	0.136142	NO
237.181	-0.545262	0.110616	2.85532e-08	DOWN	Cep83
367.351	-0.203864	0.182327	0.0350963	NO
33.1453	0.48777	0.357458	0.0211705	NO
221.675	1.61076	0.204322	8.02563e-17	UP	Socs2
181.485	0.10852	0.230643	0.111756	NO
804.835	0.277417	0.0907496	0.000144242	UP	Ube2n
663.975	0.305811	0.0721276	9.5227e-07	UP	Nudt4
472.938	-0.125938	0.122186	0.0418333	NO
212.219	-0.342063	0.157134	0.00265025	DOWN	Btg1
114.177	-2.76516	0.327404	6.1676e-19	DOWN	Dcn
21.0354	-0.152914	0.26489	0.0928874	NO
0.51636	-0.0211019	0.310793	0.197295	NO
15.5275	-0.296433	0.372694	0.0638886	NO
0.288619	-0.00730142	0.310964	0.217581	NO
9133.23	-0.253892	0.128434	0.0047578	DOWN	Atp2b1
52.8681	-0.218328	0.213761	0.0426456	NO
38.8494	-0.348531	0.246971	0.0191292	NO
322.982	-0.591353	0.166799	2.16199e-05	DOWN	Dusp6
32.8184	0.0942549	0.196154	0.109913	NO
175.894	-0.637433	0.173504	1.3336e-05	DOWN	Kitl
93.1885	-0.00691532	0.198341	0.209364	NO
118.992	-0.111977	0.159143	0.07447	NO
60.4844	0.998332	0.18519	2.17601e-09	UP	Mgat4c
32.3492	-5.01277	0.529752	4.89165e-23	DOWN	Nts
13.9195	0.0673487	0.284662	0.155951	NO
0.783107	-0.0423996	0.314503	0.17902	NO
0.388576	-0.000114978	0.310806	0.243787	NO
18.7384	-0.11442	0.247553	0.11336	NO
520.745	0.318072	0.137021	0.00170675	UP	Slc6a15
83.4634	-0.0250459	0.168762	0.176028	NO
41.1862	0.21674	0.224246	0.0474671	NO
141.227	0.0368908	0.184277	0.164124	NO
1778.56	0.331668	0.174804	0.00584839	UP	Ppfia2
13.4154	0.424792	0.361535	0.0313045	NO
334.083	-0.355277	0.141576	0.000953885	DOWN	Lin7a
0.12492	0.00436463	0.310956	0.226535	NO
0.36643	-0.00854442	0.31102	0.214771	NO
4.24522	0.607901	1.00167	0.0881799	NO
12.4602	0.712103	0.339674	0.00343455	UP	Otogl
961.109	-0.327884	0.0811523	2.53844e-06	DOWN	Ppp1r12a
18.8514	0.258311	0.250448	0.0417522	NO
10978.2	0.437163	0.115047	7.50457e-06	UP	Syt1
536.333	0.112503	0.130912	0.0577392	NO
1.83093	0.0124162	0.301349	0.206507	NO
29.8182	0.226038	0.252845	0.054103	NO
755.091	-0.0238945	0.0926971	0.151499	NO
127.855	0.0440051	0.204008	0.160908	NO
496.698	-0.220203	0.135919	0.0117654	NO
34.4735	-0.325387	0.225395	0.0178353	NO
676.65	0.128606	0.12242	0.0406291	NO
109.394	0.303892	0.242731	0.0267345	NO
292.622	-0.0403879	0.104095	0.126287	NO
6.8926	0.0839628	0.263942	0.13931	NO
0.328109	0.00109604	0.310569	0.239992	NO
0.343891	-0.00487893	0.310915	0.224804	NO
0.738287	0.0133913	0.311176	0.205656	NO
5.09035	-0.0974905	0.29895	0.137796	NO
680.711	0.503941	0.0800406	8.89012e-12	UP	Kcnc2
1736.44	0.202411	0.112102	0.00738473	UP	Atxn7l3b
318.204	2.43375	0.118483	1.37999e-94	UP	Trhde
8.02662	0.904257	0.735373	0.0281651	NO
273.354	0.264204	0.0986577	0.000534122	UP	Tbc1d15
408.943	0.290854	0.0924243	9.85109e-05	UP	Rab21
306.314	0.0477635	0.095455	0.106216	NO
140.432	-0.10777	0.152442	0.0740434	NO
501.224	-0.0692823	0.113019	0.0873474	NO
9.5374	0.208535	0.283504	0.0709658	NO
7.35541	-1.16329	0.487159	0.00139995	DOWN	A930009A15Rik
0.298455	0.0059983	0.310705	0.221156	NO
148.438	-0.0556967	0.107505	0.102939	NO
0.133453	-0.00555076	0.310994	0.222957	NO
289.709	-0.424504	0.189943	0.00220971	DOWN	Ptprb
147.479	0.706723	0.268861	0.000632146	UP	Kcnmb4
535.991	-0.0318913	0.100016	0.139131	NO
15.8562	0.269353	0.341899	0.0646907	NO
4.46988	-0.0786235	0.307597	0.151875	NO
429.703	0.798779	0.106666	1.3661e-15	UP	Rab3ip
36.1161	0.463344	0.38598	0.0297758	NO
0.604547	-0.031218	0.310524	0.187699	NO
1358.37	0.251416	0.142534	0.00819299	UP	Cct2
431.849	0.135212	0.138672	0.0465933	NO
1.22813	0.0113061	0.308564	0.208487	NO
181.568	0.181102	0.145623	0.0273503	NO
37.1336	-0.339396	0.251631	0.0219715	NO
0.142494	-0.00531824	0.310984	0.223553	NO
802.363	-0.371864	0.084265	3.96771e-07	DOWN	Cpsf6
135.69	0.85979	0.164453	5.96148e-09	UP	Cpm
400.021	0.0713005	0.0979953	0.071921	NO
183.954	0.245722	0.150085	0.0113178	NO
120.388	0.18704	0.106176	0.00825417	UP	Nup107
451.384	0.203196	0.12319	0.0108422	NO
60.4206	-0.460819	0.234646	0.00493038	DOWN	Mdm1
0.393319	-0.00631379	0.311029	0.220265	NO
458.065	-0.125764	0.0922367	0.0212561	NO
1257.03	0.0931657	0.0821928	0.0340774	NO
234.694	-0.00786487	0.109809	0.19601	NO
44.4981	-0.11851	0.190542	0.0859824	NO
5.3825	0.113672	0.28996	0.12557	NO
145.477	0.414429	0.22122	0.00618764	UP	Tmbim4
59.8529	0.47998	0.291771	0.0109586	NO
0.76426	-0.0201766	0.31066	0.198261	NO
48.6649	-0.351576	0.186094	0.00593651	DOWN	Msrb3
314.639	0.127809	0.104395	0.0284022	NO
5.42014	0.0770796	0.277753	0.147076	NO
458.301	-0.00559482	0.141206	0.20721	NO
770.295	0.0550482	0.116705	0.111518	NO
114.57	0.0804477	0.158298	0.105046	NO
429.062	-0.0277341	0.0801381	0.133989	NO
662.062	0.00924641	0.0654814	0.177593	NO
5.79979	0.0792035	0.283193	0.146638	NO
127.539	-0.39326	0.148788	0.000591424	DOWN	Srgap1
0.312172	-0.00760145	0.310667	0.216672	NO
139.673	0.0940828	0.167092	0.095372	NO
1.06897	-0.021882	0.308117	0.196234	NO
750.344	0.389581	0.123321	9.60259e-05	UP	Ppm1h
754.076	-0.10595	0.149536	0.0738497	NO
719.238	-0.025699	0.110314	0.156859	NO
460.308	1.28076	0.177968	1.37817e-14	UP	Tafa2
248.863	-0.334486	0.215545	0.0137808	NO
14.8807	-0.0905091	0.258419	0.133312	NO
44.8725	0.134054	0.211974	0.0845625	NO
718.369	-0.242876	0.0876318	0.000407786	DOWN	Ctdsp2
4.22421	-0.183277	0.334463	0.0979728	NO
95.4705	0.08719	0.210494	0.121552	NO
0.736709	-0.0251125	0.311224	0.193275	NO
108.038	0.313675	0.209271	0.0156504	NO
37.8295	-0.0314944	0.226242	0.178113	NO
77.1154	0.0106838	0.147313	0.195767	NO
268.009	-0.198357	0.150011	0.0232046	NO
389.537	0.383317	0.13512	0.000325084	UP	Tspan31
7766.83	0.0329171	0.173578	0.166297	NO
1262.57	0.0332248	0.0776899	0.119349	NO
558.48	0.229564	0.155517	0.0165854	NO
140.202	0.367637	0.211301	0.00870014	UP	Slc26a10
3158.11	0.603467	0.0697845	1.3043e-19	UP	Arhgef25
1402.71	-0.0344005	0.111215	0.141022	NO
1374.21	0.579049	0.105722	1.39791e-09	UP	Pip4k2c
23067.4	-0.0874246	0.14784	0.0905412	NO
1894.2	0.417961	0.134496	0.000118548	UP	Dctn2
190.329	-0.401912	0.239418	0.0101178	NO
170.123	-0.106949	0.144912	0.0706799	NO
464.373	0.0363916	0.0887309	0.122229	NO
6.38266	-0.322408	0.420515	0.0673531	NO
10.6816	-0.242824	0.30096	0.0627749	NO
0.271416	0.00137861	0.310691	0.238645	NO
0.2778	-0.00844222	0.311061	0.214892	NO
1105.68	-0.355144	0.170626	0.00364441	DOWN	R3hdm2
14.4624	-0.323293	0.327623	0.0455893	NO
11.9467	0.190979	0.295307	0.0819603	NO
139.382	0.026355	0.121301	0.160516	NO
4.24349	-0.334292	0.480798	0.0754031	NO
3250.57	-0.344644	0.209425	0.0109317	NO
67.6068	-0.335616	0.206627	0.0115815	NO
267.002	-0.0504994	0.128959	0.12563	NO
35.927	-0.644764	0.214528	0.000178638	DOWN	Nemp1
10.4599	-0.264688	0.364455	0.0720932	NO
9.40698	-1.51482	0.402951	9.17086e-06	DOWN	Tac2
93.9573	-0.138982	0.183093	0.0682375	NO
11.3454	0.00855121	0.24941	0.209846	NO
1.33367	-0.0281048	0.309518	0.190428	NO
2.60029	-0.581101	1.16461	0.106435	NO
0.770566	0.00500295	0.310164	0.224476	NO
0.171479	0.0106154	0.311113	0.210024	NO
0.712793	0.0852677	0.326196	0.150885	NO
0.351747	-0.00339169	0.310242	0.232517	NO
31.2467	-0.687955	0.238966	0.00028643	DOWN	Prim1
281.681	-0.0356211	0.183908	0.165436	NO
268.732	0.216205	0.162598	0.0228614	NO
478.034	0.0594289	0.16068	0.12973	NO
99.6971	-0.171513	0.187045	0.0519491	NO
126.054	0.147066	0.1294	0.0337602	NO
50.2118	0.175331	0.196945	0.0545785	NO
0.0792977	-0.000824806	0.310994	0.241341	NO
39.1618	-0.47523	0.194968	0.00118186	DOWN	Timeless
0.272396	-0.00419715	0.310759	0.227506	NO
0.629928	-0.0278951	0.311582	0.190769	NO
234.147	0.0285337	0.106754	0.149637	NO
1.43868	0.101929	0.319037	0.138991	NO
199.865	-0.380513	0.195917	0.00516449	DOWN	Pan2
225.897	-0.0404698	0.213233	0.166277	NO
2040.42	0.0874461	0.0925935	0.0494843	NO
199.16	0.0622967	0.116357	0.100038	NO
524.591	0.176252	0.246082	0.0728628	NO
8.36411	0.181938	0.316779	0.0932652	NO
427.101	0.193048	0.12834	0.0154279	NO
664.053	0.137447	0.0748369	0.00682214	UP	Rnf41
2572.78	-0.0906902	0.14255	0.0839717	NO
535.537	0.111265	0.227517	0.108046	NO
66.1017	-0.367203	0.182525	0.0042776	DOWN	Myl6b
58.3741	-0.0805045	0.197785	0.123024	NO
101.884	0.198628	0.157355	0.0261622	NO
798.883	0.0521002	0.28426	0.167821	NO
562.12	0.0787725	0.0907273	0.0566855	NO
108.469	-0.0652642	0.167653	0.125988	NO
10.6669	0.0849621	0.258751	0.137338	NO
224.119	0.0171943	0.268139	0.198464	NO
139.817	0.0156275	0.128564	0.182023	NO
98.8901	-0.184017	0.152885	0.0295759	NO
889.032	0.185973	0.0996005	0.00630512	UP	Rab5b
5.51679	0.835068	0.819026	0.0427925	NO
17.9115	-0.37746	0.322205	0.0315389	NO
130.357	0.420895	0.172355	0.0011627	UP	Dgka
121.313	-0.0885538	0.213378	0.121453	NO
4.79684	0.0259966	0.282586	0.190164	NO
61.867	-0.305653	0.174104	0.00833116	DOWN	Tmem198b
579.877	0.0236752	0.0944699	0.152827	NO
22.8793	0.00576622	0.205022	0.214214	NO
33.2506	0.208801	0.2196	0.0488204	NO
205.462	0.373051	0.126538	0.000225049	UP	Gdf11
183.767	-0.051503	0.177307	0.144628	NO
19.5098	0.130754	0.304612	0.119032	NO
121.008	0.043643	0.246492	0.169227	NO
295.901	1.71916	0.159361	4.60355e-29	UP	Itga7
1.9428	0.0742382	0.307908	0.155082	NO
0.29911	-0.00572564	0.310928	0.222209	NO
3.92968	-0.0607434	0.302171	0.163889	NO
1.82056	-0.0854558	0.310269	0.147812	NO
0.538955	0.015733	0.30865	0.202555	NO
8.75864	-0.152304	0.289794	0.101746	NO
0.0396488	-0.000860041	0.310994	0.240913	NO
200.856	-0.354406	0.164644	0.00286093	DOWN	Sfi1
2.9811	-0.0211881	0.289284	0.195487	NO
462.506	-0.163491	0.121602	0.0221706	NO
591.814	0.279594	0.099322	0.000357339	UP	Drg1
182.697	0.0670001	0.119355	0.0956501	NO
232.012	0.13766	0.110809	0.027419	NO
801.86	-0.181883	0.0697459	0.000687102	DOWN	Limk2
246.204	0.0565775	0.0898093	0.0848973	NO
38.8745	-0.274917	0.228741	0.02969	NO
601.318	0.240691	0.178586	0.0220212	NO
417.92	0.301268	0.296858	0.0432339	NO
32.8485	-0.525003	0.298785	0.0083157	DOWN	Smtn
621	-0.053588	0.135776	0.124993	NO
475.759	-0.102483	0.152808	0.0785912	NO
786.785	0.421361	0.180509	0.00164091	UP	Osbp2
4.867	0.174792	0.342471	0.10447	NO
342.398	0.0734168	0.116692	0.0850352	NO
148.322	0.548373	0.22418	0.00113891	UP	Slc35e4
156.039	-0.363408	0.150815	0.00129844	DOWN	Tcn2
300.391	-0.0114833	0.0894598	0.180638	NO
63.4607	0.0485958	0.233714	0.16236	NO
0.467206	0.00185647	0.310357	0.236144	NO
4.04106	0.153845	0.336925	0.114192	NO
11.066	0.0231727	0.255932	0.190523	NO
565.743	0.424096	0.203363	0.00358024	UP	Mtfp1
654.458	0.315725	0.084824	1.05524e-05	UP	Sec14l2
138.158	0.0261794	0.120647	0.160614	NO
160.714	-0.15581	0.137424	0.0340321	NO
585.119	0.0312197	0.135408	0.157607	NO
150.33	0.0728678	0.146543	0.106693	NO
21.052	-0.055374	0.22576	0.154212	NO
0.615722	0.00166729	0.308932	0.236678	NO
10.083	-0.132338	0.280868	0.111597	NO
1.08158	0.0231427	0.309879	0.19502	NO
879.743	0.098228	0.137829	0.0732879	NO
295.498	0.108368	0.171172	0.0844444	NO
452.053	0.127713	0.288861	0.11683	NO
93.8713	0.241743	0.221284	0.0370534	NO
2350.33	1.35948	0.136686	3.90678e-25	UP	Cabp7
1051.84	-0.160601	0.171379	0.0499808	NO
566.469	0.31833	0.133109	0.00137352	UP	Nipsnap1
301.333	-0.0752567	0.0839337	0.0538039	NO
502.589	0.622095	0.11146	7.00905e-10	UP	Nefh
1449.22	0.280539	0.101849	0.000430583	UP	Ap1b1
295.977	0.37902	0.187047	0.00414349	UP	Gas2l1
200.399	-0.107624	0.192468	0.0960673	NO
1540.06	-0.164257	0.0979841	0.0102122	NO
105.303	0.27042	0.197995	0.0210603	NO
25.3014	0.506949	0.301102	0.00995535	UP	Emid1
0.175128	0.00426786	0.310927	0.226972	NO
148.246	-0.0482689	0.17795	0.148744	NO
100.948	0.0197965	0.182285	0.185564	NO
464.886	-0.0526124	0.121394	0.118218	NO
125.099	-0.0432838	0.129217	0.136002	NO
0.455953	-0.0203252	0.311721	0.198205	NO
76.2413	0.221305	0.288437	0.0672967	NO
100.77	0.0279026	0.255073	0.185354	NO
597.053	0.252069	0.145482	0.00890602	UP	Urgcp
615.908	0.180035	0.116116	0.0138309	NO
78.4478	-0.0953582	0.202868	0.111835	NO
60.9058	-0.295469	0.190767	0.0138911	NO
75.5429	0.900801	0.322205	0.000380801	UP	Aebp1
[truncated: 15,917 more rows]

## Sheet: resLFC_TissueCA1_vs_DG
baseMean	log2FoldChange	lfcSE	svalue	diffexpressed	delabel
613.34	-0.255708	0.129147	0.00411139	DOWN	Xkr4
1.05549	0.0921507	0.391351	0.142601	NO
28.2141	0.21944	0.24904	0.0482746	NO
199.026	0.0431171	0.226179	0.152522	NO
147.886	0.0386141	0.122411	0.126464	NO
166.978	0.0371605	0.196075	0.152764	NO
132.549	0.243458	0.138166	0.00734007	UP	Rgs20
1086.54	0.137037	0.173853	0.0571244	NO
5.24772	1.25178	1.10969	0.0298192	NO
15.195	3.44568	0.447173	2.48223e-16	UP	Npbwr1
643.307	-0.193454	0.0968921	0.00387873	DOWN	Rb1cc1
320.347	-1.87312	0.187295	1.73862e-25	DOWN	St18
804.785	0.177586	0.103394	0.00812578	UP	Pcmtd1
202.214	0.123747	0.165442	0.0616089	NO
147.201	0.0144538	0.201926	0.182252	NO
133.927	0.341272	0.156563	0.00235447	UP	Adhfe1
2201.78	2.36042	0.135945	8.04435e-69	UP	Vxn
13.3528	-0.21779	0.261124	0.0524678	NO
604.12	-0.0334807	0.151622	0.145859	NO
66.2981	0.0552661	0.163552	0.122549	NO
1.89982	-0.0446552	0.376512	0.16941	NO
20.6629	-0.786536	0.270788	0.000215339	DOWN	Mcmdc2
3.10898	-0.0514579	0.367973	0.164338	NO
3.81947	0.0397218	0.361867	0.17194	NO
443.861	0.159927	0.191673	0.0523966	NO
195.258	-0.152825	0.14003	0.0318522	NO
918.534	-0.280173	0.126176	0.00205983	DOWN	Arfgef1
0.511742	-0.0652522	0.392394	0.158008	NO
565.223	0.0292881	0.175765	0.157868	NO
585.682	-0.805837	0.0981531	5.75261e-18	DOWN	A830018L16Rik
56.9107	-0.142683	0.352277	0.111163	NO
23.5635	-0.823381	0.274012	0.000154765	DOWN	Slco5a1
704.012	-7.50773e-05	0.165538	0.228641	NO
170.918	-0.317723	0.123024	0.00067283	DOWN	Tram1
69.1309	-0.0243425	0.193902	0.167623	NO
127.705	-0.532679	0.166853	7.61034e-05	DOWN	Eya1
8.47318	-0.0467619	0.305825	0.16116	NO
5.43988	-3.81464	1.04924	1.22694e-05	DOWN	Trpa1
148.951	-0.00475779	0.112258	0.192685	NO
55.7457	-0.401618	0.214907	0.00565843	DOWN	Terf1
5.11557	-0.491371	0.482637	0.0369857	NO
5.36571	-0.232826	0.395886	0.0815651	NO
632.557	-0.200769	0.24184	0.0529844	NO
72.6873	-0.691262	0.201505	2.90841e-05	DOWN	Rdh10
1271.65	0.0338557	0.0891814	0.115225	NO
539.408	-0.142836	0.149593	0.0420835	NO
807.875	0.0575268	0.148816	0.114207	NO
241.231	-0.0733905	0.163228	0.103343	NO
4.75187	-0.562943	0.630778	0.0472959	NO
407.507	-1.34202	0.111359	4.72253e-35	DOWN	Jph1
882.123	-0.186502	0.0903727	0.00321719	DOWN	Gdap1
11.5653	-0.0338963	0.29361	0.17032	NO
93.3799	-0.892977	0.190381	1.04039e-07	DOWN	Crispld1
0.107431	-0.00243613	0.385323	0.222895	NO
0.960579	-0.0626634	0.389241	0.159135	NO
5.71366	-0.237912	0.464331	0.0937518	NO
1.1355	-0.0271742	0.374482	0.181904	NO
0.163965	0.000190031	0.384737	0.22858	NO
32.5192	0.0112929	0.244073	0.190917	NO
1543.17	0.100451	0.101322	0.039106	NO
9.14182	-0.18513	0.345893	0.0897423	NO
2.28665	0.146747	0.39816	0.117303	NO
150.824	0.127469	0.187031	0.0694638	NO
10.5632	0.457942	0.352245	0.0212081	NO
8.59039	-0.131919	0.32131	0.110293	NO
0.147268	-0.00688361	0.385069	0.209965	NO
0.130188	0.00635904	0.385279	0.21181	NO
0.266533	-0.0118523	0.385255	0.199639	NO
745.161	-0.372843	0.221115	0.00869921	DOWN	Kcnq5
1567.37	-0.267289	0.156513	0.00831598	DOWN	Rims1
1669.77	-0.750838	0.153112	2.82065e-08	DOWN	Ogfrl1
88.0327	-0.150934	0.20389	0.0624283	NO
452.507	-0.0263074	0.0855645	0.127777	NO
105.261	-0.131378	0.295087	0.104152	NO
196.984	-0.379536	0.123291	0.000117168	DOWN	Fam135a
4.68599	-0.0274859	0.317601	0.178252	NO
184.505	0.310431	0.117782	0.00055799	UP	Col19a1
1096.34	0.136456	0.0696859	0.00440431	UP	Lmbrd1
855.717	0.175338	0.173066	0.0374568	NO
1.53113	0.128046	0.402923	0.125848	NO
0				NO
0.601646	-0.0376687	0.380934	0.174693	NO
720.957	-0.328429	0.155652	0.00285698	DOWN	Phf3
102.28	0.0557114	0.132199	0.108474	NO
0.041794	0.00497271	0.385267	0.218006	NO
78.5468	-0.417943	0.193873	0.00251579	DOWN	Khdrbs2
9.91884	0.327449	0.39303	0.052539	NO
33.4258	0.0288995	0.185692	0.160579	NO
199.763	-0.0274885	0.0989538	0.133556	NO
52.1436	-0.101972	0.179838	0.0847762	NO
229.309	-0.239208	0.132476	0.00659108	DOWN	Zfp451
53.7188	-0.0224932	0.199582	0.171012	NO
531.639	0.132031	0.099974	0.0202749	NO
2888.57	0.0804967	0.179995	0.103606	NO
137.696	-0.124558	0.228141	0.0881899	NO
129.841	-0.173348	0.139368	0.0238757	NO
6.09911	-0.00470495	0.347212	0.217598	NO
0				NO
0.311545	-0.0269902	0.385806	0.1826	NO
0.193914	-0.013088	0.384979	0.197304	NO
504.547	-1.40196	0.152008	7.14476e-22	DOWN	Amer3
2520.04	-0.339277	0.120792	0.000297047	DOWN	Arhgef4
2418.64	-0.120008	0.141727	0.0512635	NO
1593.14	0.0482337	0.066875	0.0644735	NO
352.702	-0.10439	0.123539	0.0514579	NO
501.121	-0.255305	0.101849	0.000842731	DOWN	Uggt1
7.99311	0.0854387	0.301828	0.132282	NO
82.7094	0.224909	0.206614	0.0320151	NO
687.284	-0.0963021	0.159236	0.0793978	NO
2.4607	-0.0924111	0.376884	0.140561	NO
621.54	-0.467649	0.100687	1.28441e-07	DOWN	Lman2l
145.38	-0.485144	0.173735	0.000316556	DOWN	Cnnm4
207.004	-0.232955	0.103618	0.0019145	DOWN	Cnnm3
27.2624	-0.634493	0.271929	0.00146033	DOWN	Ankrd23
47.7183	-0.268597	0.228402	0.0272749	NO
91.9388	0.22584	0.19262	0.0275194	NO
4.61312	0.12062	0.354856	0.122222	NO
285.884	0.205572	0.247398	0.0528063	NO
2240.83	-0.0422258	0.0751269	0.08557	NO
2.82243	0.0256187	0.362181	0.182445	NO
60.1582	-0.538363	0.263711	0.00343721	DOWN	Zap70
740.177	-0.411124	0.195357	0.00290856	DOWN	Tmem131
151.929	-2.98928	0.235988	2.26371e-38	DOWN	Vwa3b
2.69618	-0.0607418	0.363985	0.157787	NO
1132.89	-0.188769	0.145529	0.021375	NO
719.409	-0.0516461	0.083261	0.0769612	NO
199.248	0.164925	0.206045	0.055979	NO
339.554	0.108281	0.14217	0.0600359	NO
3381.72	-0.298543	0.114361	0.000614231	DOWN	Cracdl
138.662	-0.443833	0.188497	0.00133444	DOWN	Tsga10
34.4831	-0.178172	0.2005	0.0476555	NO
36.0785	0.0225102	0.193327	0.170103	NO
252.68	0.0465841	0.217747	0.147402	NO
2.75076	0.0904328	0.388363	0.143029	NO
0.0304152	-0.00204244	0.385334	0.224101	NO
242.294	-0.283307	0.164731	0.00806989	DOWN	Txndc9
1381.06	-0.00248187	0.21389	0.219049	NO
173.203	-0.314281	0.198905	0.0112881	NO
454.91	0.534285	0.169697	9.25049e-05	UP	Aff3
1221.92	-0.415772	0.161023	0.000674202	DOWN	Lonrf2
510.326	-0.172882	0.101067	0.00825935	DOWN	Chst10
0.116634	-0.0107399	0.38532	0.202234	NO
161.361	0.00149254	0.177695	0.220925	NO
134.406	1.69986	0.213876	3.92728e-17	UP	Npas2
36.6689	0.361462	0.268429	0.0189853	NO
88.0197	0.272988	0.192718	0.0162533	NO
195.84	-0.123913	0.161175	0.0594275	NO
211.23	-0.166762	0.170372	0.0401153	NO
1450.81	0.0226354	0.0780325	0.130904	NO
5.32643	-0.12253	0.370869	0.123878	NO
1273.53	0.127436	0.133942	0.0424928	NO
1.44401	-0.0388818	0.374425	0.173573	NO
155.647	-3.31081	0.330019	1.36806e-25	DOWN	Il1r1
4.2253	-0.0358881	0.322606	0.171506	NO
2.38192	0.217783	0.422391	0.0930944	NO
1.15031	0.0193794	0.379984	0.189196	NO
0.853429	0.141349	0.410305	0.121383	NO
174.635	0.255915	0.186793	0.0179626	NO
236.42	1.71712	0.137237	1.1004e-37	UP	Slc9a2
50.4442	-0.113363	0.194155	0.0821586	NO
0.298609	0.0146293	0.384864	0.195126	NO
482.976	0.891404	0.0834452	2.62438e-28	UP	Pou3f3
241.814	0.0170798	0.178439	0.175439	NO
61.3692	0.0900236	0.198868	0.102939	NO
481.384	0.0650562	0.115799	0.0856097	NO
256.115	0.0819068	0.0957494	0.0504357	NO
238.549	0.831794	0.187236	3.3563e-07	UP	Fhl2
320.361	-0.288823	0.119622	0.00111351	DOWN	Nck2
29.8928	-0.164147	0.421809	0.1138	NO
316.51	-0.259328	0.142379	0.00634326	DOWN	Uxs1
459.536	-0.331487	0.162161	0.0034289	DOWN	Tpp2
0.491234	-0.0179847	0.384873	0.190748	NO
19.1104	-0.0823286	0.282083	0.130471	NO
79.6113	-0.0584197	0.126982	0.101728	NO
180.194	-0.176196	0.14511	0.0254251	NO
203.479	-0.0969816	0.112731	0.0499445	NO
0.436437	0.0171516	0.384646	0.191539	NO
20.0345	-0.00783602	0.239099	0.198402	NO
21.5219	-0.60089	0.37314	0.0105649	NO
71.0889	1.11371	0.20013	5.99841e-10	UP	Col5a2
224.562	-0.378342	0.14194	0.000499286	DOWN	Wdr75
78.2556	0.301717	0.140718	0.00259765	UP	Slc40a1
30.4858	-0.198734	0.285481	0.0676916	NO
19.6678	0.377617	0.313553	0.0258826	NO
1152.62	-0.108587	0.142436	0.0599435	NO
541.836	-0.637209	0.0932337	1.8655e-13	DOWN	Tmeff2
59.351	0.128682	0.187137	0.0687387	NO
131.353	0.134921	0.117955	0.0289161	NO
115.19	-0.337149	0.146361	0.00162417	DOWN	Myo1b
1.16656	0.0750067	0.382947	0.151389	NO
211.6	-0.0231604	0.0853212	0.134746	NO
2656.42	-0.241474	0.101468	0.00123519	DOWN	Gls
212.861	0.562888	0.109123	7.23528e-09	UP	Nab1
41.7588	-0.0174267	0.180512	0.175184	NO
849.084	0.0654206	0.113593	0.0832884	NO
225.077	-0.0573137	0.115533	0.0961649	NO
112.542	-0.47165	0.132331	1.75777e-05	DOWN	Hibch
50.6628	0.400247	0.189581	0.00285331	UP	1700019D03Rik
2.18991	0.171627	0.388219	0.104698	NO
0.913845	0.0081198	0.382262	0.207822	NO
35.794	0.037392	0.201193	0.153391	NO
46.3892	-0.228533	0.245247	0.0441762	NO
68.2695	0.0179945	0.152064	0.169529	NO
111.678	0.432959	0.208939	0.00316546	UP	Asnsd1
4.2143	1.0939	0.683214	0.0108026	NO
33.2636	0.256335	0.232688	0.0313373	NO
186.529	0.771455	0.152242	1.17306e-08	UP	Hecw2
1.3017	0.0505442	0.378165	0.165713	NO
245.972	-0.0388997	0.114942	0.122426	NO
0.101427	-0.010719	0.385309	0.202306	NO
168.084	-0.0933209	0.163384	0.0840424	NO
65.0183	0.482067	0.187489	0.000704722	UP	Ankrd44
2158.03	-0.203615	0.11186	0.00635516	DOWN	Sf3b1
76.6395	-0.107467	0.177066	0.0789261	NO
844.115	0.00397444	0.12871	0.199458	NO
179.251	0.0226278	0.251986	0.177375	NO
534.357	0.1157	0.194321	0.0805783	NO
299.468	0.362469	0.111812	6.30622e-05	UP	Rftn2
60.2638	-0.163384	0.160048	0.0367035	NO
48.0655	-0.136603	0.185231	0.0627829	NO
0.171727	-0.0068359	0.385364	0.210119	NO
371.478	-0.789587	0.136103	1.7806e-10	DOWN	Plcl1
76.7072	4.17549	0.499485	1.12446e-18	UP	Satb2
176.505	0.30442	0.183968	0.00937684	UP	1700066M21Rik
68.4042	-0.105248	0.242106	0.106131	NO
104.591	-0.18925	0.149889	0.0228734	NO
116.925	0.999949	0.15789	5.58677e-12	UP	Spats2l
80.2065	0.017318	0.148845	0.170123	NO
5.77248	-0.0983569	0.302653	0.124534	NO
68.1717	-0.0942834	0.222701	0.10813	NO
12.0399	-0.0456021	0.290354	0.160198	NO
23.7974	-0.457836	0.332664	0.01773	NO
0.670547	0.0137609	0.382175	0.196107	NO
1016.03	0.0595686	0.0753611	0.0569056	NO
767.954	-0.111349	0.0797351	0.0169561	NO
86.748	-0.160253	0.203261	0.0570879	NO
149.57	-0.149032	0.123473	0.0257383	NO
224.538	-0.132393	0.12698	0.0351519	NO
449.988	0.0742163	0.292856	0.138784	NO
2.80307	0.255919	0.449514	0.0843796	NO
153.093	-0.337207	0.12047	0.000309944	DOWN	Cflar
19.6084	0.305861	0.300873	0.0371112	NO
0.612391	-0.0036834	0.38398	0.220312	NO
1884.93	-0.0685107	0.131747	0.0922763	NO
196.802	0.0197187	0.108598	0.154461	NO
0.482652	-0.0160963	0.382187	0.19276	NO
174.484	-0.136332	0.203497	0.0706537	NO
10.0554	-0.367366	0.43377	0.0512282	NO
762.143	-0.468188	0.205445	0.00174118	DOWN	Als2
3.41275	0.362814	0.63097	0.0834074	NO
59.5272	-0.737031	0.224124	5.2341e-05	DOWN	Fzd7
86.5291	0.549258	0.185198	0.000172224	UP	Gm973
309.481	-0.018669	0.227851	0.179401	NO
247.912	-0.238541	0.146165	0.00994715	DOWN	Nop58
1180.1	-0.064823	0.0914994	0.0661549	NO
529.304	-0.353015	0.146371	0.00112969	DOWN	Fam117b
310.548	-0.347978	0.100144	2.52483e-05	DOWN	Ica1l
234.818	-0.209571	0.107026	0.00440908	DOWN	Wdr12
135.224	-0.149161	0.124955	0.0263723	NO
134.7	0.172215	0.164389	0.0346901	NO
75.3457	0.325622	0.157065	0.00315758	UP	Cyp20a1
475.435	-0.0642624	0.222088	0.131006	NO
331.175	0.138819	0.144388	0.0414623	NO
30.1496	0.331059	0.264606	0.0234854	NO
0.353997	0.00532228	0.385172	0.217319	NO
0.516746	0.0211142	0.384586	0.18735	NO
1.64801	0.0758347	0.387963	0.15147	NO
39.4045	-0.735072	0.215998	3.27855e-05	DOWN	Pard3b
607.123	-1.7625	0.209099	7.10289e-19	DOWN	Nrp2
227.572	-0.288115	0.168239	0.00822408	DOWN	Ino80d
1110.65	0.0665622	0.0985603	0.0700191	NO
1011.52	0.042402	0.244657	0.156317	NO
134.322	0.782239	0.204082	5.5732e-06	UP	Zdbf2
933.605	0.576604	0.169729	3.38016e-05	UP	Adam23
1.64718	0.00886002	0.37471	0.205586	NO
7.06068	0.239476	0.3795	0.0753739	NO
143.047	-0.0052335	0.144872	0.195941	NO
396.786	-0.189417	0.13194	0.0155351	NO
372.175	-0.234419	0.103148	0.00175984	DOWN	Creb1
65.301	-0.0712985	0.16575	0.1071	NO
51.6318	0.0607291	0.188034	0.124904	NO
9.52424	-0.348132	0.447088	0.0584374	NO
334.118	-0.20921	0.168732	0.0241415	NO
0.116634	-0.0107399	0.38532	0.202252	NO
0.0804188	-0.00235113	0.38531	0.223245	NO
1.5253	0.129178	0.401998	0.125253	NO
50.3107	0.915281	0.236617	4.85795e-06	UP	D630023F18Rik
323.295	0.187827	0.153176	0.0248561	NO
382.768	-0.0589459	0.131691	0.103545	NO
2.91932	0.181327	0.415322	0.105869	NO
10065	0.00432879	0.185356	0.205867	NO
2589.59	-0.439749	0.113338	4.68745e-06	DOWN	Unc80
175.618	-0.22951	0.103252	0.00204198	DOWN	Rpe
162.838	-0.446385	0.151779	0.000185367	DOWN	Kansl1l
221.017	0.283639	0.117494	0.00111755	UP	Acadl
0.527741	0.0309612	0.384217	0.179848	NO
2.50414	0.0437221	0.348506	0.167643	NO
1108.31	-0.19104	0.101253	0.00545254	DOWN	Lancl1
2.41829	-0.0670036	0.361328	0.153512	NO
280.571	0.606488	0.169608	1.68282e-05	UP	Erbb4
31.0911	0.470289	0.235226	0.00384718	UP	Ikzf2
8.20713	-0.0969762	0.376426	0.13772	NO
35.2074	2.09961	0.418877	1.48089e-08	UP	Vwc2l
3.97084	0.118306	0.330743	0.119259	NO
1.5594	0.0943443	0.397027	0.14205	NO
256.562	0.416026	0.0860612	4.39513e-08	UP	Atic
396.617	0.940429	0.29337	7.26054e-05	UP	Fn1
1.99572	0.0666028	0.389256	0.1567	NO
32.0439	-0.423518	0.239135	0.00719123	DOWN	Mreg
30.6703	-0.13894	0.286789	0.098028	NO
109.336	0.0532256	0.159773	0.12353	NO
147.156	0.085032	0.102019	0.0525034	NO
181.565	-0.203854	0.197208	0.0358625	NO
589.27	-0.103313	0.0774933	0.0196833	NO
0.0413637	-0.00224486	0.385339	0.223531	NO
105.299	-0.0238961	0.314505	0.181129	NO
145.445	-0.35835	0.387014	0.0444263	NO
1320.32	-1.23176	0.272626	2.47788e-07	DOWN	Igfbp5
0.220468	-0.000419269	0.385099	0.227839	NO
282.61	0.645404	0.223863	0.000231334	UP	Tns1
0.702829	-0.0493461	0.38266	0.166867	NO
0.157092	-0.00943873	0.385407	0.204829	NO
0.244684	0.00413254	0.385099	0.219681	NO
2084.25	-0.020027	0.169877	0.169747	NO
0.0396488	-0.00615685	0.385322	0.213147	NO
923.149	0.0798921	0.219453	0.118158	NO
1147.8	1.0771	0.132456	8.81936e-18	UP	Pnkd
218.12	0.888147	0.1007	3.15963e-20	UP	Tmbim1
17.3296	0.512117	0.438846	0.0277787	NO
19.4285	0.377146	0.238684	0.0112796	NO
135.594	0.329608	0.15492	0.00272678	UP	Ctdsp1
3.42441	0.157182	0.391276	0.11169	NO
180.995	-0.206516	0.178937	0.0283432	NO
207.45	-0.116359	0.0937865	0.0240655	NO
199.019	0.223416	0.125017	0.00692428	UP	Plcd4
273.432	-0.209049	0.182527	0.0287899	NO
153.025	-0.0137429	0.122752	0.171308	NO
291.272	0.219541	0.148802	0.0142136	NO
40.4765	0.474315	0.260362	0.00633733	UP	Stk36
187.725	-0.471543	0.157732	0.000161007	DOWN	Ttll4
27.5612	1.03869	0.271008	5.6396e-06	UP	Cyp27a1
0.564337	-0.00229272	0.384024	0.223372	NO
0.568953	-0.0713361	0.392174	0.154401	NO
14.1087	-0.217266	0.376921	0.083209	NO
1013.9	0.644565	0.164445	4.04088e-06	UP	Cdk5r2
0.17365	0.0207732	0.385783	0.187732	NO
0.54108	0.0165232	0.382652	0.192291	NO
43.388	0.99879	0.702806	0.016033	NO
1.48442	-0.0460022	0.370177	0.167901	NO
21.3716	-0.0130073	0.22308	0.186144	NO
3.73462	-0.581186	1.03341	0.0855501	NO
180.489	-0.132488	0.12933	0.0364688	NO
1329.88	-0.243857	0.104471	0.00145557	DOWN	Retreg2
165.338	-0.148307	0.187264	0.0566686	NO
170.467	0.0493132	0.112435	0.105445	NO
968.483	-0.0292001	0.143195	0.149852	NO
133.29	0.091888	0.161307	0.0843201	NO
76.8889	-0.110598	0.194402	0.0845581	NO
355.226	0.0432566	0.117798	0.117649	NO
3801.82	0.0132527	0.119293	0.171585	NO
0.0376703	-0.00198786	0.385338	0.22429	NO
665.214	0.597851	0.10207	1.44714e-10	UP	Dnajb2
3787.72	0.583356	0.146532	3.03272e-06	UP	Ptprn
154.46	0.757296	0.331913	0.00172796	UP	Resp18
171.804	0.0517936	0.152064	0.122058	NO
11.3674	0.265522	0.379234	0.0671219	NO
914.844	-0.039618	0.172533	0.143886	NO
220.28	-0.391277	0.0973042	2.48875e-06	DOWN	Gmppa
32.381	-0.245545	0.228896	0.0329871	NO
526.64	0.249149	0.215431	0.0282601	NO
264.752	0.00523647	0.188398	0.202341	NO
101.989	-0.83629	0.268723	0.000103441	DOWN	Obsl1
145.003	-0.848875	0.268293	8.55238e-05	DOWN	Inha
209.391	0.147715	0.107701	0.0178738	NO
698.671	0.128764	0.172269	0.0617204	NO
3846.61	-0.60499	0.119066	1.12057e-08	DOWN	Epha4
1.18194	-0.0030187	0.385364	0.221231	NO
1.80216	0.0134055	0.369202	0.19583	NO
58.2206	0.240692	0.164182	0.0145679	NO
505.017	-0.0189535	0.11934	0.159777	NO
2.26462	0.0880984	0.382793	0.143662	NO
1483.82	0.287821	0.0629523	1.91087e-07	UP	Acsl3
49.4275	0.0766474	0.231462	0.123776	NO
4.96875	0.231899	0.383765	0.0794764	NO
1923.11	0.162379	0.0983257	0.00945412	UP	Scg2
13.815	-1.47095	0.447891	5.35825e-05	DOWN	Ap1s3
251.805	-0.0675831	0.106586	0.0748846	NO
152.326	0.0783521	0.14841	0.0908395	NO
1172.85	0.659924	0.100177	9.82027e-13	UP	Serpine2
2.02638	0.0351716	0.360148	0.174968	NO
1069.14	0.0213832	0.118541	0.154663	NO
963.504	-2.15602	0.19847	2.18162e-29	DOWN	Dock10
160.258	0.760354	0.135803	4.9641e-10	UP	Nyap2
146.691	-0.7656	0.213204	1.57963e-05	DOWN	Irs1
65.3967	-0.0420847	0.186731	0.144924	NO
9.76103	-0.0042175	0.321408	0.217827	NO
6.12084	-0.146418	0.377727	0.114004	NO
1082.05	0.172333	0.0930863	0.00592025	UP	Mff
0.124316	0.00514428	0.385082	0.217728	NO
684.259	-0.0576093	0.0717373	0.0557257	NO
27.0799	0.368827	0.302106	0.0250621	NO
0				NO
0				NO
4.1223	-0.0066824	0.339276	0.20881	NO
2595.21	-0.573864	0.148472	4.88745e-06	DOWN	Sphkap
235.863	1.02519	0.151173	2.95251e-13	UP	Pid1
729.506	0.755568	0.118197	3.6796e-12	UP	Dner
1436.28	-0.08011	0.152887	0.0915381	NO
9.20933	0.216933	0.352909	0.0776485	NO
87.33	0.785655	0.233844	3.92402e-05	UP	Slc16a14
0.305023	0.00604907	0.384751	0.213903	NO
0.17043	0.0128168	0.385414	0.198	NO
0				NO
8.08069	0.158317	0.319261	0.0962649	NO
2.10459	0.191818	0.404651	0.0995539	NO
26.0989	0.296244	0.268525	0.0311911	NO
5.5671	-0.0266045	0.326067	0.179518	NO
1378.8	0.218227	0.0679044	7.02563e-05	UP	Cab39
6365.79	0.0219351	0.162731	0.165474	NO
8.89885	-0.058598	0.327225	0.155067	NO
6.70373	0.220617	0.358158	0.0775109	NO
104.689	0.0197852	0.147467	0.165593	NO
1280.89	0.0373322	0.126027	0.129834	NO
3.05972	0.128623	0.344249	0.116244	NO
271.6	-0.0119481	0.11142	0.172728	NO
6.02366	0.0616507	0.359588	0.15666	NO
0.177232	0.010008	0.384922	0.203571	NO
2429.19	0.0185015	0.100877	0.154058	NO
1.20696	-0.0258197	0.37369	0.182967	NO
0.256408	0.00689558	0.385137	0.20993	NO
391.504	-0.133746	0.273882	0.0973466	NO
175.47	0.231481	0.185244	0.0235733	NO
139.512	-0.0526508	0.172709	0.12825	NO
8.73659	0.0925599	0.337748	0.134315	NO
197.637	0.0146509	0.114346	0.167086	NO
10.8492	-0.434169	0.38079	0.0291969	NO
0.244793	-0.0107655	0.385191	0.202198	NO
0				NO
348.935	0.100599	0.109218	0.0449454	NO
123.174	0.861322	0.1607	2.37127e-09	UP	Efhd1
727.964	-0.175482	0.102453	0.00820999	DOWN	Gigyf2
37.4842	-0.096834	0.395041	0.140581	NO
0.15992	-0.0116884	0.385374	0.199966	NO
699.125	0.14587	0.102037	0.0157517	NO
3.08924	-0.0361747	0.334978	0.172432	NO
131.364	0.427031	0.211079	0.00364025	UP	Inpp5d
461.119	0.0226771	0.118047	0.152158	NO
11.8529	0.430403	0.316367	0.0184093	NO
1196.23	-0.441899	0.121866	1.26128e-05	DOWN	Dgkd
186.328	-0.397891	0.148714	0.000486942	DOWN	Usp40
3.11594	0.101737	0.350104	0.130718	NO
0.0878917	0.0059898	0.385293	0.214087	NO
5.77012	0.251036	0.461258	0.0884284	NO
0				NO
6.90473	0.467001	0.513234	0.0458862	NO
0				NO
0.228426	0.0156484	0.385458	0.193751	NO
284.968	0.0316652	0.116696	0.134787	NO
1.32417	0.100824	0.384376	0.136675	NO
0.279651	-0.00830921	0.385133	0.207666	NO
0.755334	0.020631	0.38119	0.187598	NO
260.443	0.723071	0.140185	7.35125e-09	UP	Arl4c
279.348	1.20811	0.129328	1.47815e-22	UP	Sh3bp4
960.344	-0.324737	0.188589	0.00799324	DOWN	Agap1
0.696129	0.00476356	0.384847	0.218724	NO
0.376084	-0.031379	0.386632	0.179673	NO
7.00931	-0.55211	0.462449	0.026359	NO
95.6954	-0.523814	0.162244	6.57241e-05	DOWN	Ackr3
656.789	0.0204356	0.148373	0.164856	NO
20.2591	-1.01433	0.361894	0.00030668	DOWN	Col6a3
16.1992	0.00196926	0.260151	0.221472	NO
0.216166	-0.00954786	0.385433	0.204634	NO
0.256283	-0.00977981	0.385277	0.204121	NO
624.586	0.168978	0.089133	0.00531572	UP	Lrrfip1
0.420999	0.0235391	0.386065	0.185318	NO
360.981	0.137212	0.161101	0.0507698	NO
178.373	0.146069	0.14785	0.0394576	NO
119.558	0.131622	0.137488	0.0418707	NO
0.597679	-0.0161354	0.385405	0.192929	NO
0.450337	-0.0130072	0.384692	0.19756	NO
1.09782	-0.110874	0.395729	0.13294	NO
291.166	-0.202322	0.173371	0.027765	NO
54.9049	-0.403721	0.273874	0.0142528	NO
257.004	0.0757807	0.145797	0.0923162	NO
143.287	-0.0540197	0.12275	0.105142	NO
363.849	-0.175691	0.105829	0.00927709	DOWN	Asb1
5.58617	0.121885	0.349419	0.120504	NO
410.807	0.312317	0.106894	0.000203254	UP	Hdac4
1177.25	0.288471	0.152237	0.0053524	UP	Ndufa10
654.229	0.0295753	0.321341	0.176692	NO
6.77937	-0.905692	0.817744	0.0308119	NO
1169.34	-0.283896	0.186261	0.0128082	NO
4.52567	-0.000198463	0.314231	0.228395	NO
74.3448	0.246158	0.256348	0.0415929	NO
210.784	0.09627	0.124928	0.0591519	NO
181.415	0.223206	0.119753	0.00573023	UP	Capn10
29.0957	-0.695542	0.295427	0.00133903	DOWN	Gpr35
0.247352	-0.0167302	0.385614	0.192141	NO
10086.7	0.116678	0.209749	0.0866215	NO
0.468562	-0.000805555	0.384979	0.226799	NO
10.3293	0.05196	0.351138	0.162421	NO
102.947	-0.583662	0.20425	0.000248983	DOWN	Sned1
79.0756	0.0124173	0.168814	0.181671	NO
24.2996	-0.072022	0.24312	0.129792	NO
691.411	0.0802902	0.0723195	0.0306954	NO
2.05979	0.00376028	0.357495	0.219827	NO
1882.58	-0.0191817	0.153883	0.167782	NO
0.607626	0.0214826	0.383979	0.187006	NO
379.752	0.0717948	0.0908482	0.0569602	NO
56.0699	-0.229922	0.280349	0.0539825	NO
1977.64	0.317273	0.0909927	2.42404e-05	UP	Stk25
569.955	-1.74301	0.371366	1.0197e-07	DOWN	Bok
129.074	0.155054	0.143797	0.0326263	NO
487.579	0.074813	0.0948173	0.0570332	NO
182.239	-0.135806	0.145562	0.0440103	NO
116.45	0.158328	0.138545	0.0290003	NO
91.2796	-0.345831	0.14282	0.0010854	DOWN	D2hgdh
0.19991	-0.00479122	0.385105	0.218691	NO
0.181924	-0.0152249	0.385583	0.194328	NO
0.715857	-0.00169306	0.383855	0.224858	NO
97.4921	0.673968	0.140778	5.67089e-08	UP	Neu4
0.517284	-0.0138822	0.385104	0.19607	NO
213.393	-0.00834767	0.210802	0.194272	NO
108.914	-0.595113	0.166171	1.63448e-05	DOWN	St8sia4
23.7473	-1.02591	0.283714	1.36078e-05	DOWN	Slco4c1
0				NO
0.0896507	0.00317157	0.385244	0.221021	NO
0.0427485	-0.00211879	0.385337	0.22399	NO
249.159	0.026764	0.118006	0.144537	NO
152.32	0.068913	0.108633	0.0748454	NO
70.013	-0.468345	0.22856	0.00336712	DOWN	Gin1
1294.27	-0.0968578	0.0928323	0.0350749	NO
0				NO
188.263	-0.20998	0.140119	0.0135614	NO
2.88036	0.084917	0.370887	0.143967	NO
130.83	0.789232	0.198388	3.05205e-06	UP	Cdh20
35.7561	0.0452966	0.257224	0.155692	NO
119.625	-0.0983689	0.174882	0.0855104	NO
545.798	-0.187499	0.0827306	0.00178428	DOWN	Relch
22.0362	-0.126351	0.255225	0.0963649	NO
13.7903	0.236305	0.323627	0.063457	NO
200.876	-0.141251	0.138785	0.0370171	NO
848.395	0.254672	0.140836	0.00650594	UP	Phlpp1
95.234	0.713667	0.197166	1.31064e-05	UP	Bcl2
270.858	-0.0924801	0.108388	0.0506818	NO
312.916	-0.397515	0.0818406	3.81355e-08	DOWN	Vps4b
0.187487	0.0130171	0.385263	0.197579	NO
0				NO
0				NO
0.0835881	0.00561065	0.385292	0.215438	NO
1.12266	-0.293266	0.554334	0.0906399	NO
0				NO
26.3971	-1.23772	0.299135	1.60296e-06	DOWN	Serpinb8
29.4521	1.80604	0.383677	9.40259e-08	UP	Cdh7
68.1945	0.681205	0.204076	4.23156e-05	UP	Cdh19
133.895	-0.445205	0.154742	0.000235953	DOWN	Dsel
262.44	-1.02191	0.188655	1.60703e-09	DOWN	Cntnap5a
622.702	0.0748965	0.174924	0.107343	NO
234.412	-0.419756	0.121849	2.71418e-05	DOWN	Nifk
782.353	-0.266985	0.204457	0.020899	NO
28.0268	0.0279261	0.23297	0.169053	NO
41.1029	0.0850648	0.190319	0.103747	NO
54.9543	2.14197	0.224034	2.19703e-23	UP	Inhbb
124.665	0.797717	0.127486	1.10059e-11	UP	Ralb
78.0494	-0.00638961	0.152879	0.192966	NO
47.3266	0.0142599	0.174072	0.17942	NO
449.577	0.132168	0.117695	0.030105	NO
75.9243	0.0768943	0.163367	0.100097	NO
2.46417	0.122708	0.379841	0.124883	NO
6.32249	0.163699	0.338478	0.0981483	NO
4.35221	-0.227611	0.420897	0.0888463	NO
554.719	0.0362993	0.292235	0.167941	NO
15.2875	-0.0108124	0.276644	0.19457	NO
50.0383	-0.453287	0.16858	0.000465228	DOWN	Steap3
417.963	-4.14299	0.765505	1.66979e-09	DOWN	C1ql2
1.06265	-0.0199618	0.382037	0.18857	NO
421.745	-0.340782	0.0930839	1.12351e-05	DOWN	Insig2
317.348	0.0220092	0.154323	0.163719	NO
46.5378	3.66591	0.351264	4.65972e-27	UP	Htr5b
61.9686	-0.0997152	0.232267	0.107242	NO
202.779	0.924261	0.198475	1.22142e-07	UP	Dpp10
1222.45	-0.000136028	0.106462	0.227638	NO
153.818	0.492553	0.152742	6.69644e-05	UP	Slc35f5
0.432133	0.0215749	0.385013	0.186986	NO
358.877	-0.683094	0.130404	4.52009e-09	DOWN	Lypd1
57.5843	0.20553	0.196122	0.0346594	NO
574.872	0.00607574	0.213416	0.201732	NO
49.0446	1.0067	0.218795	1.64928e-07	UP	Tmem163
0.874443	-0.0183601	0.377135	0.190049	NO
377.478	-0.467517	0.268973	0.00773181	DOWN	Ccnt2
61.712	0.878214	0.241881	1.24733e-05	UP	Map3k19
818.443	0.258143	0.0863263	0.000160027	UP	Rab3gap1
90.5711	0.764633	0.218773	2.32667e-05	UP	Zranb3
1352.04	0.733613	0.152162	4.73711e-08	UP	R3hdm1
756.56	0.092892	0.132179	0.0667422	NO
503.706	-3.08905	0.254144	1.08735e-35	DOWN	Lct
156.009	-2.29459	0.171379	1.17691e-42	DOWN	Mcm6
25.3918	-0.579871	0.277391	0.00299881	DOWN	Cxcr4
130.002	-0.0244679	0.149115	0.15837	NO
41.3499	0.982298	0.268794	1.15456e-05	UP	Cd55
0.6551	0.00422738	0.384522	0.219519	NO
5.60359	-0.518144	0.637745	0.0548792	NO
404.658	-0.124016	0.152349	0.0547356	NO
75.9318	-0.363551	0.153021	0.00124399	DOWN	Yod1
17.9028	0.230169	0.310492	0.0622604	NO
0.0591534	0.00560247	0.385218	0.215786	NO
0				NO
0.193644	-0.00330698	0.384994	0.220828	NO
0.578319	0.0171196	0.384371	0.191558	NO
0.939859	0.00436969	0.380531	0.219195	NO
180.805	-0.0655495	0.113723	0.0832289	NO
116.853	0.499032	0.162693	0.000121045	UP	Dyrk3
259.532	-0.31313	0.111489	0.000298646	DOWN	Eif2d
34.5831	0.39585	0.290967	0.0183981	NO
12.0798	0.00707628	0.250379	0.201894	NO
749.285	0.531402	0.0915909	1.74312e-10	UP	Srgap2
12.6979	0.0147641	0.302609	0.19003	NO
6.13943	2.65592	1.21282	0.00226194	UP	Avpr1b
0.696168	0.000406876	0.385147	0.227916	NO
9.75181	-0.0940597	0.275885	0.121997	NO
2.17782	0.0213533	0.368192	0.186297	NO
17.5117	-0.191157	0.240243	0.0564688	NO
684.902	0.0669062	0.17553	0.114899	NO
31.8869	0.109544	0.21817	0.0953659	NO
830.883	-0.145458	0.17119	0.0509812	NO
6.09363	0.47478	0.469367	0.0375197	NO
29.5038	0.512101	0.297296	0.00798627	UP	Elk4
579.313	0.251303	0.115891	0.00242616	UP	Mfsd4a
125.646	0.940334	0.167931	4.84615e-10	UP	Cdk18
1.3334	-0.0683897	0.384548	0.155349	NO
3.03711	-0.0684862	0.359026	0.152502	NO
35.9792	1.29539	0.488018	0.000523366	UP	Klhdc8a
13.4824	0.0567029	0.281752	0.150216	NO
2182.5	0.0176788	0.165607	0.172826	NO
665.728	-0.00755478	0.109625	0.183025	NO
500.944	-0.785757	0.125365	9.73163e-12	DOWN	Rbbp5
1053.53	1.29699	0.174602	1.72624e-15	UP	Cntn2
2695.25	0.394652	0.200118	0.00418116	UP	Nfasc
1680.36	0.0196179	0.0970411	0.150095	NO
578.207	-0.124337	0.118042	0.0343375	NO
154.549	0.472644	0.15498	0.000129956	UP	Pik3c2b
393.508	-0.00651181	0.121712	0.187961	NO
519.598	0.113317	0.203316	0.0864232	NO
0.880639	-0.0629527	0.388686	0.158833	NO
1.12571	-0.0136453	0.381437	0.196218	NO
0.516864	0.00524892	0.384923	0.217483	NO
7.29533	0.167262	0.317715	0.0910991	NO
44.0063	0.27368	0.197642	0.0173458	NO
67.3733	-0.0559746	0.336522	0.157988	NO
756.208	-0.386411	0.078055	2.15872e-08	DOWN	Zc3h11a
212.234	-0.454077	0.236654	0.00501187	DOWN	Zbed6
0.449623	-0.000305707	0.38449	0.228287	NO
633.35	-1.22007	0.289539	1.15217e-06	DOWN	Atp2b4
2.49998	-0.0150207	0.352685	0.192554	NO
264.344	0.152579	0.171483	0.047587	NO
29.1878	-1.964	0.597555	5.27528e-05	DOWN	Fmod
141.571	-1.3353	0.154292	1.06093e-19	DOWN	Btg2
0.376247	-0.0193409	0.385795	0.189576	NO
0.775012	-0.06497	0.380629	0.156881	NO
7.71885	-0.177231	0.40185	0.105021	NO
2481.55	-0.0591296	0.122523	0.0982687	NO
0.240654	-0.00711791	0.384612	0.209414	NO
1040.28	-0.527688	0.139524	6.91172e-06	DOWN	Ppfia4
529.199	-0.0265864	0.144556	0.153815	NO
205.596	0.520525	0.115863	2.73741e-07	UP	Cyb5r1
490.426	0.205946	0.0926173	0.00203901	UP	Adipor1
406.558	-0.0891902	0.0982667	0.0460213	NO
195.969	0.164561	0.102849	0.0108191	NO
0.974954	0.0493343	0.384191	0.167007	NO
672.042	-0.105639	0.151789	0.0677296	NO
165.176	2.08541	0.203354	1.93075e-26	UP	Syt2
1174.41	-0.296023	0.223322	0.0199607	NO
6.89765	-1.2192	0.757103	0.010573	NO
32.5238	-1.5114	0.231785	1.81446e-12	DOWN	Lgr6
0.695016	-0.0456967	0.387387	0.169707	NO
1208.7	-0.0470145	0.0776041	0.079162	NO
1376.01	0.463604	0.105222	4.05691e-07	UP	Gpr37l1
0.474204	-0.0156383	0.38501	0.193713	NO
323.102	-0.198299	0.0995436	0.00393758	DOWN	Rnpep
326.821	0.0574133	0.210109	0.134397	NO
13.7687	-0.483744	0.405009	0.0263457	NO
497.826	0.00507906	0.115054	0.191728	NO
1378.45	0.121646	0.154595	0.057416	NO
1210.06	-0.213369	0.113598	0.00553321	DOWN	Nav1
1772.19	0.781978	0.104712	1.3428e-15	UP	Csrp1
67.7513	0.347602	0.30184	0.0284823	NO
23.7077	0.410058	0.387609	0.0339867	NO
14.059	1.05441	0.319969	4.99025e-05	UP	Lad1
9.16345	0.338846	0.445041	0.0600728	NO
0.398565	0.0157208	0.3854	0.193564	NO
5.4298	-0.160558	0.376567	0.107686	NO
465.016	-0.241237	0.175989	0.0179182	NO
0.041794	0.00497271	0.385267	0.218023	NO
4.18442	0.335525	0.529341	0.075002	NO
529.618	0.881191	0.262973	4.07515e-05	UP	Kif21b
3.85946	0.0205433	0.340379	0.18551	NO
20.0806	0.910253	0.329006	0.000349104	UP	Inava
34.4641	0.728647	0.289985	0.000829665	UP	Gpr25
1516.77	0.0232217	0.138582	0.157666	NO
56.1289	0.390512	0.170517	0.00167559	UP	Ddx59
4.12429	0.000202588	0.326636	0.22841	NO
356.185	-0.0609516	0.136165	0.103505	NO
0.282234	-0.0136856	0.38505	0.196347	NO
28.1442	0.318556	0.254501	0.0234603	NO
0.041794	0.00497271	0.385267	0.218039	NO
319.915	0.173471	0.106692	0.0101304	NO
156.023	-2.09578	0.239358	5.36353e-20	DOWN	Lhx9
24.8503	0.046648	0.315096	0.162381	NO
64.9521	-0.342943	0.309229	0.0307536	NO
6.5102	0.248552	0.370139	0.0704805	NO
173.415	-0.0879378	0.107559	0.0542333	NO
5.2271	-0.0426114	0.337751	0.167404	NO
0.194825	-0.00294182	0.385314	0.221391	NO
0.255478	-0.0117932	0.385463	0.199766	NO
0.548132	0.00367716	0.384972	0.220344	NO
150.928	-0.22203	0.194319	0.0290284	NO
239.097	-0.620712	0.159651	4.57776e-06	DOWN	Kcnt2
286.688	-0.249691	0.15179	0.00964007	DOWN	Cdc73
355.182	-0.248342	0.0900922	0.000364291	DOWN	B3galt2
446.394	-0.196397	0.0876543	0.00194861	DOWN	Glrx2
452.875	-0.116569	0.109692	0.0336216	NO
230.482	0.0588233	0.163545	0.11883	NO
211.364	0.447343	0.245168	0.00628992	UP	Rgs2
2.61038	-5.32711	1.81196	0.000187061	DOWN	Rgs13
0.65307	-0.0298727	0.382828	0.18045	NO
0.278252	0.00855699	0.384998	0.207161	NO
72.2323	0.343809	0.210195	0.00984428	UP	Brinp3
22.2386	0.38987	0.273953	0.0159598	NO
294.348	-1.38446	0.10011	3.32479e-45	DOWN	Ptgs2
50.1258	-0.278414	0.213777	0.0210415	NO
0				NO
492.253	-0.189222	0.0760618	0.000909478	DOWN	Odr4
1075.38	-0.228288	0.126988	0.0067442	DOWN	Tpr
11.3936	-1.36563	0.496145	0.000368857	DOWN	Prg4
23.9195	0.270705	0.285572	0.0427223	NO
918.114	0.320813	0.0796163	2.42301e-06	UP	Ivns1abp
72.4177	-0.0612313	0.154232	0.11244	NO
221.912	0.077488	0.108385	0.0652849	NO
266.221	0.209839	0.129141	0.0101783	NO
24.339	0.304483	0.329572	0.0445937	NO
444.558	-0.0614728	0.133634	0.101748	NO
897.22	-0.433691	0.132865	5.91634e-05	DOWN	1700025G04Rik
59.0354	-0.0209885	0.273646	0.180857	NO
41.1538	0.303547	0.21826	0.017237	NO
1195.37	-0.0802081	0.153816	0.092017	NO
0.0558039	-0.00873747	0.385193	0.206498	NO
1190.51	0.462894	0.181502	0.000744881	UP	Arpc5
21.7647	0.0319274	0.239059	0.165733	NO
805.085	-0.237568	0.14589	0.0100108	NO
1228.04	-0.463427	0.153512	0.000145629	DOWN	Nmnat2
19.8134	-0.0674129	0.297382	0.144578	NO
296.565	-0.204959	0.204904	0.0383573	NO
15.2915	-0.731043	0.366971	0.00393304	DOWN	Shcbp1l
1122.81	-0.241389	0.15918	0.0130659	NO
24.6587	-0.125627	0.195998	0.074103	NO
1006.49	-0.719958	0.200186	1.47219e-05	DOWN	Rgs8
37.9153	0.209482	0.22987	0.0457849	NO
69.7749	-0.534038	0.140349	6.33826e-06	DOWN	Rnasel
20.4846	1.20876	0.311703	4.71549e-06	UP	Rgsl1
7.6732	0.150169	0.326178	0.101607	NO
0.0469021	0.00535683	0.385254	0.216727	NO
0.305022	-0.00115402	0.384972	0.225909	NO
13122.7	0.334095	0.0788412	1.04333e-06	UP	Glul
2.27215	-0.216772	0.436784	0.0961449	NO
3752.17	-0.593755	0.188269	9.03538e-05	DOWN	Cacna1e
210.523	0.398585	0.159499	0.00087416	UP	Ier5
32.6322	-0.26482	0.265373	0.0385957	NO
746.849	0.113463	0.077828	0.0148262	NO
61.0198	0.276403	0.200583	0.0176528	NO
1006.24	-1.08128	0.160666	3.87436e-13	DOWN	Xpr1
227.411	-0.0261773	0.157548	0.158029	NO
3.05152	-0.0611191	0.366835	0.157908	NO
190.38	-0.16444	0.115274	0.0158452	NO
434.865	-0.161461	0.195655	0.0536074	NO
254.33	0.193866	0.106314	0.00629584	UP	Tor1aip1
364.945	-0.0488256	0.121271	0.111528	NO
123.529	0.0840765	0.172963	0.0977073	NO
25.4663	-1.66522	0.521971	7.72027e-05	DOWN	Tdrd5
0.379785	-0.0080767	0.384915	0.207996	NO
3.5417	0.0218755	0.355708	0.185068	NO
160.575	0.109786	0.141652	0.0587667	NO
923.325	-0.37356	0.168546	0.0020838	DOWN	Abl2
50.7295	0.0401971	0.193825	0.149063	NO
895.327	0.396581	0.119639	4.61651e-05	UP	Fam20b
479.209	-0.282683	0.117822	0.00117085	DOWN	Ralgps2
9.08273	-0.35286	0.349499	0.0376773	NO
0.678207	0.0188357	0.38522	0.190011	NO
768.783	-0.822189	0.184992	3.3255e-07	DOWN	Rasal2
55.3595	0.109248	0.211271	0.0927551	NO
11.3832	-1.67556	0.643041	0.000624556	DOWN	Sec16b
728.044	0.367092	0.145187	0.000793285	UP	Brinp2
2186.1	-0.209079	0.159654	0.0206623	NO
10.6983	-0.821906	0.409716	0.00378023	DOWN	Pappa2
131.865	-0.106188	0.142004	0.0616646	NO
2155.13	-0.531757	0.264444	0.00374045	DOWN	Tnr
0.377002	-0.00862529	0.384688	0.206935	NO
13.6673	0.00813259	0.290748	0.202109	NO
1.45147	-0.0165149	0.363581	0.1912	NO
190.325	-0.0578564	0.217724	0.135977	NO
476.612	0.176946	0.175545	0.0377877	NO
1482.06	-0.407326	0.0958607	9.68383e-07	DOWN	Rabgap1l
25.9953	-0.133582	0.24994	0.089842	NO
256.867	-0.230899	0.149232	0.0121744	NO
0.587034	0.00430985	0.379698	0.219292	NO
178.817	-0.25378	0.155858	0.0100267	NO
165.495	-0.0664942	0.129121	0.0932738	NO
8.47103	-0.165929	0.324022	0.0938315	NO
173.921	-0.120003	0.167655	0.0651527	NO
368.828	-0.351279	0.140482	0.000864192	DOWN	Ankrd45
7.9218	-0.2398	0.384679	0.0764709	NO
1393.72	0.268496	0.194971	0.0176749	NO
0				NO
0.210997	0.00174334	0.384514	0.224684	NO
0.9649	-0.0532814	0.387441	0.164876	NO
253.939	0.0795701	0.0842309	0.0431003	NO
0.485029	-0.000431837	0.384166	0.227746	NO
87.1327	0.054658	0.169873	0.125212	NO
673.267	-0.0409154	0.140241	0.130492	NO
680.174	0.0672325	0.142719	0.100056	NO
91.8294	-1.36154	0.425469	7.39376e-05	DOWN	Myoc
0.493145	0.00442017	0.383969	0.21913	NO
1476.1	-0.41794	0.179505	0.00149624	DOWN	Prrc2c
0.382115	0.00283935	0.384699	0.2216	NO
46.9695	-0.247988	0.227194	0.0318374	NO
6.95661	-0.323415	0.389548	0.0529666	NO
0.0925333	-0.0111677	0.385397	0.201355	NO
0.107431	-0.00243613	0.385323	0.222911	NO
50.4479	0.0649618	0.190861	0.122099	NO
82.7167	0.0807719	0.162336	0.0959449	NO
2197.52	0.111537	0.067986	0.00971041	UP	Kifap3
220.406	-0.108818	0.153435	0.0659846	NO
33.7146	-0.543211	0.332668	0.00992337	DOWN	Mettl18
0.25293	-0.00716272	0.385084	0.209397	NO
0.969087	-0.0142264	0.382953	0.195497	NO
1.64045	-0.0176331	0.372359	0.190653	NO
39.7336	-0.123978	0.401181	0.12751	NO
102.264	0.392251	0.165085	0.00123959	UP	Slc19a2
183.67	0.0159678	0.128595	0.167961	NO
179.263	-0.137002	0.117502	0.0278471	NO
99.8705	-0.0662741	0.175734	0.115714	NO
13357.3	0.296798	0.0648148	1.84166e-07	UP	Atp1b1
0.192185	-0.000813704	0.385061	0.226752	NO
0.0396488	-0.00615685	0.385322	0.213163	NO
263.595	0.197099	0.156384	0.0229604	NO
344.57	0.294157	0.162385	0.00644521	UP	Tiprl
679.598	4.02995	0.18236	8.11687e-109	UP	Gpr161
855.079	-0.513577	0.094781	1.576e-09	DOWN	Dcaf6
359.11	-0.157132	0.273762	0.0835661	NO
8.29641	-1.19363	0.514544	0.00154462	DOWN	Adcy10
179.469	-0.149403	0.116869	0.0221709	NO
40.8904	0.545238	0.239313	0.00174648	UP	Rcsd1
147.985	-0.0372644	0.128271	0.130739	NO
1.90385	-1.86506	1.58856	0.0273971	NO
134.922	-0.309946	0.151901	0.00345805	DOWN	Pou2f1
0.156145	-0.00115539	0.384942	0.225893	NO
0.415345	-0.00221246	0.38416	0.22361	NO
1081.48	-0.778563	0.169033	1.61885e-07	DOWN	Ildr2
124.317	-0.231021	0.124261	0.00580808	DOWN	Tada1
493.768	0.306031	0.143093	0.00263567	UP	Pogk
0.084964	0.0107989	0.385338	0.202037	NO
0.208862	0.00398715	0.385011	0.219892	NO
0.0558039	-0.00873747	0.385193	0.206515	NO
180.677	0.207825	0.173031	0.0260013	NO
272.289	0.128334	0.111304	0.0283988	NO
229.572	-0.00346432	0.194439	0.210051	NO
251.917	0.105484	0.106196	0.0388986	NO
215.07	0.961759	0.311991	0.00011641	UP	Mgst3
0.15084	-0.0128109	0.385389	0.198018	NO
21.0686	1.22102	0.331109	1.01149e-05	UP	Rxrg
3.29263	-0.0599801	0.382096	0.160258	NO
1121.56	0.346263	0.0876059	3.51847e-06	UP	Pbx1
26.1267	0.20469	0.279814	0.0633444	NO
760.084	0.710957	0.120011	9.94474e-11	UP	Rgs5
1156.31	0.86396	0.086717	3.97921e-25	UP	Rgs4
153.236	0.175119	0.112717	0.0120417	NO
146.195	-0.192362	0.1571	0.0249203	NO
85.7199	-0.356295	0.208206	0.00825228	DOWN	Ddr2
358.799	0.606546	0.136034	3.11697e-07	UP	Uap1
2255.19	0.183024	0.0727205	0.000821631	UP	Uhmk1
0.479105	-0.00697599	0.385023	0.209689	NO
54.0439	-0.363694	0.237082	0.0124525	NO
5.4335	-0.20347	0.40123	0.0946875	NO
2072.88	0.805672	0.108789	2.09023e-15	UP	Nos1ap
477.536	-0.813416	0.104819	1.99142e-16	DOWN	Olfml2b
856.747	-0.933882	0.220966	1.11482e-06	DOWN	Atf6
0.422451	0.000717937	0.384928	0.227017	NO
80.4547	-0.0922019	0.153311	0.0799086	NO
4.53579	-0.0373677	0.343351	0.172117	NO
0.274153	-0.0112246	0.385251	0.201103	NO
0.175153	0.00619132	0.385087	0.212742	NO
16.9396	0.339365	0.263568	0.0218196	NO
1.7225	0.135205	0.404065	0.123306	NO
86.878	0.602872	0.187577	6.99993e-05	UP	Fcgr3
14.556	0.270195	0.453295	0.0804994	NO
649.572	0.0183869	0.192891	0.175537	NO
0.621423	-0.00392543	0.3846	0.219973	NO
251.992	0.780322	0.197177	3.41305e-06	UP	Pcp4l1
6.43931	-0.213096	0.377495	0.0851333	NO
591.084	0.493032	0.180745	0.000405794	UP	Tomm40l
3.69875	0.046402	0.351261	0.166131	NO
39.9985	0.0547553	0.225324	0.14103	NO
1519.39	0.137838	0.158024	0.0489489	NO
296.561	1.25535	0.142586	3.54502e-20	UP	Adamts4
326.167	0.0076746	0.147629	0.188703	NO
155.049	0.0265586	0.101646	0.136941	NO
297.588	0.307009	0.0937076	5.56845e-05	UP	Usp21
467.297	0.0346107	0.236166	0.162761	NO
137.963	-0.142682	0.104535	0.0181854	NO
225.156	-0.150533	0.0938195	0.0106793	NO
610.095	0.283958	0.199011	0.015814	NO
22.1803	0.115796	0.236041	0.0969257	NO
65.6773	0.117074	0.18802	0.0765886	NO
37.653	0.563581	0.242652	0.00153247	UP	Arhgap30
437.796	0.277872	0.150882	0.00605679	UP	Usf1
9.13849	-0.123398	0.326897	0.115571	NO
69.0551	0.559341	0.176119	8.17245e-05	UP	F11r
32.365	-0.375091	0.262901	0.0158244	NO
0.0966058	0.013478	0.385311	0.196752	NO
1.14428	0.0254618	0.380488	0.183469	NO
2.394	-0.157774	0.381017	0.109909	NO
0.875155	-0.043456	0.383531	0.170913	NO
3.94198	-0.0358689	0.355764	0.174202	NO
102.826	-0.0415466	0.230065	0.154562	NO
1.08777	0.0371653	0.375256	0.174673	NO
28.3536	0.288799	0.270901	0.0334396	NO
1.30629	0.190074	0.43717	0.106111	NO
96.4533	-0.980345	0.190926	8.08022e-09	DOWN	Vangl2
10.0875	-2.7194	0.444538	2.45323e-11	DOWN	Nhlh1
468.011	-0.105928	0.0751031	0.0164539	NO
2001.18	-0.12057	0.137944	0.0488101	NO
646.784	-0.0730437	0.0834689	0.0487408	NO
1251.73	-0.0731251	0.0881926	0.0531268	NO
4427.77	0.130637	0.0868629	0.0134199	NO
6.71224	-0.284061	0.374842	0.0606084	NO
0.393206	-0.0302582	0.384967	0.180314	NO
10087.7	0.211071	0.109484	0.00488159	UP	Atp1a2
1194.47	-0.0870597	0.163027	0.0899417	NO
678.05	-0.0516713	0.12393	0.109262	NO
1332.41	0.236958	0.208476	0.0294503	NO
97.3938	-0.195347	0.137178	0.0159076	NO
21.7651	-1.31699	0.290569	2.2846e-07	DOWN	Igsf9
57.9335	0.0238217	0.153758	0.160719	NO
25.7739	1.35729	0.377591	1.53354e-05	UP	Cfap45
1.33738	-0.0633335	0.371613	0.156982	NO
1.763	0.0865325	0.380418	0.144334	NO
0.350868	-0.00991183	0.385195	0.203713	NO
40.79	-0.0791467	0.235511	0.122856	NO
3749.5	-0.0942846	0.159476	0.0811502	NO
40.5398	-0.657182	0.218025	0.000149709	DOWN	Aim2
0.321529	0.0128367	0.385438	0.197963	NO
0.790714	-0.0511212	0.38479	0.165932	NO
1.13677	-0.0451073	0.381212	0.169548	NO
0.57123	-0.0644825	0.391943	0.15827	NO
1.72785	-0.0231781	0.379052	0.185184	NO
0.520352	0.0125534	0.382251	0.19831	NO
47.293	-2.99843	0.378542	4.66308e-17	DOWN	Mndal
0.166619	-0.00696165	0.384809	0.209707	NO
44.198	-3.50463	0.343165	3.10293e-26	DOWN	Ifi203
0.171727	-0.0068359	0.385364	0.210136	NO
0.35319	-0.0117693	0.384955	0.199803	NO
561.816	-0.144862	0.165019	0.0486024	NO
134.055	-0.226858	0.128643	0.00732704	DOWN	Grem2
567.478	-0.407693	0.0926434	4.23819e-07	DOWN	Rgs7
540.308	0.141347	0.154463	0.0455154	NO
0.274673	-0.0207277	0.385927	0.187846	NO
4.69334	1.31111	0.671398	0.00448097	UP	Opn3
37.0369	0.938525	0.280876	4.19617e-05	UP	Chml
1.02149	-0.0267487	0.385163	0.182813	NO
4.15826	-0.22595	0.405002	0.086324	NO
12.0421	0.62009	0.411739	0.0133541	NO
598.977	-0.0834773	0.173774	0.0985295	NO
155.882	-0.190182	0.128142	0.0140384	NO
1890.75	-0.34927	0.190292	0.00614918	DOWN	Akt3
4502.34	-0.270733	0.0878241	0.000116035	DOWN	Zbtb18
0.941889	0.0619087	0.378821	0.158511	NO
137.336	-0.266222	0.13144	0.00360598	DOWN	Catspere2
169.998	-0.11998	0.134059	0.0470908	NO
13.6718	-0.315955	0.289724	0.0319114	NO
3443.19	-0.271453	0.0714978	6.59974e-06	DOWN	Hnrnpu
141.751	0.242315	0.115005	0.0028827	UP	Efcab2
311.881	-2.92882	0.274933	3.14947e-28	DOWN	Kif26b
191.39	-0.425319	0.0973912	4.71557e-07	DOWN	Smyd3
52.1932	-0.273016	0.168944	0.0104028	NO
359.978	-0.259506	0.122991	0.00286431	DOWN	Cnst
366.093	0.735316	0.177581	1.57205e-06	UP	Sccpdh
3.10172	0.282263	0.45003	0.0759613	NO
477.626	-0.351064	0.130202	0.00045351	DOWN	Ahctf1
2323.36	-0.0710512	0.204211	0.120709	NO
472.457	-0.0599101	0.115814	0.0926952	NO
118.548	0.0634203	0.200231	0.126115	NO
430.387	-0.519841	0.199002	0.00061167	DOWN	Itpkb
5259.24	0.638197	0.227046	0.000294651	UP	Stum
1222.67	0.0694288	0.12924	0.0894834	NO
27.7483	-0.923088	0.304016	0.000135845	DOWN	Lin9
314.029	0.0432118	0.118207	0.117893	NO
144.859	-0.224119	0.234766	0.0420998	NO
185.148	-0.203873	0.143632	0.0161063	NO
4.94907	0.437557	0.735976	0.0807557	NO
208.279	0.335625	0.245572	0.0181296	NO
53.2791	4.53746	0.436875	7.75291e-27	UP	Lefty1
252.477	1.28267	0.12719	1.09708e-25	UP	Tmem63a
215.074	0.0232649	0.151511	0.161	NO
699.382	-0.613985	0.143126	7.22138e-07	DOWN	Nvl
266.439	-0.128372	0.0893077	0.0154837	NO
1127.86	-0.28577	0.087162	5.50472e-05	DOWN	Wdr26
15.9886	-0.44251	0.292572	0.0132051	NO
522.471	0.0561943	0.143792	0.113496	NO
8.61761	1.39208	0.924474	0.0133635	NO
7.33435	0.671251	0.535469	0.0233224	NO
87.6473	-0.305279	0.135603	0.00188921	DOWN	Lbr
1343.31	0.0350273	0.112113	0.127018	NO
362.547	-0.0301199	0.261197	0.17034	NO
0.041794	0.00497271	0.385267	0.218055	NO
0.0876183	0.00585111	0.385229	0.214739	NO
520.626	0.446791	0.204142	0.0022746	UP	Degs1
364.779	-0.0537601	0.0890871	0.0796335	NO
302.379	-0.000546195	0.1064	0.224369	NO
396.079	0.283605	0.114881	0.000958339	UP	Capn2
2.2011	0.0304305	0.381038	0.180042	NO
0.806129	0.016497	0.385401	0.192404	NO
1136.89	-0.473203	0.101705	1.23376e-07	DOWN	Susd4
5.6662	0.0323228	0.341707	0.175811	NO
39.1049	-0.238713	0.217667	0.0315868	NO
0.0971676	-0.0105763	0.385312	0.202806	NO
297.911	-0.136784	0.10071	0.0185551	NO
196.357	0.202918	0.143508	0.0163059	NO
1103.1	0.0124295	0.0970546	0.167126	NO
152.223	-0.245764	0.14723	0.00904206	DOWN	Taf1a
4.37555	0.0914161	0.331768	0.134028	NO
0.342434	-0.0104727	0.38528	0.202966	NO
33.6626	0.751347	0.280568	0.00048253	UP	Dusp10
1.66791	0.116919	0.395471	0.129936	NO
1.82559	0.0406832	0.381865	0.172885	NO
277.026	-0.0630261	0.257791	0.140704	NO
94.3622	0.403119	0.120264	4.02438e-05	UP	C130074G19Rik
473.371	-0.240314	0.149968	0.0107615	NO
833.589	0.0365738	0.138435	0.136244	NO
447.68	0.0900914	0.133803	0.070269	NO
420.677	0.161689	0.0898182	0.00668272	UP	Bpnt1
146.731	0.349213	0.147007	0.00124619	UP	Slc30a10
31.0347	-0.0559185	0.235289	0.142009	NO
497.191	-0.84732	0.103206	5.47744e-18	DOWN	Tgfb2
65.8162	-0.0754396	0.205847	0.117751	NO
4.21382	0.0460182	0.388576	0.169469	NO
7.57021	0.168615	0.359085	0.100298	NO
175.014	-0.0778689	0.153256	0.094568	NO
106.378	0.512283	0.186292	0.000370703	UP	Esrrg
0.900205	0.0272964	0.3795	0.182175	NO
747.684	-0.153165	0.0875039	0.00753762	DOWN	Kctd3
355.587	0.238076	0.11718	0.00354199	UP	Kcnk2
16.0216	-0.404196	0.30932	0.0208398	NO
134.062	-0.576209	0.235655	0.00101539	DOWN	Ptpn14
396.039	-0.561735	0.127575	4.12919e-07	DOWN	Smyd2
1066.62	-3.67508	0.342422	1.37868e-28	DOWN	Prox1
447.659	0.140455	0.104606	0.0192588	NO
418.862	-0.210577	0.113868	0.00594289	DOWN	Angel2
13.01	0.093647	0.264886	0.119769	NO
81.8635	-0.130458	0.15641	0.05245	NO
4.05241	-0.000631403	0.339006	0.227032	NO
112.16	-0.25672	0.142188	0.00659717	DOWN	Tatdn3
7.99407	-0.066275	0.299691	0.145798	NO
2.76067	0.0241713	0.368293	0.183951	NO
6.8873	-0.627329	0.462473	0.0186114	NO
163.431	0.17103	0.283091	0.0795157	NO
68.5256	-0.118561	0.171666	0.0683004	NO
439.116	0.370761	0.089178	1.46248e-06	UP	Ppp2r5a
11.0694	0.0697614	0.280234	0.139683	NO
253.544	-0.204181	0.148541	0.0177851	NO
1322.46	0.466122	0.140762	4.69322e-05	UP	Lpgat1
9.33425	-0.139367	0.29554	0.099976	NO
217.984	-0.191008	0.0836264	0.00171479	DOWN	Slc30a1
0.0997498	-0.0027456	0.384982	0.221873	NO
6.20445	0.0518711	0.340151	0.16126	NO
11.9356	0.106077	0.295389	0.118973	NO
216.314	0.236722	0.26879	0.0483263	NO
175.58	-0.412019	0.134362	0.00012144	DOWN	Rcor3
506.696	-1.26628	0.232261	1.27071e-09	DOWN	Kcnh1
4.70714	-0.0330835	0.313937	0.1732	NO
142.775	-0.581766	0.171857	3.61934e-05	DOWN	Sertad4
257.477	-0.314282	0.150178	0.00298357	DOWN	Syt14
207.662	-0.158076	0.120988	0.0208517	NO
3.99535	0.174178	0.356256	0.0972464	NO
50.4413	-0.0842796	0.168514	0.0957252	NO
6.25708	0.40402	0.414187	0.0402929	NO
211.484	-0.17763	0.225148	0.0570696	NO
23.3139	-0.0342294	0.310762	0.171802	NO
9.94375	-0.0657458	0.301749	0.14659	NO
189.17	1.92308	0.17517	9.45833e-30	UP	Camk1g
1007.82	-0.15359	0.160269	0.0417073	NO
204.842	1.56123	0.179888	9.25591e-20	UP	Cd34
55.8839	-0.416751	0.159728	0.000616805	DOWN	Cd46
81.0187	-0.0863058	0.138173	0.0762944	NO
2.95093	0.262668	0.432791	0.0789458	NO
0.0938043	0.00598473	0.385285	0.214187	NO
153.29	-0.587363	0.148528	3.45503e-06	DOWN	Ppp1r14c
63.2703	-3.64734	0.527898	1.02825e-13	DOWN	Iyd
154.578	0.752743	0.279169	0.00045246	UP	Plekhg1
96.9018	-0.251786	0.152508	0.00946958	DOWN	Mthfd1l
174.033	0.296365	0.190251	0.0118574	NO
313.596	-0.296417	0.126231	0.00138752	DOWN	Zbtb2
101.149	0.100733	0.122861	0.0540183	NO
187.011	-0.354438	0.167557	0.00281314	DOWN	Armt1
10.4693	0.0594824	0.354807	0.157626	NO
17.1808	1.26407	0.353251	1.66663e-05	UP	Esr1
4703.97	-0.491928	0.17569	0.000309126	DOWN	Syne1
4.69353	0.131947	0.355699	0.116936	NO
64.2624	1.81708	0.231511	8.53346e-17	UP	Vip
7.1547	-0.0112502	0.328071	0.197157	NO
46.7804	0.0639766	0.19013	0.122733	NO
310.706	-0.206174	0.120908	0.00836574	DOWN	Rgs17
3.46206	-0.00696293	0.341671	0.208325	NO
222.691	-1.42912	0.197889	9.45103e-15	DOWN	Ipcef1
38.5457	0.554754	0.224569	0.000953004	UP	Cnksr3
0.442486	0.0254422	0.383559	0.183739	NO
1429.89	-0.611433	0.100074	2.5805e-11	DOWN	Lrp11
1173.52	0.0395849	0.11401	0.120893	NO
26.2847	0.190494	0.230564	0.0535361	NO
252.899	-0.237509	0.145287	0.00986798	DOWN	Lats1
95.4918	-0.083667	0.204436	0.110495	NO
93.0635	0.201847	0.149617	0.0188487	NO
361.304	-0.355618	0.0930219	5.87769e-06	DOWN	Ppil4
0.34944	-0.0231635	0.386076	0.185587	NO
564.455	-0.0269157	0.107717	0.139438	NO
557.929	0.156482	0.125001	0.0234352	NO
774.577	0.45734	0.123441	9.51997e-06	UP	Sash1
57.7076	1.56262	0.321312	3.66632e-08	UP	Samd5
993.527	-0.453848	0.0915318	2.03025e-08	DOWN	Stxbp5
13.9518	0.318342	0.383269	0.0528954	NO
15.5007	-0.292615	0.264797	0.0310597	NO
732.824	-1.23916	0.116349	4.19479e-28	DOWN	Grm1
390.441	-0.539718	0.13531	2.86195e-06	DOWN	Shprh
55.4018	-0.238725	0.220311	0.0322978	NO
231.316	-0.0917199	0.0996149	0.0450124	NO
324.818	0.510051	0.17061	0.000160517	UP	Utrn
1.92784	-0.0536148	0.359292	0.162021	NO
112.587	0.169998	0.307485	0.0871176	NO
108.536	-0.150127	0.179728	0.0523432	NO
139.38	0.0713636	0.135763	0.0912787	NO
227.774	-0.164094	0.181854	0.0465465	NO
282.824	0.054746	0.0958842	0.0841614	NO
158.339	0.0287318	0.103543	0.133597	NO
42.1949	-0.085482	0.162371	0.0910592	NO
273.089	-0.0597389	0.183078	0.124329	NO
2476.33	0.536368	0.146391	1.0867e-05	UP	Hivep2
10.1534	0.026509	0.306224	0.178213	NO
260.287	0.075177	0.150363	0.0957851	NO
0.387471	0.0166849	0.385569	0.192216	NO
13.3995	0.12936	0.278556	0.101043	NO
157.042	-0.360712	0.159459	0.00181443	DOWN	Cited2
13.9762	0.0469518	0.24457	0.152178	NO
288.7	0.663057	0.104869	5.9412e-12	UP	Heca
78.2187	1.49024	0.356745	1.36129e-06	UP	Abracl
375.495	0.135088	0.101294	0.0196487	NO
5.98951	0.0707849	0.341369	0.149084	NO
144.604	0.202722	0.194866	0.0353215	NO
424.94	-0.154258	0.112413	0.0178516	NO
15.9437	-0.545323	0.339594	0.0106465	NO
508.519	-0.481177	0.147726	6.02742e-05	DOWN	Arfgef3
0.221138	0.00383634	0.384905	0.220054	NO
22.2969	-0.0624412	0.3013	0.149124	NO
46.9839	0.766616	0.250686	0.000125049	UP	Tnfaip3
0.685368	-0.0621662	0.389101	0.159516	NO
102.79	0.351907	0.145858	0.00112362	UP	Ifngr1
0.669468	-0.0142444	0.384205	0.195515	NO
4.89017	0.712097	0.743228	0.0417563	NO
120.716	0.258537	0.198049	0.0209464	NO
272.06	-1.21381	0.20412	7.46376e-11	DOWN	Map3k5
743.908	-0.0354306	0.103581	0.121874	NO
41.2683	-0.0945837	0.267117	0.119667	NO
1060.08	-0.413177	0.118721	2.46853e-05	DOWN	Bclaf1
3.34074	-0.144341	0.371588	0.113902	NO
211.305	-1.8699	0.230484	1.22698e-17	DOWN	Pde7b
1976.01	-0.216388	0.0910251	0.00123739	DOWN	Ahi1
12.1612	-0.124545	0.336955	0.11714	NO
375.327	-0.0178301	0.11176	0.159596	NO
0.549817	0.0096131	0.383803	0.204422	NO
494.135	0.219824	0.179199	0.0248305	NO
0.661006	-0.0128106	0.382816	0.197817	NO
0.137247	-0.00752916	0.384852	0.208896	NO
0				NO
37.3291	-0.468199	0.518963	0.0465974	NO
433.167	-0.297993	0.109633	0.000419524	DOWN	Tbpl1
0.21493	-0.0140349	0.385434	0.195774	NO
33.7085	-0.415274	0.209628	0.00409293	DOWN	Eya4
36.9469	0.0363111	0.213937	0.157123	NO
152.877	-0.459675	0.145698	8.97446e-05	DOWN	Slc18b1
0.400055	-0.0211208	0.385314	0.187388	NO
1.59171	-0.156981	0.404635	0.113983	NO
0.207799	0.0109432	0.385301	0.201822	NO
0				NO
742.021	0.332457	0.0893029	8.81158e-06	UP	Stx7
46.2363	-0.653707	0.213094	0.000120651	DOWN	Moxd1
26.0986	0.24709	0.327264	0.0608858	NO
30.7231	0.660457	0.283188	0.00146987	UP	Enpp1
2.51065	-0.124389	0.379514	0.124124	NO
344.791	-0.217635	0.134714	0.010427	NO
0.991887	-0.0434243	0.385608	0.171072	NO
223.499	-0.955758	0.143122	5.94084e-13	DOWN	Akap7
589.664	0.39198	0.0859949	2.01978e-07	UP	Epb41l2
0.351892	-0.020278	0.385191	0.18838	NO
178.664	2.35898	0.157499	3.64171e-52	UP	Tmem200a
0.223227	-0.0107733	0.385165	0.202127	NO
175.737	-0.391009	0.157656	0.000928449	DOWN	L3mbtl3
43.1718	-0.171474	0.206606	0.05302	NO
0				NO
126.804	-0.0521979	0.225196	0.143193	NO
22.6944	-0.259253	0.262146	0.0393457	NO
472.146	-0.842344	0.147719	2.80455e-10	DOWN	Ptprk
0.30964	-0.0205959	0.385896	0.188056	NO
754.348	0.0228405	0.104766	0.146509	NO
106.123	-0.0811242	0.165008	0.0968254	NO
367.547	0.343157	0.108717	8.91367e-05	UP	Rnf146
2.21925	-0.00954416	0.362227	0.203358	NO
64.1068	0.688205	0.21367	6.84679e-05	UP	Rspo3
14.1747	-0.362606	0.368193	0.0396978	NO
43.0079	-0.117034	0.190122	0.0775699	NO
115.309	0.185413	0.151627	0.0249847	NO
602.146	0.0699491	0.097704	0.0651149	NO
26.1841	-0.165536	0.202364	0.0541974	NO
89.1231	-0.124216	0.269946	0.101708	NO
157.667	-0.88593	0.209882	1.12953e-06	DOWN	Tpd52l1
77.1706	0.0923373	0.23394	0.112927	NO
36.9057	-0.684503	0.231062	0.000174342	DOWN	Rnf217
388.156	-0.605008	0.0857478	2.74955e-14	DOWN	Nkain2
0.697261	-0.0326268	0.385304	0.178739	NO
414.493	-0.79873	0.184662	6.02881e-07	DOWN	Clvs2
0.0835881	0.00561065	0.385292	0.215454	NO
35.1459	1.37847	0.442788	0.000103096	UP	Rsph4a
78.5319	-0.549287	0.126868	5.77998e-07	DOWN	Zup1
85.9211	0.168487	0.200609	0.0520063	NO
0.115725	0.00536397	0.385181	0.216694	NO
0.302773	-0.00178637	0.384636	0.224558	NO
63.1795	0.246781	0.181588	0.0184654	NO
0.872283	-0.00174938	0.380686	0.224606	NO
58.1966	-0.326758	0.190728	0.00820294	DOWN	Dse
1535.02	-0.0140631	0.0840813	0.157727	NO
4228.08	0.0148836	0.0695174	0.147362	NO
18.3591	0.035073	0.250824	0.164357	NO
1.23007	-0.0643475	0.38906	0.158149	NO
2.48789	-0.0826642	0.347861	0.14203	NO
39.8786	-0.219666	0.205486	0.0332581	NO
6.40549	-0.0991726	0.303972	0.12437	NO
640.427	-0.326077	0.13061	0.000885814	DOWN	Hdac2
622.049	-0.316591	0.181549	0.00765088	DOWN	Marcks
34.0995	0.321095	0.201155	0.0109184	NO
37.911	-0.239204	0.271596	0.048309	NO
20.4998	-0.286658	0.230927	0.0240275	NO
7.21762	0.358271	0.419406	0.0505587	NO
1192.52	-0.154647	0.0744475	0.00311446	DOWN	Fyn
57.6461	-0.14093	0.188399	0.0615717	NO
352.148	-0.508728	0.160787	8.52265e-05	DOWN	Rev3l
110.178	-0.362036	0.15237	0.00124179	DOWN	Mfsd4b4
0.843519	-0.111225	0.398699	0.13335	NO
4.92887	-0.0314175	0.350281	0.177414	NO
32.3644	-1.70826	0.270699	6.31439e-12	DOWN	Slc16a10
109.224	-0.069136	0.216705	0.125602	NO
170.368	0.152756	0.114058	0.0193731	NO
286.654	-0.272868	0.143274	0.00519046	DOWN	Amd1
496.13	-0.156785	0.116102	0.018826	NO
6.32623	0.0747148	0.309654	0.141479	NO
0.320704	-0.00218071	0.385064	0.223737	NO
86.0862	-0.475518	0.14763	6.82163e-05	DOWN	Ddo
12.5458	-0.845777	0.423924	0.00390132	DOWN	Mettl24
513.281	-0.133564	0.139256	0.0416746	NO
3009.29	-0.198671	0.102064	0.00460659	DOWN	Wasf1
2.1642	-0.0648815	0.361061	0.154906	NO
340.944	-0.0522724	0.125931	0.109646	NO
11.3193	0.26543	0.35471	0.0615159	NO
115.983	-0.19718	0.150937	0.0208635	NO
78.3775	0.4353	0.160489	0.000426571	UP	Mical1
107.934	-0.293764	0.166166	0.00723638	DOWN	Smpd2
25.3982	-0.634636	0.26723	0.0012506	DOWN	Ppil6
420.515	-0.0199443	0.100249	0.150803	NO
13.5525	0.122274	0.322674	0.115388	NO
35.379	-0.131718	0.202129	0.0728967	NO
436.462	-0.69357	0.101577	2.00421e-13	DOWN	Sesn1
42.9692	-0.180961	0.180905	0.0383415	NO
449.607	-0.546188	0.144825	7.19802e-06	DOWN	Foxo3
152.177	0.0747159	0.12348	0.0793192	NO
802.926	0.0794838	0.19446	0.110556	NO
102.364	0.0187098	0.175933	0.172944	NO
447.076	0.0409613	0.078287	0.0917177	NO
722.015	-0.0282607	0.122801	0.143682	NO
31.6393	-0.60645	0.271079	0.00196871	DOWN	Scml4
768.55	-0.00867716	0.115339	0.181187	NO
108.897	0.110216	0.15229	0.0641154	NO
57.621	-0.138534	0.194417	0.0655873	NO
161.398	0.111209	0.256209	0.106273	NO
63.7861	-0.0707511	0.203902	0.120934	NO
102.42	0.252472	0.131375	0.00496657	UP	Qrsl1
120.902	0.156257	0.12952	0.0257907	NO
12.2266	0.150055	0.311054	0.0982887	NO
164.685	-0.254842	0.123597	0.00325331	DOWN	Atg5
5.61381	0.145805	0.355359	0.110333	NO
255.832	-0.110377	0.145082	0.0601836	NO
55.917	-0.161665	0.193473	0.0523254	NO
47.4103	-0.961639	0.201392	6.29852e-08	DOWN	Bves
10.9567	0.129199	0.299703	0.106858	NO
334.263	-0.825292	0.092774	1.36132e-20	DOWN	Hace1
551.444	-1.02729	0.108399	4.57203e-23	DOWN	Grik2
188.175	0.00277569	0.132665	0.208083	NO
0.13304	0.00536468	0.385249	0.216711	NO
2.78971	0.0407999	0.370602	0.171861	NO
0.0413637	-0.00224486	0.385339	0.223546	NO
0.136893	0.000192485	0.385069	0.228564	NO
0.172884	0.0163744	0.385575	0.192629	NO
0.0828121	0.0106117	0.385333	0.202681	NO
86.9514	0.0668025	0.125095	0.0899616	NO
431.528	-0.25227	0.0995377	0.00078246	DOWN	Gopc
0.205755	6.38617e-05	0.384951	0.228995	NO
683.042	0.187792	0.104056	0.00660936	UP	Nus1
255.347	1.37558	0.134921	4.08021e-26	UP	Slc35f1
178.108	-0.142238	0.150569	0.0430839	NO
8.04628	-0.0475045	0.30909	0.16096	NO
56.2882	-0.205557	0.184005	0.0304352	NO
29.3237	-0.0521051	0.183019	0.132014	NO
184.024	-0.444836	0.131252	3.52888e-05	DOWN	Fam184a
516.051	3.10319	0.172539	1.80878e-73	UP	Man1a
127.702	-0.451564	0.137825	5.5472e-05	DOWN	Tbc1d32
81.3999	-0.0110692	0.185575	0.185703	NO
1526.33	0.213864	0.133543	0.0107779	NO
184.724	-0.0723869	0.131156	0.0872962	NO
6394.04	0.039816	0.0572076	0.0677106	NO
55.4301	-1.12518	0.2942	5.80906e-06	DOWN	Pkib
167.402	-0.384369	0.277944	0.0174442	NO
147.172	0.139067	0.186718	0.0619994	NO
0.216384	-0.0041225	0.385034	0.219714	NO
0.415126	-0.00863989	0.385076	0.206917	NO
645.008	0.124945	0.076454	0.00987589	UP	Gcc2
192.108	0.292284	0.124473	0.00139446	UP	Lims1
1004.13	-0.219612	0.162686	0.0188373	NO
30.9687	0.472601	0.310108	0.0128265	NO
2.40156	-0.0148312	0.368462	0.193993	NO
195.54	-0.440235	0.228158	0.00484679	DOWN	Sh3rf3
41.3516	0.0158351	0.194381	0.179595	NO
71.8643	-0.18976	0.216463	0.0486715	NO
556.804	-0.193002	0.0756865	0.000747835	DOWN	P4ha1
0.117135	0.00576342	0.385265	0.215038	NO
0.546085	-0.010917	0.383738	0.201768	NO
222.255	-0.783453	0.210871	9.21216e-06	DOWN	Mcu
735.28	-0.153817	0.0660496	0.00148904	DOWN	Micu1
352.623	0.0275579	0.107325	0.137904	NO
253.121	-0.301364	0.153258	0.00424238	DOWN	Ddit4
400.764	0.0026215	0.198699	0.21781	NO
123.191	-0.076012	0.159424	0.0991721	NO
7054.11	0.137203	0.120729	0.0294644	NO
34.0425	0.824457	0.33013	0.000880815	UP	Chst3
12801.2	-0.0217872	0.0825957	0.136347	NO
11.7606	-0.697443	0.403968	0.00790999	DOWN	Cdh23
236.043	0.523318	0.105146	1.79275e-08	UP	Vsir
2.10633	0.0453472	0.377485	0.169013	NO
124.085	0.363438	0.184576	0.00422349	UP	Slc29a3
231.324	1.30432	0.154647	6.62242e-19	UP	Unc5b
25.0957	-0.124643	0.238769	0.0919173	NO
232.097	0.134726	0.115218	0.0276284	NO
96.4653	0.384464	0.199843	0.00494152	UP	Tbata
20.0311	-0.289775	0.350158	0.0533937	NO
141.769	-0.734603	0.126944	1.82157e-10	DOWN	Pald1
5.02183	0.100686	0.332116	0.128497	NO
131.509	-0.346546	0.281927	0.0246638	NO
301.803	-0.239199	0.104933	0.00173853	DOWN	Lrrc20
34.5585	-1.15781	0.307289	7.40592e-06	DOWN	Npffr1
502.881	0.0588213	0.191275	0.127757	NO
979.658	-0.0663192	0.0813341	0.0544486	NO
66.0026	-0.0783443	0.183438	0.107484	NO
43.1319	0.403911	0.203283	0.00401954	UP	Aifm2
79.5865	0.398883	0.158126	0.000812078	UP	Macroh2a2
7.53011	0.00806559	0.311586	0.203642	NO
6.62414	-0.541151	0.512379	0.034139	NO
124.718	0.0662494	0.23116	0.131685	NO
150.083	0.125333	0.176439	0.0658142	NO
1.01905	0.0526715	0.387816	0.165275	NO
3823.77	0.0618242	0.165718	0.116427	NO
40.3445	1.04192	0.229685	2.18117e-07	UP	Hkdc1
162.083	-0.0770034	0.112034	0.0687768	NO
421.309	-0.072542	0.0902944	0.0556896	NO
37.0925	0.399706	0.275318	0.0150365	NO
1564.77	-0.235395	0.10081	0.00144843	DOWN	Kifbp
244.876	-0.387962	0.105929	1.09896e-05	DOWN	Ddx21
453.479	-0.135868	0.100847	0.0188942	NO
19.9238	0.496795	0.31115	0.0109101	NO
516.736	-0.310833	0.172776	0.00672572	DOWN	Ccar1
68.827	-0.315334	0.19272	0.00982849	DOWN	Tet1
281.408	-0.0986887	0.112695	0.0486888	NO
15.6482	-0.395497	0.307163	0.0218076	NO
500.778	-0.169589	0.10693	0.0111442	NO
282.401	0.0847634	0.12377	0.0691391	NO
81.0603	-0.497375	0.220129	0.001842	DOWN	Pbld2
1.81764	0.0136085	0.375866	0.195922	NO
6.28807	0.0221119	0.331288	0.183527	NO
4.51588	1.12737	0.684616	0.00960899	UP	Mypn
193.474	0.169768	0.129613	0.0206505	NO
94.2599	-0.416481	0.11514	1.3321e-05	DOWN	Sirt1
65.6283	0.101041	0.189953	0.0902408	NO
10.6538	0.117127	0.353247	0.123755	NO
135.024	-0.0548836	0.131612	0.109242	NO
0				NO
235.541	0.256935	0.143291	0.00681834	UP	Reep3
744.215	-0.464921	0.172983	0.000467372	DOWN	Jmjd1c
79.783	-0.0302747	0.155919	0.151753	NO
17.2989	0.92546	0.59914	0.0122278	NO
68.5449	0.0903562	0.175606	0.0934331	NO
3084.11	0.682769	0.0970986	3.42047e-14	UP	Zfp365
25.0711	0.508482	0.317105	0.0107286	NO
257.7	0.233112	0.176998	0.0203917	NO
13.2149	-0.4498	0.362025	0.023939	NO
0.600126	0.000831481	0.38311	0.226659	NO
38.2423	0.286198	0.240751	0.0265325	NO
16.1503	0.36667	0.26182	0.0167951	NO
2.25528	-0.169329	0.41691	0.111042	NO
4399.72	-0.384012	0.123345	0.000102751	DOWN	Ank3
495.651	0.116681	0.153462	0.060276	NO
0.594268	-0.0115258	0.381905	0.200093	NO
18.9694	0.198636	0.295884	0.070519	NO
560.662	-0.16611	0.14699	0.0297196	NO
996.68	-0.62562	0.0954512	1.39677e-12	DOWN	Phyhipl
63.2013	-0.0114242	0.206414	0.187197	NO
251.005	-0.210433	0.179957	0.0276147	NO
263.174	-0.0661129	0.174545	0.115408	NO
502.682	-0.149531	0.271948	0.0876336	NO
381.576	-0.253797	0.0816657	0.000105531	DOWN	Ipmk
4420.23	-0.0884264	0.121932	0.0638892	NO
79.2711	0.417638	0.183444	0.0017518	UP	Pcdh15
1.16152	0.0985018	0.39193	0.139152	NO
551.758	0.343927	0.112997	0.000133292	UP	Gnaz
206.458	-0.150059	0.113238	0.0200071	NO
1295.55	0.941587	0.143763	1.48123e-12	UP	Bcr
498.398	-0.134326	0.161341	0.0525746	NO
0				NO
13.035	0.222434	0.287956	0.0589867	NO
0.276603	-0.0328689	0.386869	0.178642	NO
88.1837	-0.0826399	0.14772	0.0860462	NO
253.285	-0.333221	0.191652	0.00772504	DOWN	Snrpd3
141.022	0.0349567	0.161505	0.146874	NO
15.2354	0.676273	0.320916	0.00287532	UP	Ggt1
20.5892	-0.058978	0.243723	0.141194	NO
18.6665	0.828402	0.401073	0.00320918	UP	Susd2
680.195	-0.211526	0.185759	0.0292813	NO
95.3911	0.0551782	0.232363	0.142112	NO
13.4704	-0.48451	0.346908	0.0169454	NO
32.5768	-0.0404475	0.192042	0.148274	NO
0.51842	0.0148039	0.383956	0.194848	NO
9.08423	0.0734159	0.280192	0.136798	NO
234.499	0.106491	0.280955	0.115367	NO
8.79282	-0.0118395	0.295949	0.194067	NO
426.285	-0.0337436	0.123203	0.134336	NO
9.05611	0.188766	0.297793	0.0749824	NO
310.965	0.519186	0.249004	0.00304856	UP	Chchd10
13.5584	1.82016	0.602078	0.000141589	UP	Gm867
1.18407	0.0903797	0.387668	0.143009	NO
2.80733	-2.78194	1.23095	0.00183372	DOWN	Gm5134
151.936	-0.279023	0.150781	0.00592591	DOWN	Zfp280b
0.0456228	-0.00245342	0.385339	0.222736	NO
0.158765	-0.00285849	0.385308	0.221552	NO
623.083	0.914926	0.142385	3.01158e-12	UP	Prmt2
966.591	0.582733	0.310114	0.0055116	UP	S100b
575.07	0.785048	0.171154	1.79176e-07	UP	Dip2a
279.832	-0.0128262	0.196394	0.184048	NO
1.33882	0.0270652	0.376272	0.182155	NO
35.9127	-0.277702	0.213857	0.0213034	NO
582.303	-0.151829	0.160598	0.0430181	NO
206.597	-0.00201658	0.166972	0.218903	NO
1.2631	0.0651298	0.374131	0.156156	NO
0				NO
38.9105	1.05529	0.402572	0.000588841	UP	Col6a2
149.494	0.533062	0.310184	0.00809083	UP	Col6a1
344.36	-0.281504	0.127395	0.00215617	DOWN	Pcbp3
87.2033	-0.00526062	0.149463	0.196586	NO
39.1973	-0.235315	0.259282	0.0460552	NO
161.301	0.23341	0.124152	0.00550081	UP	Pofut2
1530.08	-0.560012	0.110792	1.28542e-08	DOWN	Adarb1
0.222351	0.0120433	0.385235	0.199167	NO
54.68	0.181909	0.189871	0.0417727	NO
410.931	0.184174	0.109079	0.00863317	UP	Pttg1ip
771.391	-0.0132921	0.108891	0.168537	NO
555.037	0.0275475	0.102819	0.135526	NO
0.270897	-0.00744971	0.385125	0.209	NO
0.113011	-0.00226758	0.385343	0.223483	NO
49.1618	0.306601	0.204515	0.0135424	NO
331.07	0.509047	0.17918	0.000266836	UP	Trpm2
206.961	0.18466	0.222722	0.0531624	NO
2916.6	-0.0624391	0.110047	0.0847365	NO
2.82816	0.0385285	0.351096	0.171959	NO
1.90763	-0.0878158	0.370921	0.142275	NO
106.91	0.215228	0.202573	0.033652	NO
616.489	0.103014	0.197639	0.0921168	NO
320.994	-0.0652572	0.0976141	0.0708077	NO
897.715	-0.120012	0.120574	0.0387071	NO
1907.27	0.0433693	0.125173	0.121036	NO
2825.31	0.0246816	0.0978388	0.138968	NO
93.139	0.0162387	0.272426	0.185722	NO
953.668	-0.0523617	0.157413	0.123653	NO
128.966	0.494233	0.166475	0.000170132	UP	Ilvbl
62.7495	0.133635	0.192121	0.0677866	NO
64.2638	0.391331	0.163478	0.00118345	UP	Slc1a6
253.633	-0.443421	0.130167	3.24984e-05	DOWN	2610008E11Rik
0.0555877	0.00919946	0.385142	0.205322	NO
19.4464	0.111702	0.28328	0.113008	NO
228.839	-0.124608	0.142905	0.049001	NO
107.238	-1.80059	0.291888	1.74548e-11	DOWN	C2cd4c
328.377	-0.427817	0.137267	0.000101721	DOWN	Shc2
0.676998	-0.000804722	0.380192	0.226737	NO
90.7722	0.148654	0.29859	0.0959049	NO
224.497	0.360565	0.227729	0.0111949	NO
14.1048	0.285544	0.313726	0.0458524	NO
2784	0.12332	0.182042	0.0698656	NO
671.121	0.575873	0.23007	0.000854243	UP	Hcn2
188.829	0.156684	0.171125	0.0454818	NO
6.39936	0.051637	0.312132	0.158109	NO
273.329	-0.00943998	0.1429	0.183759	NO
1.02677	0.0553104	0.384155	0.16342	NO
12.0723	-0.916302	0.456986	0.003798	DOWN	Prss57
1423.37	0.0283729	0.160113	0.15549	NO
4.76276	-0.29085	0.481464	0.0795353	NO
209.602	-0.0151937	0.104545	0.16316	NO
204.012	-0.105518	0.185945	0.0847167	NO
2.91159	-0.131747	0.379302	0.120852	NO
0.0152076	-0.00220937	0.385334	0.223642	NO
0.154031	-0.00229275	0.385321	0.223404	NO
365.195	-0.307037	0.194974	0.0114501	NO
1969.88	-0.0933645	0.0876392	0.033485	NO
39.8588	-0.19608	0.225304	0.0491227	NO
50.8612	-0.0673298	0.162042	0.109525	NO
353.717	0.0919372	0.148835	0.0773144	NO
8.5023	-0.173626	0.302264	0.0835066	NO
492.491	0.0780507	0.136511	0.0839234	NO
34.6005	0.415834	0.360522	0.028371	NO
171.818	0.37436	0.150928	0.000926716	UP	Abca7
61.5957	0.635306	0.194189	5.65402e-05	UP	Arhgap45
364.939	-0.106379	0.233669	0.102515	NO
183.344	0.307072	0.251807	0.0251526	NO
135.638	-0.072199	0.187168	0.114329	NO
443.467	0.280733	0.135776	0.00318924	UP	Stk11
1377.82	0.646124	0.219985	0.00018933	UP	Cbarp
256.493	1.05412	0.16849	1.12677e-11	UP	Midn
311.734	0.0677039	0.1761	0.114593	NO
24.9485	0.0803878	0.313436	0.138088	NO
43.8191	-0.0487582	0.197944	0.140439	NO
320.696	-0.0658985	0.128757	0.0938912	NO
401.583	0.192513	0.268782	0.0650583	NO
79.3667	0.436821	0.27312	0.0108439	NO
197.802	-0.0168637	0.130142	0.166708	NO
1249.99	0.0905103	0.303725	0.129381	NO
882.948	-0.0190593	0.22378	0.178583	NO
178.884	0.0990879	0.19045	0.0922364	NO
10.9916	0.56159	0.400874	0.0167844	NO
50.7984	0.420892	0.320965	0.0205796	NO
16.1691	-0.0675018	0.273748	0.140398	NO
111.174	-3.81436	0.466856	7.43801e-18	DOWN	Plk5
56.9659	-0.0583385	0.220719	0.136224	NO
654.364	0.189091	0.167296	0.0296911	NO
231.231	0.0914625	0.316479	0.131048	NO
136.851	0.125896	0.179048	0.0667042	NO
0.31451	-0.0242158	0.386266	0.184684	NO
2.02278	-0.112668	0.379608	0.129628	NO
388.36	0.043322	0.183529	0.142499	NO
299.314	0.104192	0.110072	0.0429031	NO
497.944	0.312279	0.216089	0.0152487	NO
8.55451	-0.0224012	0.309383	0.182	NO
301.934	0.242274	0.118156	0.00334659	UP	Scamp4
1080.27	0.231157	0.164287	0.0165706	NO
395.59	0.143244	0.148372	0.0411853	NO
230.729	-0.101889	0.15279	0.0709619	NO
56.8774	0.543349	0.195259	0.000328315	UP	Mob3a
163.047	0.435215	0.229795	0.00536812	UP	Izumo4
1806.08	-0.0855864	0.0961142	0.04745	NO
518.708	-0.514497	0.159182	6.4496e-05	DOWN	Dot1l
169.46	0.122961	0.213109	0.0830503	NO
193.543	-0.276909	0.191157	0.0151171	NO
4.19135	-0.566725	0.663899	0.050629	NO
18.8467	-0.125227	0.300533	0.109323	NO
168.775	0.193866	0.286989	0.0699999	NO
262.412	0.427793	0.143459	0.000162997	UP	Lingo3
43.1163	-0.0627339	0.245032	0.138191	NO
234.482	0.192358	0.154532	0.0237747	NO
5.70395	-0.0478029	0.328393	0.163101	NO
352.633	0.0727962	0.307722	0.142316	NO
168.901	-0.122061	0.11892	0.0363439	NO
61.1192	0.517757	0.279319	0.00588077	UP	Gadd45b
1634.27	-0.242707	0.151294	0.0106875	NO
602.195	0.361105	0.145103	0.000907776	UP	Diras1
537.395	-0.0712949	0.13115	0.0884881	NO
874.166	0.138893	0.111066	0.0235105	NO
278.5	-0.0215631	0.147916	0.163001	NO
6.13595	0.0231574	0.331278	0.182619	NO
448.095	0.31488	0.197606	0.0109766	NO
931.928	0.0448846	0.153118	0.130245	NO
116.784	0.0655392	0.174625	0.116019	NO
9507.85	0.111302	0.123225	0.0464617	NO
184.397	0.0726052	0.148263	0.0971261	NO
1.31192	-0.130395	0.410531	0.125931	NO
1647.46	0.0501934	0.125124	0.111913	NO
324.871	0.175366	0.199569	0.0485333	NO
1393.07	0.0458625	0.185577	0.140214	NO
66.8226	0.202111	0.256862	0.0574342	NO
99.6175	0.282249	0.221219	0.0222686	NO
11.9351	-1.31481	0.609233	0.00251242	DOWN	Tjp3
3078.9	-0.0241457	0.19631	0.168338	NO
203.193	0.284448	0.134426	0.0027986	UP	Cactin
9.85793	-0.115808	0.333904	0.120954	NO
19.2186	-0.906712	0.516789	0.00745815	DOWN	Gipc3
94.852	-0.0057968	0.170201	0.197248	NO
276.2	-0.275913	0.17894	0.0122904	NO
436.296	0.194422	0.139108	0.0169131	NO
77.4482	0.27813	0.302622	0.0451632	NO
1.46427	-0.0744681	0.373411	0.150722	NO
6.07729	0.236528	0.375358	0.0755305	NO
457.014	0.0145778	0.152382	0.175458	NO
1874.53	0.237501	0.125757	0.00543664	UP	Celf5
358.421	0.0580455	0.144973	0.112116	NO
5.38092	0.220688	0.352447	0.076118	NO
14.0674	0.277581	0.311823	0.0474842	NO
1078.36	0.173423	0.107837	0.0106056	NO
2449.94	0.308595	0.15285	0.00367045	UP	Tle5
125.46	0.834615	0.218712	6.08695e-06	UP	Tle2
8.7245	0.0951834	0.322543	0.130039	NO
103.785	0.148028	0.198345	0.0617947	NO
195.202	0.328478	0.104331	9.28142e-05	UP	Ankrd24
2.52901	-0.00557698	0.347366	0.212792	NO
0.265251	-0.00122108	0.385126	0.225768	NO
3.76532	-0.264861	0.435341	0.0786902	NO
4.22801	-0.334563	0.46566	0.0648695	NO
0.134773	0.0115203	0.385354	0.20049	NO
3.84458	0.0771457	0.326444	0.142458	NO
2.6622	-0.193378	0.416334	0.101002	NO
0				NO
2.72967	0.107003	0.38149	0.132755	NO
61.7837	-0.194615	0.157155	0.0241922	NO
18.7516	-0.734274	0.352264	0.00305626	DOWN	BC024063
38.9465	-0.168369	0.199021	0.0513165	NO
131.865	0.0876958	0.142947	0.0779629	NO
40.2645	-0.0777967	0.214459	0.118321	NO
0				NO
76.0652	-0.0286637	0.177692	0.159034	NO
116.409	0.423613	0.159689	0.000525699	UP	Glt8d2
328.288	-0.13532	0.139041	0.0404547	NO
296.217	-0.089107	0.114114	0.0581635	NO
448.51	-0.432599	0.147129	0.000186496	DOWN	Txnrd1
0.384993	-0.0175016	0.385349	0.191219	NO
773.072	-0.216236	0.20111	0.0327614	NO
139.013	-0.325017	0.15872	0.00338767	DOWN	Slc41a2
86.688	-0.651666	0.233183	0.000314061	DOWN	Aldh1l2
361.902	-0.574478	0.105987	1.5144e-09	DOWN	Washc4
819.237	-0.0451362	0.128945	0.120341	NO
78.6224	0.0949911	0.233559	0.110961	NO
574.36	0.790209	0.132694	6.66224e-11	UP	Nuak1
165.137	-0.0858595	0.121605	0.066401	NO
195.725	-0.705244	0.120153	1.2896e-10	DOWN	Tcp11l2
160.005	-0.127096	0.108202	0.0273428	NO
98.353	0.311252	0.152209	0.00342063	UP	Rfx4
305.242	0.0723784	0.108652	0.0710777	NO
7.54496	-0.943177	0.59097	0.0109267	NO
57.3534	-0.0802479	0.226926	0.119748	NO
108.055	-0.255966	0.127777	0.00381136	DOWN	Mterf2
88.6246	-0.196172	0.14488	0.0187016	NO
0.0843158	2.42044e-05	0.38507	0.229087	NO
0.136182	0.00630013	0.385267	0.212437	NO
145.762	-0.217512	0.117907	0.00601673	DOWN	Pwp1
200.194	0.194203	0.103353	0.005517	UP	Prdm4
2.24232	-0.0530973	0.364688	0.163081	NO
941.106	0.05817	0.109972	0.0907198	NO
0.738543	0.0347835	0.385427	0.177278	NO
0.392071	0.0185794	0.38529	0.190294	NO
155.188	0.311849	0.176382	0.00722992	UP	Fbxo7
171.966	-0.79682	0.178818	3.14603e-07	DOWN	Syn3
619.759	0.186507	0.123305	0.0131958	NO
0.0475182	-0.00635023	0.385329	0.211844	NO
1.34214	0.0708152	0.392296	0.154583	NO
3457.65	-0.184916	0.138879	0.0197524	NO
102.692	0.976764	0.237647	1.87382e-06	UP	Ttc41
2570.93	-0.491553	0.204848	0.00116877	DOWN	Nt5dc3
21.0672	-0.260915	0.339424	0.0594642	NO
0.665212	-0.0458903	0.38796	0.169588	NO
34.451	-0.018522	0.189909	0.175026	NO
0.121779	-0.000701071	0.385124	0.22711	NO
38.7807	0.599544	0.229931	0.000621966	UP	Igf1
0.698573	0.0248531	0.384818	0.184202	NO
2.14159	0.00590544	0.358593	0.212234	NO
27.0108	-0.375611	0.279988	0.0192931	NO
85.8514	0.203763	0.238784	0.0506642	NO
5.85906	0.275091	0.372156	0.0626149	NO
716.536	0.377853	0.132838	0.000265373	UP	Gnptab
4.0355	0.0833651	0.346604	0.141642	NO
374.345	0.206249	0.0966731	0.00268453	UP	Chpt1
8.5818	1.56558	0.633961	0.000956559	UP	Mybpc1
2.52024	0.213795	0.410613	0.0921965	NO
656.947	0.0745651	0.103644	0.0647564	NO
262.99	-0.10066	0.146076	0.0685291	NO
1.17085	0.0180128	0.378005	0.190521	NO
121.83	1.75009	0.153695	8.95266e-32	UP	Ano4
14.7881	0.319773	0.331632	0.0412829	NO
0.719653	0.0347901	0.385598	0.177297	NO
43.4994	0.599686	0.301223	0.00395123	UP	Slc17a8
221.406	0.0575784	0.109653	0.0913984	NO
132.745	-0.00634992	0.193521	0.198347	NO
2542.38	0.368166	0.0653671	3.96062e-10	UP	Anks1b
161.135	-1.26894	0.156675	1.48091e-17	DOWN	Apaf1
82.1604	-0.000260789	0.212687	0.227715	NO
2407.2	0.301103	0.182522	0.00950827	UP	Slc25a3
189.692	0.133466	0.108087	0.0243829	NO
23.3238	0.0857984	0.220213	0.113719	NO
42.4647	0.381356	0.27531	0.0173348	NO
1212.86	0.175793	0.119873	0.0145382	NO
79.0759	-0.217915	0.159005	0.0179293	NO
224.876	-0.336694	0.143147	0.00135054	DOWN	Lta4h
0.0469021	0.00535683	0.385254	0.216744	NO
0.308712	0.00299155	0.384684	0.221311	NO
8.5901	-0.12796	0.337474	0.115306	NO
23.8258	0.0331247	0.26819	0.168199	NO
28.4076	0.362996	0.217415	0.00902699	UP	Ntn4
0.647917	-0.0202185	0.380101	0.188151	NO
642.335	-0.193212	0.185592	0.0352289	NO
489.531	-0.142735	0.0725974	0.00424712	DOWN	Vezt
120.704	0.0995451	0.247451	0.111609	NO
92.5379	-0.0878929	0.149689	0.081664	NO
226.022	0.244875	0.246525	0.0388827	NO
558.652	0.357291	0.121997	0.000196222	UP	Tmcc3
237.181	0.503985	0.109104	1.48805e-07	UP	Cep83
367.351	0.274848	0.188371	0.0148162	NO
33.1453	-0.105845	0.264221	0.112075	NO
221.675	-0.171839	0.185835	0.0445099	NO
181.485	0.0643901	0.241218	0.135793	NO
804.835	-0.0521803	0.0894136	0.082218	NO
663.975	0.474614	0.0740135	3.1142e-12	UP	Nudt4
472.938	-0.248526	0.12532	0.00407452	DOWN	Eea1
212.219	-1.02111	0.155653	1.27341e-12	DOWN	Btg1
114.177	1.78347	0.324921	1.01026e-09	UP	Dcn
21.0354	-1.6965	0.361996	1.08236e-07	DOWN	Lum
0.51636	0.0563416	0.390178	0.1634	NO
15.5275	1.72579	0.522445	4.81037e-05	UP	Epyc
0.288619	0.0201143	0.385802	0.188627	NO
9133.23	0.626973	0.13276	8.55059e-08	UP	Atp2b1
52.8681	0.424059	0.236641	0.00684938	UP	Poc1b
38.8494	0.106328	0.216136	0.0967253	NO
322.982	1.64154	0.168142	2.02431e-24	UP	Dusp6
32.8184	0.00181825	0.206466	0.220732	NO
175.894	-0.971938	0.164524	1.15009e-10	DOWN	Kitl
93.1885	-0.268767	0.22848	0.0272614	NO
118.992	-0.0766083	0.162282	0.0998956	NO
60.4844	-0.13392	0.172004	0.0584556	NO
32.3492	4.08315	0.481792	3.41633e-19	UP	Nts
13.9195	0.0182182	0.323923	0.186891	NO
0.783107	0.00704601	0.383274	0.209483	NO
0.388576	-0.0148269	0.385131	0.194885	NO
18.7384	0.108803	0.269112	0.111346	NO
520.745	-0.713085	0.13943	9.47078e-09	DOWN	Slc6a15
83.4634	0.350857	0.194571	0.00665206	UP	Tmtc2
41.1862	-0.342855	0.238507	0.0154632	NO
141.227	-0.0927048	0.196139	0.0997951	NO
1778.56	-1.24838	0.180478	9.07603e-14	DOWN	Ppfia2
13.4154	-0.478651	0.353042	0.0186226	NO
334.083	0.350942	0.139799	0.000832917	UP	Lin7a
0.12492	-0.00931339	0.385393	0.205146	NO
0.36643	-0.00598715	0.384509	0.214054	NO
4.24522	-8.66752e-05	0.341911	0.228903	NO
12.4602	-0.0385954	0.255674	0.161641	NO
961.109	0.199347	0.0798294	0.000884146	UP	Ppp1r12a
18.8514	-0.690361	0.285478	0.0010954	DOWN	Pawr
10978.2	0.155866	0.110911	0.0166345	NO
536.333	0.0933443	0.13347	0.0672359	NO
1.83093	-0.0806156	0.377255	0.147585	NO
29.8182	-0.23132	0.256573	0.0466483	NO
755.091	-0.0117866	0.0937405	0.167583	NO
127.855	-0.0294	0.216177	0.165195	NO
496.698	-0.0218886	0.132735	0.15825	NO
34.4735	0.116102	0.202573	0.0836852	NO
676.65	0.132673	0.124062	0.0332431	NO
109.394	0.624324	0.265678	0.00137364	UP	Phlda1
292.622	-0.200557	0.105807	0.00532096	DOWN	Krr1
6.8926	-0.331871	0.361438	0.0452973	NO
0.328109	0.0109971	0.385306	0.201714	NO
0.343891	-0.0131166	0.385134	0.197267	NO
0.738287	-0.00661904	0.384846	0.2113	NO
5.09035	0.160752	0.365106	0.105122	NO
680.711	0.538321	0.0817944	1.08612e-12	UP	Kcnc2
1736.44	-0.0302154	0.110814	0.134459	NO
318.204	-1.099	0.1217	2.80248e-21	DOWN	Trhde
8.02662	-0.2171	0.371011	0.0819409	NO
273.354	-0.45102	0.0988382	1.96455e-07	DOWN	Tbc1d15
408.943	-0.025516	0.0911039	0.132981	NO
306.314	0.163517	0.0979595	0.0090496	UP	Tmem19
140.432	-0.162598	0.156896	0.0356613	NO
501.224	-0.365852	0.117767	0.000106233	DOWN	Zfc3h1
9.5374	1.502	0.494039	0.00013456	UP	Lgr5
7.35541	0.28803	0.333846	0.0497168	NO
0.298455	-0.015677	0.384815	0.19362	NO
148.438	0.394947	0.115451	3.06913e-05	UP	Ptprr
0.133453	0.000680092	0.385124	0.227157	NO
289.709	0.393828	0.18592	0.00278048	UP	Ptprb
147.479	-0.0492639	0.214132	0.143723	NO
535.991	-0.363805	0.103164	2.08654e-05	DOWN	Cnot2
15.8562	-0.0796282	0.293238	0.134726	NO
4.46988	-1.3734	1.09656	0.0233851	NO
429.703	-0.62689	0.106165	1.19071e-10	DOWN	Rab3ip
36.1161	-3.27761	0.358195	1.04021e-21	DOWN	Best3
0.604547	-0.0796651	0.388635	0.14963	NO
1358.37	-0.0942397	0.138497	0.0695976	NO
431.849	-0.188022	0.142045	0.0200653	NO
1.22813	-0.0445888	0.382571	0.170063	NO
181.568	-0.0284214	0.144586	0.151228	NO
37.1336	0.30681	0.242912	0.0228361	NO
0.142494	-0.00599857	0.384893	0.214037	NO
802.363	-0.328755	0.0822307	2.69749e-06	DOWN	Cpsf6
135.69	0.357516	0.163571	0.00229364	UP	Cpm
400.021	-0.325878	0.100387	6.21201e-05	DOWN	Mdm2
183.954	-0.0112037	0.145848	0.180799	NO
120.388	-0.340064	0.107349	8.46315e-05	DOWN	Nup107
451.384	0.292494	0.125924	0.00153005	UP	Rap1b
60.4206	0.985015	0.243291	2.30049e-06	UP	Mdm1
0.393319	-9.88131e-05	0.385171	0.228888	NO
458.065	0.672303	0.0968218	7.29143e-14	UP	Dyrk2
1257.03	-0.137151	0.0828822	0.00936915	DOWN	Cand1
234.694	0.183886	0.113972	0.0104836	NO
44.4981	0.089534	0.198198	0.10306	NO
5.3825	0.2688	0.395626	0.0696933	NO
145.477	-0.0387874	0.19162	0.150014	NO
59.8529	-0.0852078	0.231627	0.117466	NO
0.76426	0.0663711	0.3918	0.157183	NO
48.6649	0.891101	0.200476	3.29497e-07	UP	Msrb3
314.639	-0.0749512	0.105198	0.0656062	NO
5.42014	0.0823945	0.323106	0.138436	NO
458.301	-0.1283	0.147067	0.0489316	NO
770.295	0.0186836	0.118984	0.160218	NO
114.57	0.172167	0.167318	0.0362036	NO
429.062	0.00954376	0.080635	0.169509	NO
662.062	-0.082717	0.065491	0.0228485	NO
5.79979	0.041136	0.32217	0.167166	NO
127.539	0.904018	0.154406	1.5013e-10	UP	Srgap1
0.312172	-0.00773914	0.384766	0.208429	NO
139.673	0.0873516	0.173221	0.0949666	NO
1.06897	-0.0859729	0.392132	0.146265	NO
750.344	-0.386054	0.122205	8.73225e-05	DOWN	Ppm1h
754.076	-0.0787806	0.152514	0.0928349	NO
719.238	-0.310468	0.114988	0.000446174	DOWN	Usp15
460.308	-2.12129	0.175344	2.50354e-35	DOWN	Tafa2
248.863	-0.422663	0.216474	0.00448578	DOWN	Slc16a7
14.8807	0.613701	0.440681	0.0171397	NO
44.8725	-0.22373	0.229019	0.0401959	NO
718.369	0.0198002	0.0861136	0.143804	NO
4.22421	0.0533471	0.32452	0.15831	NO
95.4705	0.117203	0.22576	0.0924758	NO
0.736709	0.0300818	0.382338	0.180256	NO
108.038	-0.0580651	0.190711	0.12827	NO
37.8295	-0.014628	0.24554	0.185741	NO
77.1154	0.0369867	0.153187	0.141418	NO
268.009	-0.141047	0.148391	0.0425747	NO
389.537	0.0449567	0.128457	0.120382	NO
7766.83	0.16321	0.185993	0.0486196	NO
1262.57	0.207433	0.0790966	0.000586335	UP	Os9
558.48	0.0837066	0.15192	0.0874748	NO
140.202	-2.52989	0.207568	5.69869e-36	DOWN	Slc26a10
3158.11	-0.339629	0.0692855	2.86115e-08	DOWN	Arhgef25
1402.71	0.0493365	0.113541	0.106192	NO
1374.21	0.331363	0.104319	8.14375e-05	UP	Pip4k2c
23067.4	1.10881	0.166016	5.75319e-13	UP	Kif5a
1894.2	0.05743	0.127344	0.103141	NO
190.329	0.0405549	0.202271	0.150459	NO
170.123	0.204968	0.1509	0.0185439	NO
464.373	0.00904789	0.0897356	0.174182	NO
6.38266	0.293231	0.382448	0.0595929	NO
10.6816	-0.282102	0.301926	0.0439274	NO
0.271416	-0.000944226	0.385066	0.226472	NO
0.2778	-0.000617049	0.384926	0.227405	NO
1105.68	0.399523	0.169589	0.00132295	UP	R3hdm2
14.4624	0.146318	0.276574	0.0906799	NO
11.9467	0.194544	0.320138	0.0788081	NO
139.382	-0.0511375	0.12439	0.110191	NO
4.24349	0.127773	0.34213	0.116345	NO
3250.57	0.143271	0.191449	0.0614974	NO
67.6068	0.637965	0.21752	0.000193902	UP	Stat6
267.002	-0.214788	0.133679	0.0106301	NO
35.927	-0.202709	0.1803	0.0300192	NO
10.4599	0.0955475	0.309801	0.127654	NO
9.40698	1.40249	0.40308	2.47972e-05	UP	Tac2
93.9573	0.0874505	0.186657	0.100519	NO
11.3454	0.00655833	0.284615	0.20627	NO
1.33367	-0.00365882	0.379912	0.220264	NO
2.60029	0.347918	0.511587	0.0696359	NO
0.770566	-0.012619	0.383349	0.198256	NO
0.171479	-0.00268123	0.385295	0.222129	NO
0.712793	-0.110917	0.404611	0.134274	NO
0.351747	0.0133252	0.383776	0.196918	NO
31.2467	-0.112029	0.19095	0.0817431	NO
281.681	-0.168173	0.200125	0.0519531	NO
268.732	-0.0325032	0.158223	0.149589	NO
478.034	-0.337005	0.17808	0.00537339	DOWN	Baz2a
99.6971	0.190928	0.191944	0.038755	NO
126.054	0.718619	0.14511	2.09433e-08	UP	Gls2
50.2118	0.139772	0.200677	0.0676346	NO
0.0792977	-0.00664596	0.385352	0.210992	NO
39.1618	-0.0528146	0.167573	0.126526	NO
0.272396	0.00915579	0.38526	0.205516	NO
0.629928	-0.0068652	0.382159	0.209844	NO
234.147	-0.162825	0.108987	0.0137419	NO
1.43868	0.124688	0.391433	0.125663	NO
199.865	-0.322827	0.186905	0.00789617	DOWN	Pan2
225.897	-0.0124966	0.226575	0.187292	NO
2040.42	0.156557	0.0940715	0.00915529	UP	Cs
199.16	0.382182	0.125099	0.000126677	UP	Coq10a
524.591	-0.101999	0.246305	0.109888	NO
8.36411	0.177737	0.342667	0.0925555	NO
427.101	0.0609915	0.127996	0.0992323	NO
664.053	0.387004	0.0770477	1.43339e-08	UP	Rnf41
2572.78	0.169999	0.147912	0.0286079	NO
535.537	0.122269	0.239566	0.0942297	NO
66.1017	0.79488	0.19214	1.61335e-06	UP	Myl6b
58.3741	-0.160766	0.212021	0.0605161	NO
101.884	0.0103409	0.155344	0.183624	NO
798.883	0.00144397	0.319698	0.224747	NO
562.12	-0.157576	0.09161	0.00805594	DOWN	Pa2g4
108.469	0.988623	0.204995	4.67865e-08	UP	Erbb3
10.6669	-0.132933	0.299353	0.104313	NO
224.119	-0.0773079	0.308695	0.139295	NO
139.817	-0.58251	0.137296	1.00881e-06	DOWN	Ikzf4
98.8901	0.219949	0.156663	0.0166452	NO
889.032	-0.0295794	0.0992352	0.12934	NO
5.51679	-1.14635	0.709922	0.0104513	NO
17.9115	0.115177	0.255692	0.103221	NO
130.357	-0.968814	0.173231	5.32469e-10	DOWN	Dgka
121.313	0.102192	0.225741	0.102898	NO
4.79684	-1.63121	0.671634	0.00105961	DOWN	Mmp19
61.867	-0.0450218	0.161093	0.133186	NO
579.877	0.0721782	0.0959354	0.061182	NO
22.8793	-0.0597281	0.222219	0.135301	NO
33.2506	-0.162351	0.219315	0.062447	NO
205.462	-0.339629	0.125153	0.000424551	DOWN	Gdf11
183.767	0.198608	0.192227	0.0359399	NO
19.5098	-0.491659	0.550841	0.0472446	NO
121.008	-0.0659351	0.271921	0.141112	NO
295.901	-1.2652	0.160108	6.14824e-17	DOWN	Itga7
1.9428	0.0186024	0.360836	0.188893	NO
0.29911	-0.0109299	0.385263	0.201858	NO
3.92968	-0.0581303	0.355405	0.158491	NO
1.82056	-0.0155648	0.351933	0.191709	NO
0.538955	-0.0380266	0.383152	0.174575	NO
8.75864	-0.42738	0.394648	0.0323723	NO
0.0396488	-0.00615685	0.385322	0.21318	NO
200.856	-0.152805	0.15434	0.0392019	NO
2.9811	-0.0523252	0.345746	0.161481	NO
462.506	0.00996077	0.121006	0.179265	NO
591.814	-0.08765	0.0976817	0.0469714	NO
182.697	-0.133004	0.122101	0.0319706	NO
232.012	-0.395014	0.113756	2.55911e-05	DOWN	Pik3ip1
801.86	-0.0621307	0.0689746	0.0466653	NO
246.204	-0.10622	0.0907272	0.0275738	NO
38.8745	-0.608345	0.240454	0.000790178	DOWN	Pla2g3
601.318	-0.262073	0.179547	0.0147664	NO
417.92	0.0847952	0.252949	0.123101	NO
32.8485	0.693076	0.299316	0.00156909	UP	Smtn
621	-0.0981689	0.140018	0.0669701	NO
475.759	-0.288969	0.162991	0.00715915	DOWN	Morc2a
786.785	-0.501991	0.178515	0.000290672	DOWN	Osbp2
4.867	0.18742	0.388612	0.0983489	NO
342.398	-0.77425	0.123135	7.36089e-12	DOWN	Dusp18
148.322	-0.0154759	0.190747	0.179692	NO
156.039	0.183349	0.143849	0.0223176	NO
300.391	-0.056294	0.0901157	0.0762748	NO
63.4607	1.06226	0.363422	0.000202663	UP	Gal3st1
0.467206	-0.0100254	0.384759	0.203518	NO
4.04106	-1.0861	0.946578	0.0286778	NO
11.066	-1.25868	0.458173	0.000374409	DOWN	Sec14l3
565.743	-0.174695	0.184392	0.0427881	NO
654.458	-0.458061	0.084826	1.83233e-09	DOWN	Sec14l2
138.158	-0.1415	0.123997	0.0291688	NO
160.714	0.129417	0.138305	0.0437617	NO
585.119	-0.228721	0.142955	0.0108356	NO
150.33	0.142186	0.154315	0.0448784	NO
21.052	0.253736	0.27718	0.0454986	NO
0.615722	-0.0229199	0.382324	0.185606	NO
10.083	0.127978	0.304059	0.108615	NO
1.08158	0.00762592	0.381276	0.208533	NO
879.743	-0.193496	0.143053	0.0187354	NO
295.498	-0.264438	0.184182	0.0155248	NO
452.053	0.0702833	0.302424	0.143111	NO
93.8713	-0.0100633	0.207987	0.190219	NO
2350.33	0.100676	0.129085	0.058273	NO
1051.84	0.295236	0.181289	0.0100028	NO
566.469	-0.0783661	0.127947	0.0781201	NO
301.333	0.0179212	0.0842482	0.147848	NO
502.589	0.476193	0.112282	1.02253e-06	UP	Nefh
1449.22	0.0660062	0.100032	0.0717924	NO
295.977	-0.187122	0.174239	0.0328667	NO
200.399	-1.3602	0.231867	1.34058e-10	DOWN	Rasl10a
1540.06	-0.337599	0.0996739	3.58911e-05	DOWN	Ewsr1
105.303	0.0743502	0.187569	0.112562	NO
25.3014	-0.0611137	0.24003	0.138456	NO
0.175128	-0.0150632	0.385589	0.194588	NO
148.246	0.074096	0.187729	0.112947	NO
100.948	-0.852673	0.223756	6.22867e-06	DOWN	Znrf3
464.886	0.209175	0.126132	0.00930001	UP	Xbp1
125.099	-0.107643	0.132624	0.0549689	NO
0.455953	0.0126517	0.384009	0.198237	NO
76.2413	0.109153	0.270986	0.111508	NO
100.77	0.130236	0.295008	0.10494	NO
597.053	0.024221	0.14099	0.156559	NO
615.908	0.209411	0.117965	0.00710797	UP	Dbnl
78.4478	-0.0307872	0.210069	0.162741	NO
60.9058	-0.0193654	0.174969	0.171683	NO
75.5429	-0.377071	0.283967	0.0198795	NO
[truncated: 15,917 more rows]

## Sheet: resLFC_TissueCA3_vs_DG
baseMean	log2FoldChange	lfcSE	svalue	diffexpressed	delabel
613.34	-0.249095	0.129926	0.00435472	DOWN	Xkr4
1.05549	0.0772318	0.391897	0.130777	NO
28.2141	-0.171731	0.250896	0.0610296	NO
199.026	0.212274	0.247496	0.0445226	NO
147.886	-0.199172	0.126772	0.0104473	NO
166.978	0.2254	0.209777	0.0297833	NO
132.549	-0.277733	0.143578	0.00415548	DOWN	Rgs20
1086.54	0.597947	0.194457	0.000127202	UP	Atp6v1h
5.24772	0.205735	0.416226	0.0846764	NO
15.195	0.600104	0.492902	0.0226271	NO
643.307	-0.134453	0.0969519	0.0157416	NO
320.347	-0.364155	0.178041	0.0031	DOWN	St18
804.785	0.149332	0.103708	0.0142198	NO
202.214	-0.173534	0.170125	0.0328525	NO
147.201	0.226135	0.217364	0.0317319	NO
133.927	-0.0657248	0.152588	0.0932906	NO
2201.78	1.47281	0.1373	2.22538e-28	UP	Vxn
13.3528	-0.4287	0.304316	0.0150249	NO
604.12	0.0268785	0.15321	0.134508	NO
66.2981	-0.24656	0.175033	0.0150433	NO
1.89982	-0.139321	0.418965	0.107706	NO
20.6629	-1.14999	0.282507	2.3307e-06	DOWN	Mcmdc2
3.10898	-0.17275	0.419458	0.095734	NO
3.81947	-0.0145038	0.370868	0.171665	NO
443.861	0.369439	0.20891	0.00651716	UP	Cops5
195.258	-0.515424	0.150165	3.16762e-05	DOWN	Cspp1
918.534	-0.202004	0.125619	0.00943215	DOWN	Arfgef1
0.511742	-0.0303992	0.392664	0.157184	NO
565.223	-0.566049	0.201108	0.000319278	DOWN	Prex2
585.682	-0.57741	0.0983248	1.15446e-10	DOWN	A830018L16Rik
56.9107	-1.25921	0.740734	0.0076192	DOWN	Sulf1
23.5635	-0.0622139	0.214115	0.114406	NO
704.012	-0.428856	0.182449	0.00137916	DOWN	Ncoa2
170.918	-0.211603	0.122406	0.00717963	DOWN	Tram1
69.1309	-0.032778	0.196313	0.136356	NO
127.705	-0.965018	0.172722	6.99542e-10	DOWN	Eya1
8.47318	-0.169732	0.33788	0.0836193	NO
5.43988	-5.94941	1.33906	4.0091e-07	DOWN	Trpa1
148.951	-0.439723	0.12084	1.45926e-05	DOWN	Kcnb2
55.7457	-0.736821	0.230089	7.81679e-05	DOWN	Terf1
5.11557	-0.567673	0.526132	0.0295427	NO
5.36571	0.138677	0.352685	0.0988377	NO
632.557	-0.142147	0.242338	0.0717969	NO
72.6873	-0.0601667	0.176319	0.106321	NO
1271.65	0.415325	0.0911265	2.24711e-07	UP	Stau2
539.408	0.171491	0.151624	0.0271039	NO
807.875	0.354762	0.158479	0.0018418	UP	Eloc
241.231	0.269258	0.171851	0.0105731	NO
4.75187	-0.485059	0.585694	0.0469966	NO
407.507	-1.56194	0.113494	1.26961e-44	DOWN	Jph1
882.123	0.0803685	0.0899958	0.0414849	NO
11.5653	0.650145	0.445668	0.0136136	NO
93.3799	-0.0018262	0.164969	0.195652	NO
0.107431	0.0141431	0.393041	0.173351	NO
0.960579	-0.0389959	0.393066	0.151777	NO
5.71366	-0.0807003	0.384526	0.128384	NO
1.1355	0.0780462	0.391652	0.13029	NO
0.163965	-0.0133222	0.393085	0.174711	NO
32.5192	-0.0627413	0.250494	0.12106	NO
1543.17	0.131719	0.10211	0.0194113	NO
9.14182	0.351465	0.409877	0.0445551	NO
2.28665	0.0932947	0.380868	0.121987	NO
150.824	0.249682	0.196971	0.0202843	NO
10.5632	-0.239756	0.319426	0.0542072	NO
8.59039	0.0504909	0.31113	0.137247	NO
0.147268	-0.0164043	0.393322	0.170308	NO
0.130188	0.00982126	0.39295	0.180968	NO
0.266533	-0.0108041	0.39273	0.178954	NO
745.161	1.35825	0.236077	2.52378e-10	UP	Kcnq5
1567.37	0.269929	0.157787	0.00749193	UP	Rims1
1669.77	0.804661	0.153357	5.43663e-09	UP	Ogfrl1
88.0327	1.14584	0.22673	1.65281e-08	UP	B3gat2
452.507	0.412776	0.087059	9.25993e-08	UP	Smap1
105.261	0.115778	0.305204	0.100732	NO
196.984	-0.761446	0.128618	9.38197e-11	DOWN	Fam135a
4.68599	-0.245467	0.394062	0.067501	NO
184.505	-0.165513	0.119195	0.0156756	NO
1096.34	0.0777597	0.0701137	0.0279954	NO
855.717	-0.352253	0.183924	0.00436765	DOWN	Adgrb3
1.53113	0.0277352	0.383584	0.158223	NO
0				NO
0.601646	-0.0185174	0.386407	0.16672	NO
720.957	-0.474428	0.160662	0.000193985	DOWN	Phf3
102.28	0.356384	0.137242	0.00065757	UP	Ptp4a1
0.041794	-0.00134937	0.393085	0.203618	NO
78.5468	-1.53678	0.214479	1.82297e-14	DOWN	Khdrbs2
9.91884	-2.14061	0.654236	6.06174e-05	DOWN	Gm9839
33.4258	-0.456978	0.218384	0.00276583	DOWN	Prim2
199.763	-0.0141684	0.100183	0.142029	NO
52.1436	0.461019	0.193763	0.00127066	UP	Bag2
229.309	-0.389952	0.137313	0.00028905	DOWN	Zfp451
53.7188	-0.341242	0.225574	0.0119895	NO
531.639	0.195387	0.101176	0.00420988	UP	Bend6
2888.57	-0.0997993	0.183313	0.0775852	NO
137.696	0.25902	0.249184	0.0317597	NO
129.841	-0.127979	0.139881	0.0401676	NO
6.09911	-0.136763	0.393895	0.105475	NO
0				NO
0.311545	-0.0344368	0.394706	0.154496	NO
0.193914	-0.0108394	0.392852	0.178935	NO
504.547	-0.965912	0.152929	6.6717e-12	DOWN	Amer3
2520.04	0.477351	0.121988	4.65722e-06	UP	Arhgef4
2418.64	-0.132258	0.143363	0.0396127	NO
1593.14	0.0312104	0.0672805	0.0889172	NO
352.702	0.129809	0.124031	0.0314559	NO
501.121	-0.195735	0.10209	0.00435042	DOWN	Uggt1
7.99311	-0.0309007	0.304382	0.151149	NO
82.7094	0.246318	0.210315	0.025053	NO
687.284	-0.0974621	0.161191	0.0695158	NO
2.4607	-0.0119659	0.376188	0.175808	NO
621.54	0.220735	0.0984063	0.0018164	UP	Lman2l
145.38	0.0110206	0.159809	0.159158	NO
207.004	-0.114715	0.103172	0.027918	NO
27.2624	-0.762882	0.28119	0.000428314	DOWN	Ankrd23
47.7183	0.0998126	0.213064	0.0881841	NO
91.9388	-0.244171	0.199399	0.0223288	NO
4.61312	0.149987	0.376136	0.0979244	NO
285.884	0.338415	0.275188	0.0220218	NO
2240.83	0.253684	0.0758774	4.54493e-05	UP	Actr1b
2.82243	-0.244046	0.473306	0.0815674	NO
60.1582	1.36181	0.25579	3.49267e-09	UP	Zap70
740.177	-0.616862	0.204153	0.000156152	DOWN	Tmem131
151.929	-2.14351	0.23047	3.52877e-22	DOWN	Vwa3b
2.69618	-0.0599758	0.373204	0.137523	NO
1132.89	-0.278601	0.148972	0.00490342	DOWN	Inpp4a
719.409	0.384984	0.0845601	2.39293e-07	UP	Coa5
199.248	0.304588	0.222196	0.016324	NO
339.554	0.0747738	0.143123	0.0806526	NO
3381.72	-0.73065	0.117492	1.30991e-11	DOWN	Cracdl
138.662	-0.919686	0.19906	1.68923e-07	DOWN	Tsga10
34.4831	0.00789097	0.194519	0.170888	NO
36.0785	-0.00842865	0.196135	0.169386	NO
252.68	0.112396	0.226368	0.0844804	NO
2.75076	4.73832	1.5014	9.52706e-05	UP	Lyg2
0.0304152	0.00489223	0.392938	0.194803	NO
242.294	-0.209413	0.163749	0.0197965	NO
1381.06	0.245634	0.236776	0.0319262	NO
173.203	-0.782312	0.218545	1.83509e-05	DOWN	Rev1
454.91	0.427505	0.169029	0.000817508	UP	Aff3
1221.92	-0.176498	0.155153	0.0267659	NO
510.326	0.0458215	0.100676	0.0898521	NO
0.116634	-0.0022221	0.392699	0.200893	NO
161.361	0.0788145	0.182202	0.0930496	NO
134.406	-0.223863	0.20249	0.0281764	NO
36.6689	0.246856	0.257518	0.0368279	NO
88.0197	0.0124419	0.184103	0.159531	NO
195.84	0.0347754	0.160952	0.127264	NO
211.23	0.115771	0.170023	0.0614819	NO
1450.81	-0.147662	0.0789297	0.00488474	DOWN	Creg2
5.32643	0.155419	0.384251	0.0969709	NO
1273.53	0.18256	0.136153	0.0172787	NO
1.44401	-0.0107658	0.382577	0.178356	NO
155.647	-2.56593	0.323023	4.16384e-17	DOWN	Il1r1
4.2253	-0.14321	0.355445	0.0972142	NO
2.38192	0.188921	0.408733	0.0890759	NO
1.15031	0.0181265	0.388816	0.167348	NO
0.853429	0.122319	0.408236	0.112881	NO
174.635	1.38785	0.199391	9.2994e-14	UP	Slc9a4
236.42	1.46779	0.138763	7.99261e-28	UP	Slc9a2
50.4442	-0.0865911	0.194785	0.0915081	NO
0.298609	0.00529984	0.392091	0.194075	NO
482.976	0.0570039	0.0842113	0.0618446	NO
241.814	-0.0960907	0.184019	0.080711	NO
61.3692	-0.693492	0.244516	0.00029309	DOWN	Gpr45
481.384	-0.0125296	0.116673	0.149765	NO
256.115	-0.086108	0.0974843	0.0425633	NO
238.549	1.12907	0.188619	6.08916e-11	UP	Fhl2
320.361	0.260977	0.118764	0.00207096	UP	Nck2
29.8928	-0.0340597	0.381439	0.154162	NO
316.51	0.0296032	0.138974	0.127856	NO
459.536	-0.114336	0.156301	0.0559969	NO
0.491234	-0.0397983	0.395366	0.151421	NO
19.1104	-0.153458	0.302055	0.0826416	NO
79.6113	-0.480252	0.139488	3.06456e-05	DOWN	Poglut2
180.194	-0.0834862	0.144231	0.0727705	NO
203.479	-0.0659033	0.113833	0.0727514	NO
0.436437	0.0217832	0.392881	0.163411	NO
20.0345	-0.255456	0.27167	0.0379439	NO
21.5219	-0.833195	0.399861	0.00282527	DOWN	Col3a1
71.0889	-0.0740197	0.184566	0.0974982	NO
224.562	-0.0921852	0.136259	0.0619354	NO
78.2556	-0.000888484	0.139571	0.199808	NO
30.4858	-0.15311	0.279781	0.0771796	NO
19.6678	0.522393	0.335701	0.0108342	NO
1152.62	-0.253507	0.147527	0.0074084	DOWN	Slc39a10
541.836	0.0574144	0.089736	0.0659339	NO
59.351	0.142797	0.190172	0.0541549	NO
131.353	0.235456	0.120212	0.00389692	UP	Nabp1
115.19	-0.323238	0.147254	0.00207601	DOWN	Myo1b
1.16656	0.025722	0.381331	0.159593	NO
211.6	-0.0295801	0.0864067	0.106197	NO
2656.42	0.117239	0.100591	0.0253304	NO
212.861	0.315759	0.109318	0.000241327	UP	Nab1
41.7588	-0.321424	0.199715	0.00941104	DOWN	Nemp2
849.084	0.220055	0.115878	0.00454773	UP	Mfsd6
225.077	0.141312	0.11694	0.0230894	NO
112.542	-0.194381	0.127376	0.011649	NO
50.6628	0.0611449	0.178705	0.106238	NO
2.18991	-0.0739801	0.366932	0.129824	NO
0.913845	-0.0307939	0.391516	0.156914	NO
35.794	-0.287922	0.225447	0.0198827	NO
46.3892	-0.0864542	0.232724	0.101754	NO
68.2695	-0.146729	0.157513	0.0387995	NO
111.678	0.246656	0.201721	0.0223517	NO
4.2143	0.375542	0.482266	0.0511252	NO
33.2636	-0.107481	0.225165	0.0871168	NO
186.529	0.38418	0.15084	0.000780649	UP	Hecw2
1.3017	0.0780456	0.392583	0.130417	NO
245.972	0.109904	0.11604	0.0375342	NO
0.101427	-0.00260123	0.392693	0.199272	NO
168.084	0.0945772	0.16484	0.073269	NO
65.0183	0.270393	0.181166	0.0126262	NO
2158.03	-0.49957	0.115302	7.20315e-07	DOWN	Sf3b1
76.6395	0.0568611	0.178056	0.110006	NO
844.115	0.380596	0.135396	0.000322341	UP	Hspd1
179.251	0.255896	0.29204	0.0431046	NO
534.357	0.327958	0.212307	0.0111299	NO
299.468	-0.065846	0.110974	0.0709773	NO
60.2638	-0.347422	0.170181	0.0031308	DOWN	Mars2
48.0655	-0.30247	0.197944	0.0115785	NO
0.171727	-0.00735717	0.393129	0.186315	NO
371.478	-0.32026	0.132056	0.00114379	DOWN	Plcl1
76.7072	1.05056	0.563896	0.00502088	UP	Satb2
176.505	0.182635	0.179638	0.0330651	NO
68.4042	-0.0334909	0.244112	0.143294	NO
104.591	-0.145306	0.14983	0.0360531	NO
116.925	0.17945	0.152256	0.0246092	NO
80.2065	-0.402791	0.164023	0.001034	DOWN	Kctd18
5.77248	-0.927325	0.564324	0.00863658	DOWN	Sgo2a
68.1717	-0.254749	0.242869	0.0312222	NO
12.0399	-0.766132	0.498117	0.0112988	NO
23.7974	0.00861244	0.256659	0.174809	NO
0.670547	-0.0490587	0.393962	0.146281	NO
1016.03	0.0624351	0.0758696	0.047279	NO
767.954	-0.424609	0.0822507	8.83316e-09	DOWN	Clk1
86.748	-0.0437805	0.200661	0.126757	NO
149.57	0.184311	0.123546	0.0126344	NO
224.538	-0.207495	0.129755	0.0096798	DOWN	Orc2
449.988	0.129458	0.314	0.0956327	NO
2.80307	0.168272	0.397124	0.094076	NO
153.093	-0.328704	0.121515	0.000438798	DOWN	Cflar
19.6084	0.0637671	0.268413	0.123273	NO
0.612391	0.0548203	0.396362	0.142999	NO
1884.93	0.270853	0.136402	0.00363983	UP	Trak2
196.802	-0.0362341	0.110305	0.108411	NO
0.482652	-0.0106728	0.389822	0.179204	NO
174.484	-0.0648941	0.204074	0.110172	NO
10.0554	-0.0770683	0.322462	0.12302	NO
762.143	-0.290152	0.198608	0.0135195	NO
3.41275	0.225053	0.456901	0.0849315	NO
59.5272	0.392858	0.204436	0.00428605	UP	Fzd7
86.5291	1.02721	0.18776	1.6867e-09	UP	Gm973
309.481	0.146933	0.243156	0.0695915	NO
247.912	-0.0331265	0.142995	0.124539	NO
1180.1	-0.195913	0.0927277	0.00260112	DOWN	Bmpr2
529.304	-0.245779	0.144862	0.00767446	DOWN	Fam117b
310.548	-0.454229	0.102247	4.06092e-07	DOWN	Ica1l
234.818	0.0853108	0.106002	0.0487893	NO
135.224	-0.522777	0.134353	5.138e-06	DOWN	Carf
134.7	-0.356789	0.175538	0.00319667	DOWN	Nbeal1
75.3457	0.261388	0.157057	0.0082347	UP	Cyp20a1
475.435	-0.230582	0.24116	0.0370376	NO
331.175	0.0801924	0.144572	0.0760218	NO
30.1496	0.16489	0.24551	0.0626078	NO
0.353997	0.0221475	0.393701	0.163144	NO
0.516746	-0.0304833	0.39345	0.157121	NO
1.64801	-0.00373293	0.38523	0.19676	NO
39.4045	-0.739408	0.219019	3.9678e-05	DOWN	Pard3b
607.123	-0.151187	0.187056	0.0485532	NO
227.572	-0.78908	0.181293	6.30951e-07	DOWN	Ino80d
1110.65	0.168999	0.099666	0.00770526	UP	Ndufs1
1011.52	0.246474	0.280159	0.0428655	NO
134.322	0.308685	0.193919	0.00990182	UP	Zdbf2
933.605	0.875312	0.172604	1.51915e-08	UP	Adam23
1.64718	0.0122531	0.382958	0.175613	NO
7.06068	1.24622	0.628999	0.00370087	UP	Mdh1b
143.047	0.103186	0.147282	0.0593382	NO
396.786	0.38402	0.135006	0.000286766	UP	Klf7
372.175	-0.333544	0.105316	9.02893e-05	DOWN	Creb1
65.301	-0.189677	0.173335	0.0288416	NO
51.6318	-0.467181	0.218804	0.0024725	DOWN	Ccnyl1
9.52424	-0.292332	0.406132	0.0572887	NO
334.118	-0.0982796	0.166703	0.07132	NO
0.116634	-0.0022221	0.392699	0.20091	NO
0.0804188	0.0109519	0.393063	0.178665	NO
1.5253	0.169117	0.429212	0.0986956	NO
50.3107	0.797523	0.240731	5.11718e-05	UP	D630023F18Rik
323.295	0.524069	0.163392	7.64948e-05	UP	Idh1
382.768	-0.181096	0.135096	0.0172988	NO
2.91932	0.0366242	0.370986	0.151903	NO
10065	-0.234152	0.197897	0.0243586	NO
2589.59	-0.446747	0.113823	4.34602e-06	DOWN	Unc80
175.618	0.0539798	0.101741	0.0793304	NO
162.838	-0.805183	0.158668	1.48795e-08	DOWN	Kansl1l
221.017	0.0949275	0.117014	0.0483008	NO
0.527741	-0.00124475	0.389945	0.204275	NO
2.50414	-2.04724	1.31631	0.0108644	NO
1108.31	0.0469538	0.100624	0.0884613	NO
2.41829	0.142455	0.390268	0.102616	NO
280.571	0.275977	0.163897	0.00792291	UP	Erbb4
31.0911	0.229777	0.221712	0.0319818	NO
8.20713	0.224759	0.446361	0.0833846	NO
35.2074	-0.383587	0.391723	0.0354931	NO
3.97084	-0.185427	0.366078	0.0828567	NO
1.5594	-0.010177	0.386512	0.179935	NO
256.562	0.340414	0.0870762	4.738e-06	UP	Atic
396.617	-0.00337629	0.233625	0.19236	NO
1.99572	0.095411	0.40523	0.12378	NO
32.0439	0.545846	0.232551	0.00139914	UP	Mreg
30.6703	-0.0798465	0.287179	0.116394	NO
109.336	-0.331844	0.173551	0.00438936	DOWN	Tmem169
147.156	0.152271	0.103376	0.013223	NO
181.565	-0.754843	0.225192	4.46309e-05	DOWN	Marchf4
589.27	-0.472027	0.0804164	1.17944e-10	DOWN	Smarcal1
0.0413637	0.00547759	0.392991	0.193417	NO
105.299	0.0262031	0.328835	0.156602	NO
145.445	-0.0879475	0.306749	0.115117	NO
1320.32	-1.82538	0.275978	9.73549e-13	DOWN	Igfbp5
0.220468	0.00552961	0.39266	0.193309	NO
282.61	-0.130567	0.199558	0.0643271	NO
0.702829	0.0781315	0.39455	0.130502	NO
0.157092	-0.00106788	0.392871	0.204561	NO
0.244684	-0.00957909	0.393088	0.181425	NO
2084.25	0.0221611	0.172585	0.145294	NO
0.0396488	-0.00558992	0.39296	0.19263	NO
923.149	0.331559	0.252073	0.0184285	NO
1147.8	0.636035	0.132503	6.56436e-08	UP	Pnkd
218.12	0.899793	0.101771	2.62502e-20	UP	Tmbim1
17.3296	1.44452	0.479686	0.000161467	UP	Catip
19.4285	0.13262	0.221084	0.0701415	NO
135.594	0.283211	0.154959	0.00557288	UP	Ctdsp1
3.42441	-0.012573	0.362822	0.17414	NO
180.995	-0.510009	0.19572	0.000640008	DOWN	Usp37
207.45	-0.0786962	0.0947099	0.0467317	NO
199.019	-0.0107023	0.124994	0.154872	NO
273.432	-0.396936	0.195084	0.00317925	DOWN	Zfp142
153.025	-0.106944	0.125172	0.0447823	NO
291.272	0.132172	0.148181	0.0416273	NO
40.4765	0.0500865	0.224725	0.125932	NO
187.725	-0.673284	0.162909	1.84737e-06	DOWN	Ttll4
27.5612	0.907433	0.27658	5.80873e-05	UP	Cyp27a1
0.564337	0.00239544	0.391636	0.199964	NO
0.568953	-0.0324771	0.39125	0.155748	NO
14.1087	0.265514	0.40394	0.0639782	NO
1013.9	0.578376	0.164012	2.2692e-05	UP	Cdk5r2
0.17365	-0.00305906	0.393029	0.198351	NO
0.54108	0.0221059	0.391303	0.163042	NO
43.388	1.47161	0.648701	0.00169956	UP	Cfap65
1.48442	-0.0392724	0.379231	0.150688	NO
21.3716	0.00529036	0.225411	0.182489	NO
3.73462	-0.213923	0.434902	0.0850688	NO
180.489	-0.144476	0.131274	0.0283843	NO
1329.88	0.107303	0.103582	0.0320236	NO
165.338	-0.0113861	0.186471	0.1616	NO
170.467	0.0521656	0.113886	0.0893739	NO
968.483	0.270538	0.149146	0.00578475	UP	Atg9a
133.29	-0.336549	0.174166	0.00419312	DOWN	Ankzf1
76.8889	-0.441836	0.220553	0.00350513	DOWN	Glb1l
355.226	0.0778097	0.119098	0.0644558	NO
3801.82	0.776771	0.126777	2.37426e-11	UP	Tuba4a
0.0376703	0.00541462	0.392998	0.193755	NO
665.214	0.761874	0.102768	2.72505e-15	UP	Dnajb2
3787.72	0.755272	0.147572	1.16055e-08	UP	Ptprn
154.46	0.287668	0.285869	0.0337205	NO
171.804	0.198307	0.1572	0.0205033	NO
11.3674	0.0451452	0.322478	0.14243	NO
914.844	-0.0303579	0.174289	0.134636	NO
220.28	-0.286377	0.0970581	0.000195696	DOWN	Gmppa
32.381	-0.684312	0.269829	0.000805465	DOWN	Asic4
526.64	0.490449	0.234408	0.00276893	UP	Chpf
264.752	-0.0112111	0.18972	0.162198	NO
101.989	-0.469881	0.256061	0.00548375	DOWN	Obsl1
145.003	-1.16521	0.273442	1.07319e-06	DOWN	Inha
209.391	0.273122	0.109416	0.000918768	UP	Stk11ip
698.671	0.0535797	0.170996	0.110733	NO
3846.61	0.191997	0.115151	0.00817648	UP	Epha4
1.18194	0.00770485	0.393074	0.185458	NO
1.80216	0.266383	0.495388	0.078437	NO
58.2206	0.63646	0.172695	1.17255e-05	UP	Sgpp2
505.017	0.226822	0.122433	0.00518277	UP	Farsb
2.26462	0.0641083	0.3864	0.136632	NO
1483.82	0.146029	0.0632044	0.00153937	UP	Acsl3
49.4275	0.108347	0.239355	0.0902508	NO
4.96875	0.178728	0.368492	0.0858557	NO
1923.11	-0.496495	0.10124	3.38523e-08	DOWN	Scg2
13.815	-0.598524	0.40859	0.0134427	NO
251.805	-0.180156	0.109115	0.00848985	DOWN	Wdfy1
152.326	0.175511	0.152215	0.0260734	NO
1172.85	0.419543	0.10003	1.44126e-06	UP	Serpine2
2.02638	-0.00903958	0.365433	0.181063	NO
1069.14	0.11264	0.12002	0.0381421	NO
963.504	-2.19872	0.200121	5.54601e-30	DOWN	Dock10
160.258	0.45604	0.136329	4.51735e-05	UP	Nyap2
146.691	-0.536374	0.211627	0.000810246	DOWN	Irs1
65.3967	0.250055	0.197017	0.0201972	NO
9.76103	-0.170103	0.366664	0.0888974	NO
6.12084	-0.180532	0.405073	0.0913483	NO
1082.05	0.205374	0.0937812	0.00212951	UP	Mff
0.124316	-0.00864772	0.393013	0.183772	NO
684.259	0.00631227	0.0722273	0.154434	NO
27.0799	0.0479873	0.258286	0.132769	NO
0				NO
0				NO
4.1223	2.01332	0.666177	0.000155802	UP	Daw1
2595.21	-0.60849	0.14955	2.36426e-06	DOWN	Sphkap
235.863	0.774961	0.153203	1.58486e-08	UP	Pid1
729.506	0.557031	0.11841	1.08941e-07	UP	Dner
1436.28	-0.174902	0.156995	0.0277767	NO
9.20933	0.280258	0.380763	0.055521	NO
87.33	0.579965	0.235003	0.00100304	UP	Slc16a14
0.305023	-0.0154519	0.393112	0.171605	NO
0.17043	0.0101716	0.392928	0.180299	NO
0				NO
8.08069	0.000509492	0.304124	0.205467	NO
2.10459	0.0128537	0.36239	0.173568	NO
26.0989	0.00880089	0.243986	0.173311	NO
5.5671	-0.166296	0.366249	0.0899518	NO
1378.8	0.308875	0.0684314	2.88111e-07	UP	Cab39
6365.79	0.804299	0.183987	5.83747e-07	UP	Itm2c
8.89885	-0.269883	0.418786	0.0653413	NO
6.70373	0.217936	0.358998	0.069175	NO
104.689	-0.140177	0.152148	0.0397051	NO
1280.89	0.439662	0.132936	5.20916e-05	UP	Psmd1
3.05972	-0.223989	0.403147	0.0758675	NO
271.6	-0.0616298	0.112711	0.0772568	NO
6.02366	0.044789	0.363222	0.146491	NO
0.177232	-0.00860563	0.393017	0.183847	NO
2429.19	0.127081	0.101884	0.0211886	NO
1.20696	0.0211746	0.381929	0.163432	NO
0.256408	-0.00945902	0.392999	0.181787	NO
391.504	0.00638042	0.275062	0.182848	NO
175.47	0.233476	0.188582	0.0216143	NO
139.512	0.130446	0.177543	0.0556442	NO
8.73659	0.134856	0.360679	0.101447	NO
197.637	-0.00471962	0.115781	0.170748	NO
10.8492	-0.363993	0.359188	0.033321	NO
0.244793	-0.0110845	0.392839	0.178317	NO
0				NO
348.935	0.0785838	0.110245	0.0581417	NO
123.174	1.04521	0.161924	3.3708e-12	UP	Efhd1
727.964	-0.0484281	0.102261	0.0875114	NO
37.4842	-0.217163	0.476348	0.0896528	NO
0.15992	-0.00408828	0.392743	0.196216	NO
699.125	-1.0323	0.108485	4.8213e-23	DOWN	Ngef
3.08924	-0.0801553	0.350811	0.125088	NO
131.364	0.0586667	0.192232	0.1119	NO
461.119	0.0181109	0.119156	0.139831	NO
11.8529	1.01628	0.338381	0.000167289	UP	Sag
1196.23	-0.327967	0.121414	0.00044208	DOWN	Dgkd
186.328	-0.66711	0.154391	7.69842e-07	DOWN	Usp40
3.11594	-0.0468387	0.349995	0.143968	NO
0.0878917	-0.00211375	0.393076	0.201356	NO
5.77012	-0.0012624	0.366124	0.203584	NO
0				NO
6.90473	0.0230372	0.325633	0.158576	NO
0				NO
0.228426	0.012902	0.393081	0.175162	NO
284.968	-0.40686	0.123918	5.69215e-05	DOWN	Hjurp
1.32417	-0.149299	0.420222	0.104362	NO
0.279651	-0.01777	0.393463	0.168117	NO
0.755334	0.0383486	0.391011	0.151987	NO
260.443	0.594436	0.140909	1.32365e-06	UP	Arl4c
279.348	0.205477	0.127412	0.00933388	UP	Sh3bp4
960.344	-0.535163	0.199114	0.000469718	DOWN	Agap1
0.696129	0.00634823	0.392549	0.190483	NO
0.376084	-0.00339483	0.392002	0.197514	NO
7.00931	-0.0331956	0.29297	0.148653	NO
95.6954	0.0866598	0.148167	0.0720257	NO
656.789	0.255319	0.155582	0.00869025	UP	Cops8
20.2591	-1.82191	0.38338	8.34836e-08	DOWN	Col6a3
16.1992	0.0221932	0.263104	0.155248	NO
0.216166	0.00100814	0.392782	0.204746	NO
0.256283	0.0117712	0.392956	0.17692	NO
624.586	-0.115616	0.0901822	0.0196782	NO
0.420999	0.00739456	0.392946	0.186166	NO
360.981	-0.260871	0.168857	0.0111223	NO
178.373	0.440443	0.156078	0.000310812	UP	Ube2f
119.558	0.194547	0.139984	0.0156379	NO
0.597679	-0.0176162	0.393156	0.168359	NO
0.450337	-0.0272642	0.393484	0.159075	NO
1.09782	-0.112366	0.404613	0.116478	NO
291.166	-0.0441427	0.170661	0.119755	NO
54.9049	-0.381682	0.277465	0.0161608	NO
257.004	-0.216688	0.152041	0.0146454	NO
143.287	-0.166618	0.126241	0.0182024	NO
363.849	0.351914	0.107123	5.659e-05	UP	Asb1
5.58617	1.04451	0.748804	0.0155065	NO
410.807	0.679264	0.108965	1.18421e-11	UP	Hdac4
1177.25	0.630816	0.16001	4.10254e-06	UP	Ndufa10
654.229	0.34368	0.470111	0.0560498	NO
6.77937	0.246827	0.399055	0.0680637	NO
1169.34	1.06286	0.200499	3.72972e-09	UP	Gpc1
4.52567	-0.0689915	0.326523	0.128194	NO
74.3448	0.35894	0.276469	0.0190627	NO
210.784	0.0887763	0.126139	0.0590339	NO
181.415	0.166141	0.120608	0.0160747	NO
29.0957	-1.24994	0.315215	3.70496e-06	DOWN	Gpr35
0.247352	-0.00884127	0.392868	0.183263	NO
10086.7	0.195701	0.220213	0.0419917	NO
0.468562	-0.0182279	0.393472	0.167571	NO
10.3293	2.29859	0.859189	0.00048951	UP	Crocc2
102.947	-0.814581	0.210606	5.57119e-06	DOWN	Sned1
79.0756	0.128701	0.17327	0.0548887	NO
24.2996	-0.101314	0.24985	0.0967681	NO
691.411	0.279561	0.0732099	6.77535e-06	UP	Ppp1r7
2.05979	-0.2873	0.511422	0.0749034	NO
1882.58	0.178361	0.158803	0.0274069	NO
0.607626	0.00542162	0.391535	0.193559	NO
379.752	-0.20483	0.0931979	0.00206843	DOWN	Septin2
56.0699	0.0441952	0.258103	0.135295	NO
1977.64	0.456704	0.0919405	2.58923e-08	UP	Stk25
569.955	1.665	0.380851	5.76839e-07	UP	Bok
129.074	0.152351	0.145617	0.0314834	NO
487.579	0.16507	0.095916	0.00734348	UP	Atg4b
182.239	-0.311404	0.153241	0.00320366	DOWN	Dtymk
116.45	-0.327584	0.147322	0.0018982	DOWN	Ing5
91.2796	-0.165526	0.138688	0.0238724	NO
0.19991	-0.0154592	0.393245	0.171585	NO
0.181924	-0.00601234	0.392878	0.191569	NO
0.715857	0.0166617	0.3915	0.169707	NO
97.4921	0.391667	0.141417	0.00036333	UP	Neu4
0.517284	-0.00435352	0.391721	0.195599	NO
213.393	0.164495	0.223836	0.0556266	NO
108.914	-1.38872	0.175312	5.53222e-17	DOWN	St8sia4
23.7473	-0.256023	0.235419	0.0291048	NO
0				NO
0.0896507	0.00326078	0.392975	0.197863	NO
0.0427485	0.00538212	0.392985	0.19388	NO
249.159	0.170387	0.11986	0.0147531	NO
152.32	-0.358501	0.115598	0.000112841	DOWN	Ppip5k2
70.013	-0.443497	0.228267	0.00403111	DOWN	Gin1
1294.27	-0.0427675	0.09314	0.0893341	NO
0				NO
188.263	-0.836865	0.152026	1.25429e-09	DOWN	Cntnap5b
2.88036	0.12055	0.389288	0.111149	NO
130.83	0.290276	0.188622	0.0112833	NO
35.7561	-0.557398	0.350175	0.009909	DOWN	Rnf152
119.625	-0.279955	0.186483	0.0124148	NO
545.798	0.0962754	0.0825211	0.0252941	NO
22.0362	0.0616863	0.24962	0.121628	NO
13.7903	0.166389	0.306295	0.0777205	NO
200.876	0.0265798	0.138216	0.131581	NO
848.395	0.0780947	0.138482	0.074653	NO
95.234	0.0496073	0.179027	0.116562	NO
270.858	-0.339489	0.112906	0.000165456	DOWN	Kdsr
312.916	-0.0726106	0.0801744	0.040697	NO
0.187487	0.0127845	0.392993	0.175319	NO
0				NO
0				NO
0.0835881	-0.00139926	0.393086	0.20311	NO
1.12266	-0.293405	0.545325	0.0783983	NO
0				NO
26.3971	0.362579	0.243567	0.0127412	NO
29.4521	0.331704	0.339502	0.0356988	NO
68.1945	0.717847	0.205835	2.65999e-05	UP	Cdh19
133.895	-0.568919	0.158527	1.772e-05	DOWN	Dsel
262.44	-2.52097	0.19512	1.24054e-39	DOWN	Cntnap5a
622.702	0.213069	0.183192	0.0254396	NO
234.412	0.080365	0.116946	0.0608127	NO
782.353	-0.131607	0.198671	0.0634467	NO
28.0268	-0.404776	0.287425	0.01508	NO
41.1029	-0.0294857	0.191772	0.139197	NO
54.9543	0.925191	0.237454	4.98768e-06	UP	Inhbb
124.665	0.668513	0.129611	9.24419e-09	UP	Ralb
78.0494	0.111016	0.155039	0.0576796	NO
47.3266	0.0580488	0.176346	0.108245	NO
449.577	-0.224605	0.120782	0.00508246	DOWN	Ptpn4
75.9243	0.17365	0.16721	0.0318846	NO
2.46417	0.566764	0.91083	0.067576	NO
6.32249	0.0160471	0.318072	0.165723	NO
4.35221	0.0923314	0.358494	0.119987	NO
554.719	0.226978	0.346329	0.0641801	NO
15.2875	-0.462116	0.402309	0.0262577	NO
50.0383	-0.661609	0.176735	9.21882e-06	DOWN	Steap3
417.963	-2.82292	0.701538	2.94043e-06	DOWN	C1ql2
1.06265	-0.000700082	0.389428	0.205383	NO
421.745	-0.159873	0.0923256	0.00714473	DOWN	Insig2
317.348	-0.267171	0.163432	0.00887238	DOWN	Ccdc93
46.5378	2.15117	0.365376	1.08427e-10	UP	Htr5b
61.9686	-0.0447835	0.23388	0.131687	NO
202.779	0.137168	0.179911	0.0528519	NO
1222.45	-0.0568959	0.107053	0.0791749	NO
153.818	0.320637	0.15115	0.00255372	UP	Slc35f5
0.432133	-0.0230355	0.393222	0.162404	NO
358.877	-1.08997	0.132865	6.25491e-18	DOWN	Lypd1
57.5843	-0.334245	0.212282	0.0103443	NO
574.872	0.280534	0.2377	0.0245375	NO
49.0446	0.947911	0.220495	8.78247e-07	UP	Tmem163
0.874443	-0.0708887	0.394604	0.133872	NO
377.478	-0.862327	0.292123	0.000194412	DOWN	Ccnt2
61.712	0.387839	0.233988	0.00837802	UP	Map3k19
818.443	0.166114	0.0865369	0.00431173	UP	Rab3gap1
90.5711	-0.0255442	0.19207	0.144158	NO
1352.04	-0.240653	0.14641	0.00862319	DOWN	R3hdm1
756.56	0.301437	0.137334	0.00207855	UP	Ubxn4
503.706	-2.85227	0.252892	4.44318e-31	DOWN	Lct
156.009	-2.26848	0.172775	8.31799e-41	DOWN	Mcm6
25.3918	0.368258	0.245367	0.0124309	NO
130.002	0.516965	0.159217	6.64972e-05	UP	Thsd7b
41.3499	0.547812	0.265556	0.00298948	UP	Cd55
0.6551	-0.01028	0.391734	0.18003	NO
5.60359	0.627688	0.611248	0.0324434	NO
404.658	-0.442507	0.163886	0.000443733	DOWN	Pfkfb2
75.9318	-0.289873	0.151753	0.0044155	DOWN	Yod1
17.9028	0.557976	0.391109	0.0145917	NO
0.0591534	0.0044108	0.39288	0.195475	NO
0				NO
0.193644	-0.0124704	0.393163	0.175887	NO
0.578319	0.0165271	0.392744	0.170108	NO
0.939859	-0.003196	0.390295	0.198003	NO
180.805	-0.607568	0.123157	2.89409e-08	DOWN	Mapkapk2
116.853	-0.190019	0.159182	0.0238371	NO
259.532	-0.515852	0.115051	3.39454e-07	DOWN	Eif2d
34.5831	0.830873	0.321457	0.000690208	UP	Rassf5
12.0798	0.0447762	0.254183	0.134381	NO
749.285	0.686513	0.092144	1.61144e-15	UP	Srgap2
12.6979	0.357452	0.400452	0.0415482	NO
6.13943	5.10649	1.10762	1.78893e-07	UP	Avpr1b
0.696168	0.000302631	0.392902	0.206152	NO
9.75181	0.140507	0.282673	0.0843629	NO
2.17782	0.176745	0.429175	0.0957543	NO
17.5117	-0.0936296	0.232154	0.0971534	NO
684.902	0.171552	0.182007	0.0378678	NO
31.8869	0.418018	0.249456	0.00808057	UP	Rab29
830.883	0.0243729	0.168952	0.141479	NO
6.09363	0.928913	0.542062	0.00745601	UP	Slc45a3
29.5038	-0.133855	0.253606	0.0798359	NO
579.313	-0.0349216	0.114969	0.112067	NO
125.646	0.105268	0.158134	0.0631909	NO
1.3334	-0.0524558	0.390681	0.143821	NO
3.03711	0.157266	0.388925	0.0969911	NO
35.9792	0.227563	0.345754	0.0639415	NO
13.4824	1.37602	0.402168	3.34875e-05	UP	Nuak2
2182.5	0.30952	0.176899	0.0068126	UP	Tmcc2
665.728	0.0452865	0.110594	0.0960988	NO
500.944	-0.781406	0.126592	1.65152e-11	DOWN	Rbbp5
1053.53	1.20382	0.176421	2.13303e-13	UP	Cntn2
2695.25	0.394059	0.202775	0.00402698	UP	Nfasc
1680.36	0.677711	0.10042	4.9852e-13	UP	Lrrn2
578.207	-0.474474	0.123934	6.35629e-06	DOWN	Mdm4
154.549	-0.108559	0.149728	0.0567041	NO
393.508	-0.0323902	0.123232	0.118977	NO
519.598	-0.176612	0.211283	0.0464514	NO
0.880639	-0.106362	0.412025	0.119882	NO
1.12571	-0.00436756	0.389026	0.195458	NO
0.516864	-0.0207142	0.393551	0.164723	NO
7.29533	-0.18624	0.33559	0.075964	NO
44.0063	0.0490597	0.190277	0.119924	NO
67.3733	-0.0383069	0.349413	0.149325	NO
756.208	-0.410912	0.0788348	6.70413e-09	DOWN	Zc3h11a
212.234	-0.774391	0.252346	0.000131476	DOWN	Zbed6
0.449623	-0.0177979	0.393398	0.168016	NO
633.35	-2.60012	0.292723	1.41448e-20	DOWN	Atp2b4
2.49998	0.0319746	0.3571	0.154016	NO
264.344	-0.0236641	0.170479	0.142831	NO
29.1878	-1.71094	0.648394	0.000576426	DOWN	Fmod
141.571	-1.32742	0.156328	5.91369e-19	DOWN	Btg2
0.376247	-0.000724384	0.392342	0.20535	NO
0.775012	-0.0216626	0.37961	0.162754	NO
7.71885	0.111704	0.375181	0.113277	NO
2481.55	1.06332	0.130221	8.46248e-18	UP	Adora1
0.240654	-0.0109219	0.392603	0.178761	NO
1040.28	0.138053	0.13283	0.0318013	NO
529.199	0.142113	0.148051	0.0366931	NO
205.596	0.849953	0.116654	8.00791e-15	UP	Cyb5r1
490.426	0.410829	0.0942824	6.08654e-07	UP	Adipor1
406.558	0.301608	0.0996708	0.000154059	UP	Klhl12
195.969	0.267669	0.10441	0.000741841	UP	Rabif
0.974954	0.013907	0.387883	0.17343	NO
672.042	-0.0807481	0.153098	0.0798942	NO
165.176	1.35432	0.207985	1.89754e-12	UP	Syt2
1174.41	-0.237287	0.222017	0.030106	NO
6.89765	-0.110518	0.345657	0.109902	NO
32.5238	-1.87166	0.241446	1.9531e-16	DOWN	Lgr6
0.695016	-0.0165379	0.391252	0.169888	NO
1208.7	0.21216	0.0783024	0.000433931	UP	Arl8a
1376.01	0.307094	0.104381	0.00020046	UP	Gpr37l1
0.474204	-0.00878685	0.392731	0.183377	NO
323.102	-0.316856	0.101938	0.000108916	DOWN	Rnpep
326.821	0.308389	0.236002	0.0187801	NO
13.7687	-0.184633	0.307333	0.0699517	NO
497.826	0.326335	0.118552	0.000382334	UP	Shisa4
1378.45	0.075928	0.155378	0.0854029	NO
1210.06	-0.167768	0.113159	0.0129392	NO
1772.19	0.744528	0.105169	3.79119e-14	UP	Csrp1
67.7513	1.0294	0.355784	0.000237283	UP	Phlda3
23.7077	1.23002	0.464029	0.000552242	UP	Tnni1
14.059	0.555768	0.319343	0.00696635	UP	Lad1
9.16345	0.0919836	0.34124	0.117716	NO
0.398565	0.0227231	0.393682	0.16263	NO
5.4298	-0.338589	0.524519	0.0651934	NO
465.016	0.503604	0.187407	0.000472262	UP	Tmem9
0.041794	-0.00134937	0.393085	0.203635	NO
4.18442	1.91439	0.964179	0.00364363	UP	Cacna1s
529.618	0.272494	0.236588	0.0260979	NO
3.85946	-0.0875097	0.361029	0.122514	NO
20.0806	0.56803	0.320659	0.00647358	UP	Inava
34.4641	-0.0347242	0.236722	0.141078	NO
1516.77	0.0498484	0.140129	0.104218	NO
56.1289	0.366343	0.170718	0.00239322	UP	Ddx59
4.12429	-0.409185	0.534021	0.0523841	NO
356.185	-0.0872439	0.137687	0.0664538	NO
0.282234	-0.00712484	0.392757	0.187149	NO
28.1442	-0.00585121	0.229887	0.180566	NO
0.041794	-0.00134937	0.393085	0.203652	NO
319.915	-0.0370341	0.107167	0.105846	NO
156.023	0.169675	0.200369	0.0454017	NO
24.8503	0.0655813	0.33147	0.130544	NO
64.9521	-0.720075	0.373089	0.00422247	DOWN	Dennd1b
6.5102	-0.0809182	0.330193	0.121945	NO
173.415	-0.365739	0.113278	7.06687e-05	DOWN	Zbtb41
5.2271	-0.797181	0.946783	0.0458599	NO
0.194825	0.0121013	0.393118	0.176433	NO
0.255478	-0.0114358	0.393096	0.177678	NO
0.548132	-0.00234608	0.392746	0.200652	NO
150.928	-0.592754	0.216988	0.000408762	DOWN	Cfh
239.097	-0.490183	0.159328	0.000125991	DOWN	Kcnt2
286.688	-0.710408	0.162654	5.90774e-07	DOWN	Cdc73
355.182	-0.859086	0.0948867	3.34121e-21	DOWN	B3galt2
446.394	-0.252536	0.0889613	0.000289626	DOWN	Glrx2
452.875	-0.0657428	0.109956	0.0703502	NO
230.482	0.545598	0.181213	0.000162189	UP	Uchl5
211.364	-0.0335391	0.216982	0.13907	NO
2.61038	-1.75373	1.72709	0.033193	NO
0.65307	-0.0454974	0.392344	0.148087	NO
0.278252	-0.00713941	0.393046	0.187094	NO
72.2323	-0.35005	0.217604	0.00942511	DOWN	Brinp3
22.2386	0.323738	0.269331	0.023462	NO
294.348	0.864641	0.0892422	9.84242e-24	UP	Ptgs2
50.1258	-0.38792	0.226883	0.00750993	DOWN	Rbm3-ps
0				NO
492.253	-0.138812	0.0766185	0.00581026	DOWN	Odr4
1075.38	-0.436487	0.131298	4.9832e-05	DOWN	Tpr
11.3936	-1.30716	0.504844	0.000676419	DOWN	Prg4
23.9195	-0.157483	0.272325	0.0728471	NO
918.114	-0.16698	0.0802428	0.00283478	DOWN	Ivns1abp
72.4177	-0.103216	0.157185	0.0641066	NO
221.912	0.0410572	0.109692	0.101406	NO
266.221	-0.227364	0.1317	0.00723215	DOWN	Rnf2
24.339	0.300037	0.33552	0.0413424	NO
444.558	-0.238365	0.138449	0.00732582	DOWN	Edem3
897.22	-0.354568	0.132484	0.000487764	DOWN	1700025G04Rik
59.0354	0.018903	0.280571	0.159676	NO
41.1538	-0.828926	0.257543	7.34563e-05	DOWN	Colgalt2
1195.37	0.0665898	0.15542	0.0934716	NO
0.0558039	-0.0092997	0.39296	0.18211	NO
1190.51	0.802209	0.188127	1.05223e-06	UP	Arpc5
21.7647	-0.00734604	0.241519	0.176667	NO
805.085	-0.360612	0.150551	0.00123564	DOWN	Smg7
1228.04	0.144146	0.146484	0.035156	NO
19.8134	0.0744832	0.300112	0.12146	NO
296.565	-0.67128	0.235501	0.000278902	DOWN	Lamc1
15.2915	-0.940042	0.376226	0.000908359	DOWN	Shcbp1l
1122.81	-0.253243	0.160932	0.0103737	NO
24.6587	0.0913634	0.19315	0.08763	NO
1006.49	0.269132	0.187878	0.0144403	NO
37.9153	-0.0594638	0.222674	0.118116	NO
69.7749	0.0866485	0.128144	0.0619717	NO
20.4846	0.10585	0.254094	0.0950862	NO
7.6732	0.412218	0.431988	0.0371725	NO
0.0469021	-0.00235954	0.393075	0.200412	NO
0.305022	-0.01701	0.393354	0.169185	NO
13122.7	0.140994	0.0781795	0.00591866	UP	Glul
2.27215	-0.735222	2.19304	0.10723	NO
3752.17	-0.676956	0.191464	2.16353e-05	DOWN	Cacna1e
210.523	-0.0211743	0.152463	0.142788	NO
32.6322	-0.443358	0.296594	0.0125771	NO
746.849	-0.0611438	0.0787105	0.0514175	NO
61.0198	0.116601	0.193267	0.0696863	NO
1006.24	-1.08109	0.161621	5.87305e-13	DOWN	Xpr1
227.411	0.179028	0.16284	0.0283973	NO
3.05152	0.105169	0.38256	0.11694	NO
190.38	0.188455	0.114858	0.00869697	UP	Qsox1
434.865	-0.52441	0.221588	0.00133109	DOWN	Cep350
254.33	-0.273043	0.109948	0.000963626	DOWN	Tor1aip1
364.945	0.102759	0.122647	0.0461881	NO
123.529	-0.353416	0.189785	0.00502561	DOWN	Fam163a
25.4663	-0.265742	0.359498	0.0552573	NO
0.379785	-0.0219109	0.393685	0.163329	NO
3.5417	-0.0920385	0.377633	0.12224	NO
160.575	0.0106596	0.142402	0.157683	NO
923.325	0.0478596	0.159535	0.112818	NO
50.7295	-0.124117	0.201217	0.068214	NO
895.327	0.750921	0.121608	1.6082e-11	UP	Fam20b
479.209	-0.0283803	0.115453	0.121797	NO
9.08273	-0.069392	0.279805	0.121523	NO
0.678207	0.000751295	0.392616	0.205283	NO
768.783	-0.9909	0.187533	4.00295e-09	DOWN	Rasal2
55.3595	0.145445	0.217375	0.0628445	NO
11.3832	0.151404	0.335972	0.0905698	NO
728.044	1.23218	0.1487	2.60801e-18	UP	Brinp2
2186.1	0.148434	0.159288	0.0387536	NO
10.6983	-0.373435	0.33795	0.0282283	NO
131.865	-0.155799	0.14501	0.0297967	NO
2155.13	-0.746723	0.278169	0.000474816	DOWN	Tnr
0.377002	0.0164291	0.39221	0.170168	NO
13.6673	0.166194	0.310933	0.0787668	NO
1.45147	-0.163883	0.422875	0.0996308	NO
190.325	0.13003	0.22707	0.0733843	NO
476.612	0.363221	0.187279	0.0040807	UP	Cacybp
1482.06	0.222745	0.0943152	0.00134863	UP	Rabgap1l
25.9953	-0.370882	0.295626	0.0208776	NO
256.867	-0.243104	0.150733	0.00931989	DOWN	Rc3h1
0.587034	0.0307906	0.38822	0.156706	NO
178.817	-0.810103	0.168168	5.9182e-08	DOWN	Zbtb37
165.495	0.161588	0.130889	0.0217498	NO
8.47103	-0.345856	0.399428	0.0437948	NO
173.921	-0.363192	0.180881	0.00346121	DOWN	Klhl20
368.828	-1.16808	0.148225	7.87064e-17	DOWN	Ankrd45
7.9218	-1.25485	0.710701	0.00654455	DOWN	Tex50
1393.72	0.341514	0.203087	0.00797316	UP	Prdx6
0				NO
0.210997	-0.010043	0.393055	0.18049	NO
0.9649	0.0256453	0.390133	0.160153	NO
253.939	0.000678752	0.0854425	0.198212	NO
0.485029	-0.0206321	0.391367	0.164682	NO
87.1327	-0.0808644	0.174085	0.088719	NO
673.267	-0.0873337	0.142296	0.0686089	NO
680.174	0.171903	0.146198	0.0247768	NO
91.8294	-0.85319	0.418633	0.00315493	DOWN	Myoc
0.493145	-0.0127773	0.392544	0.175299	NO
1476.1	-0.531689	0.184459	0.000248998	DOWN	Prrc2c
0.382115	-0.0147088	0.393235	0.1724	NO
46.9695	0.11797	0.215797	0.0772954	NO
6.95661	-0.363817	0.409919	0.0420551	NO
0.0925333	-0.0118922	0.393175	0.176784	NO
0.107431	0.0141431	0.393041	0.173371	NO
50.4479	-0.170322	0.199768	0.0449125	NO
82.7167	0.178643	0.167205	0.0301329	NO
2197.52	0.449068	0.0688852	1.68311e-12	UP	Kifap3
220.406	-0.427561	0.165948	0.000703086	DOWN	Scyl3
33.7146	-0.151115	0.267395	0.074499	NO
0.25293	-0.0173222	0.393418	0.168742	NO
0.969087	-0.024421	0.392898	0.161249	NO
1.64045	0.0254084	0.384393	0.159987	NO
39.7336	-0.0798296	0.390358	0.129209	NO
102.264	0.38918	0.167031	0.00144412	UP	Slc19a2
183.67	0.0377082	0.130374	0.114615	NO
179.263	-0.182652	0.119886	0.0116883	NO
99.8705	-0.268016	0.189284	0.0149155	NO
13357.3	0.505072	0.0652762	2.39552e-16	UP	Atp1b1
0.192185	0.00741886	0.392747	0.186018	NO
0.0396488	-0.00558992	0.39296	0.192647	NO
263.595	-0.279973	0.162159	0.00722046	DOWN	Sft2d2
344.57	0.18456	0.160577	0.0262208	NO
679.598	1.83429	0.186835	2.81059e-24	UP	Gpr161
855.079	-0.449966	0.0951028	9.77765e-08	DOWN	Dcaf6
359.11	0.0100311	0.27075	0.172658	NO
8.29641	-1.91321	0.542056	2.23104e-05	DOWN	Adcy10
179.469	-0.419379	0.123087	3.60087e-05	DOWN	Mpzl1
40.8904	0.327249	0.228009	0.0143518	NO
147.985	-0.164449	0.132145	0.021289	NO
1.90385	-0.169756	0.410684	0.0954706	NO
134.922	-0.882989	0.163725	2.59529e-09	DOWN	Pou2f1
0.156145	-0.00180298	0.392683	0.202414	NO
0.415345	0.00402349	0.392288	0.196339	NO
1081.48	-0.885549	0.17082	8.05951e-09	DOWN	Ildr2
124.317	-0.531009	0.131675	2.78366e-06	DOWN	Tada1
493.768	0.185224	0.141615	0.0187489	NO
0.084964	-0.00251697	0.393044	0.199774	NO
0.208862	-0.00294139	0.392713	0.19856	NO
0.0558039	-0.0092997	0.39296	0.182129	NO
180.677	0.00123137	0.170169	0.198786	NO
272.289	0.0559312	0.112054	0.0840496	NO
229.572	0.0216062	0.199127	0.149514	NO
251.917	-0.0381823	0.10731	0.104198	NO
215.07	0.573953	0.314688	0.00562291	UP	Mgst3
0.15084	-0.0136711	0.393178	0.174002	NO
21.0686	-0.0204048	0.258655	0.15683	NO
3.29263	-0.0565106	0.38707	0.141163	NO
1121.56	0.156964	0.0871471	0.00599131	UP	Pbx1
26.1267	0.0465563	0.261217	0.134084	NO
760.084	0.403786	0.119305	3.86937e-05	UP	Rgs5
1156.31	0.707675	0.0871635	1.39168e-17	UP	Rgs4
153.236	0.131842	0.113802	0.0257435	NO
146.195	0.35418	0.161009	0.0020458	UP	Hsd17b7
85.7199	-0.365452	0.211876	0.00727888	DOWN	Ddr2
358.799	0.753811	0.13771	1.60253e-09	UP	Uap1
2255.19	0.598521	0.0736371	1.21189e-17	UP	Uhmk1
0.479105	-0.0214804	0.393708	0.163822	NO
54.0439	-0.294127	0.229959	0.0197749	NO
5.4335	-0.4181	0.587196	0.0582663	NO
2072.88	0.926549	0.108869	4.42536e-19	UP	Nos1ap
477.536	0.58128	0.101556	3.19813e-10	UP	Olfml2b
856.747	-0.378933	0.211287	0.00613752	DOWN	Atf6
0.422451	-0.00769277	0.392762	0.185514	NO
80.4547	0.00935734	0.154232	0.161661	NO
4.53579	-0.0859775	0.362303	0.123337	NO
0.274153	-0.0217403	0.393669	0.163473	NO
0.175153	-0.010764	0.393096	0.179185	NO
16.9396	0.146596	0.245031	0.0703312	NO
1.7225	0.238592	0.480128	0.0844021	NO
86.878	0.079553	0.173116	0.0892943	NO
14.556	1.75818	0.915376	0.00429888	UP	Cfap126
649.572	0.164974	0.202936	0.0481496	NO
0.621423	-0.00561956	0.392704	0.192486	NO
251.992	0.426624	0.192633	0.0019491	UP	Pcp4l1
6.43931	-0.353824	0.462572	0.0525226	NO
591.084	0.631323	0.185687	3.7039e-05	UP	Tomm40l
3.69875	0.141257	0.383512	0.102184	NO
39.9985	0.047521	0.227868	0.128659	NO
1519.39	0.383472	0.168623	0.00168011	UP	Ndufs2
296.561	1.53476	0.142421	9.40675e-29	UP	Adamts4
326.167	-0.0347709	0.149915	0.124497	NO
155.049	-0.379163	0.108183	2.4818e-05	DOWN	Ppox
297.588	-0.0921732	0.0948187	0.0359641	NO
467.297	0.301187	0.276494	0.029052	NO
137.963	-0.198427	0.106688	0.00506349	DOWN	Dedd
225.156	-0.194486	0.0955557	0.00316882	DOWN	Nit1
610.095	0.314882	0.204708	0.0112911	NO
22.1803	0.138223	0.242847	0.0739221	NO
65.6773	0.973758	0.209528	1.50089e-07	UP	Nectin4
37.653	0.131704	0.216219	0.0690237	NO
437.796	0.353718	0.154457	0.00160631	UP	Usf1
9.13849	0.0191936	0.311541	0.161455	NO
69.0551	-0.029614	0.166555	0.134211	NO
32.365	-0.105585	0.230778	0.0894735	NO
0.0966058	-0.00227581	0.393058	0.200824	NO
1.14428	-0.0815712	0.400868	0.129358	NO
2.394	0.029183	0.349173	0.155436	NO
0.875155	-0.0545736	0.395168	0.143105	NO
3.94198	-0.139027	0.392088	0.104445	NO
102.826	0.170662	0.246246	0.0601462	NO
1.08777	-0.0615578	0.388394	0.138138	NO
28.3536	0.0396847	0.246302	0.137502	NO
1.30629	0.0962509	0.396233	0.12243	NO
96.4533	-0.973079	0.192485	1.6357e-08	DOWN	Vangl2
10.0875	-2.57295	0.437142	1.10698e-10	DOWN	Nhlh1
468.011	-0.0426645	0.0756325	0.0746338	NO
2001.18	-0.0681587	0.138345	0.0849118	NO
646.784	0.017064	0.0839595	0.1294	NO
1251.73	-0.0758193	0.0887645	0.0447985	NO
4427.77	0.251046	0.0877629	0.00026904	UP	Pea15a
6.71224	-0.975592	0.601494	0.0091323	DOWN	Casq1
0.393206	-0.0528438	0.397341	0.144179	NO
10087.7	0.29803	0.110775	0.000463785	UP	Atp1a2
1194.47	0.0320666	0.162784	0.13084	NO
678.05	-1.27567	0.134588	5.97719e-23	DOWN	Kcnj9
1332.41	0.358053	0.221715	0.00928492	UP	Kcnj10
97.3938	-0.120084	0.136509	0.0428973	NO
21.7651	-2.20333	0.314542	6.81046e-14	DOWN	Igsf9
57.9335	-0.069221	0.156783	0.0918878	NO
25.7739	1.74305	0.371149	1.15872e-07	UP	Cfap45
1.33738	0.0487742	0.374592	0.14481	NO
1.763	-0.0133679	0.378981	0.173647	NO
0.350868	-0.0212855	0.39365	0.164068	NO
40.79	0.0642552	0.239633	0.117948	NO
3749.5	0.82553	0.177566	1.49007e-07	UP	Cadm3
40.5398	-1.19942	0.230573	7.36016e-09	DOWN	Aim2
0.321529	0.00751556	0.393011	0.185775	NO
0.790714	0.00974936	0.387727	0.180758	NO
1.13677	-0.0424348	0.389774	0.14943	NO
0.57123	-0.0323461	0.391713	0.155894	NO
1.72785	-0.0501456	0.388175	0.145168	NO
0.520352	-0.0232171	0.391841	0.162177	NO
47.293	0.0704851	0.251826	0.11608	NO
0.166619	-1.38596e-05	0.39257	0.206784	NO
44.198	-0.178938	0.230048	0.0512112	NO
0.171727	-0.00735717	0.393129	0.186334	NO
0.35319	-0.00827437	0.392873	0.184429	NO
561.816	-0.203852	0.169275	0.0233221	NO
134.055	0.0506507	0.125891	0.0973359	NO
567.478	-0.0198661	0.0904651	0.126546	NO
540.308	0.354494	0.163266	0.00225159	UP	Fh1
0.274673	-0.0103142	0.392875	0.180011	NO
4.69334	0.174931	0.366933	0.0871562	NO
37.0369	0.347033	0.262944	0.0182127	NO
1.02149	-0.00811391	0.391509	0.184673	NO
4.15826	-0.787375	0.931288	0.0455324	NO
12.0421	0.999434	0.425368	0.00138459	UP	Pld5
598.977	-0.114583	0.177427	0.0651749	NO
155.882	-0.313133	0.132882	0.00135398	DOWN	Sdccag8
1890.75	-0.186636	0.183896	0.0332498	NO
4502.34	0.00298087	0.0866956	0.174278	NO
0.941889	-0.0538305	0.387397	0.142746	NO
137.336	-0.529637	0.138516	6.52248e-06	DOWN	Catspere2
169.998	-0.445597	0.143708	0.000113973	DOWN	Desi2
13.6718	-0.288293	0.285671	0.0335917	NO
3443.19	-0.379149	0.0720801	4.97465e-09	DOWN	Hnrnpu
141.751	0.360398	0.117362	0.000129941	UP	Efcab2
311.881	-2.1754	0.275058	6.44725e-17	DOWN	Kif26b
191.39	-0.430563	0.0986743	6.04977e-07	DOWN	Smyd3
52.1932	-0.00561839	0.160548	0.173825	NO
359.978	-0.335354	0.125409	0.000493008	DOWN	Cnst
366.093	0.677836	0.179341	7.832e-06	UP	Sccpdh
3.10172	0.268061	0.446751	0.0700846	NO
477.626	-0.58287	0.134213	6.72879e-07	DOWN	Ahctf1
2323.36	-0.279907	0.223475	0.020933	NO
472.457	0.468712	0.120143	4.88213e-06	UP	Coq8a
118.548	0.507346	0.23421	0.00228088	UP	Psen2
430.387	-0.441237	0.198809	0.00192231	DOWN	Itpkb
5259.24	0.512302	0.227267	0.00175496	UP	Stum
1222.67	0.295015	0.133682	0.00200081	UP	Parp1
27.7483	-0.436216	0.275271	0.0101109	NO
314.029	0.244665	0.121224	0.0033276	UP	Acbd3
144.859	-0.217043	0.24037	0.0408223	NO
185.148	-0.262209	0.146945	0.00630669	DOWN	Sde2
4.94907	0.239165	0.457981	0.0806915	NO
208.279	0.579804	0.272547	0.00251286	UP	Pycr2
53.2791	3.0745	0.456772	5.23144e-13	UP	Lefty1
252.477	1.44104	0.127573	3.54276e-31	UP	Tmem63a
215.074	0.692129	0.164902	1.42768e-06	UP	Ephx1
699.382	-0.941313	0.14562	2.78584e-12	DOWN	Nvl
266.439	-0.163082	0.0906709	0.00603814	DOWN	Cnih4
1127.86	-0.138167	0.0865944	0.00975836	DOWN	Wdr26
15.9886	-0.523346	0.305291	0.00743217	DOWN	Gm38664
522.471	-1.91628	0.161047	1.44229e-34	DOWN	Cnih3
8.61761	3.20512	0.764998	1.50322e-06	UP	Ccdc121
7.33435	0.923261	0.55435	0.00820878	UP	Dnah14
87.6473	-0.377521	0.139015	0.000426722	DOWN	Lbr
1343.31	-0.114845	0.113369	0.0333352	NO
362.547	0.332452	0.3274	0.0331788	NO
0.041794	-0.00134937	0.393085	0.203668	NO
0.0876183	0.00944296	0.392921	0.181825	NO
520.626	0.90945	0.214763	1.22146e-06	UP	Degs1
364.779	0.1334	0.0898036	0.01284	NO
302.379	-0.0304739	0.107555	0.115577	NO
396.079	0.0812285	0.113994	0.0581951	NO
2.2011	0.0152042	0.390029	0.171705	NO
0.806129	0.0209065	0.393214	0.16458	NO
1136.89	0.127508	0.098735	0.0193689	NO
5.6662	0.00330688	0.347333	0.196901	NO
39.1049	-0.636839	0.253153	0.000850945	DOWN	Disp1
0.0971676	-0.00298068	0.392719	0.198525	NO
297.911	-0.0709323	0.101261	0.0594278	NO
196.357	0.388303	0.149236	0.000645132	UP	Aida
1103.1	0.000437994	0.0977051	0.202465	NO
152.223	-0.620928	0.157966	4.19394e-06	DOWN	Taf1a
4.37555	-0.260897	0.418285	0.067351	NO
0.342434	0.0134815	0.392606	0.174298	NO
33.6626	0.819602	0.286681	0.000272851	UP	Dusp10
1.66791	0.0170361	0.377547	0.168157	NO
1.82559	3.43984	2.13308	0.00934087	UP	Mtarc1
277.026	0.235447	0.29455	0.049297	NO
94.3622	0.263546	0.120935	0.0021991	UP	C130074G19Rik
473.371	-0.256902	0.151932	0.00780414	DOWN	Mark1
833.589	0.0598218	0.139973	0.0936125	NO
447.68	0.026891	0.134679	0.130205	NO
420.677	0.274281	0.0912104	0.000165091	UP	Bpnt1
146.731	0.297686	0.147514	0.00333119	UP	Slc30a10
31.0347	0.301459	0.266638	0.027129	NO
497.191	0.761699	0.099682	5.41599e-16	UP	Tgfb2
65.8162	0.0305759	0.207833	0.140973	NO
4.21382	0.0579396	0.398892	0.14131	NO
7.57021	0.430187	0.518781	0.0468806	NO
175.014	-0.206433	0.158994	0.0190522	NO
106.378	0.316968	0.18098	0.00676191	UP	Esrrg
0.900205	-0.0237349	0.388689	0.161579	NO
747.684	0.0312741	0.0874166	0.103951	NO
355.587	0.141975	0.117127	0.0228923	NO
16.0216	-0.201927	0.270247	0.0545385	NO
134.062	0.300012	0.217732	0.0160269	NO
396.039	0.0992947	0.121372	0.0475965	NO
1066.62	-3.20031	0.339163	9.10163e-23	DOWN	Prox1
447.659	0.235773	0.106148	0.00191263	UP	Rps6kc1
418.862	-0.290775	0.116121	0.000895464	DOWN	Angel2
13.01	-0.681611	0.391413	0.00693203	DOWN	Vash2
81.8635	-0.307223	0.165623	0.00514925	DOWN	Flvcr1
4.05241	-0.545887	0.785888	0.0599842	NO
112.16	-0.471463	0.149806	9.74696e-05	DOWN	Tatdn3
7.99407	-0.157358	0.322235	0.0854422	NO
2.76067	-0.0227959	0.376905	0.161723	NO
6.8873	-0.201156	0.316538	0.0663422	NO
163.431	0.226303	0.307594	0.0555386	NO
68.5256	-0.232	0.178401	0.0189681	NO
439.116	0.242944	0.0896302	0.00043232	UP	Ppp2r5a
11.0694	0.253952	0.318253	0.0494158	NO
253.544	-0.177897	0.148628	0.0236843	NO
1322.46	0.211729	0.136967	0.0110917	NO
9.33425	-0.097502	0.293424	0.107768	NO
217.984	-0.105416	0.0837613	0.0207342	NO
0.0997498	-0.0112752	0.39307	0.177969	NO
6.20445	0.292595	0.456532	0.0657115	NO
11.9356	-0.265335	0.347578	0.0527479	NO
216.314	0.553665	0.331308	0.00813789	UP	Gstp-ps
175.58	-0.618638	0.138662	3.73529e-07	DOWN	Rcor3
506.696	-0.111941	0.201082	0.0756939	NO
4.70714	-0.225705	0.378081	0.0704832	NO
142.775	-0.947218	0.176939	3.05998e-09	DOWN	Sertad4
257.477	-0.51263	0.156207	5.74207e-05	DOWN	Syt14
207.662	-0.00409124	0.120605	0.174671	NO
3.99535	-0.191141	0.38191	0.0839323	NO
50.4413	0.304642	0.175556	0.00708119	UP	A130010J15Rik
6.25708	0.0758347	0.31007	0.122071	NO
211.484	0.115177	0.224481	0.0818993	NO
23.3139	0.231781	0.37591	0.0682516	NO
9.94375	-0.491645	0.46868	0.0312084	NO
189.17	1.35118	0.177151	5.67853e-16	UP	Camk1g
1007.82	-0.430827	0.171896	0.000885226	DOWN	Plxna2
204.842	0.110677	0.16782	0.0638131	NO
55.8839	-1.85883	0.187061	5.64376e-25	DOWN	Cd46
81.0187	-0.168127	0.142097	0.0243705	NO
2.95093	-1.44945	1.34406	0.0295561	NO
0.0938043	-0.00260007	0.393079	0.199306	NO
153.29	0.0929597	0.137563	0.0620262	NO
63.2703	1.39703	0.439345	8.68694e-05	UP	Iyd
154.578	0.000961651	0.227775	0.202737	NO
96.9018	0.332105	0.152266	0.00218609	UP	Mthfd1l
174.033	0.14424	0.18492	0.0510221	NO
313.596	-0.714112	0.132401	2.53211e-09	DOWN	Zbtb2
101.149	-0.0115841	0.1249	0.153096	NO
187.011	-0.0142955	0.15881	0.153828	NO
10.4693	2.2499	0.951927	0.00133984	UP	Ccdc170
17.1808	0.692357	0.368616	0.00479653	UP	Esr1
4703.97	-1.07531	0.18084	7.96753e-11	DOWN	Syne1
4.69353	0.150027	0.369046	0.0964434	NO
64.2624	0.489056	0.236608	0.00295998	UP	Vip
7.1547	-0.225996	0.401871	0.0748264	NO
46.7804	-0.0937967	0.196211	0.0870182	NO
310.706	-0.371445	0.125374	0.000188923	DOWN	Rgs17
3.46206	0.0776829	0.354276	0.126609	NO
222.691	-3.08554	0.208554	9.39683e-51	DOWN	Ipcef1
38.5457	0.818121	0.227977	1.78444e-05	UP	Cnksr3
0.442486	0.014214	0.390068	0.173173	NO
1429.89	0.0816363	0.096835	0.0457943	NO
1173.52	0.460538	0.119236	5.6666e-06	UP	Pcmt1
26.2847	0.204102	0.236495	0.0440047	NO
252.899	-0.694756	0.156029	3.88244e-07	DOWN	Lats1
95.4918	0.0164805	0.207266	0.156664	NO
93.0635	0.217074	0.152225	0.0146096	NO
361.304	-0.342041	0.0938021	1.42286e-05	DOWN	Ppil4
0.34944	-0.00463081	0.392649	0.195263	NO
564.455	-0.102787	0.109041	0.0378526	NO
557.929	0.495919	0.130209	7.00648e-06	UP	Ust
774.577	0.314981	0.122723	0.000728434	UP	Sash1
57.7076	0.323198	0.29109	0.0279567	NO
993.527	-0.290645	0.0910363	8.20049e-05	DOWN	Stxbp5
13.9518	1.78606	0.481694	1.06423e-05	UP	Adgb
15.5007	-0.208048	0.252676	0.0472457	NO
732.824	-0.207789	0.111421	0.00498314	DOWN	Grm1
390.441	-0.749045	0.137862	2.10292e-09	DOWN	Shprh
55.4018	-0.160905	0.215333	0.0545211	NO
231.316	-0.0848994	0.100584	0.0456961	NO
324.818	-0.161806	0.162666	0.0343551	NO
1.92784	0.0600757	0.367289	0.137014	NO
112.587	0.367797	0.390664	0.0379135	NO
108.536	0.809582	0.197476	2.10052e-06	UP	Plagl1
139.38	0.149046	0.138228	0.0295694	NO
227.774	0.512761	0.198426	0.000692343	UP	Phactr2
282.824	0.0308471	0.0968837	0.110089	NO
158.339	-0.12783	0.106318	0.023427	NO
42.1949	-0.438169	0.181687	0.00117949	DOWN	Adat2
273.089	0.463622	0.206497	0.00180953	UP	Aig1
2476.33	0.120359	0.139223	0.0438916	NO
10.1534	-0.0138994	0.307969	0.168137	NO
260.287	0.0223964	0.152241	0.140994	NO
0.387471	0.00636537	0.392985	0.190175	NO
13.3995	-0.23996	0.314476	0.0527652	NO
157.042	0.398234	0.157758	0.000828528	UP	Cited2
13.9762	-0.0523455	0.251263	0.128702	NO
288.7	0.198957	0.104683	0.00452551	UP	Heca
78.2187	1.3655	0.367169	1.00726e-05	UP	Abracl
375.495	0.05447	0.101967	0.0788056	NO
5.98951	0.407592	0.524819	0.0514347	NO
144.604	0.623097	0.218064	0.00027449	UP	Ccdc28a
424.94	-0.219455	0.114496	0.00435903	DOWN	Nhsl1
15.9437	0.373325	0.292309	0.0198719	NO
508.519	-0.326207	0.145713	0.00183716	DOWN	Arfgef3
0.221138	-0.0167435	0.393212	0.169687	NO
22.2969	0.116402	0.319887	0.102842	NO
46.9839	0.00436829	0.214367	0.185047	NO
0.685368	-0.0872719	0.404713	0.127433	NO
102.79	0.144413	0.144052	0.0339649	NO
0.669468	0.0183127	0.392537	0.167328	NO
4.89017	0.0653872	0.348066	0.13226	NO
120.716	0.56	0.213961	0.000620911	UP	Pex7
272.06	0.154179	0.180685	0.0448148	NO
743.908	0.0487726	0.104334	0.0884018	NO
41.2683	0.0493876	0.270757	0.13332	NO
1060.08	-0.517984	0.120084	8.20852e-07	DOWN	Bclaf1
3.34074	-0.245331	0.430607	0.0738645	NO
211.305	-2.33601	0.235823	9.72427e-25	DOWN	Pde7b
1976.01	-0.884738	0.093893	1.10946e-22	DOWN	Ahi1
12.1612	1.59154	0.559215	0.00028338	UP	Myb
375.327	0.28148	0.114556	0.00103114	UP	Hbs1l
0.549817	0.0212325	0.392095	0.164048	NO
494.135	0.996318	0.196694	1.53538e-08	UP	Sgk1
0.661006	0.00737488	0.388004	0.185906	NO
0.137247	-0.0125301	0.393044	0.17575	NO
0				NO
37.3291	-0.382858	0.459127	0.0465667	NO
433.167	-0.226851	0.109617	0.00294049	DOWN	Tbpl1
0.21493	-0.0147122	0.393214	0.17238	NO
33.7085	-0.407269	0.211347	0.00424354	DOWN	Eya4
36.9469	0.131799	0.222982	0.0712057	NO
152.877	-0.496084	0.148067	4.47655e-05	DOWN	Slc18b1
0.400055	-0.00481961	0.39213	0.194998	NO
1.59171	-0.325874	0.577635	0.0745953	NO
0.207799	0.00643981	0.393033	0.189956	NO
0				NO
742.021	0.133972	0.0890766	0.0123502	NO
46.2363	-1.55199	0.228114	2.51428e-13	DOWN	Moxd1
26.0986	-0.181771	0.320609	0.0742489	NO
30.7231	0.208349	0.246032	0.0453853	NO
2.51065	-0.151666	0.396909	0.100303	NO
344.791	-0.638862	0.142947	3.64141e-07	DOWN	Med23
0.991887	-0.0679287	0.396787	0.135316	NO
223.499	-1.36346	0.14576	2.32729e-22	DOWN	Akap7
589.664	0.0722147	0.085719	0.0458107	NO
0.351892	-0.0195037	0.392655	0.16609	NO
178.664	1.09849	0.16328	5.36311e-13	UP	Tmem200a
0.223227	-0.00561431	0.392688	0.192522	NO
175.737	-0.576047	0.162795	2.14127e-05	DOWN	L3mbtl3
43.1718	0.0226352	0.200805	0.148779	NO
0				NO
126.804	-0.314252	0.258806	0.0228	NO
22.6944	0.181582	0.247683	0.0557852	NO
472.146	-0.618399	0.147601	1.51013e-06	DOWN	Ptprk
0.30964	-0.0149227	0.392788	0.172122	NO
754.348	-0.2946	0.108187	0.000414909	DOWN	9330159F19Rik
106.123	-0.0148511	0.16615	0.154079	NO
367.547	0.347455	0.109358	8.7996e-05	UP	Rnf146
2.21925	-0.0553725	0.373709	0.140635	NO
64.1068	-0.615528	0.228209	0.000449533	DOWN	Rspo3
14.1747	0.0179335	0.289015	0.161269	NO
43.0079	0.00526366	0.189524	0.1788	NO
115.309	-0.0877193	0.152465	0.0730386	NO
602.146	0.166862	0.098912	0.00784777	UP	Ncoa7
26.1841	0.0451669	0.196269	0.12475	NO
89.1231	0.349331	0.326352	0.0300117	NO
157.667	-0.833415	0.213135	4.71776e-06	DOWN	Tpd52l1
77.1706	0.261534	0.258323	0.0334206	NO
36.9057	-1.11242	0.241502	1.81466e-07	DOWN	Rnf217
388.156	-0.655478	0.0869307	9.14659e-16	DOWN	Nkain2
0.697261	-0.076212	0.402661	0.131984	NO
414.493	-0.213325	0.170763	0.0211218	NO
0.0835881	-0.00139926	0.393086	0.203127	NO
35.1459	1.70029	0.433214	4.36522e-06	UP	Rsph4a
78.5319	-0.620057	0.129309	6.67703e-08	DOWN	Zup1
85.9211	0.418333	0.218841	0.00439371	UP	Rwdd1
0.115725	0.0124177	0.393033	0.176004	NO
0.302773	-0.0038327	0.392457	0.196708	NO
63.1795	1.13019	0.192679	1.28104e-10	UP	Calhm5
0.872283	-0.0950684	0.404342	0.123843	NO
58.1966	0.177147	0.180149	0.0352145	NO
1535.02	0.298472	0.0854473	2.5822e-05	UP	Tspyl1
4228.08	0.281456	0.0704304	3.23995e-06	UP	Tspyl4
18.3591	-0.807407	0.371296	0.00223574	DOWN	Nt5dc1
1.23007	-0.0602875	0.396417	0.139789	NO
2.48789	-0.104593	0.358796	0.114301	NO
39.8786	-0.0483972	0.196219	0.121713	NO
6.40549	-0.392286	0.415882	0.0378223	NO
640.427	-0.207408	0.129182	0.009538	DOWN	Hdac2
622.049	-0.747105	0.194256	6.06095e-06	DOWN	Marcks
34.0995	-0.155036	0.198362	0.0507644	NO
37.911	-0.163026	0.262343	0.0677448	NO
20.4998	-0.717112	0.270299	0.000545841	DOWN	Tube1
7.21762	0.183417	0.347717	0.0798553	NO
1192.52	0.106299	0.0745112	0.0146006	NO
57.6461	-0.419531	0.209704	0.00353088	DOWN	Traf3ip2
352.148	-0.547911	0.162616	4.08167e-05	DOWN	Rev3l
110.178	-0.440494	0.156028	0.000309616	DOWN	Mfsd4b4
0.843519	-0.137611	0.419198	0.108452	NO
4.92887	-0.0299588	0.357994	0.155415	NO
32.3644	-1.87097	0.275931	3.31636e-13	DOWN	Slc16a10
109.224	0.305498	0.241881	0.0204485	NO
170.368	0.133782	0.115366	0.0257192	NO
286.654	0.00419929	0.139389	0.176843	NO
496.13	-0.393702	0.120734	6.27009e-05	DOWN	Cdk19
6.32623	-0.212108	0.355835	0.0705972	NO
0.320704	0.00731848	0.392764	0.186464	NO
86.0862	-0.0646056	0.138063	0.0882831	NO
12.5458	0.135942	0.280788	0.0860133	NO
513.281	-0.25478	0.142754	0.00629075	DOWN	Cdc40
3009.29	0.11142	0.101396	0.0284235	NO
2.1642	-0.0946483	0.376391	0.120954	NO
340.944	0.24322	0.128915	0.00470508	UP	Fig4
11.3193	1.44875	0.478156	0.000150614	UP	Ak9
115.983	-0.30859	0.156501	0.00378593	DOWN	Zbtb24
78.3775	0.131293	0.155099	0.0454834	NO
107.934	-0.389624	0.172036	0.00171485	DOWN	Smpd2
25.3982	0.274975	0.22626	0.0227423	NO
420.515	-0.100067	0.101761	0.0351999	NO
13.5525	0.954844	0.566206	0.00786027	UP	Ccdc162
35.379	-0.341484	0.222146	0.0113528	NO
436.462	-0.886483	0.103279	2.08416e-19	DOWN	Sesn1
42.9692	-0.744924	0.209845	2.01751e-05	DOWN	Armc2
449.607	-0.572659	0.145941	4.46127e-06	DOWN	Foxo3
152.177	0.0323398	0.125157	0.119797	NO
802.926	0.346848	0.216657	0.00964424	UP	Snx3
102.364	-0.505581	0.20168	0.000878841	DOWN	Nr2e1
447.076	0.231521	0.0791738	0.000213517	UP	Ostm1
722.015	-0.0432821	0.123976	0.105124	NO
31.6393	-0.116173	0.221316	0.0802831	NO
768.55	-0.259816	0.118838	0.0021551	DOWN	Sobp
108.897	0.392584	0.161571	0.0011241	UP	Pdss2
57.621	-0.206357	0.201205	0.0325419	NO
161.398	0.175895	0.274896	0.0658968	NO
63.7861	0.67081	0.236509	0.000291933	UP	Cd24a
102.42	0.464976	0.135007	3.05446e-05	UP	Qrsl1
120.902	0.365452	0.133924	0.000412577	UP	Rtn4ip1
12.2266	0.481692	0.415156	0.0256218	NO
164.685	0.121422	0.121357	0.0340514	NO
5.61381	0.162032	0.364224	0.0914482	NO
255.832	0.103948	0.145708	0.0581062	NO
55.917	1.12204	0.209046	2.86716e-09	UP	Popdc3
47.4103	0.272214	0.173777	0.0105953	NO
10.9567	0.068216	0.29691	0.124835	NO
334.263	-0.830486	0.093761	1.82756e-20	DOWN	Hace1
551.444	-0.765025	0.10857	4.69218e-14	DOWN	Grik2
188.175	-0.265364	0.139058	0.00444171	DOWN	Ascc3
0.13304	0.00742004	0.393006	0.186055	NO
2.78971	-0.0548185	0.381443	0.141585	NO
0.0413637	0.00547759	0.392991	0.193434	NO
0.136893	-0.00174226	0.392673	0.202516	NO
0.172884	-0.00280356	0.393028	0.198873	NO
0.0828121	-0.00198419	0.393057	0.201681	NO
86.9514	-0.587766	0.140443	1.53807e-06	DOWN	Dcbld1
431.528	-0.144597	0.0992514	0.0136651	NO
0.205755	-0.0168093	0.393253	0.169527	NO
683.042	0.309065	0.105806	0.000217215	UP	Nus1
255.347	-0.178531	0.134237	0.0177533	NO
178.108	-0.37294	0.160115	0.00144793	DOWN	Cep85l
8.04628	-0.0977317	0.323202	0.112276	NO
56.2882	-0.685778	0.208169	5.43017e-05	DOWN	Mcm9
29.3237	-0.0787324	0.187251	0.0944798	NO
184.024	-0.840745	0.13655	1.78933e-11	DOWN	Fam184a
516.051	0.974673	0.178058	1.5816e-09	UP	Man1a
127.702	-0.491457	0.139997	2.43288e-05	DOWN	Tbc1d32
81.3999	0.103028	0.1902	0.0778559	NO
1526.33	-0.0195802	0.131962	0.140592	NO
184.724	-0.0374792	0.131928	0.115493	NO
6394.04	0.360314	0.0576872	9.80453e-12	UP	Serinc1
55.4301	0.102229	0.231912	0.0920078	NO
167.402	-0.137592	0.249309	0.0764849	NO
147.172	0.185518	0.192253	0.0363949	NO
0.216384	-0.0037408	0.392754	0.196883	NO
0.415126	-0.0129707	0.392956	0.175084	NO
645.008	0.0186319	0.0770995	0.122619	NO
192.108	0.118272	0.123973	0.0371875	NO
1004.13	-0.65458	0.176034	1.02337e-05	DOWN	Ranbp2
30.9687	-0.015648	0.252561	0.161311	NO
2.40156	-0.0581509	0.382077	0.139768	NO
195.54	-0.232119	0.214245	0.0293032	NO
41.3516	-0.367926	0.222369	0.0084436	DOWN	Septin10
71.8643	-0.204983	0.219692	0.0386772	NO
556.804	0.123601	0.0754981	0.00881156	UP	P4ha1
0.117135	0.00741196	0.393034	0.186073	NO
0.546085	-0.0189981	0.391668	0.166456	NO
222.255	-0.0374777	0.183759	0.129273	NO
735.28	0.148231	0.0659799	0.00179811	UP	Micu1
352.623	0.102238	0.108375	0.0377919	NO
253.121	-0.0947618	0.148622	0.0660637	NO
400.764	0.260272	0.217643	0.0237665	NO
123.191	0.325636	0.168408	0.00416383	UP	Ascc1
7054.11	0.595568	0.126689	1.11518e-07	UP	Spock2
34.0425	0.389832	0.296561	0.01848	NO
12801.2	0.33574	0.0840072	3.21049e-06	UP	Psap
11.7606	-0.335089	0.333189	0.0337636	NO
236.043	0.374416	0.105926	2.18588e-05	UP	Vsir
2.10633	0.324204	0.589985	0.0768708	NO
124.085	0.400089	0.187282	0.00245542	UP	Slc29a3
231.324	1.53691	0.154846	7.58766e-25	UP	Unc5b
25.0957	0.655364	0.287602	0.00165874	UP	Pcbd1
232.097	-0.0512516	0.116187	0.0919278	NO
96.4653	0.955976	0.207219	1.75081e-07	UP	Tbata
20.0311	0.948564	0.451665	0.00269501	UP	Adamts14
141.769	-0.0502304	0.11766	0.0937132	NO
5.02183	-0.0484786	0.329325	0.140909	NO
131.509	-0.323267	0.283911	0.0266911	NO
301.803	0.362145	0.105038	3.02433e-05	UP	Lrrc20
34.5585	0.243632	0.245494	0.0345728	NO
502.881	0.417582	0.217642	0.00432032	UP	Ppa1
979.658	0.126383	0.0819325	0.0112065	NO
66.0026	0.217807	0.189755	0.0263193	NO
43.1319	0.324758	0.201756	0.00939699	UP	Aifm2
79.5865	0.206332	0.155817	0.0179571	NO
7.53011	-0.0512972	0.321863	0.13782	NO
6.62414	-0.191117	0.341988	0.075424	NO
124.718	0.227084	0.25422	0.0414532	NO
150.083	0.136424	0.179093	0.0529732	NO
1.01905	-0.0408674	0.394448	0.150667	NO
3823.77	0.602243	0.185025	6.43076e-05	UP	Hk1
40.3445	0.678008	0.231952	0.000214902	UP	Hkdc1
162.083	-0.220179	0.115512	0.00446359	DOWN	Supv3l1
421.309	0.065443	0.0907597	0.0571468	NO
37.0925	0.0979234	0.243167	0.0972751	NO
1564.77	0.250277	0.101176	0.000992007	UP	Kifbp
244.876	-0.461728	0.107861	9.67203e-07	DOWN	Ddx21
453.479	-0.0605041	0.101128	0.0703123	NO
19.9238	0.135372	0.259177	0.0806721	NO
516.736	-0.0916946	0.166164	0.0765042	NO
68.827	-0.699971	0.209382	4.55873e-05	DOWN	Tet1
281.408	0.151092	0.113457	0.0176519	NO
15.6482	-0.389363	0.308152	0.0204265	NO
500.778	-0.334289	0.109929	0.000146217	DOWN	Rufy2
282.401	-0.1263	0.126233	0.0340802	NO
81.0603	-0.942895	0.232597	2.54922e-06	DOWN	Pbld2
1.81764	-0.00763453	0.381259	0.185141	NO
6.28807	0.0689251	0.34235	0.129866	NO
4.51588	-0.131229	0.363442	0.103376	NO
193.474	-0.167474	0.13195	0.0201754	NO
94.2599	-0.981704	0.123912	5.24388e-17	DOWN	Sirt1
65.6283	0.241694	0.199859	0.0230314	NO
10.6538	0.359538	0.509661	0.058873	NO
135.024	-1.57348	0.15343	2.2419e-26	DOWN	Lrrtm3
0				NO
235.541	-0.00904054	0.141197	0.160587	NO
744.215	-0.65614	0.177947	1.16804e-05	DOWN	Jmjd1c
79.783	0.162837	0.159285	0.0327111	NO
17.2989	0.10936	0.329775	0.107851	NO
68.5449	0.206737	0.181853	0.0268158	NO
3084.11	-0.107258	0.0948809	0.0271541	NO
25.0711	0.356234	0.300419	0.0241919	NO
257.7	-0.804234	0.196746	2.21219e-06	DOWN	Arid5b
13.2149	1.06099	0.352268	0.000161107	UP	Cabcoco1
0.600126	-0.0294557	0.394098	0.157724	NO
38.2423	0.108322	0.226143	0.0868803	NO
16.1503	0.189399	0.245022	0.0517618	NO
2.25528	-0.174171	0.4308	0.0970114	NO
4399.72	-0.141655	0.119901	0.024454	NO
495.651	-0.0655271	0.154593	0.0940155	NO
0.594268	-0.0209595	0.390443	0.164252	NO
18.9694	-0.000795962	0.279401	0.204494	NO
560.662	-0.175928	0.148061	0.0240496	NO
996.68	-0.250813	0.0937526	0.000490384	DOWN	Phyhipl
63.2013	0.74796	0.24713	0.000153367	UP	Bicc1
251.005	-0.127228	0.178952	0.0583553	NO
263.174	0.17906	0.181195	0.0348492	NO
[truncated: 16,497 more rows]

## Sheet: resLFC_TissueDG_vs_CA1
baseMean	log2FoldChange	lfcSE	svalue	diffexpressed	delabel
[truncated: 17,916 more rows]

[truncated: 11 more sheets: resLFC_TissueSO_vs_CA1, resLFC_TissueSP_vs_CA1, resLFC_TissueSR_vs_CA1, resLFC_TissueSLM_vs_CA1, go_CA1_rna, go_CA3_rna, go_DG_rna, go_SO_rna, go_SP_rna, go_SR_rna, go_SLM_rna]
