# Supplementary material for: An integrated transcriptomic and proteomic map of the mouse hippocampus at synaptic resolution
Source: Nat Commun. 2025 Aug 26;16:7942. doi: 10.1038/s41467-025-63119-5 (PMC12381143; doi:10.1038/s41467-025-63119-5)
Supplement: Supplementary file 4 — Supplementary Data 2 [file 41467_2025_63119_MOESM4_ESM.xlsx]

## Sheet: subregion tissue FCs
log2 fold changes and significance values of all proteins from subregion tissue analysis.
enriched proteins are depicted in figure 1g
Protein.ID	fasta_headers	Genes	unique_peptides	log2fc_CA1vCA3	log2fc_CA1vDG	log2fc_CA3vDG	qvalue_CA1vCA3	qvalue_CA1vDG	qvalue_CA3vDG	sig_CA1vCA3	sig_CA1vDG	sig_CA3vDG
Q3UGC7	>sp|Q3UGC7|EI3JA_MOUSE Eukaryotic translation initiation factor 3 subunit J-A OS=Mus musculus OX=10090 GN=Eif3j1 PE=2 SV=1	EIF3J1	10	1.57534e-16	0.0368565	-2.76187e-18	1	0.41399	1	FALSE	FALSE	FALSE
Q5U430	>sp|Q5U430|UBR3_MOUSE E3 ubiquitin-protein ligase UBR3 OS=Mus musculus OX=10090 GN=Ubr3 PE=1 SV=3	UBR3	16	-1.11951e-18	0.108961	0.135057	1	0.0884423	0.000857348	FALSE	FALSE	TRUE
Q9CQ25	>sp|Q9CQ25|MZT2_MOUSE Mitotic-spindle organizing protein 2 OS=Mus musculus OX=10090 GN=Mzt2 PE=1 SV=1	MZT2	3	0.243779	0.165916	-1.29316e-18	0.0466265	0.161266	1	FALSE	FALSE	FALSE
P63085	>sp|P63085|MK01_MOUSE Mitogen-activated protein kinase 1 OS=Mus musculus OX=10090 GN=Mapk1 PE=1 SV=3	MAPK1	35	-0.222978	-0.387228	-0.143384	0.00238182	8.67946e-13	0.000153977	TRUE	TRUE	TRUE
Q63844	>sp|Q63844|MK03_MOUSE Mitogen-activated protein kinase 3 OS=Mus musculus OX=10090 GN=Mapk3 PE=1 SV=5	MAPK3	21	-0.105484	-0.643125	-0.508835	0.0169006	1.36604e-48	1.57657e-42	FALSE	TRUE	TRUE
Q8CH72	>sp|Q8CH72|TRI32_MOUSE E3 ubiquitin-protein ligase TRIM32 OS=Mus musculus OX=10090 GN=Trim32 PE=1 SV=2	TRIM32	19	-0.143959	-0.0973874	0.0119166	5.30739e-07	0.0328914	0.691638	TRUE	FALSE	FALSE
Q8BKC5	>sp|Q8BKC5|IPO5_MOUSE Importin-5 OS=Mus musculus OX=10090 GN=Ipo5 PE=1 SV=3	IPO5	35	0.133039	0.201424	0	0.139679	0.000322442	1	FALSE	TRUE	FALSE
Q8K3M5	>sp|Q8K3M5|CABL2_MOUSE CDK5 and ABL1 enzyme substrate 2 OS=Mus musculus OX=10090 GN=Cables2 PE=1 SV=2	CABLES2	4	-0.13226	5.2536e-18	0.318101	0.443795	1	3.94152e-05	FALSE	FALSE	TRUE
Q8C1Y8	>sp|Q8C1Y8|CCZ1_MOUSE Vacuolar fusion protein CCZ1 homolog OS=Mus musculus OX=10090 GN=Ccz1 PE=1 SV=1	CCZ1	21	0.111278	0.231971	0.100189	0.00247169	2.54394e-11	0.00205979	TRUE	TRUE	TRUE
Q9D1H7	>sp|Q9D1H7|GET4_MOUSE Golgi to ER traffic protein 4 homolog OS=Mus musculus OX=10090 GN=Get4 PE=1 SV=2	GET4	10	3.76362e-17	0.0832972	3.77658e-17	1	0.109271	1	FALSE	FALSE	FALSE
Q6P4S6	>sp|Q6P4S6|SIK3_MOUSE Serine/threonine-protein kinase SIK3 OS=Mus musculus OX=10090 GN=Sik3 PE=1 SV=4	SIK3	32	0.429083	0.71602	0.247068	2.23992e-13	2.29168e-29	0.000146357	TRUE	TRUE	TRUE
D3Z7U4	>tr|D3Z7U4|D3Z7U4_MOUSE Methyl CpG binding protein 2 OS=Mus musculus OX=10090 GN=Mecp2 PE=1 SV=1	MECP2	2	0.488764	-0.337894	-0.882024	0.000793243	0.0462711	3.38204e-05	TRUE	FALSE	TRUE
Q3UVL4	>sp|Q3UVL4|VPS51_MOUSE Vacuolar protein sorting-associated protein 51 homolog OS=Mus musculus OX=10090 GN=Vps51 PE=1 SV=2	VPS51	33	0.0832569	0.187721	0.0684891	0.0666123	3.11781e-13	0.0395016	FALSE	TRUE	FALSE
Q8CH25	>sp|Q8CH25|SLTM_MOUSE SAFB-like transcription modulator OS=Mus musculus OX=10090 GN=Sltm PE=1 SV=1	SLTM	22	0.213572	-0.397696	-0.61343	0.00108254	2.22137e-08	1.1025e-12	TRUE	TRUE	TRUE
Q8C190	>sp|Q8C190|VP9D1_MOUSE VPS9 domain-containing protein 1 OS=Mus musculus OX=10090 GN=Vps9d1 PE=1 SV=1	VPS9D1	7	0.251002	0.381816	0.0841452	2.89306e-05	9.66834e-07	0.169163	TRUE	TRUE	FALSE
Q505F5	>sp|Q505F5|LRC47_MOUSE Leucine-rich repeat-containing protein 47 OS=Mus musculus OX=10090 GN=Lrrc47 PE=1 SV=1	LRRC47	21	-1.54755e-16	0.0439453	0.0561007	1	0.321056	0.371052	FALSE	FALSE	FALSE
P42567	>sp|P42567|EPS15_MOUSE Epidermal growth factor receptor substrate 15 OS=Mus musculus OX=10090 GN=Eps15 PE=1 SV=1	EPS15	31	-2.21851e-16	0.113056	0.15193	1	0.000134916	6.07433e-07	FALSE	TRUE	TRUE
F6S7W6	>tr|F6S7W6|F6S7W6_MOUSE non-specific serine/threonine protein kinase (Fragment) OS=Mus musculus OX=10090 GN=Sik3 PE=1 SV=1	SIK3	1	0.124268	0.672848	0.22492	0.604194	0.0010168	0.316152	FALSE	TRUE	FALSE
Q9CQZ5	>sp|Q9CQZ5|NDUA6_MOUSE NADH dehydrogenase [ubiquinone] 1 alpha subcomplex subunit 6 OS=Mus musculus OX=10090 GN=Ndufa6 PE=1 SV=1	NDUFA6	12	0.119034	0.132528	-9.33524e-18	0.0539589	0.0113608	1	FALSE	FALSE	FALSE
Q8C754	>sp|Q8C754|VPS52_MOUSE Vacuolar protein sorting-associated protein 52 homolog OS=Mus musculus OX=10090 GN=Vps52 PE=1 SV=1	VPS52	33	0.128426	0.205814	0.028424	0.0760139	0.000905949	0.460646	FALSE	TRUE	FALSE
Q8BG32	>sp|Q8BG32|PSD11_MOUSE 26S proteasome non-ATPase regulatory subunit 11 OS=Mus musculus OX=10090 GN=Psmd11 PE=1 SV=3	PSMD11	34	0.0599491	0	-3.90156e-16	0.386933	1	1	FALSE	FALSE	FALSE
B1AZI6	>sp|B1AZI6|THOC2_MOUSE THO complex subunit 2 OS=Mus musculus OX=10090 GN=Thoc2 PE=1 SV=1	THOC2	19	0.0504919	-0.851352	-0.997361	0.717843	1.42311e-21	4.5958e-21	FALSE	TRUE	TRUE
Q9EP69	>sp|Q9EP69|SAC1_MOUSE Phosphatidylinositol-3-phosphatase SAC1 OS=Mus musculus OX=10090 GN=Sacm1l PE=1 SV=1	SACM1L	31	0	0.155133	0.131435	1	0.000700533	0.00228878	FALSE	TRUE	TRUE
Q76MZ3	>sp|Q76MZ3|2AAA_MOUSE Serine/threonine-protein phosphatase 2A 65 kDa regulatory subunit A alpha isoform OS=Mus musculus OX=10090 GN=Ppp2r1a PE=1 SV=3	PPP2R1A	40	0.0838607	0.146102	0.00791925	0.128741	6.58466e-05	0.903217	FALSE	TRUE	FALSE
O35445	>sp|O35445|RNF5_MOUSE E3 ubiquitin-protein ligase RNF5 OS=Mus musculus OX=10090 GN=Rnf5 PE=1 SV=1	RNF5	2	0	0	0	1	1	1	FALSE	FALSE	FALSE
Q6PD26	>sp|Q6PD26|PIGS_MOUSE GPI transamidase component PIG-S OS=Mus musculus OX=10090 GN=Pigs PE=1 SV=3	PIGS	24	-0.0959904	-0.0332277	3.45996e-17	0.086973	0.352788	1	FALSE	FALSE	FALSE
Q9Z266	>sp|Q9Z266|SNAPN_MOUSE SNARE-associated protein Snapin OS=Mus musculus OX=10090 GN=Snapin PE=1 SV=1	SNAPIN	3	0	0	0	1	1	1	FALSE	FALSE	FALSE
Q8BIV3	>sp|Q8BIV3|RNBP6_MOUSE Ran-binding protein 6 OS=Mus musculus OX=10090 GN=Ranbp6 PE=1 SV=3	RANBP6	16	-0.0696142	0	0.109909	0.171178	1	0.0064349	FALSE	FALSE	TRUE
P62878	>sp|P62878|RBX1_MOUSE E3 ubiquitin-protein ligase RBX1 OS=Mus musculus OX=10090 GN=Rbx1 PE=1 SV=1	RBX1	2	2.99836e-17	2.87061e-19	-9.23827e-20	1	1	1	FALSE	FALSE	FALSE
Q9D7J4	>sp|Q9D7J4|COX20_MOUSE Cytochrome c oxidase assembly protein COX20, mitochondrial OS=Mus musculus OX=10090 GN=Cox20 PE=1 SV=1	COX20	4	0.0260108	0	-0.348559	1	1	0.00299663	FALSE	FALSE	TRUE
Q91W89	>sp|Q91W89|MA2C1_MOUSE Alpha-mannosidase 2C1 OS=Mus musculus OX=10090 GN=Man2c1 PE=1 SV=1	MAN2C1	21	0.25706	0.253603	0	1.45333e-09	8.77426e-11	1	TRUE	TRUE	FALSE
Q9R0A1	>sp|Q9R0A1|CLCN2_MOUSE Chloride channel protein 2 OS=Mus musculus OX=10090 GN=Clcn2 PE=1 SV=2	CLCN2	13	0.167595	0.202954	-1.87689e-19	0.00665727	3.24907e-05	1	TRUE	TRUE	FALSE
Q9WU40	>sp|Q9WU40|MAN1_MOUSE Inner nuclear membrane protein Man1 OS=Mus musculus OX=10090 GN=Lemd3 PE=1 SV=2	LEMD3	22	-4.72684e-18	-0.174746	-0.120007	1	0.000119573	0.00548633	FALSE	TRUE	TRUE
Q80TM9	>sp|Q80TM9|NISCH_MOUSE Nischarin OS=Mus musculus OX=10090 GN=Nisch PE=1 SV=2	NISCH	38	-3.06631e-16	3.01875e-16	0.0453181	1	1	0.184666	FALSE	FALSE	FALSE
Q8C436	>sp|Q8C436|MT21D_MOUSE Protein N-lysine methyltransferase METTL21D OS=Mus musculus OX=10090 GN=Vcpkmt PE=1 SV=2	VCPKMT	3	-0.0706731	0.0843411	0.161033	0.652502	0.424322	0.282705	FALSE	FALSE	FALSE
Q8CEC0	>sp|Q8CEC0|NUP88_MOUSE Nuclear pore complex protein Nup88 OS=Mus musculus OX=10090 GN=Nup88 PE=1 SV=1	NUP88	11	0.0507861	-0.466575	-0.55727	0.516246	2.01101e-11	1.48885e-14	FALSE	TRUE	TRUE
Q8BR90	>sp|Q8BR90|RIMC1_MOUSE RAB7A-interacting MON1-CCZ1 complex subunit 1 OS=Mus musculus OX=10090 GN=Rimoc1 PE=1 SV=1	RIMOC1	5	0.0517319	0	-2.53121e-16	0.554803	1	1	FALSE	FALSE	FALSE
P34152	>sp|P34152|FAK1_MOUSE Focal adhesion kinase 1 OS=Mus musculus OX=10090 GN=Ptk2 PE=1 SV=4	PTK2	32	0.333628	0.269341	-0.0365936	1.13427e-07	4.51477e-06	0.323341	TRUE	TRUE	FALSE
Q8CBH5	>sp|Q8CBH5|MFSD6_MOUSE Major facilitator superfamily domain-containing protein 6 OS=Mus musculus OX=10090 GN=Mfsd6 PE=1 SV=1	MFSD6	10	8.84512e-18	0.0731793	1.79902e-18	1	0.282222	1	FALSE	FALSE	FALSE
O55229	>sp|O55229|CHKB_MOUSE Choline/ethanolamine kinase OS=Mus musculus OX=10090 GN=Chkb PE=1 SV=3	CHKB	8	1.5698e-17	0.26542	0.199578	1	3.60839e-07	0.000118832	FALSE	TRUE	TRUE
Q9QX47	>sp|Q9QX47|SON_MOUSE Protein SON OS=Mus musculus OX=10090 GN=Son PE=1 SV=2	SON	25	-0.0375162	-0.589578	-0.506799	0.878553	4.70044e-11	1.53716e-07	FALSE	TRUE	TRUE
P70296	>sp|P70296|PEBP1_MOUSE Phosphatidylethanolamine-binding protein 1 OS=Mus musculus OX=10090 GN=Pebp1 PE=1 SV=3	PEBP1	19	8.08318e-17	0.0473007	0.00945369	1	0.412973	1	FALSE	FALSE	FALSE
Q9DAK9	>sp|Q9DAK9|PHP14_MOUSE 14 kDa phosphohistidine phosphatase OS=Mus musculus OX=10090 GN=Phpt1 PE=1 SV=1	PHPT1	9	0.094436	0	-2.40385e-15	0.305191	1	1	FALSE	FALSE	FALSE
Q80UJ7	>sp|Q80UJ7|RB3GP_MOUSE Rab3 GTPase-activating protein catalytic subunit OS=Mus musculus OX=10090 GN=Rab3gap1 PE=1 SV=4	RAB3GAP1	39	-0.0496961	0.210624	0.267607	0.0975959	4.56603e-06	7.36748e-12	FALSE	TRUE	TRUE
E9PVA8	>sp|E9PVA8|GCN1_MOUSE Stalled ribosome sensor GCN1 OS=Mus musculus OX=10090 GN=Gcn1 PE=1 SV=1	GCN1	82	-0.0471197	-0.157808	-0.0504608	0.544148	0.000336491	0.398774	FALSE	TRUE	FALSE
E9Q4P1	>sp|E9Q4P1|WDFY1_MOUSE WD repeat and FYVE domain-containing protein 1 OS=Mus musculus OX=10090 GN=Wdfy1 PE=1 SV=1	WDFY1	8	0.118074	1.05018e-15	0	0.338193	1	1	FALSE	FALSE	FALSE
Q8BUB4	>sp|Q8BUB4|WDFY2_MOUSE WD repeat and FYVE domain-containing protein 2 OS=Mus musculus OX=10090 GN=Wdfy2 PE=1 SV=2	WDFY2	4	-0.0177151	2.25066e-18	0.0496729	1	1	0.620937	FALSE	FALSE	FALSE
Q9CR95	>sp|Q9CR95|NECP1_MOUSE Adaptin ear-binding coat-associated protein 1 OS=Mus musculus OX=10090 GN=Necap1 PE=1 SV=2	NECAP1	13	1.58698e-16	0.0486006	6.6337e-17	1	0.398825	1	FALSE	FALSE	FALSE
Q99JP7	>sp|Q99JP7|GGT7_MOUSE Glutathione hydrolase 7 OS=Mus musculus OX=10090 GN=Ggt7 PE=1 SV=2	GGT7	24	1.80952e-14	0.119324	0.011185	1	0.0201325	0.847399	FALSE	FALSE	FALSE
Q99MR1	>sp|Q99MR1|GGYF1_MOUSE GRB10-interacting GYF protein 1 OS=Mus musculus OX=10090 GN=Gigyf1 PE=1 SV=2	GIGYF1	13	0.207545	0.0231108	-0.1186	0.0451864	0.784605	0.0703466	FALSE	FALSE	FALSE
Q6Y7W8	>sp|Q6Y7W8|GGYF2_MOUSE GRB10-interacting GYF protein 2 OS=Mus musculus OX=10090 GN=Gigyf2 PE=1 SV=2	GIGYF2	22	-0.147765	-0.128907	1.95374e-17	0.0590031	0.0149271	1	FALSE	FALSE	FALSE
Q9D1J3	>sp|Q9D1J3|SARNP_MOUSE SAP domain-containing ribonucleoprotein OS=Mus musculus OX=10090 GN=Sarnp PE=1 SV=3	SARNP	9	0.0208873	-0.647374	-0.749206	1	1.69227e-10	2.17277e-15	FALSE	TRUE	TRUE
G5E895	>tr|G5E895|G5E895_MOUSE Aldo-keto reductase family 1, member B10 (aldose reductase) OS=Mus musculus OX=10090 GN=Akr1b10 PE=1 SV=1	AKR1B10	16	-0.123802	0.145802	0.310807	0.0613126	0.00662771	4.41109e-08	FALSE	TRUE	TRUE
Q9CQM9	>sp|Q9CQM9|GLRX3_MOUSE Glutaredoxin-3 OS=Mus musculus OX=10090 GN=Glrx3 PE=1 SV=1	GLRX3	25	1.86611e-18	0.479781	0.439143	1	1.167e-16	4.11385e-20	FALSE	TRUE	TRUE
Q00558	>sp|Q00558|HAP40_MOUSE 40-kDa huntingtin-associated protein OS=Mus musculus OX=10090 GN=F8a1 PE=1 SV=2	F8A1	6	0.352314	0.207622	-1.56421e-15	0.0747217	0.356274	1	FALSE	FALSE	FALSE
Q9D8N0	>sp|Q9D8N0|EF1G_MOUSE Elongation factor 1-gamma OS=Mus musculus OX=10090 GN=Eef1g PE=1 SV=3	EEF1G	22	-0.041895	-0.0866609	-1.83749e-16	0.631885	0.212343	1	FALSE	FALSE	FALSE
O88630	>sp|O88630|GOSR1_MOUSE Golgi SNAP receptor complex member 1 OS=Mus musculus OX=10090 GN=Gosr1 PE=1 SV=2	GOSR1	7	0	-0.189913	-0.139754	1	0.00732709	0.131088	FALSE	TRUE	FALSE
Q9Z0V2	>sp|Q9Z0V2|KCND2_MOUSE Potassium voltage-gated channel subfamily D member 2 OS=Mus musculus OX=10090 GN=Kcnd2 PE=1 SV=1	KCND2	16	0.292996	0	-0.315438	0.00506253	1	0.000465627	TRUE	FALSE	TRUE
O54984	>sp|O54984|GET3_MOUSE ATPase GET3 OS=Mus musculus OX=10090 GN=Get3 PE=1 SV=2	GET3	13	0.0734179	0.177601	0.0720141	0.104942	7.23749e-06	0.0498809	FALSE	TRUE	FALSE
Q03719	>sp|Q03719|KCND1_MOUSE Potassium voltage-gated channel subfamily D member 1 OS=Mus musculus OX=10090 GN=Kcnd1 PE=1 SV=1	KCND1	5	0.316863	0.639474	0.286893	0.000372944	2.41686e-12	6.77867e-05	TRUE	TRUE	TRUE
Q9D0E1	>sp|Q9D0E1|HNRPM_MOUSE Heterogeneous nuclear ribonucleoprotein M OS=Mus musculus OX=10090 GN=Hnrnpm PE=1 SV=3	HNRNPM	45	0.0908549	-0.649905	-0.737534	0.0202016	8.71381e-37	2.30802e-46	FALSE	TRUE	TRUE
Q9D2N9	>sp|Q9D2N9|VP33A_MOUSE Vacuolar protein sorting-associated protein 33A OS=Mus musculus OX=10090 GN=Vps33a PE=1 SV=2	VPS33A	26	0.161226	0.189799	2.13779e-17	0.00174451	7.96038e-08	1	TRUE	TRUE	FALSE
Q04690	>sp|Q04690|NF1_MOUSE Neurofibromin OS=Mus musculus OX=10090 GN=Nf1 PE=1 SV=1	NF1	78	0.117993	0.257406	0.112118	0.0146414	3.69567e-26	0.0170838	FALSE	TRUE	FALSE
Q9CR26	>sp|Q9CR26|VTA1_MOUSE Vacuolar protein sorting-associated protein VTA1 homolog OS=Mus musculus OX=10090 GN=Vta1 PE=1 SV=1	VTA1	7	0.237805	0.291473	0	0.015486	0.00447768	1	FALSE	TRUE	FALSE
P70378	>sp|P70378|FGF11_MOUSE Fibroblast growth factor 11 OS=Mus musculus OX=10090 GN=Fgf11 PE=2 SV=1	FGF11	1	-0.527537	-0.942852	-0.363389	0.000673086	1.0402e-07	0.00682574	TRUE	TRUE	TRUE
Q8CGC7	>sp|Q8CGC7|SYEP_MOUSE Bifunctional glutamate/proline--tRNA ligase OS=Mus musculus OX=10090 GN=Eprs1 PE=1 SV=4	EPRS1	59	0	-7.53092e-17	-3.02523e-16	1	1	1	FALSE	FALSE	FALSE
A0A0R4IZX2;Q6NS54	>tr|A0A0R4IZX2|A0A0R4IZX2_MOUSE Na(+)/H(+) exchange regulatory cofactor NHE-RF OS=Mus musculus OX=10090 GN=Nherf2 PE=1 SV=1;>tr|Q6NS54|Q6NS54_MOUSE Na(+)/H(+) exchange regulatory cofactor NHE-RF OS=Mus musculus OX=10090 GN=Nherf2 PE=1 SV=1	NHERF2;NHERF2	1	0	0	0	1	1	1	FALSE	FALSE	FALSE
O88952	>sp|O88952|LIN7C_MOUSE Protein lin-7 homolog C OS=Mus musculus OX=10090 GN=Lin7c PE=1 SV=2	LIN7C	9	0	-0.315474	-0.283516	1	4.08634e-06	4.29378e-06	FALSE	TRUE	TRUE
B9EJ54	>tr|B9EJ54|B9EJ54_MOUSE Nucleoporin 205 OS=Mus musculus OX=10090 GN=Nup205 PE=1 SV=1	NUP205	47	0.0651827	-0.422878	-0.523493	0.276354	1.54653e-10	3.02137e-16	FALSE	TRUE	TRUE
Q8BXP7	>tr|Q8BXP7|Q8BXP7_MOUSE START domain containing 7 OS=Mus musculus OX=10090 GN=Stard7 PE=1 SV=1	STARD7	1	-6.94983e-19	0	0.0917264	1	1	0.590012	FALSE	FALSE	FALSE
Q8K2Q0	>sp|Q8K2Q0|COMD9_MOUSE COMM domain-containing protein 9 OS=Mus musculus OX=10090 GN=Commd9 PE=1 SV=3	COMMD9	7	0.151468	0	-0.13697	0.243166	1	0.0870616	FALSE	FALSE	FALSE
Q9Z0Y1	>sp|Q9Z0Y1|DCTN3_MOUSE Dynactin subunit 3 OS=Mus musculus OX=10090 GN=Dctn3 PE=1 SV=2	DCTN3	7	4.06669e-16	0.133004	0.0320349	1	0.430105	0.955283	FALSE	FALSE	FALSE
P06745	>sp|P06745|G6PI_MOUSE Glucose-6-phosphate isomerase OS=Mus musculus OX=10090 GN=Gpi PE=1 SV=4	GPI	57	0.0117376	0.182848	0.0802933	1	0.0328214	0.0177341	FALSE	FALSE	FALSE
O88951	>sp|O88951|LIN7B_MOUSE Protein lin-7 homolog B OS=Mus musculus OX=10090 GN=Lin7b PE=1 SV=2	LIN7B	7	0.0645032	0.264194	0.178953	0.463682	0.00206754	0.0168672	FALSE	TRUE	FALSE
B2RQC6	>sp|B2RQC6|PYR1_MOUSE CAD protein OS=Mus musculus OX=10090 GN=Cad PE=1 SV=1	CAD	46	0.117348	-0.361476	-0.490993	0.00652972	2.02304e-13	3.89099e-26	TRUE	TRUE	TRUE
Q5NCQ5	>sp|Q5NCQ5|DPH1_MOUSE 2-(3-amino-3-carboxypropyl)histidine synthase subunit 1 OS=Mus musculus OX=10090 GN=Dph1 PE=1 SV=1	DPH1	5	-6.23039e-19	-5.06841e-18	0	1	1	1	FALSE	FALSE	FALSE
Q9QZ08	>sp|Q9QZ08|NAGK_MOUSE N-acetyl-D-glucosamine kinase OS=Mus musculus OX=10090 GN=Nagk PE=1 SV=3	NAGK	10	0.203214	0.281289	0.061918	0.000208539	3.39342e-07	0.118439	TRUE	TRUE	FALSE
Q8CIG8	>sp|Q8CIG8|ANM5_MOUSE Protein arginine N-methyltransferase 5 OS=Mus musculus OX=10090 GN=Prmt5 PE=1 SV=3	PRMT5	23	0	0.182653	0.176906	1	7.129e-06	1.23439e-07	FALSE	TRUE	TRUE
Q60936	>sp|Q60936|COQ8A_MOUSE Atypical kinase COQ8A, mitochondrial OS=Mus musculus OX=10090 GN=Coq8a PE=1 SV=2	COQ8A	16	-0.386431	-0.0524763	0.297932	1.59198e-05	0.359674	3.4743e-06	TRUE	FALSE	TRUE
Q91VC3	>sp|Q91VC3|IF4A3_MOUSE Eukaryotic initiation factor 4A-III OS=Mus musculus OX=10090 GN=Eif4a3 PE=1 SV=3	EIF4A3	28	0.0643993	-0.55328	-0.645295	0.138056	4.98161e-20	4.99888e-19	FALSE	TRUE	TRUE
P62322	>sp|P62322|LSM5_MOUSE U6 snRNA-associated Sm-like protein LSm5 OS=Mus musculus OX=10090 GN=Lsm5 PE=3 SV=2	LSM5	1	0	-0.171535	-0.274796	1	0.314917	0.0795151	FALSE	FALSE	FALSE
Q8BGZ4	>sp|Q8BGZ4|CDC23_MOUSE Cell division cycle protein 23 homolog OS=Mus musculus OX=10090 GN=Cdc23 PE=1 SV=2	CDC23	12	0.0175104	-0.136014	-0.214775	0.941051	0.00654088	3.30506e-06	FALSE	TRUE	TRUE
Q9D6Y9	>sp|Q9D6Y9|GLGB_MOUSE 1,4-alpha-glucan-branching enzyme OS=Mus musculus OX=10090 GN=Gbe1 PE=1 SV=1	GBE1	19	0.242987	0.229616	-0.00139488	6.97961e-10	4.27585e-09	1	TRUE	TRUE	FALSE
Q8VBT9	>sp|Q8VBT9|ASPC1_MOUSE Tether containing UBX domain for GLUT4 OS=Mus musculus OX=10090 GN=Aspscr1 PE=1 SV=1	ASPSCR1	18	0.184578	0.166843	-2.43742e-17	9.3111e-05	5.90287e-06	1	TRUE	TRUE	FALSE
Q3TDN2	>sp|Q3TDN2|FAF2_MOUSE FAS-associated factor 2 OS=Mus musculus OX=10090 GN=Faf2 PE=1 SV=2	FAF2	17	0.0405798	-3.01161e-17	-0.0930542	0.425692	1	0.0480604	FALSE	FALSE	FALSE
Q9D2R6	>sp|Q9D2R6|COA3_MOUSE Cytochrome c oxidase assembly factor 3 homolog, mitochondrial OS=Mus musculus OX=10090 GN=Coa3 PE=1 SV=1	COA3	3	0	0	6.71057e-17	1	1	1	FALSE	FALSE	FALSE
Q60902	>sp|Q60902|EP15R_MOUSE Epidermal growth factor receptor substrate 15-like 1 OS=Mus musculus OX=10090 GN=Eps15l1 PE=1 SV=3	EPS15L1	64	9.20465e-17	-8.2539e-17	-0.0186655	1	1	0.662337	FALSE	FALSE	FALSE
Q8K0T0	>sp|Q8K0T0|RTN1_MOUSE Reticulon-1 OS=Mus musculus OX=10090 GN=Rtn1 PE=1 SV=1	RTN1	40	0.0769088	-0.199198	-0.340836	0.506991	0.0111328	4.61986e-06	FALSE	FALSE	TRUE
Q6QD59	>sp|Q6QD59|SEC20_MOUSE Vesicle transport protein SEC20 OS=Mus musculus OX=10090 GN=Bnip1 PE=1 SV=1	BNIP1	8	0.12423	-5.2037e-16	-0.13944	0.382275	1	0.316805	FALSE	FALSE	FALSE
Q99J99	>sp|Q99J99|THTM_MOUSE 3-mercaptopyruvate sulfurtransferase OS=Mus musculus OX=10090 GN=Mpst PE=1 SV=4	MPST	17	-0.167995	-0.586117	-0.39259	0.000309019	2.9645e-25	5.89893e-15	TRUE	TRUE	TRUE
P56213	>sp|P56213|ALR_MOUSE FAD-linked sulfhydryl oxidase ALR OS=Mus musculus OX=10090 GN=Gfer PE=1 SV=2	GFER	5	0.178795	-0.0645896	-0.286589	0.0187051	0.270176	2.6806e-05	FALSE	FALSE	TRUE
Q9CR29	>sp|Q9CR29|CCD43_MOUSE Coiled-coil domain-containing protein 43 OS=Mus musculus OX=10090 GN=Ccdc43 PE=1 SV=1	CCDC43	6	0.202176	0.237638	-1.20507e-18	0.0783619	0.000722346	1	FALSE	TRUE	FALSE
Q8BLY2	>sp|Q8BLY2|SYTC2_MOUSE Threonine--tRNA ligase 2, cytoplasmic OS=Mus musculus OX=10090 GN=Tars3 PE=1 SV=1	TARS3	25	-0.027347	0.306804	0.353261	0.78281	2.36546e-08	7.85352e-07	FALSE	TRUE	TRUE
Q8BJY1	>sp|Q8BJY1|PSMD5_MOUSE 26S proteasome non-ATPase regulatory subunit 5 OS=Mus musculus OX=10090 GN=Psmd5 PE=1 SV=4	PSMD5	18	-0.138737	-0.0910389	0.010541	0.000732002	0.00915924	0.753071	TRUE	FALSE	FALSE
Q8C5W0	>sp|Q8C5W0|CLMN_MOUSE Calmin OS=Mus musculus OX=10090 GN=Clmn PE=1 SV=2	CLMN	34	-0.431886	-3.94183e-16	0.402835	3.99313e-06	1	5.39209e-13	TRUE	FALSE	TRUE
P62827	>sp|P62827|RAN_MOUSE GTP-binding nuclear protein Ran OS=Mus musculus OX=10090 GN=Ran PE=1 SV=3	RAN	12	0.109876	-0.0576127	-0.229759	0.13786	0.392187	0.000826361	FALSE	FALSE	TRUE
Q9WV98	>sp|Q9WV98|TIM9_MOUSE Mitochondrial import inner membrane translocase subunit Tim9 OS=Mus musculus OX=10090 GN=Timm9 PE=1 SV=1	TIMM9	4	-1.61839e-17	-1.39415e-15	5.46897e-19	1	1	1	FALSE	FALSE	FALSE
Q9CWZ7	>sp|Q9CWZ7|SNAG_MOUSE Gamma-soluble NSF attachment protein OS=Mus musculus OX=10090 GN=Napg PE=1 SV=1	NAPG	30	-3.07256e-16	0.130911	0.154089	1	0.017095	0.00168142	FALSE	FALSE	TRUE
Q8BGG7	>sp|Q8BGG7|UBS3B_MOUSE Ubiquitin-associated and SH3 domain-containing protein B OS=Mus musculus OX=10090 GN=Ubash3b PE=1 SV=1	UBASH3B	12	-0.292338	-0.302218	-2.25213e-15	1.25289e-08	2.79091e-09	1	TRUE	TRUE	FALSE
Q62318	>sp|Q62318|TIF1B_MOUSE Transcription intermediary factor 1-beta OS=Mus musculus OX=10090 GN=Trim28 PE=1 SV=3	TRIM28	21	0.122365	-0.713851	-0.828263	0.0104889	5.59574e-27	2.22056e-28	FALSE	TRUE	TRUE
Q8JZY2	>sp|Q8JZY2|COMDA_MOUSE COMM domain-containing protein 10 OS=Mus musculus OX=10090 GN=Commd10 PE=1 SV=1	COMMD10	4	0.311613	0.0988246	-0.0865148	0.178709	0.612845	0.470252	FALSE	FALSE	FALSE
O88384	>sp|O88384|VTI1B_MOUSE Vesicle transport through interaction with t-SNAREs homolog 1B OS=Mus musculus OX=10090 GN=Vti1b PE=1 SV=1	VTI1B	8	0.270448	4.55688e-17	-0.0632389	0.119768	1	0.738495	FALSE	FALSE	FALSE
Q66GT5	>sp|Q66GT5|PTPM1_MOUSE Phosphatidylglycerophosphatase and protein-tyrosine phosphatase 1 OS=Mus musculus OX=10090 GN=Ptpmt1 PE=1 SV=1	PTPMT1	10	-2.20349e-18	-0.0227511	-3.9172e-17	1	0.672922	1	FALSE	FALSE	FALSE
Q61249	>sp|Q61249|IGBP1_MOUSE Immunoglobulin-binding protein 1 OS=Mus musculus OX=10090 GN=Igbp1 PE=1 SV=1	IGBP1	12	0.206076	0.235857	4.91068e-18	0.00440811	0.000244329	1	TRUE	TRUE	FALSE
Q99104	>sp|Q99104|MYO5A_MOUSE Unconventional myosin-Va OS=Mus musculus OX=10090 GN=Myo5a PE=1 SV=2	MYO5A	129	0.16069	0.150271	-1.58127e-16	0.000248009	2.7394e-07	1	TRUE	TRUE	FALSE
P54822	>sp|P54822|PUR8_MOUSE Adenylosuccinate lyase OS=Mus musculus OX=10090 GN=Adsl PE=1 SV=2	ADSL	20	0.133434	-1.55823e-17	-0.211511	0.00589914	1	2.69783e-06	TRUE	FALSE	TRUE
Q9D892	>sp|Q9D892|ITPA_MOUSE Inosine triphosphate pyrophosphatase OS=Mus musculus OX=10090 GN=Itpa PE=1 SV=2	ITPA	10	0.0640856	0	-0.101419	0.29889	1	0.0312122	FALSE	FALSE	FALSE
E9PUL5	>sp|E9PUL5|PRRT2_MOUSE Proline-rich transmembrane protein 2 OS=Mus musculus OX=10090 GN=Prrt2 PE=1 SV=1	PRRT2	9	-0.0533816	8.52794e-06	0.494737	1	1	0.0110963	FALSE	FALSE	FALSE
Q9CRB6	>sp|Q9CRB6|TPPP3_MOUSE Tubulin polymerization-promoting protein family member 3 OS=Mus musculus OX=10090 GN=Tppp3 PE=1 SV=1	TPPP3	12	-0.395913	0.601221	1.00412	0.00398335	3.17459e-09	3.59666e-20	TRUE	TRUE	TRUE
Q9CWM4	>sp|Q9CWM4|PFD1_MOUSE Prefoldin subunit 1 OS=Mus musculus OX=10090 GN=Pfdn1 PE=1 SV=1	PFDN1	3	-3.2371e-17	-1.06768e-17	3.65606e-18	1	1	1	FALSE	FALSE	FALSE
Q8BLR9	>sp|Q8BLR9|HIF1N_MOUSE Hypoxia-inducible factor 1-alpha inhibitor OS=Mus musculus OX=10090 GN=Hif1an PE=1 SV=2	HIF1AN	4	1.1438e-19	0	0	1	1	1	FALSE	FALSE	FALSE
Q8CHW4	>sp|Q8CHW4|EI2BE_MOUSE Translation initiation factor eIF-2B subunit epsilon OS=Mus musculus OX=10090 GN=Eif2b5 PE=1 SV=1	EIF2B5	11	0.0438316	0.107766	0	0.554608	0.0609418	1	FALSE	FALSE	FALSE
Q9CR62	>sp|Q9CR62|M2OM_MOUSE Mitochondrial 2-oxoglutarate/malate carrier protein OS=Mus musculus OX=10090 GN=Slc25a11 PE=1 SV=3	SLC25A11	25	0.0970257	8.33425e-18	-0.114079	0.32725	1	0.122387	FALSE	FALSE	FALSE
Q8CHH9	>sp|Q8CHH9|SEPT8_MOUSE Septin-8 OS=Mus musculus OX=10090 GN=Septin8 PE=1 SV=4	SEPTIN8	24	-1.19391e-14	0.299498	0.385055	1	1.74164e-05	3.02284e-17	FALSE	TRUE	TRUE
Q9JK23	>sp|Q9JK23|PSMG1_MOUSE Proteasome assembly chaperone 1 OS=Mus musculus OX=10090 GN=Psmg1 PE=1 SV=1	PSMG1	4	0	-0.186983	-0.191973	1	0.00935985	0.00638914	FALSE	TRUE	TRUE
Q8VDN4	>sp|Q8VDN4|CCD92_MOUSE Coiled-coil domain-containing protein 92 OS=Mus musculus OX=10090 GN=Ccdc92 PE=1 SV=1	CCDC92	11	0	0.195691	0.0836057	1	0.120394	0.486825	FALSE	FALSE	FALSE
Q9CZY3	>sp|Q9CZY3|UB2V1_MOUSE Ubiquitin-conjugating enzyme E2 variant 1 OS=Mus musculus OX=10090 GN=Ube2v1 PE=1 SV=1	UBE2V1	3	0	0	0	1	1	1	FALSE	FALSE	FALSE
Q9D168	>sp|Q9D168|INT12_MOUSE Integrator complex subunit 12 OS=Mus musculus OX=10090 GN=Ints12 PE=1 SV=1	INTS12	2	-0.0305272	-0.117248	0	1	0.427814	1	FALSE	FALSE	FALSE
Q8BTX9	>sp|Q8BTX9|HSDL1_MOUSE Inactive hydroxysteroid dehydrogenase-like protein 1 OS=Mus musculus OX=10090 GN=Hsdl1 PE=1 SV=1	HSDL1	11	2.49241e-16	0	-1.01686e-15	1	1	1	FALSE	FALSE	FALSE
Q8CC12	>sp|Q8CC12|CDAN1_MOUSE Codanin-1 OS=Mus musculus OX=10090 GN=Cdan1 PE=1 SV=2	CDAN1	2	3.32026e-19	-1.72615e-18	-2.20832e-19	1	1	1	FALSE	FALSE	FALSE
Q7M739	>tr|Q7M739|Q7M739_MOUSE Nucleoprotein TPR OS=Mus musculus OX=10090 GN=Tpr PE=1 SV=1	TPR	2	0.120483	-0.320922	-0.639787	0.459838	0.134788	3.81785e-05	FALSE	FALSE	TRUE
Q9D8U8	>sp|Q9D8U8|SNX5_MOUSE Sorting nexin-5 OS=Mus musculus OX=10090 GN=Snx5 PE=1 SV=1	SNX5	20	0.155455	0.10855	-0.030702	0.00401288	0.00175894	0.317554	TRUE	TRUE	FALSE
Q3UFF7	>sp|Q3UFF7|LYPL1_MOUSE Lysophospholipase-like protein 1 OS=Mus musculus OX=10090 GN=Lyplal1 PE=1 SV=3	LYPLAL1	9	-0.0642454	0.053544	0.167541	0.169515	0.356734	2.1485e-05	FALSE	FALSE	TRUE
Q69ZP3	>sp|Q69ZP3|PNKD_MOUSE Probable hydrolase PNKD OS=Mus musculus OX=10090 GN=Pnkd PE=1 SV=2	PNKD	5	0.223087	0.812128	0.574235	0.000664452	1.76345e-11	6.84314e-08	TRUE	TRUE	TRUE
Q61103	>sp|Q61103|REQU_MOUSE Zinc finger protein ubi-d4 OS=Mus musculus OX=10090 GN=Dpf2 PE=1 SV=1	DPF2	6	0.355149	2.95284e-19	-0.242629	1.59029e-05	1	0.0278683	TRUE	FALSE	FALSE
Q8R1Z9	>sp|Q8R1Z9|RN121_MOUSE E3 ubiquitin ligase Rnf121 OS=Mus musculus OX=10090 GN=Rnf121 PE=1 SV=1	RNF121	1	-0.0307545	0	0.220607	1	1	0.168693	FALSE	FALSE	FALSE
Q91V09	>sp|Q91V09|WDR13_MOUSE WD repeat-containing protein 13 OS=Mus musculus OX=10090 GN=Wdr13 PE=1 SV=1	WDR13	20	0.0283586	0.0794122	0	0.599213	0.0551352	1	FALSE	FALSE	FALSE
Q91W86	>sp|Q91W86|VPS11_MOUSE Vacuolar protein sorting-associated protein 11 homolog OS=Mus musculus OX=10090 GN=Vps11 PE=1 SV=3	VPS11	31	0.149288	0.230243	0.0674637	0.00138925	3.27246e-09	0.00905481	TRUE	TRUE	FALSE
Q8C854	>sp|Q8C854|MYEF2_MOUSE Myelin expression factor 2 OS=Mus musculus OX=10090 GN=Myef2 PE=1 SV=1	MYEF2	29	0.0277469	-0.6694	-0.728446	0.796787	3.92495e-25	2.55015e-31	FALSE	TRUE	TRUE
Q9ESX5	>sp|Q9ESX5|DKC1_MOUSE H/ACA ribonucleoprotein complex subunit DKC1 OS=Mus musculus OX=10090 GN=Dkc1 PE=1 SV=4	DKC1	14	0.147371	-0.524733	-0.680711	0.0786594	2.90697e-07	1.28813e-10	FALSE	TRUE	TRUE
Q9CZU3	>sp|Q9CZU3|MTREX_MOUSE Exosome RNA helicase MTR4 OS=Mus musculus OX=10090 GN=Mtrex PE=1 SV=1	MTREX	22	0.134372	-0.575267	-0.719289	0.0139551	2.12776e-10	2.62674e-16	FALSE	TRUE	TRUE
P11404	>sp|P11404|FABPH_MOUSE Fatty acid-binding protein, heart OS=Mus musculus OX=10090 GN=Fabp3 PE=1 SV=5	FABP3	11	0.461608	0.435579	-1.33536e-16	7.3395e-09	7.12462e-09	1	TRUE	TRUE	FALSE
E9Q401	>sp|E9Q401|RYR2_MOUSE Ryanodine receptor 2 OS=Mus musculus OX=10090 GN=Ryr2 PE=1 SV=1	RYR2	207	-0.448169	-0.41431	4.54791e-15	7.61214e-14	2.39265e-19	1	TRUE	TRUE	FALSE
Q8VH51	>sp|Q8VH51|RBM39_MOUSE RNA-binding protein 39 OS=Mus musculus OX=10090 GN=Rbm39 PE=1 SV=2	RBM39	12	4.99617e-19	-0.768896	-0.800926	1	4.01512e-16	1.9002e-10	FALSE	TRUE	TRUE
P62311	>sp|P62311|LSM3_MOUSE U6 snRNA-associated Sm-like protein LSm3 OS=Mus musculus OX=10090 GN=Lsm3 PE=1 SV=2	LSM3	3	0.0963578	-0.251427	-0.431409	0.531674	0.0493634	0.00154549	FALSE	FALSE	TRUE
Q9D289	>sp|Q9D289|TPC6B_MOUSE Trafficking protein particle complex subunit 6B OS=Mus musculus OX=10090 GN=Trappc6b PE=1 SV=1	TRAPPC6B	6	0.128113	0.105731	-6.0709e-17	0.142736	0.103652	1	FALSE	FALSE	FALSE
Q3UHD6	>sp|Q3UHD6|SNX27_MOUSE Sorting nexin-27 OS=Mus musculus OX=10090 GN=Snx27 PE=1 SV=2	SNX27	24	0.0880819	0.0636577	-0.0285199	0.00815641	0.0246992	0.256405	FALSE	FALSE	FALSE
Q9QUR7	>sp|Q9QUR7|PIN1_MOUSE Peptidyl-prolyl cis-trans isomerase NIMA-interacting 1 OS=Mus musculus OX=10090 GN=Pin1 PE=1 SV=1	PIN1	15	0.0650789	0.07399	2.27329e-19	0.251057	0.0896804	1	FALSE	FALSE	FALSE
P56812	>sp|P56812|PDCD5_MOUSE Programmed cell death protein 5 OS=Mus musculus OX=10090 GN=Pdcd5 PE=1 SV=3	PDCD5	5	0	0.206666	0.0374545	1	0.0595823	0.904212	FALSE	FALSE	FALSE
P70349	>sp|P70349|HINT1_MOUSE Adenosine 5'-monophosphoramidase HINT1 OS=Mus musculus OX=10090 GN=Hint1 PE=1 SV=3	HINT1	11	0.14902	0.133483	-1.62426e-18	0.301672	0.209595	1	FALSE	FALSE	FALSE
Q9Z2Z6	>sp|Q9Z2Z6|MCAT_MOUSE Mitochondrial carnitine/acylcarnitine carrier protein OS=Mus musculus OX=10090 GN=Slc25a20 PE=1 SV=1	SLC25A20	14	-0.305573	-0.173824	0.111974	4.84693e-10	4.48092e-05	0.00138999	TRUE	TRUE	TRUE
Q9WUK2	>sp|Q9WUK2|IF4H_MOUSE Eukaryotic translation initiation factor 4H OS=Mus musculus OX=10090 GN=Eif4h PE=1 SV=3	EIF4H	15	1.17867e-14	0.105182	2.58656e-17	1	0.163414	1	FALSE	FALSE	FALSE
P47753	>sp|P47753|CAZA1_MOUSE F-actin-capping protein subunit alpha-1 OS=Mus musculus OX=10090 GN=Capza1 PE=1 SV=4	CAPZA1	10	0.0259091	-1.47808e-17	-0.0902551	0.819525	1	0.0890827	FALSE	FALSE	FALSE
P27601	>sp|P27601|GNA13_MOUSE Guanine nucleotide-binding protein subunit alpha-13 OS=Mus musculus OX=10090 GN=Gna13 PE=1 SV=1	GNA13	26	0.0860007	0.143159	0.0302824	0.0561373	8.37753e-07	0.366145	FALSE	TRUE	FALSE
O35295	>sp|O35295|PURB_MOUSE Transcriptional activator protein Pur-beta OS=Mus musculus OX=10090 GN=Purb PE=1 SV=3	PURB	12	-0.17581	-0.264922	-4.15629e-17	0.0878859	0.000488912	1	FALSE	TRUE	FALSE
P62141	>sp|P62141|PP1B_MOUSE Serine/threonine-protein phosphatase PP1-beta catalytic subunit OS=Mus musculus OX=10090 GN=Ppp1cb PE=1 SV=3	PPP1CB	18	0	-0.061216	-0.0946625	1	0.178658	0.0535431	FALSE	FALSE	FALSE
P63087	>sp|P63087|PP1G_MOUSE Serine/threonine-protein phosphatase PP1-gamma catalytic subunit OS=Mus musculus OX=10090 GN=Ppp1cc PE=1 SV=1	PPP1CC	5	-5.45314e-15	0.109761	0.240321	1	0.196675	0.00251944	FALSE	FALSE	TRUE
P28656	>sp|P28656|NP1L1_MOUSE Nucleosome assembly protein 1-like 1 OS=Mus musculus OX=10090 GN=Nap1l1 PE=1 SV=2	NAP1L1	13	0.149418	0.192634	3.07135e-16	0.0368381	0.000978677	1	FALSE	TRUE	FALSE
Q7TQF7	>sp|Q7TQF7|AMPH_MOUSE Amphiphysin OS=Mus musculus OX=10090 GN=Amph PE=1 SV=1	AMPH	36	-0.200087	0.0621267	0.279269	0.000158733	0.116983	2.15642e-13	TRUE	FALSE	TRUE
P62281	>sp|P62281|RS11_MOUSE Small ribosomal subunit protein uS17 OS=Mus musculus OX=10090 GN=Rps11 PE=1 SV=3	RPS11	16	-0.363089	-0.357466	6.49357e-17	0.0177115	0.000219973	1	FALSE	TRUE	FALSE
Q60972	>sp|Q60972|RBBP4_MOUSE Histone-binding protein RBBP4 OS=Mus musculus OX=10090 GN=Rbbp4 PE=1 SV=5	RBBP4	16	0.0782403	-0.617697	-0.749009	0.187299	6.87541e-16	5.69458e-18	FALSE	TRUE	TRUE
Q8K0U4	>sp|Q8K0U4|HS12A_MOUSE Heat shock 70 kDa protein 12A OS=Mus musculus OX=10090 GN=Hspa12a PE=1 SV=1	HSPA12A	67	0.0880587	0.14822	5.87326e-17	0.173914	0.00470894	1	FALSE	TRUE	FALSE
Q6ZWY8	>sp|Q6ZWY8|TYB10_MOUSE Thymosin beta-10 OS=Mus musculus OX=10090 GN=Tmsb10 PE=1 SV=3	TMSB10	2	0.718627	0.341126	-0.0259775	0.0104671	0.0189223	1	FALSE	FALSE	FALSE
Q9D6M3	>sp|Q9D6M3|GHC1_MOUSE Mitochondrial glutamate carrier 1 OS=Mus musculus OX=10090 GN=Slc25a22 PE=1 SV=1	SLC25A22	25	-0.291454	0	0.320953	0.00028185	1	0.000199128	TRUE	FALSE	TRUE
Q9CT10	>sp|Q9CT10|RANB3_MOUSE Ran-binding protein 3 OS=Mus musculus OX=10090 GN=Ranbp3 PE=1 SV=2	RANBP3	12	0.10052	-0.263726	-0.404554	0.122877	0.00120229	9.2955e-12	FALSE	TRUE	TRUE
P47754	>sp|P47754|CAZA2_MOUSE F-actin-capping protein subunit alpha-2 OS=Mus musculus OX=10090 GN=Capza2 PE=1 SV=3	CAPZA2	23	0	0	0	1	1	1	FALSE	FALSE	FALSE
Q7TNE3	>sp|Q7TNE3|SPAG7_MOUSE Sperm-associated antigen 7 OS=Mus musculus OX=10090 GN=Spag7 PE=1 SV=1	SPAG7	4	0.0622444	-0.304113	-0.43204	0.641183	0.00238985	9.85625e-06	FALSE	TRUE	TRUE
Q8BG81	>sp|Q8BG81|PDIP3_MOUSE Polymerase delta-interacting protein 3 OS=Mus musculus OX=10090 GN=Poldip3 PE=1 SV=1	POLDIP3	11	0.0669426	-0.622339	-0.776079	0.693818	2.58081e-05	1.04857e-18	FALSE	TRUE	TRUE
P27546	>sp|P27546|MAP4_MOUSE Microtubule-associated protein 4 OS=Mus musculus OX=10090 GN=Map4 PE=1 SV=3	MAP4	47	1.43592e-14	0.60937	0.550539	1	3.70074e-14	3.79507e-17	FALSE	TRUE	TRUE
Q9D7V2	>sp|Q9D7V2|LYSM2_MOUSE LysM and putative peptidoglycan-binding domain-containing protein 2 OS=Mus musculus OX=10090 GN=Lysmd2 PE=1 SV=2	LYSMD2	7	0	0.239578	0.143328	1	0.000545129	0.0941587	FALSE	TRUE	FALSE
P40124	>sp|P40124|CAP1_MOUSE Adenylyl cyclase-associated protein 1 OS=Mus musculus OX=10090 GN=Cap1 PE=1 SV=4	CAP1	44	-1.34813e-15	-8.58984e-17	-1.45665e-16	1	1	1	FALSE	FALSE	FALSE
A8Y5D3	>tr|A8Y5D3|A8Y5D3_MOUSE Septin 9 (Fragment) OS=Mus musculus OX=10090 GN=Septin9 PE=1 SV=1	SEPTIN9	1	0	0	0	1	1	1	FALSE	FALSE	FALSE
Q8C0C7	>sp|Q8C0C7|SYFA_MOUSE Phenylalanine--tRNA ligase alpha subunit OS=Mus musculus OX=10090 GN=Farsa PE=1 SV=1	FARSA	25	-0.316593	-0.445257	-0.0339832	0.000913969	4.11367e-07	0.825331	TRUE	TRUE	FALSE
P68404	>sp|P68404|KPCB_MOUSE Protein kinase C beta type OS=Mus musculus OX=10090 GN=Prkcb PE=1 SV=4	PRKCB	38	0.245607	1.07456	0.790915	0.00679791	2.433e-20	5.5117e-17	TRUE	TRUE	TRUE
Q99KJ8	>sp|Q99KJ8|DCTN2_MOUSE Dynactin subunit 2 OS=Mus musculus OX=10090 GN=Dctn2 PE=1 SV=3	DCTN2	31	0	0.195199	0.153857	1	9.15637e-05	0.000189318	FALSE	TRUE	TRUE
P10637	>sp|P10637|TAU_MOUSE Microtubule-associated protein tau OS=Mus musculus OX=10090 GN=Mapt PE=1 SV=3	MAPT	45	-0.0475053	0.092713	0.300048	0.929275	0.519703	0.00966568	FALSE	FALSE	TRUE
P0DP26;P0DP27;P0DP28	>sp|P0DP26|CALM1_MOUSE Calmodulin-1 OS=Mus musculus OX=10090 GN=Calm1 PE=1 SV=1;>sp|P0DP27|CALM2_MOUSE Calmodulin-2 OS=Mus musculus OX=10090 GN=Calm2 PE=1 SV=1;>sp|P0DP28|CALM3_MOUSE Calmodulin-3 OS=Mus musculus OX=10090 GN=Calm3 PE=1 SV=1	CALM1;CALM2;CALM3	14	0.213271	0.246703	7.91588e-19	0.26332	0.072342	1	FALSE	FALSE	FALSE
Q61035	>sp|Q61035|HARS1_MOUSE Histidine--tRNA ligase, cytoplasmic OS=Mus musculus OX=10090 GN=Hars1 PE=1 SV=2	HARS1	20	-0.0411155	0.0545379	0.130291	0.521913	0.244137	0.030745	FALSE	FALSE	FALSE
P50431	>sp|P50431|GLYC_MOUSE Serine hydroxymethyltransferase, cytosolic OS=Mus musculus OX=10090 GN=Shmt1 PE=1 SV=3	SHMT1	7	-0.344896	-1.33266	-0.902534	0.0531071	1.9678e-19	1.36377e-11	FALSE	TRUE	TRUE
B1AZA5	>sp|B1AZA5|TM245_MOUSE Transmembrane protein 245 OS=Mus musculus OX=10090 GN=Tmem245 PE=1 SV=1	TMEM245	6	-0.334784	-0.726531	-0.369278	0.087287	4.49303e-08	5.51596e-05	FALSE	TRUE	TRUE
Q9DAR7	>sp|Q9DAR7|DCPS_MOUSE m7GpppX diphosphatase OS=Mus musculus OX=10090 GN=Dcps PE=1 SV=1	DCPS	13	0.171988	-0.959884	-1.11985	0.0800672	1.81703e-12	4.74305e-26	FALSE	TRUE	TRUE
Q925N0	>sp|Q925N0|SFXN5_MOUSE Sideroflexin-5 OS=Mus musculus OX=10090 GN=Sfxn5 PE=1 SV=2	SFXN5	18	0.107038	0	-0.0807944	0.0238495	1	0.0256372	FALSE	FALSE	FALSE
Q9CWZ3	>sp|Q9CWZ3|RBM8A_MOUSE RNA-binding protein 8A OS=Mus musculus OX=10090 GN=Rbm8a PE=1 SV=4	RBM8A	9	0.0287273	-0.652619	-0.734107	0.816277	1.37488e-15	2.43287e-15	FALSE	TRUE	TRUE
Q8JZM7	>sp|Q8JZM7|CDC73_MOUSE Parafibromin OS=Mus musculus OX=10090 GN=Cdc73 PE=1 SV=1	CDC73	13	1.36401e-17	-0.57613	-0.583405	1	5.09121e-11	3.41941e-15	FALSE	TRUE	TRUE
P20444	>sp|P20444|KPCA_MOUSE Protein kinase C alpha type OS=Mus musculus OX=10090 GN=Prkca PE=1 SV=3	PRKCA	28	-0.701853	0.515541	1.25956	2.83694e-19	0.00064381	4.93057e-19	TRUE	TRUE	TRUE
P97364	>sp|P97364|SPS2_MOUSE Selenide, water dikinase 2 OS=Mus musculus OX=10090 GN=Sephs2 PE=1 SV=3	SEPHS2	6	0.233768	-0.0711136	-0.339647	0.000962459	0.276082	7.17553e-08	TRUE	FALSE	TRUE
E9QL65	>tr|E9QL65|E9QL65_MOUSE Conserved oligomeric Golgi complex subunit 3 OS=Mus musculus OX=10090 GN=Cog3 PE=1 SV=1	COG3	2	0.0300338	-1.12296e-15	-1.43311e-16	1	1	1	FALSE	FALSE	FALSE
Q6PB70	>sp|Q6PB70|ANO8_MOUSE Anoctamin-8 OS=Mus musculus OX=10090 GN=Ano8 PE=1 SV=3	ANO8	12	0.142539	0	-0.123838	0.216858	1	0.0710815	FALSE	FALSE	FALSE
Q8BMI3	>sp|Q8BMI3|GGA3_MOUSE ADP-ribosylation factor-binding protein GGA3 OS=Mus musculus OX=10090 GN=Gga3 PE=1 SV=2	GGA3	14	0.0485682	0.231437	0.144522	0.392003	9.4089e-08	0.00121528	FALSE	TRUE	TRUE
P97742	>sp|P97742|CPT1A_MOUSE Carnitine O-palmitoyltransferase 1, liver isoform OS=Mus musculus OX=10090 GN=Cpt1a PE=1 SV=4	CPT1A	19	0.145051	-0.0265815	-0.173498	0.000688996	0.444693	6.28406e-05	TRUE	FALSE	TRUE
Q9D0C1	>sp|Q9D0C1|RN115_MOUSE E3 ubiquitin-protein ligase RNF115 OS=Mus musculus OX=10090 GN=Rnf115 PE=1 SV=1	RNF115	1	-0.150299	0.15687	0.43395	0.407447	0.271667	0.0062778	FALSE	FALSE	TRUE
Q8BZT9	>sp|Q8BZT9|LACC1_MOUSE Purine nucleoside phosphorylase LACC1 OS=Mus musculus OX=10090 GN=Lacc1 PE=1 SV=1	LACC1	1	0	-0.237379	-0.557013	1	0.347317	0.00300366	FALSE	FALSE	TRUE
P60879	>sp|P60879|SNP25_MOUSE Synaptosomal-associated protein 25 OS=Mus musculus OX=10090 GN=Snap25 PE=1 SV=1	SNAP25	41	2.18172e-15	0.227642	0.0916732	1	0.147807	0.628956	FALSE	FALSE	FALSE
P56391	>sp|P56391|CX6B1_MOUSE Cytochrome c oxidase subunit 6B1 OS=Mus musculus OX=10090 GN=Cox6b1 PE=1 SV=2	COX6B1	5	-0.201941	1.1121e-18	0.218138	0.332594	1	0.209874	FALSE	FALSE	FALSE
P63323	>sp|P63323|RS12_MOUSE Small ribosomal subunit protein eS12 OS=Mus musculus OX=10090 GN=Rps12 PE=1 SV=3	RPS12	3	-0.135575	-0.154669	-6.7369e-17	0.192844	0.0872728	1	FALSE	FALSE	FALSE
P21981	>sp|P21981|TGM2_MOUSE Protein-glutamine gamma-glutamyltransferase 2 OS=Mus musculus OX=10090 GN=Tgm2 PE=1 SV=4	TGM2	18	1.03405e-15	-0.335511	-0.491291	1	0.0589668	0.00448287	FALSE	FALSE	TRUE
Q9Z1Q5	>sp|Q9Z1Q5|CLIC1_MOUSE Chloride intracellular channel protein 1 OS=Mus musculus OX=10090 GN=Clic1 PE=1 SV=3	CLIC1	6	3.69587e-17	-0.0997789	-0.123726	1	0.0661766	0.0306243	FALSE	FALSE	FALSE
Q3UFY7	>sp|Q3UFY7|5NT3B_MOUSE 7-methylguanosine phosphate-specific 5'-nucleotidase OS=Mus musculus OX=10090 GN=Nt5c3b PE=1 SV=3	NT5C3B	9	0	0	-1.38249e-15	1	1	1	FALSE	FALSE	FALSE
Q99M51	>sp|Q99M51|NCK1_MOUSE Cytoplasmic protein NCK1 OS=Mus musculus OX=10090 GN=Nck1 PE=1 SV=1	NCK1	14	0.104841	-0.0476071	-0.163547	0.0280374	0.271589	0.0121552	FALSE	FALSE	FALSE
Q9DCU2	>sp|Q9DCU2|PLLP_MOUSE Plasmolipin OS=Mus musculus OX=10090 GN=Pllp PE=1 SV=1	PLLP	5	-0.506246	1.0529	1.62569	0.000125494	1.5033e-08	6.99618e-16	TRUE	TRUE	TRUE
P56376	>sp|P56376|ACYP1_MOUSE Acylphosphatase-1 OS=Mus musculus OX=10090 GN=Acyp1 PE=1 SV=2	ACYP1	6	0.110152	0.161138	0	0.40095	0.0149884	1	FALSE	FALSE	FALSE
Q7TNM2	>sp|Q7TNM2|TRI46_MOUSE Tripartite motif-containing protein 46 OS=Mus musculus OX=10090 GN=Trim46 PE=1 SV=1	TRIM46	26	-0.275123	-0.107993	0.15474	4.94197e-05	0.027007	0.000278902	TRUE	FALSE	TRUE
Q8K0F1	>sp|Q8K0F1|TBC23_MOUSE TBC1 domain family member 23 OS=Mus musculus OX=10090 GN=Tbc1d23 PE=1 SV=1	TBC1D23	7	0.18083	0.259233	1.49053e-15	0.0296484	0.000308961	1	FALSE	TRUE	FALSE
P61148	>sp|P61148|FGF1_MOUSE Fibroblast growth factor 1 OS=Mus musculus OX=10090 GN=Fgf1 PE=1 SV=1	FGF1	6	-0.35446	0	0.388356	6.46952e-06	1	7.77079e-08	TRUE	FALSE	TRUE
P58389	>sp|P58389|PTPA_MOUSE Serine/threonine-protein phosphatase 2A activator OS=Mus musculus OX=10090 GN=Ptpa PE=1 SV=1	PTPA	17	0.124877	0.141859	-1.52495e-17	0.12401	0.0818655	1	FALSE	FALSE	FALSE
Q8R5H1	>sp|Q8R5H1|UBP15_MOUSE Ubiquitin carboxyl-terminal hydrolase 15 OS=Mus musculus OX=10090 GN=Usp15 PE=1 SV=1	USP15	40	2.03786e-15	3.78289e-17	-1.37998e-15	1	1	1	FALSE	FALSE	FALSE
P19253	>sp|P19253|RL13A_MOUSE Large ribosomal subunit protein uL13 OS=Mus musculus OX=10090 GN=Rpl13a PE=1 SV=4	RPL13A	13	-0.237695	-0.392284	-5.34165e-18	0.101828	0.000120183	1	FALSE	TRUE	FALSE
Q8CA72	>sp|Q8CA72|GAN_MOUSE Gigaxonin OS=Mus musculus OX=10090 GN=Gan PE=1 SV=2	GAN	9	0.0910582	2.25412e-17	-0.0402706	0.246399	1	0.604833	FALSE	FALSE	FALSE
Q4LDD4	>sp|Q4LDD4|ARAP1_MOUSE Arf-GAP with Rho-GAP domain, ANK repeat and PH domain-containing protein 1 OS=Mus musculus OX=10090 GN=Arap1 PE=1 SV=2	ARAP1	9	0	0.165297	0.151468	1	0.0073009	0.0104796	FALSE	TRUE	FALSE
Q923M0	>sp|Q923M0|PP16A_MOUSE Protein phosphatase 1 regulatory subunit 16A OS=Mus musculus OX=10090 GN=Ppp1r16a PE=1 SV=1	PPP1R16A	5	0.00852115	0.306367	0.125403	1	0.00545493	0.209489	FALSE	TRUE	FALSE
Q6PCP5	>sp|Q6PCP5|MFF_MOUSE Mitochondrial fission factor OS=Mus musculus OX=10090 GN=Mff PE=1 SV=1	MFF	21	1.4132e-17	-4.82443e-17	-1.1367e-16	1	1	1	FALSE	FALSE	FALSE
Q8BG95	>sp|Q8BG95|MYPT2_MOUSE Protein phosphatase 1 regulatory subunit 12B OS=Mus musculus OX=10090 GN=Ppp1r12b PE=1 SV=2	PPP1R12B	29	0.152287	0.204444	1.02543e-17	0.144189	0.0395106	1	FALSE	FALSE	FALSE
P62077	>sp|P62077|TIM8B_MOUSE Mitochondrial import inner membrane translocase subunit Tim8 B OS=Mus musculus OX=10090 GN=Timm8b PE=1 SV=1	TIMM8B	2	0	-7.11229e-18	3.05219e-17	1	1	1	FALSE	FALSE	FALSE
Q9QYG0	>sp|Q9QYG0|NDRG2_MOUSE Protein NDRG2 OS=Mus musculus OX=10090 GN=Ndrg2 PE=1 SV=1	NDRG2	17	0.180576	0.0856647	-0.0770177	0.0392345	0.152458	0.26819	FALSE	FALSE	FALSE
P62484	>sp|P62484|ABI2_MOUSE Abl interactor 2 OS=Mus musculus OX=10090 GN=Abi2 PE=1 SV=1	ABI2	17	0.0387191	6.35482e-17	-0.0775073	0.692733	1	0.207225	FALSE	FALSE	FALSE
Q8CBW3	>sp|Q8CBW3|ABI1_MOUSE Abl interactor 1 OS=Mus musculus OX=10090 GN=Abi1 PE=1 SV=3	ABI1	34	-2.09168e-16	0.0572964	0.106851	1	0.42596	0.0782483	FALSE	FALSE	FALSE
Q8BYZ1	>sp|Q8BYZ1|ABI3_MOUSE ABI gene family member 3 OS=Mus musculus OX=10090 GN=Abi3 PE=1 SV=3	ABI3	8	0.0679983	0.0541993	6.37212e-16	0.379685	0.675816	1	FALSE	FALSE	FALSE
P56399	>sp|P56399|UBP5_MOUSE Ubiquitin carboxyl-terminal hydrolase 5 OS=Mus musculus OX=10090 GN=Usp5 PE=1 SV=1	USP5	52	0.0781009	0.227885	0.0781165	0.3781	0.000260368	0.0364884	FALSE	TRUE	FALSE
Q8R4U7	>sp|Q8R4U7|LUZP1_MOUSE Leucine zipper protein 1 OS=Mus musculus OX=10090 GN=Luzp1 PE=1 SV=2	LUZP1	39	-0.579248	0.118927	0.717457	2.21353e-13	0.0284622	4.14527e-25	TRUE	FALSE	TRUE
Q61584	>sp|Q61584|FXR1_MOUSE RNA-binding protein FXR1 OS=Mus musculus OX=10090 GN=Fxr1 PE=1 SV=2	FXR1	30	-0.313591	-0.323699	-1.19788e-16	8.67773e-08	2.26128e-19	1	TRUE	TRUE	FALSE
Q80VJ2	>sp|Q80VJ2|SRA1_MOUSE Steroid receptor RNA activator 1 OS=Mus musculus OX=10090 GN=Sra1 PE=1 SV=4	SRA1	2	0.585245	0.545547	0	0.00091992	0.000325663	1	TRUE	TRUE	FALSE
Q8CAA7	>sp|Q8CAA7|PGM2L_MOUSE Glucose 1,6-bisphosphate synthase OS=Mus musculus OX=10090 GN=Pgm2l1 PE=1 SV=1	PGM2L1	33	-0.134018	0.073145	0.226357	0.000157863	0.0865106	2.5694e-07	TRUE	FALSE	TRUE
Q9Z1N5	>sp|Q9Z1N5|DX39B_MOUSE Spliceosome RNA helicase Ddx39b OS=Mus musculus OX=10090 GN=Ddx39b PE=1 SV=1	DDX39B	24	0.187371	-0.579466	-0.792447	1.25371e-05	2.64909e-18	8.20106e-42	TRUE	TRUE	TRUE
Q9QZM0	>sp|Q9QZM0|UBQL2_MOUSE Ubiquilin-2 OS=Mus musculus OX=10090 GN=Ubqln2 PE=1 SV=2	UBQLN2	16	0.0728964	0.10464	4.64163e-16	0.430826	0.20881	1	FALSE	FALSE	FALSE
O35344	>sp|O35344|IMA4_MOUSE Importin subunit alpha-4 OS=Mus musculus OX=10090 GN=Kpna3 PE=1 SV=1	KPNA3	17	-0.0477954	0.0652119	0.165356	0.382812	0.148674	0.000108645	FALSE	FALSE	TRUE
Q78ZA7	>sp|Q78ZA7|NP1L4_MOUSE Nucleosome assembly protein 1-like 4 OS=Mus musculus OX=10090 GN=Nap1l4 PE=1 SV=1	NAP1L4	19	0.0260408	0.0343624	-2.03405e-16	0.692733	0.376955	1	FALSE	FALSE	FALSE
Q8VDQ8	>sp|Q8VDQ8|SIR2_MOUSE NAD-dependent protein deacetylase sirtuin-2 OS=Mus musculus OX=10090 GN=Sirt2 PE=1 SV=2	SIRT2	34	-0.313954	1.28677	1.65368	0.000147316	6.12419e-41	1.37565e-47	TRUE	TRUE	TRUE
Q99NB8	>sp|Q99NB8|UBQL4_MOUSE Ubiquilin-4 OS=Mus musculus OX=10090 GN=Ubqln4 PE=1 SV=1	UBQLN4	11	0.271274	0.194708	-8.0652e-18	0.00105705	0.00169196	1	TRUE	TRUE	FALSE
Q99PT1	>sp|Q99PT1|GDIR1_MOUSE Rho GDP-dissociation inhibitor 1 OS=Mus musculus OX=10090 GN=Arhgdia PE=1 SV=3	ARHGDIA	17	0.175849	0.381791	0.137712	0.0316771	4.93266e-13	0.0620251	FALSE	TRUE	FALSE
Q5SYD0	>sp|Q5SYD0|MYO1D_MOUSE Unconventional myosin-Id OS=Mus musculus OX=10090 GN=Myo1d PE=1 SV=1	MYO1D	53	-0.534896	1.26004	1.83975	6.80613e-07	8.91128e-27	2.33686e-63	TRUE	TRUE	TRUE
Q00612	>sp|Q00612|G6PD1_MOUSE Glucose-6-phosphate 1-dehydrogenase X OS=Mus musculus OX=10090 GN=G6pdx PE=1 SV=3	G6PDX	28	-0.035923	0.139702	0.206871	0.394274	0.0027451	2.49021e-11	FALSE	TRUE	TRUE
P49722	>sp|P49722|PSA2_MOUSE Proteasome subunit alpha type-2 OS=Mus musculus OX=10090 GN=Psma2 PE=1 SV=3	PSMA2	16	1.38255e-16	-0.0684605	-0.0587788	1	0.177521	0.200924	FALSE	FALSE	FALSE
Q8R317	>sp|Q8R317|UBQL1_MOUSE Ubiquilin-1 OS=Mus musculus OX=10090 GN=Ubqln1 PE=1 SV=1	UBQLN1	11	0.0254757	0.206546	0.0780272	0.945852	0.000881451	0.366748	FALSE	TRUE	FALSE
Q8R313	>sp|Q8R313|EXOC6_MOUSE Exocyst complex component 6 OS=Mus musculus OX=10090 GN=Exoc6 PE=1 SV=2	EXOC6	16	-0.0124462	-0.00866966	0	1	0.926384	1	FALSE	FALSE	FALSE
P63046	>sp|P63046|ST4A1_MOUSE Sulfotransferase 4A1 OS=Mus musculus OX=10090 GN=Sult4a1 PE=1 SV=1	SULT4A1	12	0	0.394166	0.334164	1	4.30958e-10	4.12566e-11	FALSE	TRUE	TRUE
Q9R0X5	>sp|Q9R0X5|RPGR_MOUSE X-linked retinitis pigmentosa GTPase regulator OS=Mus musculus OX=10090 GN=Rpgr PE=1 SV=2	RPGR	6	0.138248	0.382176	0.207943	0.192526	0.0139007	0.0368893	FALSE	FALSE	FALSE
Q3TZX8	>sp|Q3TZX8|NOL9_MOUSE Polynucleotide 5'-hydroxyl-kinase NOL9 OS=Mus musculus OX=10090 GN=Nol9 PE=1 SV=1	NOL9	8	-0.0339806	-0.74435	-0.687616	1	4.38079e-08	3.48936e-08	FALSE	TRUE	TRUE
P60670	>sp|P60670|NPL4_MOUSE Nuclear protein localization protein 4 homolog OS=Mus musculus OX=10090 GN=Nploc4 PE=1 SV=3	NPLOC4	22	0	0.0977532	0.0788982	1	0.0127846	0.0241864	FALSE	FALSE	FALSE
A6H630	>sp|A6H630|ARMT1_MOUSE Damage-control phosphatase ARMT1 OS=Mus musculus OX=10090 GN=Armt1 PE=1 SV=1	ARMT1	17	0.0478721	0.0701218	1.24361e-19	0.293081	0.0772545	1	FALSE	FALSE	FALSE
Q4VAA2	>sp|Q4VAA2|CDV3_MOUSE Protein CDV3 OS=Mus musculus OX=10090 GN=Cdv3 PE=1 SV=2	CDV3	16	7.57539e-18	5.5411e-17	1.06243e-17	1	1	1	FALSE	FALSE	FALSE
D3YXK2	>sp|D3YXK2|SAFB1_MOUSE Scaffold attachment factor B1 OS=Mus musculus OX=10090 GN=Safb PE=1 SV=2	SAFB	17	-0.0127141	-0.757599	-0.641237	1	1.37116e-25	2.78763e-16	FALSE	TRUE	TRUE
Q811U4	>sp|Q811U4|MFN1_MOUSE Mitofusin-1 OS=Mus musculus OX=10090 GN=Mfn1 PE=1 SV=3	MFN1	11	-0.0212053	-0.0896436	-0.0286988	0.841997	0.0690899	0.548883	FALSE	FALSE	FALSE
Q91ZR1	>sp|Q91ZR1|RAB4B_MOUSE Ras-related protein Rab-4B OS=Mus musculus OX=10090 GN=Rab4b PE=1 SV=2	RAB4B	12	0	0.349998	0.318536	1	4.43045e-16	4.18458e-12	FALSE	TRUE	TRUE
P62627	>sp|P62627|DLRB1_MOUSE Dynein light chain roadblock-type 1 OS=Mus musculus OX=10090 GN=Dynlrb1 PE=1 SV=3	DYNLRB1	10	0.206195	0.46982	0.062992	0.46324	0.025872	0.771718	FALSE	FALSE	FALSE
Q9CR98	>sp|Q9CR98|F136A_MOUSE Protein FAM136A OS=Mus musculus OX=10090 GN=Fam136a PE=1 SV=1	FAM136A	4	-4.74364e-18	2.19137e-15	0.0662585	1	1	0.71609	FALSE	FALSE	FALSE
P60229	>sp|P60229|EIF3E_MOUSE Eukaryotic translation initiation factor 3 subunit E OS=Mus musculus OX=10090 GN=Eif3e PE=1 SV=1	EIF3E	22	-0.0380779	-0.229083	-0.141978	0.45942	1.61524e-09	0.0052628	FALSE	TRUE	TRUE
Q62048	>sp|Q62048|PEA15_MOUSE Astrocytic phosphoprotein PEA-15 OS=Mus musculus OX=10090 GN=Pea15 PE=1 SV=1	PEA15	10	-3.49046e-17	-0.0397665	-0.0296318	1	0.682284	0.718714	FALSE	FALSE	FALSE
Q9D883	>sp|Q9D883|U2AF1_MOUSE Splicing factor U2AF 35 kDa subunit OS=Mus musculus OX=10090 GN=U2af1 PE=1 SV=4	U2AF1	4	1.36938e-17	-0.741272	-0.792411	1	1.87764e-10	5.52976e-08	FALSE	TRUE	TRUE
Q61753	>sp|Q61753|SERA_MOUSE D-3-phosphoglycerate dehydrogenase OS=Mus musculus OX=10090 GN=Phgdh PE=1 SV=3	PHGDH	20	0	8.60928e-16	-1.02938e-18	1	1	1	FALSE	FALSE	FALSE
Q9CQJ8	>sp|Q9CQJ8|NDUB9_MOUSE NADH dehydrogenase [ubiquinone] 1 beta subcomplex subunit 9 OS=Mus musculus OX=10090 GN=Ndufb9 PE=1 SV=3	NDUFB9	14	0.186036	1.0076e-15	-0.192334	0.0622423	1	0.0626466	FALSE	FALSE	FALSE
P60867	>sp|P60867|RS20_MOUSE Small ribosomal subunit protein uS10 OS=Mus musculus OX=10090 GN=Rps20 PE=1 SV=1	RPS20	5	-0.424658	-0.483807	-2.66544e-17	1.83256e-07	7.59435e-09	1	TRUE	TRUE	FALSE
Q8BKH7	>sp|Q8BKH7|SIN1_MOUSE Target of rapamycin complex 2 subunit MAPKAP1 OS=Mus musculus OX=10090 GN=Mapkap1 PE=1 SV=1	MAPKAP1	9	1.97902e-18	0	0	1	1	1	FALSE	FALSE	FALSE
Q6ZPR5	>sp|Q6ZPR5|NSMA3_MOUSE Sphingomyelin phosphodiesterase 4 OS=Mus musculus OX=10090 GN=Smpd4 PE=1 SV=2	SMPD4	14	2.25027e-17	-0.466764	-0.559071	1	9.02063e-08	1.51566e-09	FALSE	TRUE	TRUE
Q6Y685	>sp|Q6Y685|TACC1_MOUSE Transforming acidic coiled-coil-containing protein 1 OS=Mus musculus OX=10090 GN=Tacc1 PE=1 SV=1	TACC1	22	0.0989836	-8.45568e-16	-0.143618	0.20617	1	0.00635894	FALSE	FALSE	TRUE
O08908	>sp|O08908|P85B_MOUSE Phosphatidylinositol 3-kinase regulatory subunit beta OS=Mus musculus OX=10090 GN=Pik3r2 PE=1 SV=2	PIK3R2	23	-0.108994	3.0403e-20	0.111857	0.120298	1	0.0203832	FALSE	FALSE	FALSE
E0CX43	>tr|E0CX43|E0CX43_MOUSE Phosphorylase b kinase regulatory subunit (Fragment) OS=Mus musculus OX=10090 GN=Phkb PE=1 SV=1	PHKB	1	0.0690192	2.9208e-19	0	1	1	1	FALSE	FALSE	FALSE
P51432	>sp|P51432|PLCB3_MOUSE 1-phosphatidylinositol 4,5-bisphosphate phosphodiesterase beta-3 OS=Mus musculus OX=10090 GN=Plcb3 PE=1 SV=2	PLCB3	22	0.18812	-0.0198184	-0.248203	2.10955e-05	0.739283	1.35091e-05	TRUE	FALSE	TRUE
E9PVP3;Q5F2B1;Q8R0J2	>tr|E9PVP3|E9PVP3_MOUSE Mannose-P-dolichol utilization defect 1 OS=Mus musculus OX=10090 GN=Mpdu1 PE=1 SV=1;>tr|Q5F2B1|Q5F2B1_MOUSE Mannose-P-dolichol utilization defect 1 (Fragment) OS=Mus musculus OX=10090 GN=Mpdu1 PE=1 SV=8;>tr|Q8R0J2|Q8R0J2_MOUSE Mannose-P-dolichol utilization defect 1 protein OS=Mus musculus OX=10090 GN=Mpdu1 PE=1 SV=1	MPDU1;MPDU1;MPDU1	1	0.04898	0	-0.0925706	1	1	0.564983	FALSE	FALSE	FALSE
Q8BV13	>sp|Q8BV13|CSN7B_MOUSE COP9 signalosome complex subunit 7b OS=Mus musculus OX=10090 GN=Cops7b PE=1 SV=1	COPS7B	7	0.401973	0.212578	-0.0744825	0.000200912	0.120069	0.586502	TRUE	FALSE	FALSE
Q9D1X9	>sp|Q9D1X9|TM50B_MOUSE Transmembrane protein 50B OS=Mus musculus OX=10090 GN=Tmem50b PE=1 SV=1	TMEM50B	1	-0.0823928	0	0.508315	0.980062	1	0.0313117	FALSE	FALSE	FALSE
Q9Z0N1	>sp|Q9Z0N1|IF2G_MOUSE Eukaryotic translation initiation factor 2 subunit 3, X-linked OS=Mus musculus OX=10090 GN=Eif2s3x PE=1 SV=2	EIF2S3X	15	-0.121768	-0.147671	0	0.00229543	0.000697269	1	TRUE	TRUE	FALSE
Q923G2	>sp|Q923G2|RPAB3_MOUSE DNA-directed RNA polymerases I, II, and III subunit RPABC3 OS=Mus musculus OX=10090 GN=Polr2h PE=1 SV=3	POLR2H	7	0	-0.117675	-0.170362	1	0.295202	0.0420318	FALSE	FALSE	FALSE
Q921I9	>sp|Q921I9|EXOS4_MOUSE Exosome complex component RRP41 OS=Mus musculus OX=10090 GN=Exosc4 PE=1 SV=3	EXOSC4	5	0.0655549	-0.711154	-0.779698	0.437797	2.11304e-05	2.07069e-08	FALSE	TRUE	TRUE
Q9CWS0	>sp|Q9CWS0|DDAH1_MOUSE N(G),N(G)-dimethylarginine dimethylaminohydrolase 1 OS=Mus musculus OX=10090 GN=Ddah1 PE=1 SV=3	DDAH1	23	0.194261	0.0734635	-0.0428158	0.00456184	0.369301	0.529614	TRUE	FALSE	FALSE
P63318	>sp|P63318|KPCG_MOUSE Protein kinase C gamma type OS=Mus musculus OX=10090 GN=Prkcg PE=1 SV=1	PRKCG	63	0.108728	0.978605	0.799628	0.352138	2.07131e-16	4.12318e-18	FALSE	TRUE	TRUE
Q6PD24	>sp|Q6PD24|AN13D_MOUSE Ankyrin repeat domain-containing protein 13D OS=Mus musculus OX=10090 GN=Ankrd13d PE=1 SV=2	ANKRD13D	12	0.0895128	0.175925	0.0497212	0.0615536	3.78257e-05	0.22178	FALSE	TRUE	FALSE
Q6IRU2	>sp|Q6IRU2|TPM4_MOUSE Tropomyosin alpha-4 chain OS=Mus musculus OX=10090 GN=Tpm4 PE=1 SV=3	TPM4	13	0.128237	0.0583875	-5.68144e-17	0.379685	0.626504	1	FALSE	FALSE	FALSE
Q8BIQ5	>sp|Q8BIQ5|CSTF2_MOUSE Cleavage stimulation factor subunit 2 OS=Mus musculus OX=10090 GN=Cstf2 PE=1 SV=2	CSTF2	11	0.265312	-0.142792	-0.456507	0.000107243	0.00574598	1.86806e-16	TRUE	TRUE	TRUE
E0CZ50	>tr|E0CZ50|E0CZ50_MOUSE N-myc downstream regulated gene 4 (Fragment) OS=Mus musculus OX=10090 GN=Ndrg4 PE=1 SV=8	NDRG4	5	0.326504	0.170586	-0.143121	0.000220232	0.029706	0.0444849	TRUE	FALSE	FALSE
Q8CGC6	>sp|Q8CGC6|RBM28_MOUSE RNA-binding protein 28 OS=Mus musculus OX=10090 GN=Rbm28 PE=1 SV=4	RBM28	5	0.0668015	-0.230386	-0.372602	0.50754	0.0012017	2.1485e-05	FALSE	TRUE	TRUE
Q921H9	>sp|Q921H9|COA7_MOUSE Cytochrome c oxidase assembly factor 7 OS=Mus musculus OX=10090 GN=Coa7 PE=1 SV=1	COA7	5	0.11837	0.152396	0	0.033248	0.00328452	1	FALSE	TRUE	FALSE
Q920I9	>sp|Q920I9|WDR7_MOUSE WD repeat-containing protein 7 OS=Mus musculus OX=10090 GN=Wdr7 PE=1 SV=3	WDR7	62	-0.0638169	0.120732	0.211972	0.352138	0.00854828	2.4373e-09	FALSE	TRUE	TRUE
Q3U487	>sp|Q3U487|HECD3_MOUSE E3 ubiquitin-protein ligase HECTD3 OS=Mus musculus OX=10090 GN=Hectd3 PE=1 SV=2	HECTD3	27	-0.0942802	0.136678	0.235698	0.0169342	3.21695e-05	8.00407e-18	FALSE	TRUE	TRUE
Q08331	>sp|Q08331|CALB2_MOUSE Calretinin OS=Mus musculus OX=10090 GN=Calb2 PE=1 SV=3	CALB2	28	0.560452	-2.20128	-2.88353	0.0389314	4.22653e-18	3.30005e-64	FALSE	TRUE	TRUE
Q64520	>sp|Q64520|KGUA_MOUSE Guanylate kinase OS=Mus musculus OX=10090 GN=Guk1 PE=1 SV=2	GUK1	11	0	0.267349	0.197169	1	1.94227e-06	0.000275018	FALSE	TRUE	TRUE
Q3U3Q1	>sp|Q3U3Q1|ULK3_MOUSE Serine/threonine-protein kinase ULK3 OS=Mus musculus OX=10090 GN=Ulk3 PE=2 SV=1	ULK3	14	0.294051	0.187195	-0.109208	2.26026e-06	0.00197732	0.0132424	TRUE	TRUE	FALSE
Q8VE09	>sp|Q8VE09|TT39C_MOUSE Tetratricopeptide repeat protein 39C OS=Mus musculus OX=10090 GN=Ttc39c PE=1 SV=2	TTC39C	16	-0.415791	-0.289066	0.0746855	1.44891e-10	4.92872e-10	0.180146	TRUE	TRUE	FALSE
Q9ER72	>sp|Q9ER72|SYCC_MOUSE Cysteine--tRNA ligase, cytoplasmic OS=Mus musculus OX=10090 GN=Cars1 PE=1 SV=2	CARS1	35	0.0521231	0.198767	0.112054	0.333594	8.0988e-07	0.00941823	FALSE	TRUE	TRUE
E9Q453;G5E8R0	>tr|E9Q453|E9Q453_MOUSE Tropomyosin 1, alpha OS=Mus musculus OX=10090 GN=Tpm1 PE=1 SV=1;>tr|G5E8R0|G5E8R0_MOUSE Tropomyosin 1, alpha OS=Mus musculus OX=10090 GN=Tpm1 PE=1 SV=1	TPM1;TPM1	13	-1.2046e-16	1.11195e-16	0.0635777	1	1	0.579358	FALSE	FALSE	FALSE
Q8VED9	>sp|Q8VED9|LEGL_MOUSE Galectin-related protein OS=Mus musculus OX=10090 GN=Lgalsl PE=1 SV=1	LGALSL	7	0.141946	0	-0.0862281	0.0269845	1	0.102084	FALSE	FALSE	FALSE
Q9D287	>sp|Q9D287|SPF27_MOUSE Pre-mRNA-splicing factor SPF27 OS=Mus musculus OX=10090 GN=Bcas2 PE=1 SV=1	BCAS2	4	6.52117e-18	-0.343614	-0.602817	1	0.0977451	0.000240772	FALSE	FALSE	TRUE
D3Z6I8	>tr|D3Z6I8|D3Z6I8_MOUSE Tropomyosin 3, gamma OS=Mus musculus OX=10090 GN=Tpm3 PE=1 SV=1	TPM3	16	0.120762	0.0952177	0	0.236376	0.13096	1	FALSE	FALSE	FALSE
O08663	>sp|O08663|MAP2_MOUSE Methionine aminopeptidase 2 OS=Mus musculus OX=10090 GN=Metap2 PE=1 SV=1	METAP2	16	-0.235129	-0.355085	-0.0759312	8.05956e-05	5.28919e-11	0.165419	TRUE	TRUE	FALSE
Q99PV0	>sp|Q99PV0|PRP8_MOUSE Pre-mRNA-processing-splicing factor 8 OS=Mus musculus OX=10090 GN=Prpf8 PE=1 SV=2	PRPF8	96	0.0517185	-0.596947	-0.668542	0.47773	1.3367e-19	2.20185e-19	FALSE	TRUE	TRUE
Q5F285	>sp|Q5F285|TM256_MOUSE Transmembrane protein 256 OS=Mus musculus OX=10090 GN=Tmem256 PE=1 SV=1	TMEM256	2	0	1.39062e-16	0	1	1	1	FALSE	FALSE	FALSE
Q9QXS6	>sp|Q9QXS6|DREB_MOUSE Drebrin OS=Mus musculus OX=10090 GN=Dbn1 PE=1 SV=4	DBN1	36	0.0903035	-0.0998703	-0.238651	0.234316	0.014774	2.46309e-07	FALSE	FALSE	TRUE
Q6P5F7	>sp|Q6P5F7|TTYH3_MOUSE Protein tweety homolog 3 OS=Mus musculus OX=10090 GN=Ttyh3 PE=1 SV=1	TTYH3	9	0.269742	0	-0.311879	0.000221608	1	0.000314829	TRUE	FALSE	TRUE
P62962	>sp|P62962|PROF1_MOUSE Profilin-1 OS=Mus musculus OX=10090 GN=Pfn1 PE=1 SV=2	PFN1	14	1.57154e-17	0.305149	0.279008	1	1.48378e-05	6.47614e-06	FALSE	TRUE	TRUE
Q80TA1	>sp|Q80TA1|EPT1_MOUSE Ethanolaminephosphotransferase 1 OS=Mus musculus OX=10090 GN=Selenoi PE=2 SV=3	SELENOI	3	0.0536464	0.175579	5.65907e-18	0.779353	0.107963	1	FALSE	FALSE	FALSE
Q923B0	>sp|Q923B0|GGACT_MOUSE Gamma-glutamylaminecyclotransferase OS=Mus musculus OX=10090 GN=Ggact PE=1 SV=1	GGACT	2	-6.82468e-18	0	0	1	1	1	FALSE	FALSE	FALSE
Q8BFV2	>sp|Q8BFV2|PCID2_MOUSE PCI domain-containing protein 2 OS=Mus musculus OX=10090 GN=Pcid2 PE=1 SV=1	PCID2	8	0.0154545	-0.251519	-0.391821	1	0.000971303	1.76088e-06	FALSE	TRUE	TRUE
Q9Z0P5	>sp|Q9Z0P5|TWF2_MOUSE Twinfilin-2 OS=Mus musculus OX=10090 GN=Twf2 PE=1 SV=1	TWF2	21	0.32375	0.16531	-0.150183	2.30543e-12	2.73412e-05	0.00225889	TRUE	TRUE	TRUE
Q99KH8	>sp|Q99KH8|STK24_MOUSE Serine/threonine-protein kinase 24 OS=Mus musculus OX=10090 GN=Stk24 PE=1 SV=1	STK24	19	0.110178	0.117207	0	0.000978518	0.000727905	1	TRUE	TRUE	FALSE
Q9JIP4	>sp|Q9JIP4|PANX1_MOUSE Pannexin-1 OS=Mus musculus OX=10090 GN=Panx1 PE=1 SV=3	PANX1	4	0	0.187868	0.0367658	1	0.145281	0.768773	FALSE	FALSE	FALSE
Q3UJP5	>sp|Q3UJP5|CF418_MOUSE Cilia- and flagella-associated protein 418 OS=Mus musculus OX=10090 GN=Cfap418 PE=1 SV=1	CFAP418	7	0.130214	0.530496	0.133242	0.556966	0.000332248	0.349664	FALSE	TRUE	FALSE
P62196	>sp|P62196|PRS8_MOUSE 26S proteasome regulatory subunit 8 OS=Mus musculus OX=10090 GN=Psmc5 PE=1 SV=1	PSMC5	30	3.35772e-18	2.29597e-17	0	1	1	1	FALSE	FALSE	FALSE
Q9CPZ8	>sp|Q9CPZ8|COXM1_MOUSE COX assembly mitochondrial protein homolog OS=Mus musculus OX=10090 GN=Cmc1 PE=1 SV=1	CMC1	1	0	0	0	1	1	1	FALSE	FALSE	FALSE
P63271;Q9Z199	>sp|P63271|SPT4A_MOUSE Transcription elongation factor SPT4-A OS=Mus musculus OX=10090 GN=Supt4h1a PE=2 SV=1;>sp|Q9Z199|SPT4B_MOUSE Transcription elongation factor SPT4-B OS=Mus musculus OX=10090 GN=Supt4h1b PE=2 SV=1	SUPT4H1A;SUPT4H1B	4	6.80062e-15	-0.558527	-0.616877	1	1.11731e-05	2.34076e-05	FALSE	TRUE	TRUE
Q6P9R1	>sp|Q6P9R1|DDX51_MOUSE ATP-dependent RNA helicase DDX51 OS=Mus musculus OX=10090 GN=Ddx51 PE=1 SV=1	DDX51	3	-3.45867e-19	-0.592729	-0.628687	1	1.2096e-05	6.60136e-06	FALSE	TRUE	TRUE
P52479	>sp|P52479|UBP10_MOUSE Ubiquitin carboxyl-terminal hydrolase 10 OS=Mus musculus OX=10090 GN=Usp10 PE=1 SV=3	USP10	17	-0.274414	-0.328194	-8.96668e-14	5.9781e-05	2.74776e-17	1	TRUE	TRUE	FALSE
P42932	>sp|P42932|TCPQ_MOUSE T-complex protein 1 subunit theta OS=Mus musculus OX=10090 GN=Cct8 PE=1 SV=3	CCT8	39	-0.0970716	2.45079e-16	0.0940986	0.00262578	1	0.000212112	FALSE	FALSE	FALSE
Q80YA9	>sp|Q80YA9|CNKR2_MOUSE Connector enhancer of kinase suppressor of ras 2 OS=Mus musculus OX=10090 GN=Cnksr2 PE=1 SV=1	CNKSR2	49	-0.157975	0.129365	0.310714	0.0113524	0.00790675	2.72875e-19	FALSE	TRUE	TRUE
Q9JL62	>sp|Q9JL62|GLTP_MOUSE Glycolipid transfer protein OS=Mus musculus OX=10090 GN=Gltp PE=1 SV=3	GLTP	9	0.0969751	1.39865	1.36812	0.647195	1.1085e-09	5.43745e-08	FALSE	TRUE	TRUE
Q8C181	>sp|Q8C181|MBNL2_MOUSE Muscleblind-like protein 2 OS=Mus musculus OX=10090 GN=Mbnl2 PE=2 SV=2	MBNL2	5	-0.108371	-0.433964	-0.335305	0.361859	0.000102303	5.488e-05	FALSE	TRUE	TRUE
Q8BGR9	>sp|Q8BGR9|UBCP1_MOUSE Ubiquitin-like domain-containing CTD phosphatase 1 OS=Mus musculus OX=10090 GN=Ublcp1 PE=1 SV=1	UBLCP1	9	0	-2.47979e-17	-2.41893e-19	1	1	1	FALSE	FALSE	FALSE
Q3TUH1	>sp|Q3TUH1|TAM41_MOUSE Phosphatidate cytidylyltransferase, mitochondrial OS=Mus musculus OX=10090 GN=Tamm41 PE=1 SV=2	TAMM41	14	0.0551657	0.0198641	-0.0656196	0.238598	0.603324	0.0463865	FALSE	FALSE	FALSE
P50518	>sp|P50518|VATE1_MOUSE V-type proton ATPase subunit E 1 OS=Mus musculus OX=10090 GN=Atp6v1e1 PE=1 SV=2	ATP6V1E1	39	0.0647922	0.16103	1.65352e-13	0.594244	0.120525	1	FALSE	FALSE	FALSE
Q9QYB1	>sp|Q9QYB1|CLIC4_MOUSE Chloride intracellular channel protein 4 OS=Mus musculus OX=10090 GN=Clic4 PE=1 SV=3	CLIC4	16	-0.352214	0.795387	1.1513	0.000267667	5.76463e-29	1.60214e-26	TRUE	TRUE	TRUE
F6XQN1	>tr|F6XQN1|F6XQN1_MOUSE Exportin 6 (Fragment) OS=Mus musculus OX=10090 GN=Xpo6 PE=1 SV=1	XPO6	1	0.35119	0.0928933	0	0.123647	0.677008	1	FALSE	FALSE	FALSE
Q91V57	>sp|Q91V57|CHIN_MOUSE N-chimaerin OS=Mus musculus OX=10090 GN=Chn1 PE=1 SV=2	CHN1	15	-0.0829592	0.153509	0.304554	0.451579	0.0786043	1.69459e-05	FALSE	FALSE	TRUE
Q9CSN1	>sp|Q9CSN1|SNW1_MOUSE SNW domain-containing protein 1 OS=Mus musculus OX=10090 GN=Snw1 PE=1 SV=3	SNW1	22	0.08636	-0.573962	-0.64114	0.0604943	7.40251e-18	4.72e-23	FALSE	TRUE	TRUE
Q8R361	>sp|Q8R361|RFIP5_MOUSE Rab11 family-interacting protein 5 OS=Mus musculus OX=10090 GN=Rab11fip5 PE=1 SV=2	RAB11FIP5	22	0.000238876	0.38705	0.300178	1	0.000166946	4.00145e-05	FALSE	TRUE	TRUE
E9PY46	>sp|E9PY46|IF140_MOUSE Intraflagellar transport protein 140 homolog OS=Mus musculus OX=10090 GN=Ift140 PE=1 SV=1	IFT140	9	-0.284443	-0.20755	3.25424e-20	0.00010487	0.00772633	1	TRUE	TRUE	FALSE
Q9DBZ5	>sp|Q9DBZ5|EIF3K_MOUSE Eukaryotic translation initiation factor 3 subunit K OS=Mus musculus OX=10090 GN=Eif3k PE=1 SV=1	EIF3K	6	-0.0246077	-0.139981	-1.22673e-18	1	0.0991666	1	FALSE	FALSE	FALSE
Q8VEK0	>sp|Q8VEK0|CC50A_MOUSE Cell cycle control protein 50A OS=Mus musculus OX=10090 GN=Tmem30a PE=1 SV=1	TMEM30A	17	-0.537559	-0.195687	0.314994	2.06431e-12	0.00155944	1.226e-12	TRUE	TRUE	TRUE
Q6ZPU9	>sp|Q6ZPU9|KBP_MOUSE KIF-binding protein OS=Mus musculus OX=10090 GN=Kifbp PE=1 SV=2	KIFBP	23	-0.227615	-0.261562	-3.24904e-15	3.3537e-09	2.9147e-13	1	TRUE	TRUE	FALSE
P61087	>sp|P61087|UBE2K_MOUSE Ubiquitin-conjugating enzyme E2 K OS=Mus musculus OX=10090 GN=Ube2k PE=1 SV=3	UBE2K	10	0.00952345	0.017842	1.30451e-14	1	0.721939	1	FALSE	FALSE	FALSE
Q8JZP9	>sp|Q8JZP9|GA2L1_MOUSE GAS2-like protein 1 OS=Mus musculus OX=10090 GN=Gas2l1 PE=1 SV=1	GAS2L1	17	-0.0896628	0.0858486	0.228156	0.0318625	0.149803	2.73678e-06	FALSE	FALSE	TRUE
Q8VHM5	>tr|Q8VHM5|Q8VHM5_MOUSE Heterogeneous nuclear ribonucleoprotein R OS=Mus musculus OX=10090 GN=Hnrnpr PE=1 SV=1	HNRNPR	27	0	-0.750398	-0.805555	1	1.94901e-19	2.02208e-17	FALSE	TRUE	TRUE
Q9R1Q8	>sp|Q9R1Q8|TAGL3_MOUSE Transgelin-3 OS=Mus musculus OX=10090 GN=Tagln3 PE=1 SV=1	TAGLN3	20	-1.93479e-16	3.5048e-16	1.83589e-16	1	1	1	FALSE	FALSE	FALSE
P15532	>sp|P15532|NDKA_MOUSE Nucleoside diphosphate kinase A OS=Mus musculus OX=10090 GN=Nme1 PE=1 SV=1	NME1	19	0.119842	4.71544e-17	-0.0922826	0.0303018	1	0.0143297	FALSE	FALSE	FALSE
P05201	>sp|P05201|AATC_MOUSE Aspartate aminotransferase, cytoplasmic OS=Mus musculus OX=10090 GN=Got1 PE=1 SV=3	GOT1	40	0.0507852	0.118936	1.6132e-14	0.597422	0.0816148	1	FALSE	FALSE	FALSE
Q9CQ56	>sp|Q9CQ56|USE1_MOUSE Vesicle transport protein USE1 OS=Mus musculus OX=10090 GN=Use1 PE=1 SV=1	USE1	9	0	0	-4.46898e-18	1	1	1	FALSE	FALSE	FALSE
Q8VD04	>sp|Q8VD04|GRAP1_MOUSE GRIP1-associated protein 1 OS=Mus musculus OX=10090 GN=Gripap1 PE=1 SV=1	GRIPAP1	44	0	0.0377505	1.53001e-15	1	0.357277	1	FALSE	FALSE	FALSE
Q8CAK3	>sp|Q8CAK3|SHFL_MOUSE Shiftless antiviral inhibitor of ribosomal frameshifting protein homolog OS=Mus musculus OX=10090 GN=Shfl PE=2 SV=1	SHFL	7	-0.0423389	0.0597826	0.201225	0.685953	0.310961	0.00225711	FALSE	FALSE	TRUE
Q9CXW4	>sp|Q9CXW4|RL11_MOUSE Large ribosomal subunit protein uL5 OS=Mus musculus OX=10090 GN=Rpl11 PE=1 SV=4	RPL11	10	-0.231839	-0.33701	-0.0844844	0.000409419	1.93589e-07	0.135419	TRUE	TRUE	FALSE
Q60604	>sp|Q60604|SCIN_MOUSE Scinderin OS=Mus musculus OX=10090 GN=Scin PE=1 SV=3	SCIN	5	-0.719222	NA	NA	0.000140289	NA	NA	TRUE	NA	NA
Q8BI72	>sp|Q8BI72|CARF_MOUSE CDKN2A-interacting protein OS=Mus musculus OX=10090 GN=Cdkn2aip PE=1 SV=1	CDKN2AIP	13	0.122965	-0.529537	-0.62199	0.144294	1.7415e-11	1.10373e-13	FALSE	TRUE	TRUE
Q9Z0R4	>sp|Q9Z0R4|ITSN1_MOUSE Intersectin-1 OS=Mus musculus OX=10090 GN=Itsn1 PE=1 SV=2	ITSN1	69	-0.117919	-0.254189	-0.109584	0.00696122	2.07207e-15	0.00548633	TRUE	TRUE	TRUE
Q8JZL3	>sp|Q8JZL3|THTPA_MOUSE Thiamine-triphosphatase OS=Mus musculus OX=10090 GN=Thtpa PE=1 SV=3	THTPA	8	2.99793e-17	0.269436	0.0726151	1	0.00255832	0.548021	FALSE	TRUE	FALSE
Q68FD5	>sp|Q68FD5|CLH1_MOUSE Clathrin heavy chain 1 OS=Mus musculus OX=10090 GN=Cltc PE=1 SV=3	CLTC	163	0.0975077	7.12911e-16	-0.094611	0.307628	1	0.044245	FALSE	FALSE	FALSE
O35129	>sp|O35129|PHB2_MOUSE Prohibitin-2 OS=Mus musculus OX=10090 GN=Phb2 PE=1 SV=1	PHB2	29	0	-2.65243e-15	-0.0886855	1	1	0.0142463	FALSE	FALSE	FALSE
P97950	>sp|P97950|RB33A_MOUSE Ras-related protein Rab-33A OS=Mus musculus OX=10090 GN=Rab33a PE=2 SV=1	RAB33A	9	-0.0276142	0.0691671	0.162296	0.888075	0.303202	0.00675269	FALSE	FALSE	TRUE
E9QMR2	>tr|E9QMR2|E9QMR2_MOUSE Dedicator of cytokinesis 9 OS=Mus musculus OX=10090 GN=Dock9 PE=1 SV=1	DOCK9	4	-2.42486e-15	1.83033e-16	1.04725e-18	1	1	1	FALSE	FALSE	FALSE
Q9WU28	>sp|Q9WU28|PFD5_MOUSE Prefoldin subunit 5 OS=Mus musculus OX=10090 GN=Pfdn5 PE=1 SV=1	PFDN5	6	0.0712936	0	-6.98044e-19	0.850543	1	1	FALSE	FALSE	FALSE
B1AWN6	>sp|B1AWN6|SCN2A_MOUSE Sodium channel protein type 2 subunit alpha OS=Mus musculus OX=10090 GN=Scn2a PE=1 SV=1	SCN2A	64	-0.0987205	0.309267	0.412945	0.0416325	1.43704e-26	4.57831e-18	FALSE	TRUE	TRUE
P56371	>sp|P56371|RAB4A_MOUSE Ras-related protein Rab-4A OS=Mus musculus OX=10090 GN=Rab4a PE=1 SV=2	RAB4A	9	0.0260494	0.0685313	4.13039e-17	0.779353	0.160408	1	FALSE	FALSE	FALSE
Q6PHN9	>sp|Q6PHN9|RAB35_MOUSE Ras-related protein Rab-35 OS=Mus musculus OX=10090 GN=Rab35 PE=1 SV=1	RAB35	14	-4.33596e-15	-1.8056e-18	0.0591787	1	1	0.301422	FALSE	FALSE	FALSE
D3Z4C5;D3Z588	>tr|D3Z4C5|D3Z4C5_MOUSE CUGBP, Elav-like family member 5 OS=Mus musculus OX=10090 GN=Celf5 PE=1 SV=1;>tr|D3Z588|D3Z588_MOUSE CUGBP, Elav-like family member 5 OS=Mus musculus OX=10090 GN=Celf5 PE=1 SV=1	CELF5;CELF5	2	0.336623	0	-0.271371	0.0309732	1	0.0452329	FALSE	FALSE	FALSE
P07091	>sp|P07091|S10A4_MOUSE Protein S100-A4 OS=Mus musculus OX=10090 GN=S100a4 PE=1 SV=1	S100A4	1	0.243891	0	-0.689435	0.600633	1	0.00529812	FALSE	FALSE	TRUE
A0A1D5RM83	>tr|A0A1D5RM83|A0A1D5RM83_MOUSE IQ motif and Sec7 domain 1 OS=Mus musculus OX=10090 GN=Iqsec1 PE=1 SV=1	IQSEC1	3	0.167335	0.175686	0	0.0904096	0.0207914	1	FALSE	FALSE	FALSE
Q3TDD9	>sp|Q3TDD9|PPR21_MOUSE Protein phosphatase 1 regulatory subunit 21 OS=Mus musculus OX=10090 GN=Ppp1r21 PE=1 SV=2	PPP1R21	35	0	0.142742	0.164697	1	2.74546e-07	0.000422443	FALSE	TRUE	TRUE
P52623	>sp|P52623|UCK1_MOUSE Uridine-cytidine kinase 1 OS=Mus musculus OX=10090 GN=Uck1 PE=1 SV=2	UCK1	8	8.82521e-20	-0.153464	-0.182658	1	0.0026231	0.000357413	FALSE	TRUE	TRUE
O88543	>sp|O88543|CSN3_MOUSE COP9 signalosome complex subunit 3 OS=Mus musculus OX=10090 GN=Cops3 PE=1 SV=3	COPS3	13	0.180665	0.210069	6.35455e-18	0.126615	0.00222203	1	FALSE	TRUE	FALSE
O35127	>sp|O35127|C10_MOUSE Protein C10 OS=Mus musculus OX=10090 GN=Grcc10 PE=1 SV=1	GRCC10	4	4.10254e-15	0.15767	0.0747915	1	0.689357	0.910583	FALSE	FALSE	FALSE
Q6ZQ38	>sp|Q6ZQ38|CAND1_MOUSE Cullin-associated NEDD8-dissociated protein 1 OS=Mus musculus OX=10090 GN=Cand1 PE=1 SV=2	CAND1	59	0.177864	0.141198	-0.0331818	2.38723e-05	1.07174e-07	0.167013	TRUE	TRUE	FALSE
Q9JMB0	>sp|Q9JMB0|GKAP1_MOUSE G kinase-anchoring protein 1 OS=Mus musculus OX=10090 GN=Gkap1 PE=1 SV=1	GKAP1	1	0.143619	0.279075	7.35878e-19	0.418295	0.0438283	1	FALSE	FALSE	FALSE
Q9EPN1	>sp|Q9EPN1|NBEA_MOUSE Neurobeachin OS=Mus musculus OX=10090 GN=Nbea PE=1 SV=1	NBEA	109	0.152042	-0.0887465	-0.264614	1.54914e-05	0.00303412	6.45914e-11	TRUE	FALSE	TRUE
Q9ESN6	>sp|Q9ESN6|TRIM2_MOUSE Tripartite motif-containing protein 2 OS=Mus musculus OX=10090 GN=Trim2 PE=1 SV=1	TRIM2	32	7.54807e-18	0.356972	0.336037	1	5.32933e-14	3.98216e-13	FALSE	TRUE	TRUE
Q9WU78	>sp|Q9WU78|PDC6I_MOUSE Programmed cell death 6-interacting protein OS=Mus musculus OX=10090 GN=Pdcd6ip PE=1 SV=3	PDCD6IP	45	0.16607	0.215562	0	0.00280063	6.22263e-08	1	TRUE	TRUE	FALSE
O54692	>sp|O54692|ZW10_MOUSE Centromere/kinetochore protein zw10 homolog OS=Mus musculus OX=10090 GN=Zw10 PE=1 SV=3	ZW10	9	-0.044699	0	0	0.509287	1	1	FALSE	FALSE	FALSE
Q01853	>sp|Q01853|TERA_MOUSE Transitional endoplasmic reticulum ATPase OS=Mus musculus OX=10090 GN=Vcp PE=1 SV=4	VCP	92	-5.47772e-16	0	0.0229654	1	1	0.423483	FALSE	FALSE	FALSE
Q9D1F4	>sp|Q9D1F4|AKTS1_MOUSE Proline-rich AKT1 substrate 1 OS=Mus musculus OX=10090 GN=Akt1s1 PE=1 SV=1	AKT1S1	8	-1.45486e-15	0.204587	0.191871	1	0.000125042	0.000140743	FALSE	TRUE	TRUE
Q9ERE8	>sp|Q9ERE8|TLRN1_MOUSE Talin rod domain-containing protein 1 OS=Mus musculus OX=10090 GN=Tlnrd1 PE=1 SV=1	TLNRD1	2	0.407983	0.555714	0.0850329	0.000655948	4.0217e-06	0.325488	TRUE	TRUE	FALSE
P18760	>sp|P18760|COF1_MOUSE Cofilin-1 OS=Mus musculus OX=10090 GN=Cfl1 PE=1 SV=3	CFL1	32	1.66956e-16	7.00239e-16	2.72026e-16	1	1	1	FALSE	FALSE	FALSE
P45591	>sp|P45591|COF2_MOUSE Cofilin-2 OS=Mus musculus OX=10090 GN=Cfl2 PE=1 SV=1	CFL2	14	0	0	4.35235e-17	1	1	1	FALSE	FALSE	FALSE
P45376	>sp|P45376|ALDR_MOUSE Aldo-keto reductase family 1 member B1 OS=Mus musculus OX=10090 GN=Akr1b1 PE=1 SV=3	AKR1B1	19	0.16259	0	-0.177877	0.000287178	1	2.46309e-07	TRUE	FALSE	TRUE
Q9CWE6	>sp|Q9CWE6|OOEP_MOUSE Oocyte-expressed protein homolog OS=Mus musculus OX=10090 GN=Ooep PE=1 SV=1	OOEP	1	0	0.264043	0	1	0.309375	1	FALSE	FALSE	FALSE
Q8VHQ3	>sp|Q8VHQ3|PP16B_MOUSE Protein phosphatase 1 regulatory inhibitor subunit 16B OS=Mus musculus OX=10090 GN=Ppp1r16b PE=1 SV=1	PPP1R16B	12	-0.261074	-1.07194	-0.809205	0.00730176	6.13162e-23	7.27289e-15	TRUE	TRUE	TRUE
Q8R307	>sp|Q8R307|VPS18_MOUSE Vacuolar protein sorting-associated protein 18 homolog OS=Mus musculus OX=10090 GN=Vps18 PE=1 SV=2	VPS18	24	5.71879e-18	0.148681	0.107374	1	1.27121e-05	0.000816141	FALSE	TRUE	TRUE
A2A8Z1	>sp|A2A8Z1|OSBL9_MOUSE Oxysterol-binding protein-related protein 9 OS=Mus musculus OX=10090 GN=Osbpl9 PE=1 SV=1	OSBPL9	11	0.174482	0.131562	-3.46028e-16	0.00202694	0.0202498	1	TRUE	FALSE	FALSE
O35639	>sp|O35639|ANXA3_MOUSE Annexin A3 OS=Mus musculus OX=10090 GN=Anxa3 PE=1 SV=4	ANXA3	22	0.0486021	0	-0.071283	0.22806	1	0.0187618	FALSE	FALSE	FALSE
Q6NS60	>sp|Q6NS60|FBX41_MOUSE F-box only protein 41 OS=Mus musculus OX=10090 GN=Fbxo41 PE=1 SV=3	FBXO41	29	-8.06794e-17	-0.0927803	-4.93493e-16	1	0.0108923	1	FALSE	FALSE	FALSE
Q05816	>sp|Q05816|FABP5_MOUSE Fatty acid-binding protein 5 OS=Mus musculus OX=10090 GN=Fabp5 PE=1 SV=3	FABP5	8	-0.205379	0	1.97741e-14	0.184341	1	1	FALSE	FALSE	FALSE
Q8CBY8	>sp|Q8CBY8|DCTN4_MOUSE Dynactin subunit 4 OS=Mus musculus OX=10090 GN=Dctn4 PE=1 SV=1	DCTN4	18	0	0.20599	0.186	1	3.21685e-09	4.40168e-10	FALSE	TRUE	TRUE
B7ZC90	>tr|B7ZC90|B7ZC90_MOUSE Ciliary rootlet coiled-coil, rootletin (Fragment) OS=Mus musculus OX=10090 GN=Crocc PE=1 SV=8	CROCC	1	0.399577	-0.464068	-0.981525	0.0490498	0.0296168	2.03743e-05	FALSE	FALSE	TRUE
Q9QY15	>sp|Q9QY15|DDX25_MOUSE ATP-dependent RNA helicase DDX25 OS=Mus musculus OX=10090 GN=Ddx25 PE=1 SV=2	DDX25	3	0	0.128332	0.172416	1	0.380139	0.139889	FALSE	FALSE	FALSE
P21619	>sp|P21619|LMNB2_MOUSE Lamin-B2 OS=Mus musculus OX=10090 GN=Lmnb2 PE=1 SV=2	LMNB2	41	0.126125	-0.718027	-0.871599	0.0643231	1.90455e-15	9.67955e-24	FALSE	TRUE	TRUE
P80314	>sp|P80314|TCPB_MOUSE T-complex protein 1 subunit beta OS=Mus musculus OX=10090 GN=Cct2 PE=1 SV=4	CCT2	49	-1.18112e-17	3.84215e-17	0	1	1	1	FALSE	FALSE	FALSE
P56135	>sp|P56135|ATPK_MOUSE ATP synthase subunit f, mitochondrial OS=Mus musculus OX=10090 GN=Atp5mf PE=1 SV=3	ATP5MF	8	0.114807	1.48544e-15	-5.53596e-15	0.199006	1	1	FALSE	FALSE	FALSE
P63213	>sp|P63213|GBG2_MOUSE Guanine nucleotide-binding protein G(I)/G(S)/G(O) subunit gamma-2 OS=Mus musculus OX=10090 GN=Gng2 PE=1 SV=2	GNG2	5	-0.218195	-3.3903e-17	0	0.334104	1	1	FALSE	FALSE	FALSE
Q99KP3	>sp|Q99KP3|CRYL1_MOUSE Lambda-crystallin homolog OS=Mus musculus OX=10090 GN=Cryl1 PE=1 SV=3	CRYL1	10	0.237933	0.157648	-0.0556486	0.00167599	0.0183599	0.234033	TRUE	FALSE	FALSE
Q6IR34	>sp|Q6IR34|GPSM1_MOUSE G-protein-signaling modulator 1 OS=Mus musculus OX=10090 GN=Gpsm1 PE=1 SV=3	GPSM1	22	0.465888	0.0968045	-0.349826	1.45492e-11	0.103886	5.7406e-11	TRUE	FALSE	TRUE
P48320	>sp|P48320|DCE2_MOUSE Glutamate decarboxylase 2 OS=Mus musculus OX=10090 GN=Gad2 PE=1 SV=1	GAD2	14	2.97832e-17	-0.0592709	-0.173211	1	0.216702	0.000877799	FALSE	FALSE	TRUE
Q9CR51	>sp|Q9CR51|VATG1_MOUSE V-type proton ATPase subunit G 1 OS=Mus musculus OX=10090 GN=Atp6v1g1 PE=1 SV=3	ATP6V1G1	5	3.93313e-19	6.85831e-17	-6.76376e-17	1	1	1	FALSE	FALSE	FALSE
Q9WTT4	>sp|Q9WTT4|VATG2_MOUSE V-type proton ATPase subunit G 2 OS=Mus musculus OX=10090 GN=Atp6v1g2 PE=1 SV=1	ATP6V1G2	10	2.25857e-18	0.0891747	0	1	0.522478	1	FALSE	FALSE	FALSE
Q78PY7	>sp|Q78PY7|SND1_MOUSE Staphylococcal nuclease domain-containing protein 1 OS=Mus musculus OX=10090 GN=Snd1 PE=1 SV=1	SND1	58	-0.0555034	-0.095771	0	0.435271	0.0588032	1	FALSE	FALSE	FALSE
P54227	>sp|P54227|STMN1_MOUSE Stathmin OS=Mus musculus OX=10090 GN=Stmn1 PE=1 SV=2	STMN1	12	0.511646	0.300535	-0.120131	0.0216053	0.0125387	0.499535	FALSE	FALSE	FALSE
Q9R0A0	>sp|Q9R0A0|PEX14_MOUSE Peroxisomal membrane protein PEX14 OS=Mus musculus OX=10090 GN=Pex14 PE=1 SV=1	PEX14	11	0.126895	0.231555	0.0425989	0.170872	0.00321739	0.474164	FALSE	TRUE	FALSE
Q9CQN3	>sp|Q9CQN3|TOM6_MOUSE Mitochondrial import receptor subunit TOM6 homolog OS=Mus musculus OX=10090 GN=Tomm6 PE=3 SV=1	TOMM6	3	-4.65023e-15	-8.02244e-17	0	1	1	1	FALSE	FALSE	FALSE
Q9Z0S1	>sp|Q9Z0S1|BPNT1_MOUSE 3'(2'),5'-bisphosphate nucleotidase 1 OS=Mus musculus OX=10090 GN=Bpnt1 PE=1 SV=2	BPNT1	14	0.0866946	1.52724e-16	-0.00389158	0.199782	1	1	FALSE	FALSE	FALSE
P51830	>sp|P51830|ADCY9_MOUSE Adenylate cyclase type 9 OS=Mus musculus OX=10090 GN=Adcy9 PE=1 SV=1	ADCY9	42	3.07456e-17	0.733043	0.697794	1	3.77743e-22	3.16089e-54	FALSE	TRUE	TRUE
Q91XU3	>sp|Q91XU3|PI42C_MOUSE Phosphatidylinositol 5-phosphate 4-kinase type-2 gamma OS=Mus musculus OX=10090 GN=Pip4k2c PE=1 SV=1	PIP4K2C	24	-2.97793e-16	0.520008	0.542403	1	2.5268e-05	6.61017e-12	FALSE	TRUE	TRUE
P59017	>sp|P59017|B2L13_MOUSE Bcl-2-like protein 13 OS=Mus musculus OX=10090 GN=Bcl2l13 PE=1 SV=2	BCL2L13	8	0	-0.132757	-0.153724	1	0.0452918	0.00271791	FALSE	FALSE	TRUE
Q8CGY8	>sp|Q8CGY8|OGT1_MOUSE UDP-N-acetylglucosamine--peptide N-acetylglucosaminyltransferase 110 kDa subunit OS=Mus musculus OX=10090 GN=Ogt PE=1 SV=2	OGT	46	0	0.0345716	0.0264524	1	0.132436	0.421604	FALSE	FALSE	FALSE
P43006	>sp|P43006|EAA2_MOUSE Excitatory amino acid transporter 2 OS=Mus musculus OX=10090 GN=Slc1a2 PE=1 SV=1	SLC1A2	25	0.109635	-0.155556	-0.322877	0.225555	0.0225612	0.000346583	FALSE	FALSE	TRUE
Q11136	>sp|Q11136|PEPD_MOUSE Xaa-Pro dipeptidase OS=Mus musculus OX=10090 GN=Pepd PE=1 SV=3	PEPD	16	0	0.364743	0.350489	1	1.34751e-14	4.67397e-10	FALSE	TRUE	TRUE
O70166	>sp|O70166|STMN3_MOUSE Stathmin-3 OS=Mus musculus OX=10090 GN=Stmn3 PE=1 SV=1	STMN3	7	5.13819e-15	0.379833	0.440223	1	0.00161273	5.32346e-05	FALSE	TRUE	TRUE
P80316	>sp|P80316|TCPE_MOUSE T-complex protein 1 subunit epsilon OS=Mus musculus OX=10090 GN=Cct5 PE=1 SV=1	CCT5	43	-0.0281381	2.14831e-14	0.0496498	0.511876	1	0.20335	FALSE	FALSE	FALSE
Q9CXW3	>sp|Q9CXW3|CYBP_MOUSE Calcyclin-binding protein OS=Mus musculus OX=10090 GN=Cacybp PE=1 SV=1	CACYBP	16	-2.49019e-16	0.0622136	0.0982493	1	0.160846	0.128349	FALSE	FALSE	FALSE
Q8BPQ7	>sp|Q8BPQ7|SGSM1_MOUSE Small G protein signaling modulator 1 OS=Mus musculus OX=10090 GN=Sgsm1 PE=1 SV=2	SGSM1	27	0.180587	0.0977298	-0.0423425	6.56018e-05	0.022215	0.412605	TRUE	FALSE	FALSE
P47955	>sp|P47955|RLA1_MOUSE Large ribosomal subunit protein P1 OS=Mus musculus OX=10090 GN=Rplp1 PE=1 SV=1	RPLP1	2	0	-5.04019e-15	7.72209e-18	1	1	1	FALSE	FALSE	FALSE
Q9D8W7	>sp|Q9D8W7|OCAD2_MOUSE OCIA domain-containing protein 2 OS=Mus musculus OX=10090 GN=Ociad2 PE=1 SV=1	OCIAD2	8	0.0583057	1.70492	1.36704	0.825762	4.8561e-11	4.14851e-12	FALSE	TRUE	TRUE
O35465	>sp|O35465|FKBP8_MOUSE Peptidyl-prolyl cis-trans isomerase FKBP8 OS=Mus musculus OX=10090 GN=Fkbp8 PE=1 SV=2	FKBP8	9	-0.165404	0.00563851	0.220579	0.0250321	1	3.92764e-05	FALSE	FALSE	TRUE
Q9QYI5	>sp|Q9QYI5|DNJB2_MOUSE DnaJ homolog subfamily B member 2 OS=Mus musculus OX=10090 GN=Dnajb2 PE=1 SV=3	DNAJB2	11	1.04113e-18	0.351142	0.347967	1	5.84098e-10	7.01264e-08	FALSE	TRUE	TRUE
Q64514	>sp|Q64514|TPP2_MOUSE Tripeptidyl-peptidase 2 OS=Mus musculus OX=10090 GN=Tpp2 PE=1 SV=3	TPP2	58	-0.244247	0.00898367	0.289936	6.27075e-09	0.862628	3.87863e-09	TRUE	FALSE	TRUE
Q5U458	>sp|Q5U458|DJC11_MOUSE DnaJ homolog subfamily C member 11 OS=Mus musculus OX=10090 GN=Dnajc11 PE=1 SV=2	DNAJC11	26	0.025834	-0.0509213	-0.108724	0.59639	0.113655	0.000537533	FALSE	FALSE	TRUE
Q3TDK6	>sp|Q3TDK6|ROGDI_MOUSE Protein rogdi homolog OS=Mus musculus OX=10090 GN=Rogdi PE=1 SV=2	ROGDI	23	-1.70595e-14	0.0651472	0.173082	1	0.461578	0.0075825	FALSE	FALSE	TRUE
A3KGL9	>tr|A3KGL9|A3KGL9_MOUSE High mobility group nucleosomal binding domain 2 OS=Mus musculus OX=10090 GN=Hmgn2 PE=1 SV=1	HMGN2	1	0.153802	0.719189	0	0.745023	0.00485091	1	FALSE	TRUE	FALSE
Q91V41	>sp|Q91V41|RAB14_MOUSE Ras-related protein Rab-14 OS=Mus musculus OX=10090 GN=Rab14 PE=1 SV=3	RAB14	21	0.0906542	0.0918292	-1.68949e-16	0.0432287	0.0462711	1	FALSE	FALSE	FALSE
Q9DCL9	>sp|Q9DCL9|PUR6_MOUSE Bifunctional phosphoribosylaminoimidazole carboxylase/phosphoribosylaminoimidazole succinocarboxamide synthetase OS=Mus musculus OX=10090 GN=Paics PE=1 SV=4	PAICS	17	0	0.0949752	0.0477939	1	0.0156622	0.412538	FALSE	FALSE	FALSE
Q9D8Y0	>sp|Q9D8Y0|EFHD2_MOUSE EF-hand domain-containing protein D2 OS=Mus musculus OX=10090 GN=Efhd2 PE=1 SV=1	EFHD2	25	0.520033	0.437303	-2.65239e-15	6.87965e-05	9.6228e-05	1	TRUE	TRUE	FALSE
A0A1L1STC5	>tr|A0A1L1STC5|A0A1L1STC5_MOUSE Guanine nucleotide binding protein (G protein), beta 5 OS=Mus musculus OX=10090 GN=Gnb5 PE=1 SV=1	GNB5	1	0	-0.0218918	-0.0460784	1	1	0.793301	FALSE	FALSE	FALSE
Q9CQJ6	>sp|Q9CQJ6|DENR_MOUSE Density-regulated protein OS=Mus musculus OX=10090 GN=Denr PE=1 SV=1	DENR	10	8.30937e-17	0.208606	0.21758	1	0.00093669	0.000106194	FALSE	TRUE	TRUE
Q3TEA8	>sp|Q3TEA8|HP1B3_MOUSE Heterochromatin protein 1-binding protein 3 OS=Mus musculus OX=10090 GN=Hp1bp3 PE=1 SV=1	HP1BP3	33	5.97381e-17	-1.11978	-1.1585	1	8.06455e-23	1.48922e-13	FALSE	TRUE	TRUE
P31648	>sp|P31648|SC6A1_MOUSE Sodium- and chloride-dependent GABA transporter 1 OS=Mus musculus OX=10090 GN=Slc6a1 PE=1 SV=2	SLC6A1	14	-0.018608	-0.1708	-0.0858179	0.962889	0.00726168	0.120724	FALSE	TRUE	FALSE
Q8R3C7	>tr|Q8R3C7|Q8R3C7_MOUSE RNA helicase OS=Mus musculus OX=10090 GN=Ddx19b PE=1 SV=1	DDX19B	5	0.0106365	0.26595	0.168372	1	0.0185318	0.113051	FALSE	FALSE	FALSE
Q61655	>sp|Q61655|DD19A_MOUSE ATP-dependent RNA helicase DDX19A OS=Mus musculus OX=10090 GN=Ddx19a PE=1 SV=2	DDX19A	18	0.0697702	-3.23717e-17	-0.0700353	0.0920104	1	0.082578	FALSE	FALSE	FALSE
Q3U2V3	>sp|Q3U2V3|NUD18_MOUSE 8-oxo-dGDP phosphatase NUDT18 OS=Mus musculus OX=10090 GN=Nudt18 PE=1 SV=1	NUDT18	7	0	0.174044	0.22885	1	0.0136329	4.48478e-05	FALSE	FALSE	TRUE
Q8BUV3	>sp|Q8BUV3|GEPH_MOUSE Gephyrin OS=Mus musculus OX=10090 GN=Gphn PE=1 SV=2	GPHN	53	-0.079423	-0.160817	-0.0734388	0.039159	7.1516e-09	0.00744782	FALSE	TRUE	FALSE
Q9D428	>sp|Q9D428|GOG7B_MOUSE Golgin subfamily A member 7B OS=Mus musculus OX=10090 GN=GOLGA7B PE=1 SV=1	GOLGA7B	4	0.318516	0.403412	0.0435429	2.34665e-05	1.35623e-09	0.442525	TRUE	TRUE	FALSE
Q9CQM5	>sp|Q9CQM5|TXD17_MOUSE Thioredoxin domain-containing protein 17 OS=Mus musculus OX=10090 GN=Txndc17 PE=1 SV=1	TXNDC17	4	-1.31983e-16	1.03696e-16	0.0842875	1	1	0.294436	FALSE	FALSE	FALSE
Q99LM9	>sp|Q99LM9|TADA1_MOUSE Transcriptional adapter 1 OS=Mus musculus OX=10090 GN=Tada1 PE=2 SV=1	TADA1	2	0	-0.436828	-0.269978	1	0.00226056	0.0299194	FALSE	TRUE	FALSE
Q64213	>sp|Q64213|SF01_MOUSE Splicing factor 1 OS=Mus musculus OX=10090 GN=Sf1 PE=1 SV=6	SF1	15	0.131413	-0.489694	-0.663807	0.116737	2.74898e-08	6.53782e-17	FALSE	TRUE	TRUE
A0A494B953;A0A494B9F0;A0A494BA39;A0A494BAG2	>tr|A0A494B953|A0A494B953_MOUSE HECT-type E3 ubiquitin transferase OS=Mus musculus OX=10090 GN=Nedd4l PE=1 SV=1;>tr|A0A494B9F0|A0A494B9F0_MOUSE E3 ubiquitin-protein ligase OS=Mus musculus OX=10090 GN=Nedd4l PE=1 SV=1;>tr|A0A494BA39|A0A494BA39_MOUSE E3 ubiquitin-protein ligase OS=Mus musculus OX=10090 GN=Nedd4l PE=1 SV=1;>tr|A0A494BAG2|A0A494BAG2_MOUSE HECT-type E3 ubiquitin transferase OS=Mus mus…	NEDD4L;NEDD4L;NEDD4L;NEDD4L	1	-0.075437	0.241187	0.406932	0.730875	0.0579407	0.00241766	FALSE	FALSE	TRUE
Q62189	>sp|Q62189|SNRPA_MOUSE U1 small nuclear ribonucleoprotein A OS=Mus musculus OX=10090 GN=Snrpa PE=1 SV=3	SNRPA	7	4.98222e-17	-0.684885	-0.732275	1	3.83255e-14	1.26206e-13	FALSE	TRUE	TRUE
P06151	>sp|P06151|LDHA_MOUSE L-lactate dehydrogenase A chain OS=Mus musculus OX=10090 GN=Ldha PE=1 SV=3	LDHA	43	0.196779	0.246694	0	3.35625e-05	3.96937e-06	1	TRUE	TRUE	FALSE
Q99MN1	>sp|Q99MN1|SYK_MOUSE Lysine--tRNA ligase OS=Mus musculus OX=10090 GN=Kars1 PE=1 SV=1	KARS1	28	-0.0474692	0.0903392	0.17295	0.230601	0.0097403	5.87138e-07	FALSE	FALSE	TRUE
P31230	>sp|P31230|AIMP1_MOUSE Aminoacyl tRNA synthase complex-interacting multifunctional protein 1 OS=Mus musculus OX=10090 GN=Aimp1 PE=1 SV=2	AIMP1	18	-4.37611e-15	0	0.120257	1	1	0.0388549	FALSE	FALSE	FALSE
P57776	>sp|P57776|EF1D_MOUSE Elongation factor 1-delta OS=Mus musculus OX=10090 GN=Eef1d PE=1 SV=3	EEF1D	14	-0.0658866	-0.076924	1.09646e-18	0.449334	0.0813022	1	FALSE	FALSE	FALSE
Q3UDR8	>sp|Q3UDR8|YIPF3_MOUSE Protein YIPF3 OS=Mus musculus OX=10090 GN=Yipf3 PE=1 SV=1	YIPF3	4	-0.0757793	-0.176769	-4.67323e-17	0.612064	0.0090004	1	FALSE	TRUE	FALSE
O70172	>sp|O70172|PI42A_MOUSE Phosphatidylinositol 5-phosphate 4-kinase type-2 alpha OS=Mus musculus OX=10090 GN=Pip4k2a PE=1 SV=1	PIP4K2A	16	0.0422825	0.359613	0.241438	0.622048	2.02604e-08	7.98757e-07	FALSE	TRUE	TRUE
Q02248	>sp|Q02248|CTNB1_MOUSE Catenin beta-1 OS=Mus musculus OX=10090 GN=Ctnnb1 PE=1 SV=1	CTNNB1	36	0.248811	0	-0.232363	2.94733e-10	1	2.21462e-07	TRUE	FALSE	TRUE
Q6ZQ58	>sp|Q6ZQ58|LARP1_MOUSE La-related protein 1 OS=Mus musculus OX=10090 GN=Larp1 PE=1 SV=3	LARP1	32	-0.0933778	0.106111	0.218224	0.096705	0.00493727	2.73365e-10	FALSE	TRUE	TRUE
P15105	>sp|P15105|GLNA_MOUSE Glutamine synthetase OS=Mus musculus OX=10090 GN=Glul PE=1 SV=6	GLUL	24	-0.0897757	-0.1118	-6.4866e-17	0.865761	0.568807	1	FALSE	FALSE	FALSE
O08989	>sp|O08989|RASM_MOUSE Ras-related protein M-Ras OS=Mus musculus OX=10090 GN=Mras PE=1 SV=1	MRAS	17	0.239438	2.04396e-17	-0.214406	6.59489e-06	1	0.000274793	TRUE	FALSE	TRUE
Q9D5V5	>sp|Q9D5V5|CUL5_MOUSE Cullin-5 OS=Mus musculus OX=10090 GN=Cul5 PE=1 SV=3	CUL5	43	0.065937	0.0776255	0	0.235356	0.00231791	1	FALSE	FALSE	FALSE
P51855	>sp|P51855|GSHB_MOUSE Glutathione synthetase OS=Mus musculus OX=10090 GN=Gss PE=1 SV=1	GSS	15	-0.167073	-0.448442	-0.263177	0.00446308	1.31409e-25	2.79487e-07	TRUE	TRUE	TRUE
Q9JLI8	>sp|Q9JLI8|SART3_MOUSE Squamous cell carcinoma antigen recognized by T-cells 3 OS=Mus musculus OX=10090 GN=Sart3 PE=1 SV=1	SART3	25	4.6516e-18	-0.556331	-0.588072	1	2.91506e-14	1.66664e-16	FALSE	TRUE	TRUE
Q3TPX4	>sp|Q3TPX4|EXOC5_MOUSE Exocyst complex component 5 OS=Mus musculus OX=10090 GN=Exoc5 PE=1 SV=2	EXOC5	25	0.179546	0.402182	0.212308	8.47471e-07	1.56922e-23	9.86347e-08	TRUE	TRUE	TRUE
Q99J36	>sp|Q99J36|THUM1_MOUSE THUMP domain-containing protein 1 OS=Mus musculus OX=10090 GN=Thumpd1 PE=1 SV=1	THUMPD1	16	0.232968	-0.483751	-0.718651	0.00782858	4.87916e-07	4.58882e-18	TRUE	TRUE	TRUE
Q9QZ06	>sp|Q9QZ06|TOLIP_MOUSE Toll-interacting protein OS=Mus musculus OX=10090 GN=Tollip PE=1 SV=1	TOLLIP	10	0.0909617	3.88806e-18	-0.0499961	0.177114	1	0.270824	FALSE	FALSE	FALSE
Q9WTM5	>sp|Q9WTM5|RUVB2_MOUSE RuvB-like 2 OS=Mus musculus OX=10090 GN=Ruvbl2 PE=1 SV=3	RUVBL2	29	-0.0481131	-0.152587	-0.075857	0.347098	2.28152e-07	0.0415343	FALSE	TRUE	FALSE
P12382	>sp|P12382|PFKAL_MOUSE ATP-dependent 6-phosphofructokinase, liver type OS=Mus musculus OX=10090 GN=Pfkl PE=1 SV=4	PFKL	39	-0.153184	0.140902	0.313157	0.00696404	0.0022412	2.61614e-23	TRUE	TRUE	TRUE
P63073	>sp|P63073|IF4E_MOUSE Eukaryotic translation initiation factor 4E OS=Mus musculus OX=10090 GN=Eif4e PE=1 SV=1	EIF4E	10	0	-0.0475398	-0.0693045	1	0.314457	0.160177	FALSE	FALSE	FALSE
Q9QX66	>sp|Q9QX66|DPF1_MOUSE Zinc finger protein neuro-d4 OS=Mus musculus OX=10090 GN=Dpf1 PE=1 SV=2	DPF1	4	0.775376	-0.050038	-0.950327	2.31561e-05	0.898953	5.65381e-07	TRUE	FALSE	TRUE
P14873	>sp|P14873|MAP1B_MOUSE Microtubule-associated protein 1B OS=Mus musculus OX=10090 GN=Map1b PE=1 SV=2	MAP1B	157	-0.295094	-0.210718	0.0443685	7.75297e-08	5.57439e-05	0.425803	TRUE	TRUE	FALSE
A0A087WPH7	>tr|A0A087WPH7|A0A087WPH7_MOUSE Proteasome (prosome, macropain) 26S subunit, ATPase 3 (Fragment) OS=Mus musculus OX=10090 GN=Psmc3 PE=1 SV=6	PSMC3	1	0	0	0	1	1	1	FALSE	FALSE	FALSE
Q9D662	>sp|Q9D662|SC23B_MOUSE Protein transport protein Sec23B OS=Mus musculus OX=10090 GN=Sec23b PE=1 SV=1	SEC23B	9	3.11032e-17	0.176294	0.110192	1	0.0742326	0.150614	FALSE	FALSE	FALSE
Q99L88	>sp|Q99L88|SNTB1_MOUSE Beta-1-syntrophin OS=Mus musculus OX=10090 GN=Sntb1 PE=1 SV=4	SNTB1	14	0.406501	0	-0.335798	0.000609026	1	5.1253e-06	TRUE	FALSE	TRUE
Q8C1B7	>sp|Q8C1B7|SEP11_MOUSE Septin-11 OS=Mus musculus OX=10090 GN=Septin11 PE=1 SV=4	SEPTIN11	37	0.307627	0.131132	-0.175998	1.96604e-05	0.0355922	0.000392993	TRUE	FALSE	TRUE
Q8VDS8	>sp|Q8VDS8|STX18_MOUSE Syntaxin-18 OS=Mus musculus OX=10090 GN=Stx18 PE=1 SV=2	STX18	9	-0.276973	-0.0494065	0.154796	0.000177588	0.357991	0.00164763	TRUE	FALSE	TRUE
Q8BZM1	>sp|Q8BZM1|GLMN_MOUSE Glomulin OS=Mus musculus OX=10090 GN=Glmn PE=1 SV=1	GLMN	7	0.0894522	0.0437021	-0.0443572	0.178036	0.488063	0.355305	FALSE	FALSE	FALSE
Q8BWQ6	>sp|Q8BWQ6|VP35L_MOUSE VPS35 endosomal protein-sorting factor-like OS=Mus musculus OX=10090 GN=Vps35l PE=1 SV=2	VPS35L	26	0.0382098	0.0715824	-7.11245e-17	0.717843	0.0373676	1	FALSE	FALSE	FALSE
D3YYK8;E9Q6X0;Q3TG90	>tr|D3YYK8|D3YYK8_MOUSE Microtubule-associated protein, RP/EB family, member 2 (Fragment) OS=Mus musculus OX=10090 GN=Mapre2 PE=1 SV=1;>tr|E9Q6X0|E9Q6X0_MOUSE Microtubule-associated protein, RP/EB family, member 2 OS=Mus musculus OX=10090 GN=Mapre2 PE=1 SV=1;>tr|Q3TG90|Q3TG90_MOUSE Microtubule-associated protein, RP/EB family, member 2 OS=Mus musculus OX=10090 GN=Mapre2 PE=1 SV=1	MAPRE2;MAPRE2;MAPRE2	1	0	0.370806	0.248822	1	0.0105663	0.0680816	FALSE	FALSE	FALSE
Q61166	>sp|Q61166|MARE1_MOUSE Microtubule-associated protein RP/EB family member 1 OS=Mus musculus OX=10090 GN=Mapre1 PE=1 SV=3	MAPRE1	18	0.189051	0.236058	0	0.0134424	0.00257591	1	FALSE	TRUE	FALSE
Q6PER3	>sp|Q6PER3|MARE3_MOUSE Microtubule-associated protein RP/EB family member 3 OS=Mus musculus OX=10090 GN=Mapre3 PE=1 SV=1	MAPRE3	22	3.81211e-16	0.208049	0.157354	1	0.000249154	0.000962099	FALSE	TRUE	TRUE
F2Z471	>tr|F2Z471|F2Z471_MOUSE Voltage-dependent anion channel 1 OS=Mus musculus OX=10090 GN=Vdac1 PE=1 SV=1	VDAC1	1	0	0	0	1	1	1	FALSE	FALSE	FALSE
Q8VE99	>sp|Q8VE99|CC115_MOUSE Coiled-coil domain-containing protein 115 OS=Mus musculus OX=10090 GN=Ccdc115 PE=1 SV=1	CCDC115	6	0	-0.69538	-0.764881	1	3.39089e-12	5.97618e-13	FALSE	TRUE	TRUE
Q4VC33	>sp|Q4VC33|MAEA_MOUSE E3 ubiquitin-protein transferase MAEA OS=Mus musculus OX=10090 GN=Maea PE=1 SV=1	MAEA	11	-2.24956e-17	0.160212	0.159233	1	0.0284211	0.0141275	FALSE	FALSE	FALSE
H3BIZ7	>tr|H3BIZ7|H3BIZ7_MOUSE FERM domain containing 4A OS=Mus musculus OX=10090 GN=Frmd4a PE=1 SV=1	FRMD4A	1	0	0	0	1	1	1	FALSE	FALSE	FALSE
Q61187	>sp|Q61187|TS101_MOUSE Tumor susceptibility gene 101 protein OS=Mus musculus OX=10090 GN=Tsg101 PE=1 SV=2	TSG101	19	0.113402	0	-0.123227	0.00270214	1	0.000499126	TRUE	FALSE	TRUE
Q9D2M8	>sp|Q9D2M8|UB2V2_MOUSE Ubiquitin-conjugating enzyme E2 variant 2 OS=Mus musculus OX=10090 GN=Ube2v2 PE=1 SV=4	UBE2V2	16	0.166447	0.279404	0.00290109	0.0336379	2.65042e-05	1	FALSE	TRUE	FALSE
Q9JKP5	>sp|Q9JKP5|MBNL1_MOUSE Muscleblind-like protein 1 OS=Mus musculus OX=10090 GN=Mbnl1 PE=1 SV=1	MBNL1	2	-8.04938e-18	0.0190465	0.297677	1	1	0.091937	FALSE	FALSE	FALSE
Q920B9	>sp|Q920B9|SP16H_MOUSE FACT complex subunit SPT16 OS=Mus musculus OX=10090 GN=Supt16h PE=1 SV=2	SUPT16H	21	0.176963	-0.487815	-0.70514	0.0824822	3.20965e-07	2.37031e-09	FALSE	TRUE	TRUE
Q8BPA8	>sp|Q8BPA8|DPCD_MOUSE Protein DPCD OS=Mus musculus OX=10090 GN=Dpcd PE=1 SV=1	DPCD	4	0.0926826	0.460024	0.332496	0.373291	1.02043e-06	0.000458998	FALSE	TRUE	TRUE
P53994	>sp|P53994|RAB2A_MOUSE Ras-related protein Rab-2A OS=Mus musculus OX=10090 GN=Rab2a PE=1 SV=1	RAB2A	21	-0.149883	-0.174312	-5.40164e-16	0.00054346	0.000986373	1	TRUE	TRUE	FALSE
A0A0N4SV78	>tr|A0A0N4SV78|A0A0N4SV78_MOUSE Synaptotagmin XVII OS=Mus musculus OX=10090 GN=Syt17 PE=1 SV=1	SYT17	1	0.430455	0	-0.589111	0.0654154	1	0.00539991	FALSE	FALSE	TRUE
P60710	>sp|P60710|ACTB_MOUSE Actin, cytoplasmic 1 OS=Mus musculus OX=10090 GN=Actb PE=1 SV=1	ACTB	58	-8.21495e-15	2.74879e-16	7.82988e-17	1	1	1	FALSE	FALSE	FALSE
Q8BP86	>sp|Q8BP86|SNPC4_MOUSE snRNA-activating protein complex subunit 4 OS=Mus musculus OX=10090 GN=Snapc4 PE=1 SV=2	SNAPC4	1	-0.133263	0	0.23818	0.511341	1	0.082474	FALSE	FALSE	FALSE
A0A140LHB3	>tr|A0A140LHB3|A0A140LHB3_MOUSE Glutaminyl-tRNA synthetase (Fragment) OS=Mus musculus OX=10090 GN=Qars PE=1 SV=1	QARS	1	0	0.414365	0.381897	1	0.0593048	0.0659156	FALSE	FALSE	FALSE
P63260	>sp|P63260|ACTG_MOUSE Actin, cytoplasmic 2 OS=Mus musculus OX=10090 GN=Actg1 PE=1 SV=1	ACTG1	1	0	-3.70721e-21	0	1	1	1	FALSE	FALSE	FALSE
A0A1B0GSV1	>tr|A0A1B0GSV1|A0A1B0GSV1_MOUSE 39S ribosomal protein L17, mitochondrial (Fragment) OS=Mus musculus OX=10090 GN=Mrpl17 PE=1 SV=1	MRPL17	1	0	-0.210312	0	1	0.599008	1	FALSE	FALSE	FALSE
Q9D3A9	>sp|Q9D3A9|TTYH1_MOUSE Protein tweety homolog 1 OS=Mus musculus OX=10090 GN=Ttyh1 PE=1 SV=1	TTYH1	12	0.206507	-0.166954	-0.396979	5.41164e-06	2.99249e-05	9.03548e-14	TRUE	TRUE	TRUE
A2AGT5	>sp|A2AGT5|CKAP5_MOUSE Cytoskeleton-associated protein 5 OS=Mus musculus OX=10090 GN=Ckap5 PE=1 SV=1	CKAP5	90	0	0.245181	0.219954	1	3.77124e-32	1.47112e-09	FALSE	TRUE	TRUE
Q9D2I5	>sp|Q9D2I5|ARMC9_MOUSE LisH domain-containing protein ARMC9 OS=Mus musculus OX=10090 GN=Armc9 PE=1 SV=1	ARMC9	5	0	0	-1.08602e-15	1	1	1	FALSE	FALSE	FALSE
Q5M8N0	>sp|Q5M8N0|CNRP1_MOUSE CB1 cannabinoid receptor-interacting protein 1 OS=Mus musculus OX=10090 GN=Cnrip1 PE=1 SV=1	CNRIP1	14	1.97658e-17	0.0330289	1.50838e-12	1	0.709897	1	FALSE	FALSE	FALSE
Q91V61	>sp|Q91V61|SFXN3_MOUSE Sideroflexin-3 OS=Mus musculus OX=10090 GN=Sfxn3 PE=1 SV=1	SFXN3	27	0.153145	0.365406	0.201039	0.00708216	1.13226e-10	0.000122723	TRUE	TRUE	TRUE
G5E829	>sp|G5E829|AT2B1_MOUSE Plasma membrane calcium-transporting ATPase 1 OS=Mus musculus OX=10090 GN=Atp2b1 PE=1 SV=1	ATP2B1	84	6.89763e-16	0.389173	0.343434	1	9.91183e-08	1.21956e-05	FALSE	TRUE	TRUE
Q0VF55	>tr|Q0VF55|Q0VF55_MOUSE Calcium-transporting ATPase OS=Mus musculus OX=10090 GN=Atp2b3 PE=1 SV=1	ATP2B3	39	-0.155773	-0.139199	0	4.12538e-06	0.000116531	1	TRUE	TRUE	FALSE
Q9R0K7	>sp|Q9R0K7|AT2B2_MOUSE Plasma membrane calcium-transporting ATPase 2 OS=Mus musculus OX=10090 GN=Atp2b2 PE=1 SV=2	ATP2B2	53	-5.4818e-18	-0.175644	-0.127656	1	0.0615802	0.0245906	FALSE	FALSE	FALSE
P48962	>sp|P48962|ADT1_MOUSE ADP/ATP translocase 1 OS=Mus musculus OX=10090 GN=Slc25a4 PE=1 SV=4	SLC25A4	40	3.76312e-16	0	-4.6831e-16	1	1	1	FALSE	FALSE	FALSE
P68510	>sp|P68510|1433F_MOUSE 14-3-3 protein eta OS=Mus musculus OX=10090 GN=Ywhah PE=1 SV=2	YWHAH	25	-0.248616	-0.162879	3.38759e-16	0.0205519	0.219	1	FALSE	FALSE	FALSE
Q7TN98	>sp|Q7TN98|CPEB4_MOUSE Cytoplasmic polyadenylation element-binding protein 4 OS=Mus musculus OX=10090 GN=Cpeb4 PE=1 SV=1	CPEB4	10	-0.130796	-0.611741	-0.420291	0.100785	1.66179e-14	5.12198e-10	FALSE	TRUE	TRUE
F8VPU2	>sp|F8VPU2|FARP1_MOUSE FERM, ARHGEF and pleckstrin domain-containing protein 1 OS=Mus musculus OX=10090 GN=Farp1 PE=1 SV=1	FARP1	41	0.400881	0.182236	-0.219482	2.18375e-16	3.23877e-11	1.45098e-06	TRUE	TRUE	TRUE
Q9Z2Y3	>sp|Q9Z2Y3|HOME1_MOUSE Homer protein homolog 1 OS=Mus musculus OX=10090 GN=Homer1 PE=1 SV=2	HOMER1	36	0.223432	0.565691	0.320459	0.00398335	2.36174e-14	4.59723e-10	TRUE	TRUE	TRUE
Q9QWW1	>sp|Q9QWW1|HOME2_MOUSE Homer protein homolog 2 OS=Mus musculus OX=10090 GN=Homer2 PE=1 SV=1	HOMER2	26	0.418837	1.51782	1.06101	8.05918e-05	1.33777e-31	3.68911e-24	TRUE	TRUE	TRUE
P84078	>sp|P84078|ARF1_MOUSE ADP-ribosylation factor 1 OS=Mus musculus OX=10090 GN=Arf1 PE=1 SV=2	ARF1	8	0.161381	0.123431	0	0.325179	0.392656	1	FALSE	FALSE	FALSE
Q8BZ98	>sp|Q8BZ98|DYN3_MOUSE Dynamin-3 OS=Mus musculus OX=10090 GN=Dnm3 PE=1 SV=1	DNM3	49	0.0581756	1.97847e-16	-1.15105e-15	0.297749	1	1	FALSE	FALSE	FALSE
P39053	>sp|P39053|DYN1_MOUSE Dynamin-1 OS=Mus musculus OX=10090 GN=Dnm1 PE=1 SV=2	DNM1	111	-0.00178645	0.150521	0.197546	1	0.00075807	1.13328e-07	FALSE	TRUE	TRUE
D3YUT6;Q91V77	>tr|D3YUT6|D3YUT6_MOUSE S100 calcium binding protein A1 OS=Mus musculus OX=10090 GN=S100a1 PE=1 SV=1;>tr|Q91V77|Q91V77_MOUSE Protein S100 OS=Mus musculus OX=10090 GN=S100a1 PE=1 SV=1	S100A1;S100A1	2	7.49654e-18	7.83366e-19	-3.69498e-16	1	1	1	FALSE	FALSE	FALSE
E9Q2E4	>tr|E9Q2E4|E9Q2E4_MOUSE HECT domain E3 ubiquitin protein ligase 4 OS=Mus musculus OX=10090 GN=Hectd4 PE=1 SV=2	HECTD4	90	-0.0671345	0.144852	0.223448	0.00220832	2.30597e-09	7.82053e-16	FALSE	TRUE	TRUE
Q61481	>sp|Q61481|PDE1A_MOUSE Dual specificity calcium/calmodulin-dependent 3',5'-cyclic nucleotide phosphodiesterase 1A OS=Mus musculus OX=10090 GN=Pde1a PE=1 SV=3	PDE1A	35	0.212627	0.715335	0.459752	0.00834615	1.89596e-13	1.84715e-06	TRUE	TRUE	TRUE
Q8BHK1	>sp|Q8BHK1|NIPA1_MOUSE Magnesium transporter NIPA1 OS=Mus musculus OX=10090 GN=Nipa1 PE=1 SV=1	NIPA1	4	-0.142252	0	1.764e-16	0.17053	1	1	FALSE	FALSE	FALSE
Q8BJ42	>sp|Q8BJ42|DLGP2_MOUSE Disks large-associated protein 2 OS=Mus musculus OX=10090 GN=Dlgap2 PE=1 SV=2	DLGAP2	31	9.11326e-17	-3.70376e-17	-1.59319e-15	1	1	1	FALSE	FALSE	FALSE
P46638	>sp|P46638|RB11B_MOUSE Ras-related protein Rab-11B OS=Mus musculus OX=10090 GN=Rab11b PE=1 SV=3	RAB11B	18	0.0693935	0.137306	0.0224881	0.199977	0.00747668	0.574459	FALSE	TRUE	FALSE
O35075	>sp|O35075|VP26C_MOUSE Vacuolar protein sorting-associated protein 26C OS=Mus musculus OX=10090 GN=Vps26c PE=1 SV=1	VPS26C	6	9.92927e-17	2.01092e-16	1.85363e-15	1	1	1	FALSE	FALSE	FALSE
P26883	>sp|P26883|FKB1A_MOUSE Peptidyl-prolyl cis-trans isomerase FKBP1A OS=Mus musculus OX=10090 GN=Fkbp1a PE=1 SV=2	FKBP1A	8	0.0725813	0.468788	0.266409	0.429185	2.61345e-08	5.75217e-05	FALSE	TRUE	TRUE
A0A0N4SVT2	>tr|A0A0N4SVT2|A0A0N4SVT2_MOUSE Aldehyde dehydrogenase 1 family, member L1 (Fragment) OS=Mus musculus OX=10090 GN=Aldh1l1 PE=1 SV=1	ALDH1L1	1	1.526e-17	0	-0.10585	1	1	0.408449	FALSE	FALSE	FALSE
P34902	>sp|P34902|IL2RG_MOUSE Cytokine receptor common subunit gamma OS=Mus musculus OX=10090 GN=Il2rg PE=1 SV=1	IL2RG	1	0	0	0	1	1	1	FALSE	FALSE	FALSE
Q8BGE6	>sp|Q8BGE6|ATG4B_MOUSE Cysteine protease ATG4B OS=Mus musculus OX=10090 GN=Atg4b PE=1 SV=2	ATG4B	11	0	0.13493	0.139587	1	0.052138	0.110228	FALSE	FALSE	FALSE
Q8R100	>sp|Q8R100|CAHM5_MOUSE Calcium homeostasis modulator protein 5 OS=Mus musculus OX=10090 GN=Calhm5 PE=2 SV=1	CALHM5	2	-0.556749	0.680494	1.46994	0.0195131	0.0286413	0.00147314	FALSE	FALSE	TRUE
P60335	>sp|P60335|PCBP1_MOUSE Poly(rC)-binding protein 1 OS=Mus musculus OX=10090 GN=Pcbp1 PE=1 SV=1	PCBP1	12	0.136569	-1.76105e-15	-0.228585	0.176344	1	0.00510912	FALSE	FALSE	TRUE
Q8BYP3	>sp|Q8BYP3|RHOF_MOUSE Rho-related GTP-binding protein RhoF OS=Mus musculus OX=10090 GN=Rhof PE=1 SV=1	RHOF	5	0.145128	0.466813	0.277378	0.124226	5.66222e-08	0.00120927	FALSE	TRUE	TRUE
P62259	>sp|P62259|1433E_MOUSE 14-3-3 protein epsilon OS=Mus musculus OX=10090 GN=Ywhae PE=1 SV=1	YWHAE	47	0.155587	0.128405	-2.10184e-17	0.159866	0.0876303	1	FALSE	FALSE	FALSE
Q921W0	>sp|Q921W0|CHM1A_MOUSE Charged multivesicular body protein 1a OS=Mus musculus OX=10090 GN=Chmp1a PE=1 SV=1	CHMP1A	3	0.0366022	0.381423	0.273931	1	0.0118113	0.0549253	FALSE	FALSE	FALSE
O08579	>sp|O08579|EMD_MOUSE Emerin OS=Mus musculus OX=10090 GN=Emd PE=1 SV=1	EMD	14	6.65138e-15	1.84911e-17	-3.63859e-16	1	1	1	FALSE	FALSE	FALSE
Q8BG39	>sp|Q8BG39|SV2B_MOUSE Synaptic vesicle glycoprotein 2B OS=Mus musculus OX=10090 GN=Sv2b PE=1 SV=1	SV2B	23	0	0.304656	0.288588	1	5.38123e-05	7.38065e-05	FALSE	TRUE	TRUE
P35293	>sp|P35293|RAB18_MOUSE Ras-related protein Rab-18 OS=Mus musculus OX=10090 GN=Rab18 PE=1 SV=2	RAB18	13	-0.134865	0.0593573	0.239374	0.00217742	0.130506	1.03982e-09	TRUE	FALSE	TRUE
Q3TYK3	>tr|Q3TYK3|Q3TYK3_MOUSE Nuclear factor 1 OS=Mus musculus OX=10090 GN=Nfix PE=1 SV=1	NFIX	2	0.619702	-0.858645	-1.55606	0.0262361	0.0654888	1.46997e-05	FALSE	FALSE	TRUE
Q9QYF9	>sp|Q9QYF9|NDRG3_MOUSE Protein NDRG3 OS=Mus musculus OX=10090 GN=Ndrg3 PE=1 SV=1	NDRG3	18	3.58199e-16	0.0962146	0.0729385	1	0.0157392	0.105799	FALSE	FALSE	FALSE
Q61418	>sp|Q61418|CLCN4_MOUSE H(+)/Cl(-) exchange transporter 4 OS=Mus musculus OX=10090 GN=Clcn4 PE=2 SV=2	CLCN4	14	-1.45587e-16	0.0747297	0.121844	1	0.0890437	0.00192101	FALSE	FALSE	TRUE
O88746	>sp|O88746|TOM1_MOUSE Target of Myb1 membrane trafficking protein OS=Mus musculus OX=10090 GN=Tom1 PE=1 SV=1	TOM1	22	0.206186	0.167513	-9.594e-16	0.0704545	0.0394892	1	FALSE	FALSE	FALSE
Q8CGA4	>sp|Q8CGA4|MTURN_MOUSE Maturin OS=Mus musculus OX=10090 GN=Mturn PE=1 SV=1	MTURN	2	3.01137e-16	0.585709	0.259706	1	0.000358882	0.108477	FALSE	TRUE	FALSE
P50516	>sp|P50516|VATA_MOUSE V-type proton ATPase catalytic subunit A OS=Mus musculus OX=10090 GN=Atp6v1a PE=1 SV=2	ATP6V1A	71	4.6508e-17	0.0482513	0.00405892	1	0.170935	1	FALSE	FALSE	FALSE
P84086	>sp|P84086|CPLX2_MOUSE Complexin-2 OS=Mus musculus OX=10090 GN=Cplx2 PE=1 SV=1	CPLX2	7	-0.941734	-0.379934	1.56955e-17	0.130465	0.552452	1	FALSE	FALSE	FALSE
E9PYD1	>tr|E9PYD1|E9PYD1_MOUSE Family with sequence similarity 98, member C OS=Mus musculus OX=10090 GN=Fam98c PE=1 SV=1	FAM98C	9	2.99247e-16	0.218453	0.0658853	1	0.013346	0.445316	FALSE	FALSE	FALSE
Q91Z31	>sp|Q91Z31|PTBP2_MOUSE Polypyrimidine tract-binding protein 2 OS=Mus musculus OX=10090 GN=Ptbp2 PE=1 SV=2	PTBP2	22	3.74354e-17	-0.792509	-0.821775	1	1.30659e-21	1.3223e-25	FALSE	TRUE	TRUE
G3UXA6;G3UXZ6;G3UY95;G8JL74	>tr|G3UXA6|G3UXA6_MOUSE Polypyrimidine tract binding protein 3 OS=Mus musculus OX=10090 GN=Ptbp3 PE=1 SV=1;>tr|G3UXZ6|G3UXZ6_MOUSE Polypyrimidine tract binding protein 3 OS=Mus musculus OX=10090 GN=Ptbp3 PE=1 SV=1;>tr|G3UY95|G3UY95_MOUSE Polypyrimidine tract binding protein 3 (Fragment) OS=Mus musculus OX=10090 GN=Ptbp3 PE=1 SV=8;>tr|G8JL74|G8JL74_MOUSE Polypyrimidine tract binding protein 3 OS=M…	PTBP3;PTBP3;PTBP3;PTBP3	2	0.16802	-1.28211	-1.73179	0.677694	5.6827e-05	1.03008e-06	FALSE	TRUE	TRUE
Q7TPR4	>sp|Q7TPR4|ACTN1_MOUSE Alpha-actinin-1 OS=Mus musculus OX=10090 GN=Actn1 PE=1 SV=1	ACTN1	86	0	-0.262658	-0.217115	1	0.000128111	1.73959e-06	FALSE	TRUE	TRUE
P23927	>sp|P23927|CRYAB_MOUSE Alpha-crystallin B chain OS=Mus musculus OX=10090 GN=Cryab PE=1 SV=2	CRYAB	16	-0.52627	1.19448	1.71822	0.000414586	1.55421e-25	7.39812e-31	TRUE	TRUE	TRUE
P63101	>sp|P63101|1433Z_MOUSE 14-3-3 protein zeta/delta OS=Mus musculus OX=10090 GN=Ywhaz PE=1 SV=1	YWHAZ	31	0.0519645	5.97253e-17	-5.16843e-17	0.898386	1	1	FALSE	FALSE	FALSE
Q9DB34	>sp|Q9DB34|CHM2A_MOUSE Charged multivesicular body protein 2a OS=Mus musculus OX=10090 GN=Chmp2a PE=1 SV=1	CHMP2A	8	0.258364	0.0498814	-0.163422	0.00251027	0.457143	0.00792465	TRUE	FALSE	TRUE
Q8K2V6	>sp|Q8K2V6|IPO11_MOUSE Importin-11 OS=Mus musculus OX=10090 GN=Ipo11 PE=1 SV=1	IPO11	12	0.00179958	-0.0465059	-0.114625	1	0.255842	0.0182792	FALSE	FALSE	FALSE
E9Q912	>sp|E9Q912|GDS1_MOUSE Rap1 GTPase-GDP dissociation stimulator 1 OS=Mus musculus OX=10090 GN=Rap1gds1 PE=2 SV=1	RAP1GDS1	39	0.186216	0.423114	0.205386	1.90894e-07	1.48184e-43	3.34798e-13	TRUE	TRUE	TRUE
Q60854	>sp|Q60854|SPB6_MOUSE Serpin B6 OS=Mus musculus OX=10090 GN=Serpinb6 PE=1 SV=1	SERPINB6	21	0.111707	0.256468	0	0.225189	3.54876e-08	1	FALSE	TRUE	FALSE
Q5FWK3	>sp|Q5FWK3|RHG01_MOUSE Rho GTPase-activating protein 1 OS=Mus musculus OX=10090 GN=Arhgap1 PE=1 SV=1	ARHGAP1	23	0.147553	0.0813948	-0.0734955	0.00470354	0.0839677	0.0445644	TRUE	FALSE	FALSE
Q9EPL8	>sp|Q9EPL8|IPO7_MOUSE Importin-7 OS=Mus musculus OX=10090 GN=Ipo7 PE=1 SV=2	IPO7	36	0.0815776	7.08279e-17	-0.0723382	0.177037	1	0.0370872	FALSE	FALSE	FALSE
P35283	>sp|P35283|RAB12_MOUSE Ras-related protein Rab-12 OS=Mus musculus OX=10090 GN=Rab12 PE=1 SV=3	RAB12	18	0.171927	6.12541e-17	-0.134891	8.52008e-05	1	0.000751305	TRUE	FALSE	TRUE
P16546	>sp|P16546|SPTN1_MOUSE Spectrin alpha chain, non-erythrocytic 1 OS=Mus musculus OX=10090 GN=Sptan1 PE=1 SV=4	SPTAN1	356	2.69155e-16	0.036131	6.19155e-15	1	0.442143	1	FALSE	FALSE	FALSE
P60060	>sp|P60060|SC61G_MOUSE Protein transport protein Sec61 subunit gamma OS=Mus musculus OX=10090 GN=Sec61g PE=3 SV=1	SEC61G	2	0.240785	0.19008	0	0.49851	0.330508	1	FALSE	FALSE	FALSE
E9PUA7	>tr|E9PUA7|E9PUA7_MOUSE Tumor protein D52 OS=Mus musculus OX=10090 GN=Tpd52 PE=1 SV=1	TPD52	1	0	0	0	1	1	1	FALSE	FALSE	FALSE
A0A338P769	>tr|A0A338P769|A0A338P769_MOUSE Septin OS=Mus musculus OX=10090 GN=Septin5 PE=1 SV=1	SEPTIN5	4	0.432638	0.188197	-0.145801	0.000376292	0.0467825	0.129096	TRUE	FALSE	FALSE
P62858	>sp|P62858|RS28_MOUSE Small ribosomal subunit protein eS28 OS=Mus musculus OX=10090 GN=Rps28 PE=1 SV=1	RPS28	7	-0.231996	-0.243395	0	0.0410411	0.00985319	1	FALSE	TRUE	FALSE
P62869	>sp|P62869|ELOB_MOUSE Elongin-B OS=Mus musculus OX=10090 GN=Elob PE=1 SV=1	ELOB	11	-2.30761e-17	0.141929	0.215559	1	0.00628735	4.74964e-06	FALSE	TRUE	TRUE
O55042	>sp|O55042|SYUA_MOUSE Alpha-synuclein OS=Mus musculus OX=10090 GN=Snca PE=1 SV=2	SNCA	18	-0.350891	-0.00875776	0.169244	0.0727237	1	0.378144	FALSE	FALSE	FALSE
P59470	>sp|P59470|RPC2_MOUSE DNA-directed RNA polymerase III subunit RPC2 OS=Mus musculus OX=10090 GN=Polr3b PE=1 SV=2	POLR3B	2	0	0	0	1	1	1	FALSE	FALSE	FALSE
Q8R5J9	>sp|Q8R5J9|PRAF3_MOUSE PRA1 family protein 3 OS=Mus musculus OX=10090 GN=Arl6ip5 PE=1 SV=2	ARL6IP5	9	0.0483737	-0.161867	-0.32996	0.871897	0.0820456	0.00295567	FALSE	FALSE	TRUE
Q99LG2	>sp|Q99LG2|TNPO2_MOUSE Transportin-2 OS=Mus musculus OX=10090 GN=Tnpo2 PE=1 SV=1	TNPO2	22	0.136696	5.78126e-17	-0.0907502	0.0279902	1	0.0537837	FALSE	FALSE	FALSE
E9Q0A7	>tr|E9Q0A7|E9Q0A7_MOUSE Oxidation resistance 1 OS=Mus musculus OX=10090 GN=Oxr1 PE=1 SV=1	OXR1	3	0.554928	0.143904	-0.363405	5.13192e-05	0.0625591	0.0120324	TRUE	FALSE	FALSE
Q8CJG1	>sp|Q8CJG1|AGO1_MOUSE Protein argonaute-1 OS=Mus musculus OX=10090 GN=Ago1 PE=1 SV=2	AGO1	18	0.0718231	-0.515277	-0.609788	0.177672	7.5564e-14	3.92457e-14	FALSE	TRUE	TRUE
Q8BHC1	>sp|Q8BHC1|RB39B_MOUSE Ras-related protein Rab-39B OS=Mus musculus OX=10090 GN=Rab39b PE=1 SV=1	RAB39B	15	-5.30575e-17	0.185253	0.204535	1	9.45541e-05	6.64246e-06	FALSE	TRUE	TRUE
A0A1D5RLG0;A0A1D5RM62;A0A1D5RM89	>tr|A0A1D5RLG0|A0A1D5RLG0_MOUSE Hydroxysteroid dehydrogenase like 1 OS=Mus musculus OX=10090 GN=Hsdl1 PE=1 SV=1;>tr|A0A1D5RM62|A0A1D5RM62_MOUSE Hydroxysteroid dehydrogenase like 1 (Fragment) OS=Mus musculus OX=10090 GN=Hsdl1 PE=1 SV=1;>tr|A0A1D5RM89|A0A1D5RM89_MOUSE Hydroxysteroid dehydrogenase like 1 (Fragment) OS=Mus musculus OX=10090 GN=Hsdl1 PE=4 SV=1	HSDL1;HSDL1;HSDL1	1	0.23876	0.436563	0	0.498316	0.132969	1	FALSE	FALSE	FALSE
P61924	>sp|P61924|COPZ1_MOUSE Coatomer subunit zeta-1 OS=Mus musculus OX=10090 GN=Copz1 PE=1 SV=1	COPZ1	8	7.36655e-18	-6.96299e-16	-0.138797	1	1	0.31277	FALSE	FALSE	FALSE
Q8K1M6	>sp|Q8K1M6|DNM1L_MOUSE Dynamin-1-like protein OS=Mus musculus OX=10090 GN=Dnm1l PE=1 SV=2	DNM1L	66	0.110805	0.101938	-2.88671e-17	0.0321729	0.00446239	1	FALSE	TRUE	FALSE
Q9CWE0	>sp|Q9CWE0|MFR1L_MOUSE Mitochondrial fission regulator 1-like OS=Mus musculus OX=10090 GN=Mtfr1l PE=1 SV=1	MTFR1L	17	0.0845413	-0.125479	-0.2525	0.20698	0.0132963	1.91453e-08	FALSE	FALSE	TRUE
O54818	>sp|O54818|TPD53_MOUSE Tumor protein D53 OS=Mus musculus OX=10090 GN=Tpd52l1 PE=1 SV=1	TPD52L1	8	0.252271	-0.430768	-0.74499	0.000253009	1.16933e-11	9.51632e-21	TRUE	TRUE	TRUE
Q80UK0	>sp|Q80UK0|SESD1_MOUSE SEC14 domain and spectrin repeat-containing protein 1 OS=Mus musculus OX=10090 GN=Sestd1 PE=1 SV=1	SESTD1	19	0.13345	0.0182838	-5.24108e-17	0.0903607	0.714355	1	FALSE	FALSE	FALSE
Q9JJ28	>sp|Q9JJ28|FLII_MOUSE Protein flightless-1 homolog OS=Mus musculus OX=10090 GN=Flii PE=1 SV=1	FLII	25	0.0131763	0.229911	0.156056	0.904871	9.1618e-12	3.32053e-05	FALSE	TRUE	TRUE
O55137	>sp|O55137|ACOT1_MOUSE Acyl-coenzyme A thioesterase 1 OS=Mus musculus OX=10090 GN=Acot1 PE=1 SV=1	ACOT1	8	-6.79984e-18	0.198469	0.268165	1	0.0447237	0.000612543	FALSE	FALSE	TRUE
Q9CQ92	>sp|Q9CQ92|FIS1_MOUSE Mitochondrial fission 1 protein OS=Mus musculus OX=10090 GN=Fis1 PE=1 SV=1	FIS1	8	0.17585	1.98661e-16	-0.124865	0.192182	1	0.304025	FALSE	FALSE	FALSE
P14148	>sp|P14148|RL7_MOUSE Large ribosomal subunit protein uL30 OS=Mus musculus OX=10090 GN=Rpl7 PE=1 SV=2	RPL7	24	-0.326527	-0.377433	0	0.00774535	9.25018e-10	1	TRUE	TRUE	FALSE
Q9JLJ5	>sp|Q9JLJ5|ELOV1_MOUSE Elongation of very long chain fatty acids protein 1 OS=Mus musculus OX=10090 GN=Elovl1 PE=1 SV=1	ELOVL1	1	0	0	0	1	1	1	FALSE	FALSE	FALSE
Q8K0G5	>sp|Q8K0G5|EIPR1_MOUSE EARP and GARP complex-interacting protein 1 OS=Mus musculus OX=10090 GN=Eipr1 PE=1 SV=2	EIPR1	10	0.104037	0.131326	0	0.0805656	0.0159483	1	FALSE	FALSE	FALSE
Q99LC8	>sp|Q99LC8|EI2BA_MOUSE Translation initiation factor eIF-2B subunit alpha OS=Mus musculus OX=10090 GN=Eif2b1 PE=1 SV=1	EIF2B1	13	0	0	0	1	1	1	FALSE	FALSE	FALSE
P63034	>sp|P63034|CYH2_MOUSE Cytohesin-2 OS=Mus musculus OX=10090 GN=Cyth2 PE=1 SV=3	CYTH2	18	0.0243675	-5.90354e-16	-0.125645	0.850302	1	0.00631003	FALSE	FALSE	TRUE
Q99P72	>sp|Q99P72|RTN4_MOUSE Reticulon-4 OS=Mus musculus OX=10090 GN=Rtn4 PE=1 SV=2	RTN4	64	-0.220553	0.120292	0.365353	4.5348e-05	0.00616286	2.24724e-20	TRUE	TRUE	TRUE
Q9Z130	>sp|Q9Z130|HNRDL_MOUSE Heterogeneous nuclear ribonucleoprotein D-like OS=Mus musculus OX=10090 GN=Hnrnpdl PE=1 SV=1	HNRNPDL	14	0.167048	-0.426027	-0.651811	0.118579	8.89601e-06	9.90345e-10	FALSE	TRUE	TRUE
O54724	>sp|O54724|CAVN1_MOUSE Caveolae-associated protein 1 OS=Mus musculus OX=10090 GN=Cavin1 PE=1 SV=1	CAVIN1	15	0.330314	-0.079763	-0.524663	0.0282346	0.605775	0.000884784	FALSE	FALSE	TRUE
Q9CQV4	>sp|Q9CQV4|RETR3_MOUSE Reticulophagy regulator 3 OS=Mus musculus OX=10090 GN=Retreg3 PE=1 SV=1	RETREG3	5	-0.0597947	-5.89526e-18	1.00717e-17	0.510696	1	1	FALSE	FALSE	FALSE
Q8BFT9	>sp|Q8BFT9|SVOP_MOUSE Synaptic vesicle 2-related protein OS=Mus musculus OX=10090 GN=Svop PE=1 SV=1	SVOP	9	0.182086	0.311915	2.39273e-16	0.0280596	4.09704e-07	1	FALSE	TRUE	FALSE
Q9JIS5	>sp|Q9JIS5|SV2A_MOUSE Synaptic vesicle glycoprotein 2A OS=Mus musculus OX=10090 GN=Sv2a PE=1 SV=1	SV2A	29	-0.0511101	-0.206789	-0.102117	0.645934	0.0161226	0.194394	FALSE	FALSE	FALSE
Q8VDM4	>sp|Q8VDM4|PSMD2_MOUSE 26S proteasome non-ATPase regulatory subunit 2 OS=Mus musculus OX=10090 GN=Psmd2 PE=1 SV=1	PSMD2	50	3.90582e-18	0.0413176	6.12202e-17	1	0.118098	1	FALSE	FALSE	FALSE
Q9Z0J4	>sp|Q9Z0J4|NOS1_MOUSE Nitric oxide synthase 1 OS=Mus musculus OX=10090 GN=Nos1 PE=1 SV=1	NOS1	57	-1.8809e-16	-0.0877816	-0.101663	1	0.39133	0.0146365	FALSE	FALSE	FALSE
P54775	>sp|P54775|PRS6B_MOUSE 26S proteasome regulatory subunit 6B OS=Mus musculus OX=10090 GN=Psmc4 PE=1 SV=2	PSMC4	36	0	0.0246157	0.0107688	1	0.588257	0.86598	FALSE	FALSE	FALSE
Q3UGY8	>sp|Q3UGY8|BIG3_MOUSE Brefeldin A-inhibited guanine nucleotide-exchange protein 3 OS=Mus musculus OX=10090 GN=Arfgef3 PE=1 SV=1	ARFGEF3	47	-0.15898	0.168474	0.338615	9.5256e-08	7.13946e-12	2.19961e-30	TRUE	TRUE	TRUE
O70566	>sp|O70566|DIAP2_MOUSE Protein diaphanous homolog 2 OS=Mus musculus OX=10090 GN=Diaph2 PE=1 SV=2	DIAPH2	24	0.242291	-0.13693	-0.391981	7.54396e-07	0.00586587	2.83873e-18	TRUE	TRUE	TRUE
P35802	>sp|P35802|GPM6A_MOUSE Neuronal membrane glycoprotein M6-a OS=Mus musculus OX=10090 GN=Gpm6a PE=1 SV=1	GPM6A	12	0.177459	0	-0.167155	0.242194	1	0.0819234	FALSE	FALSE	FALSE
Q3V4B5	>sp|Q3V4B5|COMD6_MOUSE COMM domain-containing protein 6 OS=Mus musculus OX=10090 GN=Commd6 PE=1 SV=1	COMMD6	5	1.53334e-20	6.72224e-18	6.47468e-17	1	1	1	FALSE	FALSE	FALSE
Q8R0A5	>sp|Q8R0A5|TCAL3_MOUSE Transcription elongation factor A protein-like 3 OS=Mus musculus OX=10090 GN=Tceal3 PE=1 SV=2	TCEAL3	5	-0.108301	-0.49667	-0.34496	0.542912	0.00781894	0.00777801	FALSE	TRUE	TRUE
Q8K2H2	>sp|Q8K2H2|OTU6B_MOUSE Deubiquitinase OTUD6B OS=Mus musculus OX=10090 GN=Otud6b PE=1 SV=1	OTUD6B	9	0.0501178	0.0635566	-3.072e-18	0.778295	0.522478	1	FALSE	FALSE	FALSE
P19096	>sp|P19096|FAS_MOUSE Fatty acid synthase OS=Mus musculus OX=10090 GN=Fasn PE=1 SV=2	FASN	104	-0.0804979	0.163354	0.237463	9.12756e-06	1.10761e-09	7.63541e-18	FALSE	TRUE	TRUE
Q9Z2D0	>sp|Q9Z2D0|MTMR9_MOUSE Myotubularin-related protein 9 OS=Mus musculus OX=10090 GN=Mtmr9 PE=1 SV=2	MTMR9	15	0	0.0987916	0.138199	1	0.0225662	0.00333391	FALSE	FALSE	TRUE
Q5SRX1	>sp|Q5SRX1|TM1L2_MOUSE TOM1-like protein 2 OS=Mus musculus OX=10090 GN=Tom1l2 PE=1 SV=1	TOM1L2	34	0.0849247	0.197227	0.0576469	0.139565	7.84214e-06	0.270078	FALSE	TRUE	FALSE
Q8K341	>sp|Q8K341|ATAT_MOUSE Alpha-tubulin N-acetyltransferase 1 OS=Mus musculus OX=10090 GN=Atat1 PE=1 SV=1	ATAT1	17	0.21819	0.353187	0.0925557	9.40822e-06	8.97739e-10	0.157325	TRUE	TRUE	FALSE
Q3TXX4	>sp|Q3TXX4|VGLU1_MOUSE Vesicular glutamate transporter 1 OS=Mus musculus OX=10090 GN=Slc17a7 PE=1 SV=2	SLC17A7	18	-5.17274e-18	2.29545e-16	0.0134012	1	1	0.959962	FALSE	FALSE	FALSE
Q6P2B1	>sp|Q6P2B1|TNPO3_MOUSE Transportin-3 OS=Mus musculus OX=10090 GN=Tnpo3 PE=1 SV=1	TNPO3	19	0.00772721	0.0828953	1.18534e-17	1	0.0568016	1	FALSE	FALSE	FALSE
Q8R191	>sp|Q8R191|SNG3_MOUSE Synaptogyrin-3 OS=Mus musculus OX=10090 GN=Syngr3 PE=1 SV=1	SYNGR3	5	0.188022	-0.172445	-0.401317	0.0141221	0.00923273	1.82011e-08	FALSE	TRUE	TRUE
Q61164	>sp|Q61164|CTCF_MOUSE Transcriptional repressor CTCF OS=Mus musculus OX=10090 GN=Ctcf PE=1 SV=2	CTCF	2	0.651555	-2.28819e-15	-0.738516	0.0256406	1	0.00174179	FALSE	FALSE	TRUE
O54916	>sp|O54916|REPS1_MOUSE RalBP1-associated Eps domain-containing protein 1 OS=Mus musculus OX=10090 GN=Reps1 PE=1 SV=2	REPS1	24	0	0.19004	0.15235	1	0.00167947	0.00225711	FALSE	TRUE	TRUE
P11983	>sp|P11983|TCPA_MOUSE T-complex protein 1 subunit alpha OS=Mus musculus OX=10090 GN=Tcp1 PE=1 SV=3	TCP1	42	0	0	5.55558e-16	1	1	1	FALSE	FALSE	FALSE
E0CYK1	>tr|E0CYK1|E0CYK1_MOUSE Synaptopodin (Fragment) OS=Mus musculus OX=10090 GN=Synpo PE=1 SV=1	SYNPO	1	0	0	-1.91253e-17	1	1	1	FALSE	FALSE	FALSE
Q5U4D9	>sp|Q5U4D9|THOC6_MOUSE THO complex subunit 6 homolog OS=Mus musculus OX=10090 GN=Thoc6 PE=1 SV=1	THOC6	9	1.90188e-18	-0.896084	-0.883057	1	3.09441e-13	1.43921e-10	FALSE	TRUE	TRUE
Q9R0M5	>sp|Q9R0M5|TPK1_MOUSE Thiamin pyrophosphokinase 1 OS=Mus musculus OX=10090 GN=Tpk1 PE=1 SV=1	TPK1	1	0	0.287871	0.285766	1	0.17668	0.177587	FALSE	FALSE	FALSE
Q8BHI7	>sp|Q8BHI7|ELOV5_MOUSE Elongation of very long chain fatty acids protein 5 OS=Mus musculus OX=10090 GN=Elovl5 PE=1 SV=1	ELOVL5	1	0	0.133859	0	1	0.453065	1	FALSE	FALSE	FALSE
Q3U7R1	>sp|Q3U7R1|ESYT1_MOUSE Extended synaptotagmin-1 OS=Mus musculus OX=10090 GN=Esyt1 PE=1 SV=2	ESYT1	36	1.06914e-15	0	0	1	1	1	FALSE	FALSE	FALSE
P70202	>sp|P70202|LXN_MOUSE Latexin OS=Mus musculus OX=10090 GN=Lxn PE=1 SV=2	LXN	6	0.349867	0.622014	0.193562	4.67029e-05	1.59434e-12	0.00811656	TRUE	TRUE	TRUE
Q9JMD3	>sp|Q9JMD3|STA10_MOUSE START domain-containing protein 10 OS=Mus musculus OX=10090 GN=Stard10 PE=1 SV=1	STARD10	4	0.524848	0	-0.453537	0.000371539	1	1.10827e-05	TRUE	FALSE	TRUE
Q8C547	>sp|Q8C547|HTR5B_MOUSE HEAT repeat-containing protein 5B OS=Mus musculus OX=10090 GN=Heatr5b PE=1 SV=3	HEATR5B	35	0.0958712	0.0645327	-0.0192559	0.0363633	0.0812684	0.605892	FALSE	FALSE	FALSE
P61166	>sp|P61166|TM258_MOUSE Transmembrane protein 258 OS=Mus musculus OX=10090 GN=Tmem258 PE=1 SV=1	TMEM258	1	0	5.08649e-18	0	1	1	1	FALSE	FALSE	FALSE
O70293	>sp|O70293|GRK6_MOUSE G protein-coupled receptor kinase 6 OS=Mus musculus OX=10090 GN=Grk6 PE=1 SV=1	GRK6	9	0.166922	0.331931	0.109352	0.0916673	0.00112971	0.0832309	FALSE	TRUE	FALSE
Q9QZB9	>sp|Q9QZB9|DCTN5_MOUSE Dynactin subunit 5 OS=Mus musculus OX=10090 GN=Dctn5 PE=1 SV=1	DCTN5	4	8.78612e-18	0.296523	0.267994	1	0.00150035	0.0019702	FALSE	TRUE	TRUE
P70168	>sp|P70168|IMB1_MOUSE Importin subunit beta-1 OS=Mus musculus OX=10090 GN=Kpnb1 PE=1 SV=2	KPNB1	37	0.0570713	0.04839	-4.96082e-16	0.199862	0.113302	1	FALSE	FALSE	FALSE
Q8K0S0	>sp|Q8K0S0|PHYIP_MOUSE Phytanoyl-CoA hydroxylase-interacting protein OS=Mus musculus OX=10090 GN=Phyhip PE=1 SV=1	PHYHIP	11	-5.64585e-17	-0.345979	-0.320509	1	1.66923e-07	4.09155e-08	FALSE	TRUE	TRUE
Q8BGS2	>sp|Q8BGS2|BOLA2_MOUSE BolA-like protein 2 OS=Mus musculus OX=10090 GN=Bola2 PE=1 SV=1	BOLA2	5	1.26249e-16	0.0458237	0.0389815	1	0.703706	0.750541	FALSE	FALSE	FALSE
Q9ERK4	>sp|Q9ERK4|XPO2_MOUSE Exportin-2 OS=Mus musculus OX=10090 GN=Cse1l PE=1 SV=1	CSE1L	41	0.112191	0	-0.0954169	0.00339417	1	0.00125091	TRUE	FALSE	FALSE
Q7TMF3	>sp|Q7TMF3|NDUAC_MOUSE NADH dehydrogenase [ubiquinone] 1 alpha subcomplex subunit 12 OS=Mus musculus OX=10090 GN=Ndufa12 PE=1 SV=2	NDUFA12	20	2.42568e-16	0.0374492	3.80737e-15	1	0.429708	1	FALSE	FALSE	FALSE
P23492	>sp|P23492|PNPH_MOUSE Purine nucleoside phosphorylase OS=Mus musculus OX=10090 GN=Pnp PE=1 SV=2	PNP	16	-6.1237e-18	-0.198985	-0.170485	1	5.77329e-06	0.0433178	FALSE	TRUE	FALSE
Q9DCT1	>sp|Q9DCT1|AKCL2_MOUSE 1,5-anhydro-D-fructose reductase OS=Mus musculus OX=10090 GN=Akr1e2 PE=1 SV=1	AKR1E2	12	0.0553545	0.132863	1.92552e-18	0.366133	0.00779575	1	FALSE	TRUE	FALSE
Q8BNW9	>sp|Q8BNW9|KBTBB_MOUSE Kelch repeat and BTB domain-containing protein 11 OS=Mus musculus OX=10090 GN=Kbtbd11 PE=1 SV=3	KBTBD11	24	0	-0.478675	-0.465499	1	4.59785e-21	7.4705e-22	FALSE	TRUE	TRUE
Q9JHU9	>sp|Q9JHU9|INO1_MOUSE Inositol-3-phosphate synthase 1 OS=Mus musculus OX=10090 GN=Isyna1 PE=1 SV=1	ISYNA1	11	0.23876	0.402497	0.138662	4.26593e-05	2.81079e-09	0.0154734	TRUE	TRUE	FALSE
Q8VI75	>sp|Q8VI75|IPO4_MOUSE Importin-4 OS=Mus musculus OX=10090 GN=Ipo4 PE=1 SV=1	IPO4	26	0.196754	2.18895e-13	-0.182828	0.00231169	1	0.000535027	TRUE	FALSE	TRUE
Q64674	>sp|Q64674|SPEE_MOUSE Spermidine synthase OS=Mus musculus OX=10090 GN=Srm PE=1 SV=1	SRM	13	0.168497	0.0792527	-0.0179207	0.0872588	0.283036	0.877546	FALSE	FALSE	FALSE
Q0VBF8	>sp|Q0VBF8|STUM_MOUSE Protein stum homolog OS=Mus musculus OX=10090 GN=Stum PE=1 SV=1	STUM	4	0.108426	0.544798	0.347128	0.392901	2.89996e-05	8.47178e-05	FALSE	TRUE	TRUE
P97441	>sp|P97441|ZNT3_MOUSE Probable proton-coupled zinc antiporter SLC30A3 OS=Mus musculus OX=10090 GN=Slc30a3 PE=1 SV=1	SLC30A3	8	-0.297199	-0.883045	-0.567222	0.0324275	8.91507e-13	2.64965e-13	FALSE	TRUE	TRUE
B1B0B8	>tr|B1B0B8|B1B0B8_MOUSE DnaJ heat shock protein family (Hsp40) member C6 (Fragment) OS=Mus musculus OX=10090 GN=Dnajc6 PE=1 SV=1	DNAJC6	2	0	0.0821587	0.18214	1	0.720619	0.299651	FALSE	FALSE	FALSE
P49070	>sp|P49070|CAMLG_MOUSE Guided entry of tail-anchored proteins factor CAMLG OS=Mus musculus OX=10090 GN=Camlg PE=1 SV=2	CAMLG	10	0	-0.0307905	-3.65307e-17	1	0.62767	1	FALSE	FALSE	FALSE
Q8C033	>sp|Q8C033|ARHGA_MOUSE Rho guanine nucleotide exchange factor 10 OS=Mus musculus OX=10090 GN=Arhgef10 PE=1 SV=2	ARHGEF10	14	-0.23721	0.825633	1.04282	0.00274705	2.44574e-18	1.94453e-24	TRUE	TRUE	TRUE
A2APX8	>sp|A2APX8|SCN1A_MOUSE Sodium channel protein type 1 subunit alpha OS=Mus musculus OX=10090 GN=Scn1a PE=1 SV=1	SCN1A	25	-5.6292e-17	0.387094	0.382856	1	9.53248e-07	8.36291e-15	FALSE	TRUE	TRUE
Q60864	>sp|Q60864|STIP1_MOUSE Stress-induced-phosphoprotein 1 OS=Mus musculus OX=10090 GN=Stip1 PE=1 SV=1	STIP1	47	0.0590673	0.105239	2.03514e-16	0.221934	0.00296701	1	FALSE	TRUE	FALSE
Q8R1X6	>sp|Q8R1X6|SPART_MOUSE Spartin OS=Mus musculus OX=10090 GN=Spart PE=1 SV=1	SPART	15	-0.123138	0.314803	0.455009	0.0281277	6.73936e-09	3.26566e-15	FALSE	TRUE	TRUE
Q62448	>sp|Q62448|IF4G2_MOUSE Eukaryotic translation initiation factor 4 gamma 2 OS=Mus musculus OX=10090 GN=Eif4g2 PE=1 SV=2	EIF4G2	33	-2.21579e-17	-0.102554	-0.0431507	1	0.000461714	0.297957	FALSE	TRUE	FALSE
Q8VCT3	>sp|Q8VCT3|AMPB_MOUSE Aminopeptidase B OS=Mus musculus OX=10090 GN=Rnpep PE=1 SV=2	RNPEP	23	0.170779	-0.0968405	-0.282922	3.4597e-05	0.00142459	1.22975e-19	TRUE	FALSE	TRUE
A2AJI0	>sp|A2AJI0|MA7D1_MOUSE MAP7 domain-containing protein 1 OS=Mus musculus OX=10090 GN=Map7d1 PE=1 SV=1	MAP7D1	26	1.61195e-16	0.234367	0.208358	1	0.00086074	0.00029769	FALSE	TRUE	TRUE
Q3TES0	>sp|Q3TES0|IQEC3_MOUSE IQ motif and SEC7 domain-containing protein 3 OS=Mus musculus OX=10090 GN=Iqsec3 PE=1 SV=1	IQSEC3	27	-0.453127	0.106236	0.586331	1.10614e-16	0.0946029	3.19411e-14	TRUE	FALSE	TRUE
Q6NSQ9	>sp|Q6NSQ9|G6PC3_MOUSE Glucose-6-phosphatase 3 OS=Mus musculus OX=10090 GN=G6pc3 PE=1 SV=1	G6PC3	1	0.280145	0.441214	0	0.273469	0.0144699	1	FALSE	FALSE	FALSE
Q8R5C5	>sp|Q8R5C5|ACTY_MOUSE Beta-centractin OS=Mus musculus OX=10090 GN=Actr1b PE=1 SV=1	ACTR1B	13	9.7069e-18	0.203528	0.129415	1	0.00277163	0.0173019	FALSE	TRUE	FALSE
P61164	>sp|P61164|ACTZ_MOUSE Alpha-centractin OS=Mus musculus OX=10090 GN=Actr1a PE=1 SV=1	ACTR1A	25	0.0723829	0.230302	0.0767167	0.145178	8.29482e-07	0.0456532	FALSE	TRUE	FALSE
P61979	>sp|P61979|HNRPK_MOUSE Heterogeneous nuclear ribonucleoprotein K OS=Mus musculus OX=10090 GN=Hnrnpk PE=1 SV=1	HNRNPK	35	0.0961247	-0.568178	-0.670099	0.0396838	1.77953e-39	5.31842e-55	FALSE	TRUE	TRUE
Q8BHL3	>sp|Q8BHL3|TB10B_MOUSE TBC1 domain family member 10B OS=Mus musculus OX=10090 GN=Tbc1d10b PE=1 SV=2	TBC1D10B	29	-0.148837	0.209935	0.388754	0.107992	0.00192708	1.25782e-06	FALSE	TRUE	TRUE
Q9D554	>sp|Q9D554|SF3A3_MOUSE Splicing factor 3A subunit 3 OS=Mus musculus OX=10090 GN=Sf3a3 PE=1 SV=2	SF3A3	21	0.193566	-0.522743	-0.736867	4.11035e-05	4.03281e-13	3.99777e-18	TRUE	TRUE	TRUE
O35345	>sp|O35345|IMA7_MOUSE Importin subunit alpha-7 OS=Mus musculus OX=10090 GN=Kpna6 PE=1 SV=2	KPNA6	10	0	0.140619	0.204122	1	0.0951924	0.0148403	FALSE	FALSE	FALSE
Q8K2C9	>sp|Q8K2C9|HACD3_MOUSE Very-long-chain (3R)-3-hydroxyacyl-CoA dehydratase 3 OS=Mus musculus OX=10090 GN=Hacd3 PE=1 SV=2	HACD3	15	-0.18971	-0.235296	-8.37306e-17	0.000462468	4.78415e-06	1	TRUE	TRUE	FALSE
P41216	>sp|P41216|ACSL1_MOUSE Long-chain-fatty-acid--CoA ligase 1 OS=Mus musculus OX=10090 GN=Acsl1 PE=1 SV=2	ACSL1	31	-0.0260723	2.49433e-16	0.0523309	0.437655	1	0.0331995	FALSE	FALSE	FALSE
Q8BG05	>sp|Q8BG05|ROA3_MOUSE Heterogeneous nuclear ribonucleoprotein A3 OS=Mus musculus OX=10090 GN=Hnrnpa3 PE=1 SV=1	HNRNPA3	33	-4.07722e-16	-0.954809	-0.896669	1	5.84973e-20	9.55567e-25	FALSE	TRUE	TRUE
Q9Z0P4	>sp|Q9Z0P4|PALM_MOUSE Paralemmin-1 OS=Mus musculus OX=10090 GN=Palm PE=1 SV=1	PALM	35	0.144299	1.04314e-15	-7.89564e-07	0.0625233	1	1	FALSE	FALSE	FALSE
Q02257	>sp|Q02257|PLAK_MOUSE Junction plakoglobin OS=Mus musculus OX=10090 GN=Jup PE=1 SV=3	JUP	23	-5.31335e-16	-2.20046e-16	1.05976e-15	1	1	1	FALSE	FALSE	FALSE
Q99M08	>sp|Q99M08|CD003_MOUSE Uncharacterized protein C4orf3 homolog OS=Mus musculus OX=10090 PE=1 SV=1	-	2	0	0.162751	0.252872	1	0.257648	0.0809961	FALSE	FALSE	FALSE
Q3UMQ8	>sp|Q3UMQ8|NAF1_MOUSE H/ACA ribonucleoprotein complex non-core subunit NAF1 OS=Mus musculus OX=10090 GN=Naf1 PE=1 SV=2	NAF1	4	0.179102	6.70624e-19	-0.0579226	0.212183	1	0.672732	FALSE	FALSE	FALSE
Q9CRB0	>sp|Q9CRB0|SNX24_MOUSE Sorting nexin-24 OS=Mus musculus OX=10090 GN=Snx24 PE=1 SV=1	SNX24	4	0	0	7.11134e-19	1	1	1	FALSE	FALSE	FALSE
Q8BFY9	>sp|Q8BFY9|TNPO1_MOUSE Transportin-1 OS=Mus musculus OX=10090 GN=Tnpo1 PE=1 SV=2	TNPO1	13	0	-0.0975999	-0.0334141	1	0.269961	0.696611	FALSE	FALSE	FALSE
Q9R1P3	>sp|Q9R1P3|PSB2_MOUSE Proteasome subunit beta type-2 OS=Mus musculus OX=10090 GN=Psmb2 PE=1 SV=1	PSMB2	16	0.193722	9.37283e-19	-0.207124	0.0329847	1	0.0048439	FALSE	FALSE	TRUE
Q62083	>sp|Q62083|PICK1_MOUSE PRKCA-binding protein OS=Mus musculus OX=10090 GN=Pick1 PE=1 SV=2	PICK1	12	0.170012	0.130681	0	0.00330991	0.0115808	1	TRUE	FALSE	FALSE
A0A5F8MQA2	>tr|A0A5F8MQA2|A0A5F8MQA2_MOUSE Discs large MAGUK scaffold protein 2 (Fragment) OS=Mus musculus OX=10090 GN=Dlg2 PE=1 SV=1	DLG2	1	9.75975e-21	0.267983	0	1	0.304079	1	FALSE	FALSE	FALSE
Q9D1C8	>sp|Q9D1C8|VPS28_MOUSE Vacuolar protein sorting-associated protein 28 homolog OS=Mus musculus OX=10090 GN=Vps28 PE=1 SV=1	VPS28	8	0.322967	0.284374	-2.11145e-18	0.208967	0.0481279	1	FALSE	FALSE	FALSE
O88456	>sp|O88456|CPNS1_MOUSE Calpain small subunit 1 OS=Mus musculus OX=10090 GN=Capns1 PE=1 SV=2	CAPNS1	13	0.0565621	0.190654	3.13392e-18	0.595426	0.00809443	1	FALSE	TRUE	FALSE
Q8BGB5	>sp|Q8BGB5|LIMD2_MOUSE LIM domain-containing protein 2 OS=Mus musculus OX=10090 GN=Limd2 PE=1 SV=1	LIMD2	3	0	-0.134949	-0.18048	1	0.439218	0.814861	FALSE	FALSE	FALSE
Q9D6G9	>sp|Q9D6G9|CKLF5_MOUSE CKLF-like MARVEL transmembrane domain-containing protein 5 OS=Mus musculus OX=10090 GN=Cmtm5 PE=1 SV=1	CMTM5	4	-5.2561e-19	0.0723246	0.0827848	1	0.575633	0.628246	FALSE	FALSE	FALSE
Q80U95	>sp|Q80U95|UBE3C_MOUSE Ubiquitin-protein ligase E3C OS=Mus musculus OX=10090 GN=Ube3c PE=1 SV=2	UBE3C	33	-0.0651413	0.194836	0.272902	0.0613035	9.0212e-15	5.86961e-18	FALSE	TRUE	TRUE
P70362	>sp|P70362|UFD1_MOUSE Ubiquitin recognition factor in ER-associated degradation protein 1 OS=Mus musculus OX=10090 GN=Ufd1 PE=1 SV=2	UFD1	12	-3.20277e-16	1.47541e-17	0.0150747	1	1	0.813149	FALSE	FALSE	FALSE
Q9QXY6	>sp|Q9QXY6|EHD3_MOUSE EH domain-containing protein 3 OS=Mus musculus OX=10090 GN=Ehd3 PE=1 SV=2	EHD3	58	-0.102389	-0.0640411	2.21359e-16	0.000282196	0.00997452	1	TRUE	FALSE	FALSE
Q9WVK4	>sp|Q9WVK4|EHD1_MOUSE EH domain-containing protein 1 OS=Mus musculus OX=10090 GN=Ehd1 PE=1 SV=1	EHD1	29	-0.511268	-0.3827	0.123997	5.64474e-18	4.95051e-16	3.59666e-05	TRUE	TRUE	TRUE
Q9CX30	>sp|Q9CX30|YIF1B_MOUSE Protein YIF1B OS=Mus musculus OX=10090 GN=Yif1b PE=1 SV=2	YIF1B	6	0.0746508	-0.143204	-0.295202	0.49953	0.0707161	1.84308e-05	FALSE	FALSE	TRUE
Q8BVL3	>sp|Q8BVL3|SNX17_MOUSE Sorting nexin-17 OS=Mus musculus OX=10090 GN=Snx17 PE=1 SV=2	SNX17	13	-1.70422e-17	-0.0337226	-5.57782e-18	1	0.385629	1	FALSE	FALSE	FALSE
P62500	>sp|P62500|T22D1_MOUSE TSC22 domain family protein 1 OS=Mus musculus OX=10090 GN=Tsc22d1 PE=1 SV=2	TSC22D1	8	-0.0885694	0.280693	0.428249	0.262861	0.000194974	3.01881e-08	FALSE	TRUE	TRUE
Q8C0E9	>tr|Q8C0E9|Q8C0E9_MOUSE Pleckstrin and Sec7 domain containing 3 OS=Mus musculus OX=10090 GN=Psd3 PE=1 SV=1	PSD3	1	3.19673e-20	0.945828	0.599465	1	0.00448207	0.0750688	FALSE	TRUE	FALSE
Q9CVB6	>sp|Q9CVB6|ARPC2_MOUSE Actin-related protein 2/3 complex subunit 2 OS=Mus musculus OX=10090 GN=Arpc2 PE=1 SV=3	ARPC2	37	0.186869	0.103263	-0.0754852	0.0415608	0.10884	0.137342	FALSE	FALSE	FALSE
Q8VHQ9	>sp|Q8VHQ9|ACO11_MOUSE Acyl-coenzyme A thioesterase 11 OS=Mus musculus OX=10090 GN=Acot11 PE=1 SV=1	ACOT11	19	-0.166477	-0.173356	-6.65504e-18	0.0424419	0.00770579	1	FALSE	TRUE	FALSE
Q9CR60	>sp|Q9CR60|GOT1B_MOUSE Vesicle transport protein GOT1B OS=Mus musculus OX=10090 GN=Golt1b PE=1 SV=1	GOLT1B	4	0.034722	-0.152007	-0.329531	1	0.234688	0.0256566	FALSE	FALSE	FALSE
Q8BXQ8	>sp|Q8BXQ8|FA53C_MOUSE Protein FAM53C OS=Mus musculus OX=10090 GN=Fam53c PE=1 SV=1	FAM53C	2	-1.52966e-19	0	0	1	1	1	FALSE	FALSE	FALSE
Q5DU41	>sp|Q5DU41|LRC8B_MOUSE Volume-regulated anion channel subunit LRRC8B OS=Mus musculus OX=10090 GN=Lrrc8b PE=1 SV=3	LRRC8B	12	0	0.184215	0.220306	1	0.000142046	1.6105e-05	FALSE	TRUE	TRUE
Q3TXS7	>sp|Q3TXS7|PSMD1_MOUSE 26S proteasome non-ATPase regulatory subunit 1 OS=Mus musculus OX=10090 GN=Psmd1 PE=1 SV=1	PSMD1	40	0.0369012	0.0190675	-1.22675e-16	0.220732	0.475265	1	FALSE	FALSE	FALSE
P35803	>sp|P35803|GPM6B_MOUSE Neuronal membrane glycoprotein M6-b OS=Mus musculus OX=10090 GN=Gpm6b PE=1 SV=2	GPM6B	19	0	5.30708e-15	7.14628e-16	1	1	1	FALSE	FALSE	FALSE
Q921N6	>sp|Q921N6|DDX27_MOUSE Probable ATP-dependent RNA helicase DDX27 OS=Mus musculus OX=10090 GN=Ddx27 PE=1 SV=3	DDX27	2	2.08969e-16	-0.41687	-0.73561	1	0.0374811	0.00144401	FALSE	FALSE	TRUE
Q9CQW2	>sp|Q9CQW2|ARL8B_MOUSE ADP-ribosylation factor-like protein 8B OS=Mus musculus OX=10090 GN=Arl8b PE=1 SV=1	ARL8B	17	-0.0424872	0.0818857	0.164713	0.757329	0.0852784	0.0468445	FALSE	FALSE	FALSE
Q920M7	>sp|Q920M7|SYT17_MOUSE Synaptotagmin-17 OS=Mus musculus OX=10090 GN=Syt17 PE=1 SV=1	SYT17	24	0.12438	-0.225503	-0.453992	0.3781	0.049751	1.01975e-14	FALSE	FALSE	TRUE
Q9QXL2	>sp|Q9QXL2|KI21A_MOUSE Kinesin-like protein KIF21A OS=Mus musculus OX=10090 GN=Kif21a PE=1 SV=2	KIF21A	48	0.178655	0.357693	0.164373	5.63417e-05	5.26898e-29	1.12862e-05	TRUE	TRUE	TRUE
O35737	>sp|O35737|HNRH1_MOUSE Heterogeneous nuclear ribonucleoprotein H OS=Mus musculus OX=10090 GN=Hnrnph1 PE=1 SV=3	HNRNPH1	11	0.20695	-0.655504	-0.885686	0.138378	4.95622e-08	1.37643e-14	FALSE	TRUE	TRUE
Q9JLN9	>sp|Q9JLN9|MTOR_MOUSE Serine/threonine-protein kinase mTOR OS=Mus musculus OX=10090 GN=Mtor PE=1 SV=2	MTOR	93	0.0151797	0.150294	0.0745687	0.962889	6.05911e-09	0.0544722	FALSE	TRUE	FALSE
B2RW11	>tr|B2RW11|B2RW11_MOUSE Ankyrin repeat domain 34A OS=Mus musculus OX=10090 GN=Ankrd34a PE=1 SV=1	ANKRD34A	13	0.197575	0.226383	6.06784e-17	0.0262361	0.00435843	1	FALSE	TRUE	FALSE
Q9QXA5	>sp|Q9QXA5|LSM4_MOUSE U6 snRNA-associated Sm-like protein LSm4 OS=Mus musculus OX=10090 GN=Lsm4 PE=1 SV=1	LSM4	4	0.354421	-0.037679	-0.609017	0.151399	0.919234	4.14236e-05	FALSE	FALSE	TRUE
B2RWC4	>tr|B2RWC4|B2RWC4_MOUSE Gm88 protein OS=Mus musculus OX=10090 GN=Lrrc73 PE=1 SV=1	LRRC73	6	0.332491	4.51588e-17	-0.164597	0.0263085	1	0.131898	FALSE	FALSE	FALSE
Q9QUR6	>sp|Q9QUR6|PPCE_MOUSE Prolyl endopeptidase OS=Mus musculus OX=10090 GN=Prep PE=1 SV=1	PREP	33	4.57383e-16	0.114265	0.0161483	1	0.00761946	0.806868	FALSE	TRUE	FALSE
Q923F1	>tr|Q923F1|Q923F1_MOUSE Methylosome subunit pICln OS=Mus musculus OX=10090 GN=Clns1a PE=1 SV=1	CLNS1A	2	3.6185e-15	0.0372606	0	1	0.972505	1	FALSE	FALSE	FALSE
P80318	>sp|P80318|TCPG_MOUSE T-complex protein 1 subunit gamma OS=Mus musculus OX=10090 GN=Cct3 PE=1 SV=1	CCT3	43	-0.0611367	1.22222e-05	0.0965802	0.068493	1	0.000195574	FALSE	FALSE	FALSE
P80313	>sp|P80313|TCPH_MOUSE T-complex protein 1 subunit eta OS=Mus musculus OX=10090 GN=Cct7 PE=1 SV=1	CCT7	37	-1.74735e-16	4.29959e-16	0.0427602	1	1	0.169131	FALSE	FALSE	FALSE
Q99KQ4	>sp|Q99KQ4|NAMPT_MOUSE Nicotinamide phosphoribosyltransferase OS=Mus musculus OX=10090 GN=Nampt PE=1 SV=1	NAMPT	25	-0.125708	-0.0128854	0.0278503	0.0307694	0.891687	0.668277	FALSE	FALSE	FALSE
Q8CAY6	>sp|Q8CAY6|THIC_MOUSE Acetyl-CoA acetyltransferase, cytosolic OS=Mus musculus OX=10090 GN=Acat2 PE=1 SV=2	ACAT2	19	-0.0975621	0	0.0627809	0.179407	1	0.27117	FALSE	FALSE	FALSE
P62849	>sp|P62849|RS24_MOUSE Small ribosomal subunit protein eS24 OS=Mus musculus OX=10090 GN=Rps24 PE=1 SV=1	RPS24	6	-1.16222e-16	-0.588794	-0.477321	1	0.00339804	0.000962973	FALSE	TRUE	TRUE
Q9Z0H4	>sp|Q9Z0H4|CELF2_MOUSE CUGBP Elav-like family member 2 OS=Mus musculus OX=10090 GN=Celf2 PE=1 SV=1	CELF2	19	-0.149682	-0.640156	-0.466463	0.0181308	1.05067e-21	1.95437e-12	FALSE	TRUE	TRUE
P28659	>sp|P28659|CELF1_MOUSE CUGBP Elav-like family member 1 OS=Mus musculus OX=10090 GN=Celf1 PE=1 SV=2	CELF1	10	0.0994707	-0.713627	-0.936099	0.441215	1.06399e-07	4.66663e-13	FALSE	TRUE	TRUE
Q80W47	>sp|Q80W47|WIPI2_MOUSE WD repeat domain phosphoinositide-interacting protein 2 OS=Mus musculus OX=10090 GN=Wipi2 PE=1 SV=1	WIPI2	11	0	0.0251413	0.0888181	1	0.625289	0.0529035	FALSE	FALSE	FALSE
Q8R016	>sp|Q8R016|BLMH_MOUSE Bleomycin hydrolase OS=Mus musculus OX=10090 GN=Blmh PE=1 SV=1	BLMH	19	0	-0.115081	-0.0746222	1	0.0342264	0.140101	FALSE	FALSE	FALSE
Q9D1G1	>sp|Q9D1G1|RAB1B_MOUSE Ras-related protein Rab-1B OS=Mus musculus OX=10090 GN=Rab1b PE=1 SV=1	RAB1B	19	-0.157039	0.0421796	0.26531	0.00775199	0.423491	5.99682e-09	TRUE	FALSE	TRUE
Q9JII5	>sp|Q9JII5|DAZP1_MOUSE DAZ-associated protein 1 OS=Mus musculus OX=10090 GN=Dazap1 PE=1 SV=2	DAZAP1	7	0.0767198	-0.377335	-0.492291	0.523529	3.50284e-05	4.22457e-08	FALSE	TRUE	TRUE
Q9D7A8	>sp|Q9D7A8|ARMC1_MOUSE Armadillo repeat-containing protein 1 OS=Mus musculus OX=10090 GN=Armc1 PE=1 SV=1	ARMC1	12	0.0820886	-0.0966859	-0.208521	0.0880602	0.00352107	4.78609e-08	FALSE	FALSE	TRUE
Q4KML4	>sp|Q4KML4|ABRAL_MOUSE Costars family protein ABRACL OS=Mus musculus OX=10090 GN=Abracl PE=1 SV=1	ABRACL	3	0.694242	1.30479	0.591619	0.000312776	6.9138e-13	7.23524e-06	TRUE	TRUE	TRUE
Q9DB60	>sp|Q9DB60|PXL2B_MOUSE Prostamide/prostaglandin F synthase OS=Mus musculus OX=10090 GN=Prxl2b PE=1 SV=1	PRXL2B	12	4.77467e-17	0.0191309	0	1	0.8927	1	FALSE	FALSE	FALSE
P97390	>sp|P97390|VPS45_MOUSE Vacuolar protein sorting-associated protein 45 OS=Mus musculus OX=10090 GN=Vps45 PE=1 SV=1	VPS45	33	-2.23763e-14	-0.0265525	-0.011562	1	0.337778	0.634383	FALSE	FALSE	FALSE
D3Z3B8	>tr|D3Z3B8|D3Z3B8_MOUSE Discs large MAGUK scaffold protein 1 OS=Mus musculus OX=10090 GN=Dlg1 PE=1 SV=1	DLG1	5	0.641259	0.15886	-0.433754	2.912e-09	0.0363579	7.80043e-07	TRUE	FALSE	TRUE
Q99PI5	>sp|Q99PI5|LPIN2_MOUSE Phosphatidate phosphatase LPIN2 OS=Mus musculus OX=10090 GN=Lpin2 PE=1 SV=2	LPIN2	9	0.114925	0.0163333	-0.00866134	0.225183	0.861621	1	FALSE	FALSE	FALSE
Q62245	>sp|Q62245|SOS1_MOUSE Son of sevenless homolog 1 OS=Mus musculus OX=10090 GN=Sos1 PE=1 SV=2	SOS1	40	-0.0202316	0.161405	0.207122	0.736781	4.05886e-05	4.67359e-05	FALSE	TRUE	TRUE
Q8JZQ9	>sp|Q8JZQ9|EIF3B_MOUSE Eukaryotic translation initiation factor 3 subunit B OS=Mus musculus OX=10090 GN=Eif3b PE=1 SV=1	EIF3B	36	-0.0147048	-0.246378	-0.180125	0.991078	9.6797e-22	0.00109052	FALSE	TRUE	TRUE
Q99LM2	>sp|Q99LM2|CK5P3_MOUSE CDK5 regulatory subunit-associated protein 3 OS=Mus musculus OX=10090 GN=Cdk5rap3 PE=1 SV=1	CDK5RAP3	13	-8.71625e-19	0	0.0432035	1	1	0.326632	FALSE	FALSE	FALSE
Q8BQZ5	>sp|Q8BQZ5|CPSF4_MOUSE Cleavage and polyadenylation specificity factor subunit 4 OS=Mus musculus OX=10090 GN=Cpsf4 PE=2 SV=1	CPSF4	1	2.98557e-19	-0.579807	-0.886103	1	0.00868344	2.05267e-05	FALSE	TRUE	TRUE
Q9R0P9	>sp|Q9R0P9|UCHL1_MOUSE Ubiquitin carboxyl-terminal hydrolase isozyme L1 OS=Mus musculus OX=10090 GN=Uchl1 PE=1 SV=1	UCHL1	22	-2.5019e-17	0.13334	0.15348	1	0.176164	0.00806997	FALSE	FALSE	TRUE
Q9CQR2	>sp|Q9CQR2|RS21_MOUSE Small ribosomal subunit protein eS21 OS=Mus musculus OX=10090 GN=Rps21 PE=1 SV=1	RPS21	11	-4.43504e-15	-0.0107304	-2.16632e-18	1	1	1	FALSE	FALSE	FALSE
Q9CPX6	>sp|Q9CPX6|ATG3_MOUSE Ubiquitin-like-conjugating enzyme ATG3 OS=Mus musculus OX=10090 GN=Atg3 PE=1 SV=1	ATG3	8	4.03419e-18	0.0842178	0.00932269	1	0.0881445	0.933962	FALSE	FALSE	FALSE
P0C8K7	>sp|P0C8K7|SMIM1_MOUSE Small integral membrane protein 1 OS=Mus musculus OX=10090 GN=Smim1 PE=1 SV=1	SMIM1	1	0	0.859439	0.716204	1	0.00321477	0.0363997	FALSE	TRUE	FALSE
P43277	>sp|P43277|H13_MOUSE Histone H1.3 OS=Mus musculus OX=10090 GN=H1-3 PE=1 SV=2	H1-3	5	2.57061e-16	-1.53017	-1.51483	1	1.0206e-24	3.58388e-10	FALSE	TRUE	TRUE
Q8K3W0	>sp|Q8K3W0|BABA2_MOUSE BRISC and BRCA1-A complex member 2 OS=Mus musculus OX=10090 GN=Babam2 PE=1 SV=2	BABAM2	10	0.188586	0.245696	7.85227e-15	0.000962459	4.04908e-06	1	TRUE	TRUE	FALSE
Q9Z1G3	>sp|Q9Z1G3|VATC1_MOUSE V-type proton ATPase subunit C 1 OS=Mus musculus OX=10090 GN=Atp6v1c1 PE=1 SV=4	ATP6V1C1	46	1.80371e-16	0.065194	0.0130521	1	0.192761	0.720051	FALSE	FALSE	FALSE
Q91W69	>sp|Q91W69|EPN3_MOUSE Epsin-3 OS=Mus musculus OX=10090 GN=Epn3 PE=1 SV=1	EPN3	2	-2.46618e-19	0	0	1	1	1	FALSE	FALSE	FALSE
P17742	>sp|P17742|PPIA_MOUSE Peptidyl-prolyl cis-trans isomerase A OS=Mus musculus OX=10090 GN=Ppia PE=1 SV=2	PPIA	23	-8.60657e-16	-1.52331e-16	0	1	1	1	FALSE	FALSE	FALSE
P62482	>sp|P62482|KCAB2_MOUSE Voltage-gated potassium channel subunit beta-2 OS=Mus musculus OX=10090 GN=Kcnab2 PE=1 SV=1	KCNAB2	25	-0.0702805	0.399559	0.491484	0.238034	2.37317e-15	1.38615e-29	FALSE	TRUE	TRUE
Q8BXL7	>sp|Q8BXL7|ARFRP_MOUSE ADP-ribosylation factor-related protein 1 OS=Mus musculus OX=10090 GN=Arfrp1 PE=1 SV=2	ARFRP1	2	-0.181955	-0.115876	-3.5556e-18	0.149268	0.298718	1	FALSE	FALSE	FALSE
Q9JKF1	>sp|Q9JKF1|IQGA1_MOUSE Ras GTPase-activating-like protein IQGAP1 OS=Mus musculus OX=10090 GN=Iqgap1 PE=1 SV=2	IQGAP1	33	0.171618	-4.24439e-16	-0.228289	0.00436043	1	2.7295e-07	TRUE	FALSE	TRUE
Q8BTY8	>sp|Q8BTY8|SCFD2_MOUSE Sec1 family domain-containing protein 2 OS=Mus musculus OX=10090 GN=Scfd2 PE=1 SV=1	SCFD2	15	-0.162377	-1.58175e-16	0.141668	0.000566084	1	0.000551212	TRUE	FALSE	TRUE
P70441	>sp|P70441|NHRF1_MOUSE Na(+)/H(+) exchange regulatory cofactor NHE-RF1 OS=Mus musculus OX=10090 GN=Nherf1 PE=1 SV=3	NHERF1	34	0	-0.112265	-6.01745e-05	1	0.114261	1	FALSE	FALSE	FALSE
Q9JI90	>sp|Q9JI90|RNF14_MOUSE E3 ubiquitin-protein ligase RNF14 OS=Mus musculus OX=10090 GN=Rnf14 PE=1 SV=2	RNF14	11	-0.185738	0.0266313	0.276047	0.000718138	0.660829	3.31655e-08	TRUE	FALSE	TRUE
P56212	>sp|P56212|ARP19_MOUSE cAMP-regulated phosphoprotein 19 OS=Mus musculus OX=10090 GN=Arpp19 PE=1 SV=2	ARPP19	2	7.185e-16	0.288459	0.275648	1	0.370687	0.244955	FALSE	FALSE	FALSE
D6RFU9	>tr|D6RFU9|D6RFU9_MOUSE Synaptophysin-like protein OS=Mus musculus OX=10090 GN=Sypl PE=1 SV=1	SYPL	2	-0.287698	0.687413	1.08813	0.31867	0.013854	8.48339e-06	FALSE	FALSE	TRUE
Q8BI08	>sp|Q8BI08|MAL2_MOUSE Protein MAL2 OS=Mus musculus OX=10090 GN=Mal2 PE=1 SV=1	MAL2	2	0.963303	0.752051	-0.168132	1.06644e-06	1.2781e-10	0.312917	TRUE	TRUE	FALSE
P61294	>sp|P61294|RAB6B_MOUSE Ras-related protein Rab-6B OS=Mus musculus OX=10090 GN=Rab6b PE=1 SV=1	RAB6B	22	-0.00758297	0.155274	0.2029	1	4.08987e-05	1.25394e-09	FALSE	TRUE	TRUE
P41105	>sp|P41105|RL28_MOUSE Large ribosomal subunit protein eL28 OS=Mus musculus OX=10090 GN=Rpl28 PE=1 SV=2	RPL28	6	-0.681214	-0.463791	2.48134e-16	0.000912978	0.0193271	1	TRUE	FALSE	FALSE
P48024	>sp|P48024|EIF1_MOUSE Eukaryotic translation initiation factor 1 OS=Mus musculus OX=10090 GN=Eif1 PE=1 SV=2	EIF1	6	1.27618e-18	-1.905e-17	-5.65495e-15	1	1	1	FALSE	FALSE	FALSE
Q8BL86	>sp|Q8BL86|MBLC2_MOUSE Acyl-coenzyme A thioesterase MBLAC2 OS=Mus musculus OX=10090 GN=Mblac2 PE=1 SV=2	MBLAC2	10	0.0701737	-2.20734e-17	-0.153477	0.154734	1	0.00364719	FALSE	FALSE	TRUE
A0A0R4J0U7	>tr|A0A0R4J0U7|A0A0R4J0U7_MOUSE COMM domain-containing protein 5 OS=Mus musculus OX=10090 GN=Commd5 PE=1 SV=1	COMMD5	1	0	0	0	1	1	1	FALSE	FALSE	FALSE
Q8BFS6	>sp|Q8BFS6|CPPED_MOUSE Serine/threonine-protein phosphatase CPPED1 OS=Mus musculus OX=10090 GN=Cpped1 PE=1 SV=1	CPPED1	6	0	-0.105969	-0.184529	1	0.0474542	0.0202632	FALSE	FALSE	FALSE
Q80ZX0	>tr|Q80ZX0|Q80ZX0_MOUSE Sec24 related gene family, member B (S. cerevisiae) OS=Mus musculus OX=10090 GN=Sec24b PE=1 SV=1	SEC24B	25	0	-0.0629874	-0.0940901	1	0.0502317	0.00156262	FALSE	FALSE	FALSE
Q62442	>sp|Q62442|VAMP1_MOUSE Vesicle-associated membrane protein 1 OS=Mus musculus OX=10090 GN=Vamp1 PE=1 SV=1	VAMP1	7	0.0977085	0.650051	0.403601	0.707244	1.05234e-05	0.0132964	FALSE	TRUE	FALSE
P58137	>sp|P58137|ACOT8_MOUSE Acyl-coenzyme A thioesterase 8 OS=Mus musculus OX=10090 GN=Acot8 PE=1 SV=1	ACOT8	7	2.72812e-18	0	5.67878e-16	1	1	1	FALSE	FALSE	FALSE
P35585	>sp|P35585|AP1M1_MOUSE AP-1 complex subunit mu-1 OS=Mus musculus OX=10090 GN=Ap1m1 PE=1 SV=3	AP1M1	24	1.45443e-13	0.0189141	-3.00053e-16	1	0.51645	1	FALSE	FALSE	FALSE
Q8BZ09	>sp|Q8BZ09|ODC_MOUSE Mitochondrial 2-oxodicarboxylate carrier OS=Mus musculus OX=10090 GN=Slc25a21 PE=1 SV=1	SLC25A21	3	-0.0150909	-0.195074	-2.52836e-16	1	0.551827	1	FALSE	FALSE	FALSE
P61804	>sp|P61804|DAD1_MOUSE Dolichyl-diphosphooligosaccharide--protein glycosyltransferase subunit DAD1 OS=Mus musculus OX=10090 GN=Dad1 PE=1 SV=3	DAD1	4	8.05758e-15	1.38867e-20	0	1	1	1	FALSE	FALSE	FALSE
P63044	>sp|P63044|VAMP2_MOUSE Vesicle-associated membrane protein 2 OS=Mus musculus OX=10090 GN=Vamp2 PE=1 SV=2	VAMP2	11	0.294669	5.66159e-19	-0.25884	0.452429	1	0.389183	FALSE	FALSE	FALSE
Q8BL65	>sp|Q8BL65|ABLM2_MOUSE Actin-binding LIM protein 2 OS=Mus musculus OX=10090 GN=Ablim2 PE=1 SV=1	ABLIM2	27	-0.146848	-8.69002e-18	0.0862881	0.0264973	1	0.0514675	FALSE	FALSE	FALSE
P26350	>sp|P26350|PTMA_MOUSE Prothymosin alpha OS=Mus musculus OX=10090 GN=Ptma PE=1 SV=2	PTMA	3	-0.299616	-1.07475	-0.64944	0.210005	1.11938e-05	0.000360048	FALSE	TRUE	TRUE
Q3TRR0	>sp|Q3TRR0|MAP9_MOUSE Microtubule-associated protein 9 OS=Mus musculus OX=10090 GN=Map9 PE=1 SV=2	MAP9	19	-0.144865	-0.356724	-0.180956	0.200806	0.00155894	1.8593e-05	FALSE	TRUE	TRUE
P26369	>sp|P26369|U2AF2_MOUSE Splicing factor U2AF 65 kDa subunit OS=Mus musculus OX=10090 GN=U2af2 PE=1 SV=3	U2AF2	11	8.50489e-16	-0.757574	-0.859348	1	6.5974e-17	1.41799e-14	FALSE	TRUE	TRUE
Q8K021	>sp|Q8K021|SCAM1_MOUSE Secretory carrier-associated membrane protein 1 OS=Mus musculus OX=10090 GN=Scamp1 PE=1 SV=1	SCAMP1	12	-0.11939	-0.182967	-0.0214215	0.0166627	0.00025754	0.647954	FALSE	TRUE	FALSE
Q99J56	>sp|Q99J56|DERL1_MOUSE Derlin-1 OS=Mus musculus OX=10090 GN=Derl1 PE=1 SV=1	DERL1	6	-0.0485392	-0.335335	-0.115561	0.725017	0.000209698	0.14929	FALSE	TRUE	FALSE
Q8CIV8	>sp|Q8CIV8|TBCE_MOUSE Tubulin-specific chaperone E OS=Mus musculus OX=10090 GN=Tbce PE=1 SV=1	TBCE	20	0.151848	0.202042	0.00911568	0.0624426	0.00039582	0.954921	FALSE	TRUE	FALSE
P50247	>sp|P50247|SAHH_MOUSE Adenosylhomocysteinase OS=Mus musculus OX=10090 GN=Ahcy PE=1 SV=3	AHCY	28	0.125802	0.158524	3.24807e-17	0.000911388	1.32287e-06	1	TRUE	TRUE	FALSE
A2AF33;Q8C0W0	>tr|A2AF33|A2AF33_MOUSE Thymosin beta OS=Mus musculus OX=10090 GN=Tmsb15b1 PE=1 SV=1;>tr|Q8C0W0|Q8C0W0_MOUSE Thymosin beta 15b like OS=Mus musculus OX=10090 GN=Tmsb15l PE=1 SV=1	TMSB15B1;TMSB15L	2	1.38296e-15	2.18171e-18	2.98392e-18	1	1	1	FALSE	FALSE	FALSE
O88485	>sp|O88485|DC1I1_MOUSE Cytoplasmic dynein 1 intermediate chain 1 OS=Mus musculus OX=10090 GN=Dync1i1 PE=1 SV=2	DYNC1I1	22	-2.71521e-16	0.444485	0.45222	1	1.37008e-12	2.84709e-13	FALSE	TRUE	TRUE
Q9WUA3	>sp|Q9WUA3|PFKAP_MOUSE ATP-dependent 6-phosphofructokinase, platelet type OS=Mus musculus OX=10090 GN=Pfkp PE=1 SV=1	PFKP	46	-0.0180451	0.0547602	0.11917	0.767318	0.0907649	9.68473e-05	FALSE	FALSE	TRUE
Q8CIN4	>sp|Q8CIN4|PAK2_MOUSE Serine/threonine-protein kinase PAK 2 OS=Mus musculus OX=10090 GN=Pak2 PE=1 SV=1	PAK2	23	0.0854437	0.0874717	-2.51971e-16	0.192152	0.0245271	1	FALSE	FALSE	FALSE
Q9Z140	>sp|Q9Z140|CPNE6_MOUSE Copine-6 OS=Mus musculus OX=10090 GN=Cpne6 PE=1 SV=1	CPNE6	38	-0.382379	-1.1883e-15	0.296041	1.99524e-05	1	3.38176e-10	TRUE	FALSE	TRUE
P63166	>sp|P63166|SUMO1_MOUSE Small ubiquitin-related modifier 1 OS=Mus musculus OX=10090 GN=Sumo1 PE=1 SV=1	SUMO1	4	-0.0465636	-0.359396	-0.2051	0.798074	0.000680529	0.0462504	FALSE	TRUE	FALSE
P62137	>sp|P62137|PP1A_MOUSE Serine/threonine-protein phosphatase PP1-alpha catalytic subunit OS=Mus musculus OX=10090 GN=Ppp1ca PE=1 SV=1	PPP1CA	10	9.13795e-17	-0.0392052	-0.139392	1	0.465153	0.00239622	FALSE	FALSE	TRUE
Q8VE62	>sp|Q8VE62|PAIP1_MOUSE Polyadenylate-binding protein-interacting protein 1 OS=Mus musculus OX=10090 GN=Paip1 PE=1 SV=1	PAIP1	11	0.0581604	0.173116	0	0.473061	0.00443843	1	FALSE	TRUE	FALSE
Q61036	>sp|Q61036|PAK3_MOUSE Serine/threonine-protein kinase PAK 3 OS=Mus musculus OX=10090 GN=Pak3 PE=1 SV=2	PAK3	16	0.155699	0.0876584	-3.61507e-16	0.124226	0.276493	1	FALSE	FALSE	FALSE
Q9WUA6	>sp|Q9WUA6|AKT3_MOUSE RAC-gamma serine/threonine-protein kinase OS=Mus musculus OX=10090 GN=Akt3 PE=1 SV=1	AKT3	25	-0.151645	-0.0282743	0.0677986	7.50496e-05	0.604321	0.145098	TRUE	FALSE	FALSE
P15864	>sp|P15864|H12_MOUSE Histone H1.2 OS=Mus musculus OX=10090 GN=H1-2 PE=1 SV=2	H1-2	6	1.84355e-15	-0.860961	-0.838968	1	4.70894e-10	7.84721e-06	FALSE	TRUE	TRUE
Q9QYB8	>sp|Q9QYB8|ADDB_MOUSE Beta-adducin OS=Mus musculus OX=10090 GN=Add2 PE=1 SV=4	ADD2	70	0.0756845	5.68197e-16	-0.0514344	0.215473	1	0.253997	FALSE	FALSE	FALSE
Q91WG7	>sp|Q91WG7|DGKG_MOUSE Diacylglycerol kinase gamma OS=Mus musculus OX=10090 GN=Dgkg PE=1 SV=1	DGKG	23	-0.488953	1.38725e-17	0.537648	7.02875e-05	1	1.73355e-12	TRUE	FALSE	TRUE
Q9CQU3	>sp|Q9CQU3|RER1_MOUSE Protein RER1 OS=Mus musculus OX=10090 GN=Rer1 PE=1 SV=1	RER1	4	-0.320109	-0.510473	-0.146817	0.00312807	5.76092e-07	0.122001	TRUE	TRUE	FALSE
Q99J45	>sp|Q99J45|NRBP_MOUSE Nuclear receptor-binding protein OS=Mus musculus OX=10090 GN=Nrbp1 PE=1 SV=1	NRBP1	12	-1.69047e-19	0.140621	0.177192	1	0.00171118	0.000561969	FALSE	TRUE	TRUE
Q8CIV2	>sp|Q8CIV2|MBRL_MOUSE Membralin OS=Mus musculus OX=10090 GN=Tmem259 PE=1 SV=2	TMEM259	5	-0.0130916	-0.0915402	0	1	0.233022	1	FALSE	FALSE	FALSE
P62874	>sp|P62874|GBB1_MOUSE Guanine nucleotide-binding protein G(I)/G(S)/G(T) subunit beta-1 OS=Mus musculus OX=10090 GN=Gnb1 PE=1 SV=3	GNB1	16	0.103872	0.184591	4.35139e-17	0.507388	0.0257795	1	FALSE	FALSE	FALSE
P62880	>sp|P62880|GBB2_MOUSE Guanine nucleotide-binding protein G(I)/G(S)/G(T) subunit beta-2 OS=Mus musculus OX=10090 GN=Gnb2 PE=1 SV=3	GNB2	6	-2.02355e-19	4.83518e-15	1.06591e-13	1	1	1	FALSE	FALSE	FALSE
A0A2R8W6V9	>tr|A0A2R8W6V9|A0A2R8W6V9_MOUSE Septin 3 OS=Mus musculus OX=10090 GN=Septin3 PE=1 SV=1	SEPTIN3	2	0.129281	0.257671	0.00621772	0.153745	0.000879213	1	FALSE	TRUE	FALSE
Q9JHU4	>sp|Q9JHU4|DYHC1_MOUSE Cytoplasmic dynein 1 heavy chain 1 OS=Mus musculus OX=10090 GN=Dync1h1 PE=1 SV=2	DYNC1H1	339	0.0220188	0.347282	0.291597	0.700769	2.16215e-33	1.36452e-21	FALSE	TRUE	TRUE
P63328	>sp|P63328|PP2BA_MOUSE Protein phosphatase 3 catalytic subunit alpha OS=Mus musculus OX=10090 GN=Ppp3ca PE=1 SV=1	PPP3CA	41	0	0.0555816	0.0713185	1	0.552607	0.355076	FALSE	FALSE	FALSE
Q9DB90	>sp|Q9DB90|SMG9_MOUSE Nonsense-mediated mRNA decay factor SMG9 OS=Mus musculus OX=10090 GN=Smg9 PE=1 SV=1	SMG9	7	0.149265	-0.0216209	-0.26891	0.106091	0.824223	0.000573867	FALSE	FALSE	TRUE
Q9CQI3	>sp|Q9CQI3|GMFB_MOUSE Glia maturation factor beta OS=Mus musculus OX=10090 GN=Gmfb PE=1 SV=3	GMFB	14	-1.30305e-16	0.00796084	0.0395393	1	1	0.540503	FALSE	FALSE	FALSE
P43274	>sp|P43274|H14_MOUSE Histone H1.4 OS=Mus musculus OX=10090 GN=H1-4 PE=1 SV=2	H1-4	20	-8.36831e-15	-0.859994	-0.665197	1	2.97328e-13	0.00257626	FALSE	TRUE	TRUE
P43276	>sp|P43276|H15_MOUSE Histone H1.5 OS=Mus musculus OX=10090 GN=H1-5 PE=1 SV=2	H1-5	13	-0.106531	-0.843076	-0.599113	0.698475	6.79474e-10	0.000139567	FALSE	TRUE	TRUE
P43275	>sp|P43275|H11_MOUSE Histone H1.1 OS=Mus musculus OX=10090 GN=H1-1 PE=1 SV=2	H1-1	6	1.31741e-18	-0.950984	-1.04229	1	4.14201e-10	2.14623e-07	FALSE	TRUE	TRUE
Q9JIG8	>sp|Q9JIG8|PRAF2_MOUSE PRA1 family protein 2 OS=Mus musculus OX=10090 GN=Praf2 PE=1 SV=1	PRAF2	7	3.70235e-17	0.0624062	0	1	0.387759	1	FALSE	FALSE	FALSE
Q91W50	>sp|Q91W50|CSDE1_MOUSE Cold shock domain-containing protein E1 OS=Mus musculus OX=10090 GN=Csde1 PE=1 SV=1	CSDE1	38	-0.174982	4.74779e-17	0.189394	6.21327e-05	1	3.53915e-05	TRUE	FALSE	TRUE
P51863	>sp|P51863|VA0D1_MOUSE V-type proton ATPase subunit d 1 OS=Mus musculus OX=10090 GN=Atp6v0d1 PE=1 SV=2	ATP6V0D1	23	0.104043	1.7696e-17	-0.0976246	0.0420486	1	0.0514104	FALSE	FALSE	FALSE
Q9JLM8	>sp|Q9JLM8|DCLK1_MOUSE Serine/threonine-protein kinase DCLK1 OS=Mus musculus OX=10090 GN=Dclk1 PE=1 SV=1	DCLK1	48	-0.0726632	6.38828e-17	0.0970548	0.110817	1	0.000936123	FALSE	FALSE	FALSE
P46660	>sp|P46660|AINX_MOUSE Alpha-internexin OS=Mus musculus OX=10090 GN=Ina PE=1 SV=3	INA	49	-0.76136	0.755406	1.58559	0.000193333	1.29756e-05	2.14156e-32	TRUE	TRUE	TRUE
P35505	>sp|P35505|FAAA_MOUSE Fumarylacetoacetase OS=Mus musculus OX=10090 GN=Fah PE=1 SV=2	FAH	14	0.00864051	0.658839	0.577984	1	3.40283e-31	1.37605e-12	FALSE	TRUE	TRUE
Q8BPB0	>sp|Q8BPB0|MOB1B_MOUSE MOB kinase activator 1B OS=Mus musculus OX=10090 GN=Mob1b PE=1 SV=3	MOB1B	6	-3.68735e-15	-0.104932	-0.0146945	1	0.097284	0.853848	FALSE	FALSE	FALSE
Q921Y0	>sp|Q921Y0|MOB1A_MOUSE MOB kinase activator 1A OS=Mus musculus OX=10090 GN=Mob1a PE=2 SV=3	MOB1A	1	-0.129096	0	0.0349903	0.428649	1	0.878321	FALSE	FALSE	FALSE
Q61189	>sp|Q61189|ICLN_MOUSE Methylosome subunit pICln OS=Mus musculus OX=10090 GN=Clns1a PE=1 SV=1	CLNS1A	6	0	0.00678843	1.69975e-16	1	1	1	FALSE	FALSE	FALSE
Q3UUJ4	>sp|Q3UUJ4|STRAA_MOUSE STE20-related kinase adapter protein alpha OS=Mus musculus OX=10090 GN=Strada PE=1 SV=1	STRADA	11	-0.117306	-2.71205e-17	0.126901	0.0844543	1	0.036129	FALSE	FALSE	FALSE
Q80XC2	>sp|Q80XC2|TRM61_MOUSE tRNA (adenine(58)-N(1))-methyltransferase catalytic subunit TRMT61A OS=Mus musculus OX=10090 GN=Trmt61a PE=1 SV=1	TRMT61A	2	0	-0.598794	-0.552062	1	0.00018373	0.0011626	FALSE	TRUE	TRUE
P14206	>sp|P14206|RSSA_MOUSE Small ribosomal subunit protein uS2 OS=Mus musculus OX=10090 GN=Rpsa PE=1 SV=4	RPSA	17	-0.0682981	-0.257475	-0.188262	0.224764	2.95727e-10	1.16605e-05	FALSE	TRUE	TRUE
Q9CZC8	>sp|Q9CZC8|SCRN1_MOUSE Secernin-1 OS=Mus musculus OX=10090 GN=Scrn1 PE=1 SV=1	SCRN1	22	0	0.163661	0.0915154	1	0.00031473	0.0462219	FALSE	TRUE	FALSE
Q99LI7	>sp|Q99LI7|CSTF3_MOUSE Cleavage stimulation factor subunit 3 OS=Mus musculus OX=10090 GN=Cstf3 PE=1 SV=1	CSTF3	14	0.0437027	-0.524994	-0.624332	0.671925	2.56878e-07	5.55077e-07	FALSE	TRUE	TRUE
Q04750	>sp|Q04750|TOP1_MOUSE DNA topoisomerase 1 OS=Mus musculus OX=10090 GN=Top1 PE=1 SV=2	TOP1	17	0.0839502	-0.741376	-0.923772	0.42089	1.51273e-14	1.8144e-13	FALSE	TRUE	TRUE
P50580	>sp|P50580|PA2G4_MOUSE Proliferation-associated protein 2G4 OS=Mus musculus OX=10090 GN=Pa2g4 PE=1 SV=3	PA2G4	23	-0.164766	-0.386165	-0.20183	0.0236062	8.72869e-13	0.00066855	FALSE	TRUE	TRUE
Q9CR00	>sp|Q9CR00|PSMD9_MOUSE 26S proteasome non-ATPase regulatory subunit 9 OS=Mus musculus OX=10090 GN=Psmd9 PE=1 SV=1	PSMD9	8	0.0179	0.101662	0.00138352	0.92895	0.0367633	1	FALSE	FALSE	FALSE
Q61205	>sp|Q61205|PA1B3_MOUSE Platelet-activating factor acetylhydrolase IB subunit alpha1 OS=Mus musculus OX=10090 GN=Pafah1b3 PE=1 SV=1	PAFAH1B3	7	0.225935	-1.70729e-17	-0.299896	0.0224412	1	0.000113155	FALSE	FALSE	TRUE
Q99JR1	>sp|Q99JR1|SFXN1_MOUSE Sideroflexin-1 OS=Mus musculus OX=10090 GN=Sfxn1 PE=1 SV=3	SFXN1	20	0	-0.200516	-0.161466	1	0.00026367	0.00753735	FALSE	TRUE	TRUE
Q8BXR1	>sp|Q8BXR1|S7A14_MOUSE Probable cationic amino acid transporter OS=Mus musculus OX=10090 GN=Slc7a14 PE=1 SV=1	SLC7A14	17	-0.33562	-0.215988	0.0758406	0.0226935	0.0533037	0.384617	FALSE	FALSE	FALSE
P97346	>sp|P97346|NXN_MOUSE Nucleoredoxin OS=Mus musculus OX=10090 GN=Nxn PE=1 SV=1	NXN	7	0.0137976	0.000104843	1.14246e-14	1	1	1	FALSE	FALSE	FALSE
Q63850	>sp|Q63850|NUP62_MOUSE Nuclear pore glycoprotein p62 OS=Mus musculus OX=10090 GN=Nup62 PE=1 SV=2	NUP62	8	0	-0.400798	-0.426388	1	1.04674e-07	2.91685e-09	FALSE	TRUE	TRUE
Q3TMP1	>tr|Q3TMP1|Q3TMP1_MOUSE General transcription factor IIIC, polypeptide 3 OS=Mus musculus OX=10090 GN=Gtf3c3 PE=1 SV=1	GTF3C3	12	0.0806268	-0.513002	-0.642229	0.24669	3.1721e-09	4.64973e-15	FALSE	TRUE	TRUE
Q99MR0	>sp|Q99MR0|ACL6B_MOUSE Actin-like protein 6B OS=Mus musculus OX=10090 GN=Actl6b PE=1 SV=1	ACTL6B	12	0.154828	-0.361072	-0.555289	0.010493	3.58949e-05	3.00403e-12	FALSE	TRUE	TRUE
Q9Z2N8	>sp|Q9Z2N8|ACL6A_MOUSE Actin-like protein 6A OS=Mus musculus OX=10090 GN=Actl6a PE=1 SV=2	ACTL6A	9	0	-0.645061	-0.618005	1	9.62959e-10	4.85592e-08	FALSE	TRUE	TRUE
P57746	>sp|P57746|VATD_MOUSE V-type proton ATPase subunit D OS=Mus musculus OX=10090 GN=Atp6v1d PE=1 SV=1	ATP6V1D	20	0.0701875	0.104746	0	0.269313	0.0843092	1	FALSE	FALSE	FALSE
P70365	>sp|P70365|NCOA1_MOUSE Nuclear receptor coactivator 1 OS=Mus musculus OX=10090 GN=Ncoa1 PE=1 SV=2	NCOA1	10	0.185579	-0.217172	-0.453423	0.0130371	0.00165386	1.07476e-09	FALSE	TRUE	TRUE
Q8BGC0	>sp|Q8BGC0|HTSF1_MOUSE HIV Tat-specific factor 1 homolog OS=Mus musculus OX=10090 GN=Htatsf1 PE=1 SV=1	HTATSF1	20	0.104361	-0.269681	-0.426716	0.289038	0.00059957	6.31978e-06	FALSE	TRUE	TRUE
Q7M6Y3	>sp|Q7M6Y3|PICAL_MOUSE Phosphatidylinositol-binding clathrin assembly protein OS=Mus musculus OX=10090 GN=Picalm PE=1 SV=1	PICALM	21	-8.27841e-17	3.56043e-16	0.0736523	1	1	0.0784033	FALSE	FALSE	FALSE
Q61548	>sp|Q61548|AP180_MOUSE Clathrin coat assembly protein AP180 OS=Mus musculus OX=10090 GN=Snap91 PE=1 SV=1	SNAP91	35	-1.63605e-16	0	0.0403127	1	1	0.510898	FALSE	FALSE	FALSE
Q61644	>sp|Q61644|PACN1_MOUSE Protein kinase C and casein kinase substrate in neurons protein 1 OS=Mus musculus OX=10090 GN=Pacsin1 PE=1 SV=1	PACSIN1	41	0.0687132	0.119005	7.19378e-15	0.172004	0.00283798	1	FALSE	TRUE	FALSE
Q8VE19	>sp|Q8VE19|MIO_MOUSE GATOR complex protein MIOS OS=Mus musculus OX=10090 GN=Mios PE=1 SV=2	MIOS	19	-0.327274	-0.343117	-1.06384e-15	1.9646e-09	1.31366e-11	1	TRUE	TRUE	FALSE
Q9QVP9	>sp|Q9QVP9|FAK2_MOUSE Protein-tyrosine kinase 2-beta OS=Mus musculus OX=10090 GN=Ptk2b PE=1 SV=2	PTK2B	61	-0.368201	-0.270905	0.0730664	9.28797e-06	1.48639e-08	0.311834	TRUE	TRUE	FALSE
Q3UIU2	>sp|Q3UIU2|NDUB6_MOUSE NADH dehydrogenase [ubiquinone] 1 beta subcomplex subunit 6 OS=Mus musculus OX=10090 GN=Ndufb6 PE=1 SV=3	NDUFB6	8	0.12648	1.43504e-16	-0.138012	0.207163	1	0.140199	FALSE	FALSE	FALSE
A0A0A6YX73;Q8K1M3	>tr|A0A0A6YX73|A0A0A6YX73_MOUSE Protein kinase, cAMP dependent regulatory, type II alpha OS=Mus musculus OX=10090 GN=Prkar2a PE=1 SV=1;>tr|Q8K1M3|Q8K1M3_MOUSE Protein kinase, cAMP dependent regulatory, type II alpha OS=Mus musculus OX=10090 GN=Prkar2a PE=1 SV=1	PRKAR2A;PRKAR2A	3	1.55464e-16	0.224758	0.195737	1	0.0889829	0.0233794	FALSE	FALSE	FALSE
Q91YR1	>sp|Q91YR1|TWF1_MOUSE Twinfilin-1 OS=Mus musculus OX=10090 GN=Twf1 PE=1 SV=2	TWF1	24	0	-0.431086	-0.448727	1	8.28626e-13	1.11399e-22	FALSE	TRUE	TRUE
P84089	>sp|P84089|ERH_MOUSE Enhancer of rudimentary homolog OS=Mus musculus OX=10090 GN=Erh PE=1 SV=1	ERH	2	2.4392e-15	-0.586501	-0.71849	1	0.000823411	0.000862486	FALSE	TRUE	TRUE
Q62167	>sp|Q62167|DDX3X_MOUSE ATP-dependent RNA helicase DDX3X OS=Mus musculus OX=10090 GN=Ddx3x PE=1 SV=3	DDX3X	33	-0.151185	-0.175705	-3.45772e-16	0.00137131	4.89855e-05	1	TRUE	TRUE	FALSE
Q3UKJ7	>sp|Q3UKJ7|SMU1_MOUSE WD40 repeat-containing protein SMU1 OS=Mus musculus OX=10090 GN=Smu1 PE=2 SV=2	SMU1	17	0.16303	-0.617261	-0.786526	0.0098827	1.74588e-24	3.64316e-34	TRUE	TRUE	TRUE
P70122	>sp|P70122|SBDS_MOUSE Ribosome maturation protein SBDS OS=Mus musculus OX=10090 GN=Sbds PE=1 SV=4	SBDS	12	-0.135321	0	0.188595	0.140053	1	0.00667641	FALSE	FALSE	TRUE
P62320	>sp|P62320|SMD3_MOUSE Small nuclear ribonucleoprotein Sm D3 OS=Mus musculus OX=10090 GN=Snrpd3 PE=1 SV=1	SNRPD3	6	0.0083641	-0.59477	-0.689989	1	4.63021e-10	6.74344e-12	FALSE	TRUE	TRUE
Q9Z1Q9	>sp|Q9Z1Q9|SYVC_MOUSE Valine--tRNA ligase OS=Mus musculus OX=10090 GN=Vars1 PE=1 SV=1	VARS1	41	-0.228378	-0.0998388	0.0903817	4.98867e-07	0.0286287	0.0824428	TRUE	FALSE	FALSE
Q9R1P1	>sp|Q9R1P1|PSB3_MOUSE Proteasome subunit beta type-3 OS=Mus musculus OX=10090 GN=Psmb3 PE=1 SV=1	PSMB3	10	0.120139	2.99522e-17	-0.129933	0.182238	1	0.0254294	FALSE	FALSE	FALSE
Q8BHJ5	>sp|Q8BHJ5|TBL1R_MOUSE F-box-like/WD repeat-containing protein TBL1XR1 OS=Mus musculus OX=10090 GN=Tbl1xr1 PE=1 SV=1	TBL1XR1	10	0.0291773	-0.240829	-0.328145	0.89081	0.000653225	1.27827e-05	FALSE	TRUE	TRUE
Q9QXE7	>sp|Q9QXE7|TBL1X_MOUSE F-box-like/WD repeat-containing protein TBL1X OS=Mus musculus OX=10090 GN=Tbl1x PE=1 SV=2	TBL1X	2	0.288521	0.115613	-0.0976246	0.0384051	0.288976	0.629388	FALSE	FALSE	FALSE
Q9R0Q6	>sp|Q9R0Q6|ARC1A_MOUSE Actin-related protein 2/3 complex subunit 1A OS=Mus musculus OX=10090 GN=Arpc1a PE=1 SV=1	ARPC1A	24	0.0471848	0	-0.111994	0.383338	1	0.000985401	FALSE	FALSE	TRUE
A0A286YDU2	>tr|A0A286YDU2|A0A286YDU2_MOUSE Ataxin 2 (Fragment) OS=Mus musculus OX=10090 GN=Atxn2 PE=1 SV=1	ATXN2	1	-0.0522866	0	0.183022	0.953568	1	0.265124	FALSE	FALSE	FALSE
P62317	>sp|P62317|SMD2_MOUSE Small nuclear ribonucleoprotein Sm D2 OS=Mus musculus OX=10090 GN=Snrpd2 PE=1 SV=1	SNRPD2	9	4.84285e-16	-0.537247	-0.632361	1	2.62162e-14	2.37565e-11	FALSE	TRUE	TRUE
E9PZ43	>tr|E9PZ43|E9PZ43_MOUSE Microtubule-associated protein OS=Mus musculus OX=10090 GN=Map4 PE=1 SV=3	MAP4	44	0.287212	1.08339	0.773317	0.00047181	1.22515e-32	8.9114e-21	TRUE	TRUE	TRUE
Q99K70	>sp|Q99K70|RRAGC_MOUSE Ras-related GTP-binding protein C OS=Mus musculus OX=10090 GN=Rragc PE=1 SV=1	RRAGC	11	-0.120146	-0.0905556	1.48427e-18	0.022396	0.0358808	1	FALSE	FALSE	FALSE
Q91W67	>sp|Q91W67|UBL7_MOUSE Ubiquitin-like protein 7 OS=Mus musculus OX=10090 GN=Ubl7 PE=1 SV=2	UBL7	10	-3.01065e-17	7.95541e-16	4.78274e-17	1	1	1	FALSE	FALSE	FALSE
Q6A065	>sp|Q6A065|CE170_MOUSE Centrosomal protein of 170 kDa OS=Mus musculus OX=10090 GN=Cep170 PE=1 SV=2	CEP170	57	0	0.261367	0.285956	1	2.72564e-06	9.65932e-11	FALSE	TRUE	TRUE
O88441	>sp|O88441|MTX2_MOUSE Metaxin-2 OS=Mus musculus OX=10090 GN=Mtx2 PE=1 SV=1	MTX2	8	0.20283	0.0650533	-0.0591097	0.00277886	0.280584	0.466404	TRUE	FALSE	FALSE
P62270	>sp|P62270|RS18_MOUSE Small ribosomal subunit protein uS13 OS=Mus musculus OX=10090 GN=Rps18 PE=1 SV=3	RPS18	18	-0.0112187	-0.388395	-0.221564	1	9.83258e-06	0.0361675	FALSE	TRUE	FALSE
O08992	>sp|O08992|SDCB1_MOUSE Syntenin-1 OS=Mus musculus OX=10090 GN=Sdcbp PE=1 SV=1	SDCBP	8	-0.369953	-0.0213093	0.270896	1.72134e-05	0.852717	1.0374e-05	TRUE	FALSE	TRUE
Q9JKK1	>sp|Q9JKK1|STX6_MOUSE Syntaxin-6 OS=Mus musculus OX=10090 GN=Stx6 PE=1 SV=1	STX6	16	0.128326	7.3654e-17	-0.0560694	0.182821	1	0.509161	FALSE	FALSE	FALSE
Q8BH47	>sp|Q8BH47|SC22A_MOUSE Vesicle-trafficking protein SEC22a OS=Mus musculus OX=10090 GN=Sec22a PE=2 SV=1	SEC22A	2	0	0	0	1	1	1	FALSE	FALSE	FALSE
Q922J3	>sp|Q922J3|CLIP1_MOUSE CAP-Gly domain-containing linker protein 1 OS=Mus musculus OX=10090 GN=Clip1 PE=1 SV=1	CLIP1	75	-0.108519	0.256642	0.382466	0.0774844	3.04475e-08	5.79601e-13	FALSE	TRUE	TRUE
Q80SW1	>sp|Q80SW1|SAHH2_MOUSE S-adenosylhomocysteine hydrolase-like protein 1 OS=Mus musculus OX=10090 GN=Ahcyl1 PE=1 SV=1	AHCYL1	40	-0.250624	-0.0273066	0.14373	0.000106852	0.748542	0.00115047	TRUE	FALSE	TRUE
P32848	>sp|P32848|PRVA_MOUSE Parvalbumin alpha OS=Mus musculus OX=10090 GN=Pvalb PE=1 SV=3	PVALB	16	0	0.829217	0.897324	1	1.5905e-10	8.213e-11	FALSE	TRUE	TRUE
Q9DB75	>sp|Q9DB75|CDIP1_MOUSE Cell death-inducing p53-target protein 1 OS=Mus musculus OX=10090 GN=Cdip1 PE=2 SV=1	CDIP1	1	0	0	0	1	1	1	FALSE	FALSE	FALSE
O88643	>sp|O88643|PAK1_MOUSE Serine/threonine-protein kinase PAK 1 OS=Mus musculus OX=10090 GN=Pak1 PE=1 SV=1	PAK1	33	0.214916	0.290466	0.0408325	6.93307e-07	5.69119e-14	0.266533	TRUE	TRUE	FALSE
A0A0U1RNY7	>tr|A0A0U1RNY7|A0A0U1RNY7_MOUSE Kinesin family member 22 (Fragment) OS=Mus musculus OX=10090 GN=Kif22 PE=1 SV=1	KIF22	1	0	0.282096	0.125043	1	0.0259601	0.337195	FALSE	FALSE	FALSE
Q8CI51	>sp|Q8CI51|PDLI5_MOUSE PDZ and LIM domain protein 5 OS=Mus musculus OX=10090 GN=Pdlim5 PE=1 SV=4	PDLIM5	12	-1.37466e-17	-0.16911	-0.164973	1	0.00627697	0.00523668	FALSE	TRUE	TRUE
P31786	>sp|P31786|ACBP_MOUSE Acyl-CoA-binding protein OS=Mus musculus OX=10090 GN=Dbi PE=1 SV=2	DBI	7	-0.448901	-0.112737	0.135672	0.022396	0.474645	0.495487	FALSE	FALSE	FALSE
P10852	>sp|P10852|4F2_MOUSE 4F2 cell-surface antigen heavy chain OS=Mus musculus OX=10090 GN=Slc3a2 PE=1 SV=1	SLC3A2	30	8.32077e-18	0.0742269	0.0293799	1	0.231706	0.597096	FALSE	FALSE	FALSE
Q61206	>sp|Q61206|PA1B2_MOUSE Platelet-activating factor acetylhydrolase IB subunit alpha2 OS=Mus musculus OX=10090 GN=Pafah1b2 PE=1 SV=2	PAFAH1B2	8	0.0666586	0	-1.85521e-17	0.622048	1	1	FALSE	FALSE	FALSE
P60840	>sp|P60840|ENSA_MOUSE Alpha-endosulfine OS=Mus musculus OX=10090 GN=Ensa PE=1 SV=1	ENSA	12	6.83926e-16	0.387008	0.236566	1	0.0313669	0.348729	FALSE	FALSE	FALSE
P42225	>sp|P42225|STAT1_MOUSE Signal transducer and activator of transcription 1 OS=Mus musculus OX=10090 GN=Stat1 PE=1 SV=1	STAT1	14	-3.163e-15	-0.117006	-3.37824e-17	1	0.174001	1	FALSE	FALSE	FALSE
Q80U04	>sp|Q80U04|PJA2_MOUSE E3 ubiquitin-protein ligase Praja-2 OS=Mus musculus OX=10090 GN=Pja2 PE=1 SV=2	PJA2	8	-0.181196	-2.17239e-18	0.156299	0.128471	1	0.11461	FALSE	FALSE	FALSE
Q62433	>sp|Q62433|NDRG1_MOUSE Protein NDRG1 OS=Mus musculus OX=10090 GN=Ndrg1 PE=1 SV=1	NDRG1	19	6.1367e-17	1.43085	1.43351	1	9.34779e-24	5.99004e-25	FALSE	TRUE	TRUE
Q61151	>sp|Q61151|2A5E_MOUSE Serine/threonine-protein phosphatase 2A 56 kDa regulatory subunit epsilon isoform OS=Mus musculus OX=10090 GN=Ppp2r5e PE=1 SV=3	PPP2R5E	26	3.31489e-17	0.0180375	1.91625e-16	1	0.603286	1	FALSE	FALSE	FALSE
O89116	>sp|O89116|VTI1A_MOUSE Vesicle transport through interaction with t-SNAREs homolog 1A OS=Mus musculus OX=10090 GN=Vti1a PE=1 SV=1	VTI1A	9	0.252638	6.07011e-18	-0.195025	0.281686	1	0.22178	FALSE	FALSE	FALSE
Q9QYB5	>sp|Q9QYB5|ADDG_MOUSE Gamma-adducin OS=Mus musculus OX=10090 GN=Add3 PE=1 SV=2	ADD3	42	-0.217508	-0.256056	-0.0155425	1.89551e-08	2.53121e-10	0.698596	TRUE	TRUE	FALSE
O70252	>sp|O70252|HMOX2_MOUSE Heme oxygenase 2 OS=Mus musculus OX=10090 GN=Hmox2 PE=1 SV=1	HMOX2	22	-1.29026e-16	0.138196	0.161127	1	0.0151707	0.000266658	FALSE	FALSE	TRUE
P08551	>sp|P08551|NFL_MOUSE Neurofilament light polypeptide OS=Mus musculus OX=10090 GN=Nefl PE=1 SV=5	NEFL	66	-0.681652	0.977054	1.65872	3.6454e-12	2.79372e-15	3.33559e-48	TRUE	TRUE	TRUE
Q9CPQ1	>sp|Q9CPQ1|COX6C_MOUSE Cytochrome c oxidase subunit 6C OS=Mus musculus OX=10090 GN=Cox6c PE=1 SV=3	COX6C	11	3.90386e-17	0.121844	0.107514	1	0.480932	0.490156	FALSE	FALSE	FALSE
B0R0E3	>tr|B0R0E3|B0R0E3_MOUSE Suppressor of cancer cell invasion (Fragment) OS=Mus musculus OX=10090 GN=Scai PE=1 SV=8	SCAI	2	7.14953e-18	-1.02138e-18	-0.0230579	1	1	0.947875	FALSE	FALSE	FALSE
Q80TQ2	>sp|Q80TQ2|CYLD_MOUSE Ubiquitin carboxyl-terminal hydrolase CYLD OS=Mus musculus OX=10090 GN=Cyld PE=1 SV=2	CYLD	27	2.51106e-17	0.316542	0.274419	1	4.81692e-09	7.76953e-16	FALSE	TRUE	TRUE
Q9Z2M6	>sp|Q9Z2M6|UBL3_MOUSE Ubiquitin-like protein 3 OS=Mus musculus OX=10090 GN=Ubl3 PE=1 SV=1	UBL3	5	-0.0278433	0.449459	0.526084	0.898609	4.60308e-12	2.02328e-09	FALSE	TRUE	TRUE
Q8BUN5	>sp|Q8BUN5|SMAD3_MOUSE Mothers against decapentaplegic homolog 3 OS=Mus musculus OX=10090 GN=Smad3 PE=1 SV=2	SMAD3	3	0.172358	-0.763662	-0.960503	0.0604943	3.09654e-10	3.91815e-12	FALSE	TRUE	TRUE
Q62432	>sp|Q62432|SMAD2_MOUSE Mothers against decapentaplegic homolog 2 OS=Mus musculus OX=10090 GN=Smad2 PE=1 SV=2	SMAD2	2	-0.294106	0	0.294894	0.0133585	1	0.00323183	FALSE	FALSE	TRUE
P62821	>sp|P62821|RAB1A_MOUSE Ras-related protein Rab-1A OS=Mus musculus OX=10090 GN=Rab1A PE=1 SV=3	RAB1A	10	-0.0297683	-0.0097453	3.23729e-18	1	1	1	FALSE	FALSE	FALSE
Q9CQR4	>sp|Q9CQR4|ACO13_MOUSE Acyl-coenzyme A thioesterase 13 OS=Mus musculus OX=10090 GN=Acot13 PE=1 SV=1	ACOT13	11	0.018187	-0.110067	-0.225862	1	0.0645269	0.000148326	FALSE	FALSE	TRUE
A2RT62	>sp|A2RT62|FXL16_MOUSE F-box/LRR-repeat protein 16 OS=Mus musculus OX=10090 GN=Fbxl16 PE=1 SV=1	FBXL16	15	0.0582332	0.337913	0.222484	0.419793	4.55282e-15	9.18555e-09	FALSE	TRUE	TRUE
Q8R1I1	>sp|Q8R1I1|QCR9_MOUSE Cytochrome b-c1 complex subunit 9 OS=Mus musculus OX=10090 GN=Uqcr10 PE=1 SV=1	UQCR10	3	8.99366e-15	0	-2.15569e-19	1	1	1	FALSE	FALSE	FALSE
P48758	>sp|P48758|CBR1_MOUSE Carbonyl reductase [NADPH] 1 OS=Mus musculus OX=10090 GN=Cbr1 PE=1 SV=3	CBR1	28	0.120658	0.0393539	-0.0709465	0.00717034	0.154951	0.0252073	TRUE	FALSE	FALSE
F6W8I0	>sp|F6W8I0|YJEN3_MOUSE YjeF N-terminal domain-containing protein 3 OS=Mus musculus OX=10090 GN=Yjefn3 PE=1 SV=2	YJEFN3	12	-6.78384e-19	0.769729	0.77175	1	2.82533e-08	2.19099e-15	FALSE	TRUE	TRUE
Q68FG2	>tr|Q68FG2|Q68FG2_MOUSE Spectrin beta chain OS=Mus musculus OX=10090 GN=Sptbn2 PE=1 SV=1	SPTBN2	197	2.93132e-16	0.276054	0.211387	1	2.79939e-09	0.00243811	FALSE	TRUE	TRUE
Q8VDJ3	>sp|Q8VDJ3|VIGLN_MOUSE Vigilin OS=Mus musculus OX=10090 GN=Hdlbp PE=1 SV=1	HDLBP	55	-0.313051	-0.00426674	0.256013	3.91545e-06	1	3.47892e-05	TRUE	FALSE	TRUE
Q8VD33	>sp|Q8VD33|SGTB_MOUSE Small glutamine-rich tetratricopeptide repeat-containing protein beta OS=Mus musculus OX=10090 GN=Sgtb PE=1 SV=1	SGTB	8	0.211621	0.25989	2.64322e-18	0.00119673	1.29082e-05	1	TRUE	TRUE	FALSE
Q6ZQ73	>sp|Q6ZQ73|CAND2_MOUSE Cullin-associated NEDD8-dissociated protein 2 OS=Mus musculus OX=10090 GN=Cand2 PE=1 SV=2	CAND2	5	-0.418004	-0.356149	0	0.00532657	0.00803506	1	TRUE	TRUE	FALSE
Q9JLJ2	>sp|Q9JLJ2|AL9A1_MOUSE 4-trimethylaminobutyraldehyde dehydrogenase OS=Mus musculus OX=10090 GN=Aldh9a1 PE=1 SV=1	ALDH9A1	17	-4.44674e-14	-0.131364	-0.0980047	1	0.00324003	0.00444998	FALSE	TRUE	FALSE
P63024	>sp|P63024|VAMP3_MOUSE Vesicle-associated membrane protein 3 OS=Mus musculus OX=10090 GN=Vamp3 PE=1 SV=1	VAMP3	3	-4.27779e-18	3.72421e-19	5.48172e-19	1	1	1	FALSE	FALSE	FALSE
Q9CXU9	>sp|Q9CXU9|EIF1B_MOUSE Eukaryotic translation initiation factor 1b OS=Mus musculus OX=10090 GN=Eif1b PE=1 SV=2	EIF1B	2	-1.34614e-17	-2.7264e-17	2.55964e-18	1	1	1	FALSE	FALSE	FALSE
H3BIU1	>tr|H3BIU1|H3BIU1_MOUSE Anaphase promoting complex C subunit 15 OS=Mus musculus OX=10090 GN=Anapc15 PE=1 SV=1	ANAPC15	1	0	0.157423	0.18741	1	0.201944	0.144236	FALSE	FALSE	FALSE
Q9JLR9	>sp|Q9JLR9|HIG1A_MOUSE HIG1 domain family member 1A, mitochondrial OS=Mus musculus OX=10090 GN=Higd1a PE=1 SV=1	HIGD1A	5	0.206142	3.46897e-15	-0.0370129	0.12796	1	0.864218	FALSE	FALSE	FALSE
Q8R5F8	>sp|Q8R5F8|ES8L1_MOUSE Epidermal growth factor receptor kinase substrate 8-like protein 1 OS=Mus musculus OX=10090 GN=Eps8l1 PE=1 SV=1	EPS8L1	10	9.02573e-19	0	-0.056909	1	1	0.930389	FALSE	FALSE	FALSE
Q80ZM5	>tr|Q80ZM5|Q80ZM5_MOUSE H1 histone family, member X OS=Mus musculus OX=10090 GN=H1f10 PE=1 SV=1	H1F10	6	0.0900754	-1.36025	-1.50151	0.716315	1.42094e-10	2.15729e-08	FALSE	TRUE	TRUE
O35387	>sp|O35387|HAX1_MOUSE HCLS1-associated protein X-1 OS=Mus musculus OX=10090 GN=Hax1 PE=1 SV=1	HAX1	9	-2.20351e-18	0	0	1	1	1	FALSE	FALSE	FALSE
Q9CZQ9	>sp|Q9CZQ9|BBS5_MOUSE Bardet-Biedl syndrome 5 protein homolog OS=Mus musculus OX=10090 GN=Bbs5 PE=1 SV=1	BBS5	2	0.490671	0.215782	-0.104838	0.0136352	0.186743	0.40838	FALSE	FALSE	FALSE
A0A1Y7VME9;E9Q9B7	>tr|A0A1Y7VME9|A0A1Y7VME9_MOUSE Kinase D-interacting substrate 220 OS=Mus musculus OX=10090 GN=Kidins220 PE=1 SV=1;>tr|E9Q9B7|E9Q9B7_MOUSE Kinase D-interacting substrate 220 OS=Mus musculus OX=10090 GN=Kidins220 PE=1 SV=1	KIDINS220;KIDINS220	32	0	-0.466324	-0.477969	1	9.4298e-14	5.25158e-26	FALSE	TRUE	TRUE
Q99JX4	>sp|Q99JX4|EIF3M_MOUSE Eukaryotic translation initiation factor 3 subunit M OS=Mus musculus OX=10090 GN=Eif3m PE=1 SV=1	EIF3M	14	0	-0.168666	-0.154694	1	0.0827177	0.0376253	FALSE	FALSE	FALSE
Q68FL4	>sp|Q68FL4|SAHH3_MOUSE Putative adenosylhomocysteinase 3 OS=Mus musculus OX=10090 GN=Ahcyl2 PE=1 SV=1	AHCYL2	15	-0.335194	-0.735533	-0.390606	3.51559e-10	2.81497e-36	1.59314e-18	TRUE	TRUE	TRUE
Q4KMM3	>sp|Q4KMM3|OXR1_MOUSE Oxidation resistance protein 1 OS=Mus musculus OX=10090 GN=Oxr1 PE=1 SV=3	OXR1	75	0.149862	-0.376323	-0.531603	0.000121547	1.82576e-25	3.53529e-44	TRUE	TRUE	TRUE
Q80U49	>sp|Q80U49|C170B_MOUSE Centrosomal protein of 170 kDa protein B OS=Mus musculus OX=10090 GN=Cep170b PE=1 SV=2	CEP170B	76	9.5174e-16	0.402209	0.337097	1	4.10409e-06	1.00598e-08	FALSE	TRUE	TRUE
Q8R4S0	>sp|Q8R4S0|PP14C_MOUSE Protein phosphatase 1 regulatory subunit 14C OS=Mus musculus OX=10090 GN=Ppp1r14c PE=1 SV=1	PPP1R14C	3	1.13641e-19	0.262618	0.23984	1	0.00192146	0.0324722	FALSE	TRUE	FALSE
Q9QYE6	>sp|Q9QYE6|GOGA5_MOUSE Golgin subfamily A member 5 OS=Mus musculus OX=10090 GN=Golga5 PE=1 SV=2	GOLGA5	17	-0.165168	-0.0553593	0.0782296	0.00759681	0.27209	0.156325	TRUE	FALSE	FALSE
Q01341	>sp|Q01341|ADCY6_MOUSE Adenylate cyclase type 6 OS=Mus musculus OX=10090 GN=Adcy6 PE=1 SV=1	ADCY6	6	0.334503	0.344441	0	0.0012598	5.0746e-05	1	TRUE	TRUE	FALSE
Q80TY0	>sp|Q80TY0|FNBP1_MOUSE Formin-binding protein 1 OS=Mus musculus OX=10090 GN=Fnbp1 PE=1 SV=2	FNBP1	21	-1.16395e-15	0.330666	0.353243	1	2.06604e-17	6.1664e-15	FALSE	TRUE	TRUE
Q8C0P5	>sp|Q8C0P5|COR2A_MOUSE Coronin-2A OS=Mus musculus OX=10090 GN=Coro2a PE=2 SV=1	CORO2A	11	0.359699	0.51638	0.142752	3.28935e-09	8.653e-12	0.0038696	TRUE	TRUE	TRUE
Q925I1	>sp|Q925I1|ATAD3_MOUSE ATPase family AAA domain-containing protein 3 OS=Mus musculus OX=10090 GN=Atad3 PE=1 SV=1	ATAD3	33	6.55979e-17	-0.0881603	-0.115608	1	0.00663171	0.00371119	FALSE	FALSE	TRUE
Q8CHS8	>sp|Q8CHS8|VP37A_MOUSE Vacuolar protein sorting-associated protein 37A OS=Mus musculus OX=10090 GN=Vps37a PE=1 SV=1	VPS37A	3	0.291136	0.443423	0.0967013	0.0152726	9.13529e-06	0.310577	FALSE	TRUE	FALSE
G3UW48	>tr|G3UW48|G3UW48_MOUSE Coronin (Fragment) OS=Mus musculus OX=10090 GN=Coro2b PE=1 SV=1	CORO2B	1	-0.0936288	-0.000605233	0	0.584498	1	1	FALSE	FALSE	FALSE
Q59J78	>sp|Q59J78|NDUF2_MOUSE NADH dehydrogenase [ubiquinone] 1 alpha subcomplex assembly factor 2 OS=Mus musculus OX=10090 GN=Ndufaf2 PE=1 SV=1	NDUFAF2	13	0.138669	0.365839	0.11754	0.201343	9.54185e-05	0.367714	FALSE	TRUE	FALSE
Q9ER00	>sp|Q9ER00|STX12_MOUSE Syntaxin-12 OS=Mus musculus OX=10090 GN=Stx12 PE=1 SV=1	STX12	11	0.141721	-7.44767e-19	-0.238212	0.307628	1	0.0382106	FALSE	FALSE	FALSE
Q62093	>sp|Q62093|SRSF2_MOUSE Serine/arginine-rich splicing factor 2 OS=Mus musculus OX=10090 GN=Srsf2 PE=1 SV=4	SRSF2	7	-4.20194e-18	-0.735978	-0.653054	1	1.47388e-08	5.90549e-11	FALSE	TRUE	TRUE
P08553	>sp|P08553|NFM_MOUSE Neurofilament medium polypeptide OS=Mus musculus OX=10090 GN=Nefm PE=1 SV=4	NEFM	80	-0.765511	1.0042	1.80037	2.1117e-08	1.88693e-12	1.59892e-57	TRUE	TRUE	TRUE
O70439	>sp|O70439|STX7_MOUSE Syntaxin-7 OS=Mus musculus OX=10090 GN=Stx7 PE=1 SV=3	STX7	9	0.247437	0.326233	0.0292819	0.000132106	1.12552e-07	0.732171	TRUE	TRUE	FALSE
Q9DBG9	>sp|Q9DBG9|TX1B3_MOUSE Tax1-binding protein 3 OS=Mus musculus OX=10090 GN=Tax1bp3 PE=1 SV=1	TAX1BP3	2	-1.35658e-14	0	0.062094	1	1	0.68234	FALSE	FALSE	FALSE
Q9JIF7	>sp|Q9JIF7|COPB_MOUSE Coatomer subunit beta OS=Mus musculus OX=10090 GN=Copb1 PE=1 SV=1	COPB1	42	-0.0782629	-0.167779	-0.0774423	0.0665471	3.96516e-08	0.0281717	FALSE	TRUE	FALSE
Q9JII6	>sp|Q9JII6|AK1A1_MOUSE Aldo-keto reductase family 1 member A1 OS=Mus musculus OX=10090 GN=Akr1a1 PE=1 SV=3	AKR1A1	21	0.0771239	0.163516	0.0475977	0.0807808	0.000135835	0.23786	FALSE	TRUE	FALSE
P59999	>sp|P59999|ARPC4_MOUSE Actin-related protein 2/3 complex subunit 4 OS=Mus musculus OX=10090 GN=Arpc4 PE=1 SV=3	ARPC4	20	0.23473	0.011212	-0.0413656	0.0223564	1	0.77389	FALSE	FALSE	FALSE
P26231	>sp|P26231|CTNA1_MOUSE Catenin alpha-1 OS=Mus musculus OX=10090 GN=Ctnna1 PE=1 SV=1	CTNNA1	26	0.0729181	2.06413e-16	-0.0158472	0.0923368	1	0.848544	FALSE	FALSE	FALSE
A2AS47	>tr|A2AS47|A2AS47_MOUSE Plakophilin 4 OS=Mus musculus OX=10090 GN=Pkp4 PE=1 SV=1	PKP4	1	0	-0.235433	-0.173509	1	0.172193	0.202172	FALSE	FALSE	FALSE
P51881	>sp|P51881|ADT2_MOUSE ADP/ATP translocase 2 OS=Mus musculus OX=10090 GN=Slc25a5 PE=1 SV=3	SLC25A5	18	4.60232e-14	0.0944851	-7.17295e-31	1	0.112821	1	FALSE	FALSE	FALSE
Q99P58	>sp|Q99P58|RB27B_MOUSE Ras-related protein Rab-27B OS=Mus musculus OX=10090 GN=Rab27b PE=1 SV=3	RAB27B	10	0.608575	0.419457	-0.201598	1.01353e-10	4.55327e-13	0.000360753	TRUE	TRUE	TRUE
Q8K221	>sp|Q8K221|ARFP2_MOUSE Arfaptin-2 OS=Mus musculus OX=10090 GN=Arfip2 PE=1 SV=2	ARFIP2	16	0.131892	0.0274405	-0.090874	0.0157527	0.520703	0.0273811	FALSE	FALSE	FALSE
E0CXB9	>tr|E0CXB9|E0CXB9_MOUSE Catenin (cadherin associated protein), alpha 2 OS=Mus musculus OX=10090 GN=Ctnna2 PE=1 SV=1	CTNNA2	1	0.249228	0	-0.176167	0.224967	1	0.262834	FALSE	FALSE	FALSE
Q64133	>sp|Q64133|AOFA_MOUSE Amine oxidase [flavin-containing] A OS=Mus musculus OX=10090 GN=Maoa PE=1 SV=3	MAOA	21	0.0564365	2.34315e-17	-0.0576859	0.114222	1	0.0821914	FALSE	FALSE	FALSE
Q9WUD8	>sp|Q9WUD8|FAIM1_MOUSE Fas apoptotic inhibitory molecule 1 OS=Mus musculus OX=10090 GN=Faim PE=1 SV=1	FAIM	7	-0.15219	-0.311409	-1.00226e-18	0.216732	0.00555239	1	FALSE	TRUE	FALSE
Q9CYT6	>sp|Q9CYT6|CAP2_MOUSE Adenylyl cyclase-associated protein 2 OS=Mus musculus OX=10090 GN=Cap2 PE=1 SV=1	CAP2	37	0.213065	0.204045	-8.21875e-17	0.000475419	0.00487346	1	TRUE	TRUE	FALSE
A0A0R4J0X8;A0A1B0GRS3	>tr|A0A0R4J0X8|A0A0R4J0X8_MOUSE Rho guanine nucleotide exchange factor (GEF7) OS=Mus musculus OX=10090 GN=Arhgef7 PE=1 SV=1;>tr|A0A1B0GRS3|A0A1B0GRS3_MOUSE Rho guanine nucleotide exchange factor (GEF7) (Fragment) OS=Mus musculus OX=10090 GN=Arhgef7 PE=1 SV=1	ARHGEF7;ARHGEF7	1	0	0.184115	0.149515	1	0.185385	0.247924	FALSE	FALSE	FALSE
Q9R062	>sp|Q9R062|GLYG_MOUSE Glycogenin-1 OS=Mus musculus OX=10090 GN=Gyg1 PE=1 SV=3	GYG1	8	-0.172728	0.244305	0.392953	0.00426768	8.62243e-05	3.04868e-07	TRUE	TRUE	TRUE
E9Q735	>sp|E9Q735|UBE4A_MOUSE Ubiquitin conjugation factor E4 A OS=Mus musculus OX=10090 GN=Ube4a PE=1 SV=1	UBE4A	12	-8.82785e-13	8.11767e-15	0.0845308	1	1	0.0136067	FALSE	FALSE	FALSE
Q9CQG9	>sp|Q9CQG9|TM100_MOUSE Transmembrane protein 100 OS=Mus musculus OX=10090 GN=Tmem100 PE=1 SV=1	TMEM100	2	0.201245	0	-0.34476	0.116579	1	0.0102363	FALSE	FALSE	FALSE
Q924S7	>sp|Q924S7|SPRE2_MOUSE Sprouty-related, EVH1 domain-containing protein 2 OS=Mus musculus OX=10090 GN=Spred2 PE=1 SV=1	SPRED2	5	0.26149	-0.209999	-0.583872	0.0306289	0.0144699	4.8653e-11	FALSE	FALSE	TRUE
O55033	>sp|O55033|NCK2_MOUSE Cytoplasmic protein NCK2 OS=Mus musculus OX=10090 GN=Nck2 PE=1 SV=1	NCK2	25	-0.130171	7.83468e-16	0.195219	0.0800378	1	7.14523e-07	FALSE	FALSE	TRUE
P62254	>sp|P62254|UB2G1_MOUSE Ubiquitin-conjugating enzyme E2 G1 OS=Mus musculus OX=10090 GN=Ube2g1 PE=1 SV=3	UBE2G1	3	-0.217156	-0.0541959	5.84446e-19	0.0377319	0.551183	1	FALSE	FALSE	FALSE
H3BJ53	>tr|H3BJ53|H3BJ53_MOUSE Rac/Cdc42 guanine nucleotide exchange factor (GEF) 6 (Fragment) OS=Mus musculus OX=10090 GN=Arhgef6 PE=1 SV=1	ARHGEF6	1	-0.854611	0	0.623957	0.000156178	1	0.0105796	TRUE	FALSE	FALSE
P68040	>sp|P68040|RACK1_MOUSE Small ribosomal subunit protein RACK1 OS=Mus musculus OX=10090 GN=Rack1 PE=1 SV=3	RACK1	20	-0.12491	-0.265944	-0.0836199	0.0793985	1.03991e-06	0.0652341	FALSE	TRUE	FALSE
Q8BG92	>sp|Q8BG92|CLVS2_MOUSE Clavesin-2 OS=Mus musculus OX=10090 GN=Clvs2 PE=1 SV=1	CLVS2	12	-0.224714	-0.401784	-0.151589	9.28797e-06	4.81248e-09	0.00991199	TRUE	TRUE	TRUE
B2RUR8	>sp|B2RUR8|OTU7B_MOUSE OTU domain-containing protein 7B OS=Mus musculus OX=10090 GN=Otud7b PE=1 SV=1	OTUD7B	12	-0.31143	0.25756	0.586256	3.51005e-08	8.73639e-08	4.62622e-24	TRUE	TRUE	TRUE
Q9ERF3	>sp|Q9ERF3|SKI8_MOUSE Superkiller complex protein 8 OS=Mus musculus OX=10090 GN=Skic8 PE=1 SV=1	SKIC8	13	1.01214e-16	-0.25865	-0.275938	1	7.08886e-09	0.000130955	FALSE	TRUE	TRUE
Q99JF8	>sp|Q99JF8|PSIP1_MOUSE PC4 and SFRS1-interacting protein OS=Mus musculus OX=10090 GN=Psip1 PE=1 SV=1	PSIP1	22	0.133549	-0.732881	-0.921471	0.281884	2.12776e-10	1.40377e-12	FALSE	TRUE	TRUE
Q6ZWM4	>sp|Q6ZWM4|LSM8_MOUSE U6 snRNA-associated Sm-like protein LSm8 OS=Mus musculus OX=10090 GN=Lsm8 PE=1 SV=3	LSM8	5	0.219119	-0.190055	-0.467675	0.0182733	0.121623	8.28868e-07	FALSE	FALSE	TRUE
Q8CF66	>sp|Q8CF66|LTOR4_MOUSE Ragulator complex protein LAMTOR4 OS=Mus musculus OX=10090 GN=Lamtor4 PE=1 SV=2	LAMTOR4	4	-1.34089e-15	0	0	1	1	1	FALSE	FALSE	FALSE
P15508	>sp|P15508|SPTB1_MOUSE Spectrin beta chain, erythrocytic OS=Mus musculus OX=10090 GN=Sptb PE=1 SV=4	SPTB	128	-3.49176e-16	-0.398628	-0.384076	1	2.72779e-07	9.65151e-06	FALSE	TRUE	TRUE
Q61301	>sp|Q61301|CTNA2_MOUSE Catenin alpha-2 OS=Mus musculus OX=10090 GN=Ctnna2 PE=1 SV=3	CTNNA2	65	0.26409	2.48839e-17	-0.259662	2.21912e-12	1	6.696e-15	TRUE	FALSE	TRUE
Q9JI19	>sp|Q9JI19|FIBP_MOUSE Acidic fibroblast growth factor intracellular-binding protein OS=Mus musculus OX=10090 GN=Fibp PE=1 SV=1	FIBP	14	7.00643e-16	0.0272049	0.00819956	1	0.460022	0.856406	FALSE	FALSE	FALSE
Q8R2U4	>sp|Q8R2U4|NTM1A_MOUSE N-terminal Xaa-Pro-Lys N-methyltransferase 1 OS=Mus musculus OX=10090 GN=Ntmt1 PE=1 SV=3	NTMT1	7	1.76947e-15	0.280142	0.164597	1	3.71684e-05	0.0436118	FALSE	TRUE	FALSE
Q3UKC1	>sp|Q3UKC1|TAXB1_MOUSE Tax1-binding protein 1 homolog OS=Mus musculus OX=10090 GN=Tax1bp1 PE=1 SV=2	TAX1BP1	18	0.105671	0.247233	0.0983831	0.0656287	9.92028e-06	0.0828745	FALSE	TRUE	FALSE
O70318	>sp|O70318|E41L2_MOUSE Band 4.1-like protein 2 OS=Mus musculus OX=10090 GN=Epb41l2 PE=1 SV=2	EPB41L2	45	0.0612838	0.102851	2.90059e-15	0.397439	0.168897	1	FALSE	FALSE	FALSE
Q99JW2	>sp|Q99JW2|ACY1_MOUSE Aminoacylase-1 OS=Mus musculus OX=10090 GN=Acy1 PE=1 SV=1	ACY1	13	-1.75235e-05	0.394683	0.470566	1	1.88491e-06	6.88944e-12	FALSE	TRUE	TRUE
P70245	>sp|P70245|EBP_MOUSE 3-beta-hydroxysteroid-Delta(8),Delta(7)-isomerase OS=Mus musculus OX=10090 GN=Ebp PE=1 SV=3	EBP	2	-1.06647e-16	-0.328835	-0.24755	1	0.028779	0.0400886	FALSE	FALSE	FALSE
P39098	>sp|P39098|MA1A2_MOUSE Mannosyl-oligosaccharide 1,2-alpha-mannosidase IB OS=Mus musculus OX=10090 GN=Man1a2 PE=1 SV=1	MAN1A2	7	-0.451841	-0.339392	0.0380943	0.00101754	0.000341351	0.733102	TRUE	TRUE	FALSE
Q9CZX9	>sp|Q9CZX9|EMC4_MOUSE ER membrane protein complex subunit 4 OS=Mus musculus OX=10090 GN=Emc4 PE=1 SV=1	EMC4	5	-0.299087	-0.174099	0.0265911	0.000392957	0.0142923	0.825187	TRUE	FALSE	FALSE
O70400	>sp|O70400|PDLI1_MOUSE PDZ and LIM domain protein 1 OS=Mus musculus OX=10090 GN=Pdlim1 PE=1 SV=4	PDLIM1	10	0.226442	0.775721	0.474804	0.0270185	2.27041e-08	0.000596834	FALSE	TRUE	TRUE
Q9JKV1	>sp|Q9JKV1|ADRM1_MOUSE Proteasomal ubiquitin receptor ADRM1 OS=Mus musculus OX=10090 GN=Adrm1 PE=1 SV=2	ADRM1	4	0.115497	0.0214925	-2.221e-15	0.399042	0.891406	1	FALSE	FALSE	FALSE
Q3V1L4	>sp|Q3V1L4|5NTC_MOUSE Cytosolic purine 5'-nucleotidase OS=Mus musculus OX=10090 GN=Nt5c2 PE=1 SV=2	NT5C2	18	0	-1.9501e-17	-2.7286e-14	1	1	1	FALSE	FALSE	FALSE
P97825	>sp|P97825|JUPI1_MOUSE Jupiter microtubule associated homolog 1 OS=Mus musculus OX=10090 GN=Jpt1 PE=1 SV=3	JPT1	6	0.174865	0.0983271	-2.14543e-17	0.182293	0.227925	1	FALSE	FALSE	FALSE
Q62261	>sp|Q62261|SPTB2_MOUSE Spectrin beta chain, non-erythrocytic 1 OS=Mus musculus OX=10090 GN=Sptbn1 PE=1 SV=2	SPTBN1	273	0	0.0106894	0	1	0.857727	1	FALSE	FALSE	FALSE
Q01405	>sp|Q01405|SC23A_MOUSE Protein transport protein Sec23A OS=Mus musculus OX=10090 GN=Sec23a PE=1 SV=2	SEC23A	22	0.0387911	-0.0774642	-0.204981	0.801072	0.171852	0.00125245	FALSE	FALSE	TRUE
Q61140	>sp|Q61140|BCAR1_MOUSE Breast cancer anti-estrogen resistance protein 1 OS=Mus musculus OX=10090 GN=Bcar1 PE=1 SV=2	BCAR1	17	2.86997e-16	-0.185028	-0.235657	1	0.000148575	3.87852e-10	FALSE	TRUE	TRUE
P59279	>sp|P59279|RAB2B_MOUSE Ras-related protein Rab-2B OS=Mus musculus OX=10090 GN=Rab2b PE=1 SV=1	RAB2B	6	-0.132865	-7.92798e-16	8.40775e-16	0.106091	1	1	FALSE	FALSE	FALSE
P61982	>sp|P61982|1433G_MOUSE 14-3-3 protein gamma OS=Mus musculus OX=10090 GN=Ywhag PE=1 SV=2	YWHAG	30	4.06131e-17	1.41731e-15	9.47971e-17	1	1	1	FALSE	FALSE	FALSE
Q6PAJ1	>sp|Q6PAJ1|BCR_MOUSE Breakpoint cluster region protein OS=Mus musculus OX=10090 GN=Bcr PE=1 SV=3	BCR	40	0.74444	0.579692	-0.115507	1.01168e-15	3.17057e-36	0.160479	TRUE	TRUE	FALSE
Q6NXM2	>sp|Q6NXM2|RCBT1_MOUSE RCC1 and BTB domain-containing protein 1 OS=Mus musculus OX=10090 GN=Rcbtb1 PE=1 SV=1	RCBTB1	5	-0.338119	0.259999	0.698391	0.0209824	0.0124414	6.68206e-08	FALSE	FALSE	TRUE
Q61081	>sp|Q61081|CDC37_MOUSE Hsp90 co-chaperone Cdc37 OS=Mus musculus OX=10090 GN=Cdc37 PE=1 SV=1	CDC37	19	0	0.0840879	0.0680332	1	0.0370358	0.0791509	FALSE	FALSE	FALSE
O54946	>sp|O54946|DNJB6_MOUSE DnaJ homolog subfamily B member 6 OS=Mus musculus OX=10090 GN=Dnajb6 PE=1 SV=4	DNAJB6	13	-0.207464	-0.193565	0	0.0487072	0.000525846	1	FALSE	TRUE	FALSE
Q80VC9	>sp|Q80VC9|CAMP3_MOUSE Calmodulin-regulated spectrin-associated protein 3 OS=Mus musculus OX=10090 GN=Camsap3 PE=1 SV=1	CAMSAP3	39	0.199221	0.298258	3.47313e-17	0.105586	0.00032604	1	FALSE	TRUE	FALSE
A0A1W2P843	>tr|A0A1W2P843|A0A1W2P843_MOUSE Pleckstrin homology domain containing, family J member 1 (Fragment) OS=Mus musculus OX=10090 GN=Plekhj1 PE=1 SV=1	PLEKHJ1	1	0	0	-0.0903324	1	1	0.623097	FALSE	FALSE	FALSE
Q9R1T2	>sp|Q9R1T2|SAE1_MOUSE SUMO-activating enzyme subunit 1 OS=Mus musculus OX=10090 GN=Sae1 PE=1 SV=1	SAE1	22	0.17112	-0.439101	-0.644201	0.0830325	1.12935e-05	3.56248e-15	FALSE	TRUE	TRUE
A8DUK4	>tr|A8DUK4|A8DUK4_MOUSE Beta-globin OS=Mus musculus OX=10090 GN=Hbb-bs PE=1 SV=1	HBB-BS	23	2.39861e-16	-1.29433e-15	-0.0333991	1	1	0.948043	FALSE	FALSE	FALSE
P52196	>sp|P52196|THTR_MOUSE Thiosulfate sulfurtransferase OS=Mus musculus OX=10090 GN=Tst PE=1 SV=3	TST	14	-4.07321e-19	-0.22471	-0.197642	1	5.80694e-05	1.99308e-09	FALSE	TRUE	TRUE
Q8BU30	>sp|Q8BU30|SYIC_MOUSE Isoleucine--tRNA ligase, cytoplasmic OS=Mus musculus OX=10090 GN=Iars1 PE=1 SV=2	IARS1	45	-0.136332	0.0109433	0.188003	0.00398335	0.932672	0.000679139	TRUE	FALSE	TRUE
S4R1S7	>tr|S4R1S7|S4R1S7_MOUSE CUGBP, Elav-like family member 2 OS=Mus musculus OX=10090 GN=Celf2 PE=1 SV=1	CELF2	1	-0.468658	-0.750612	-0.125811	0.017708	2.35944e-05	0.335224	FALSE	TRUE	FALSE
Q9D1M0	>sp|Q9D1M0|SEC13_MOUSE Protein SEC13 homolog OS=Mus musculus OX=10090 GN=Sec13 PE=1 SV=3	SEC13	6	-2.07788e-16	-0.0994624	-4.02127e-16	1	0.15354	1	FALSE	FALSE	FALSE
P16054	>sp|P16054|KPCE_MOUSE Protein kinase C epsilon type OS=Mus musculus OX=10090 GN=Prkce PE=1 SV=1	PRKCE	43	-0.351424	-0.276463	0.0486095	1.92801e-18	9.59953e-13	0.101911	TRUE	TRUE	FALSE
O35690	>sp|O35690|PHX2B_MOUSE Paired mesoderm homeobox protein 2B OS=Mus musculus OX=10090 GN=Phox2b PE=1 SV=1	PHOX2B	1	-0.047568	-0.400939	-0.249526	0.940716	0.00875239	0.0834803	FALSE	TRUE	FALSE
Q64127	>sp|Q64127|TIF1A_MOUSE Transcription intermediary factor 1-alpha OS=Mus musculus OX=10090 GN=Trim24 PE=1 SV=1	TRIM24	3	9.92044e-17	-0.364076	-0.481533	1	0.158527	0.045247	FALSE	FALSE	FALSE
Q811L6	>sp|Q811L6|MAST4_MOUSE Microtubule-associated serine/threonine-protein kinase 4 OS=Mus musculus OX=10090 GN=Mast4 PE=1 SV=3	MAST4	26	-5.13702e-18	0.40682	0.400229	1	3.31481e-17	1.12285e-16	FALSE	TRUE	TRUE
Q3TW96	>sp|Q3TW96|UAP1L_MOUSE UDP-N-acetylhexosamine pyrophosphorylase-like protein 1 OS=Mus musculus OX=10090 GN=Uap1l1 PE=1 SV=1	UAP1L1	17	0.101516	0.0886699	-6.99007e-19	0.0181872	0.0154124	1	FALSE	FALSE	FALSE
O35226	>sp|O35226|PSMD4_MOUSE 26S proteasome non-ATPase regulatory subunit 4 OS=Mus musculus OX=10090 GN=Psmd4 PE=1 SV=1	PSMD4	11	-1.6083e-14	0.0302964	0.0931315	1	0.500966	0.0236488	FALSE	FALSE	FALSE
F7AI87	>tr|F7AI87|F7AI87_MOUSE Proteasome (prosome, macropain) 26S subunit, non-ATPase, 4 (Fragment) OS=Mus musculus OX=10090 GN=Psmd4 PE=1 SV=1	PSMD4	3	4.01312e-17	-4.74493e-18	-4.6792e-18	1	1	1	FALSE	FALSE	FALSE
D3YXK1	>sp|D3YXK1|SAMD1_MOUSE Sterile alpha motif domain-containing protein 1 OS=Mus musculus OX=10090 GN=Samd1 PE=1 SV=1	SAMD1	2	0.511209	-0.572803	-1.099	0.00123743	9.35332e-05	7.12939e-10	TRUE	TRUE	TRUE
Q80X85	>sp|Q80X85|RT07_MOUSE Small ribosomal subunit protein uS7m OS=Mus musculus OX=10090 GN=Mrps7 PE=1 SV=1	MRPS7	9	1.75514e-17	-0.208244	-0.175422	1	0.00625101	0.0150416	FALSE	TRUE	FALSE
P63216	>sp|P63216|GBG3_MOUSE Guanine nucleotide-binding protein G(I)/G(S)/G(O) subunit gamma-3 OS=Mus musculus OX=10090 GN=Gng3 PE=1 SV=1	GNG3	4	0.179919	0.512994	0.158727	0.295328	0.0175102	0.37809	FALSE	FALSE	FALSE
O70372	>sp|O70372|TERT_MOUSE Telomerase reverse transcriptase OS=Mus musculus OX=10090 GN=Tert PE=1 SV=1	TERT	2	0	0	0	1	1	1	FALSE	FALSE	FALSE
Q3UJB9	>sp|Q3UJB9|EDC4_MOUSE Enhancer of mRNA-decapping protein 4 OS=Mus musculus OX=10090 GN=Edc4 PE=1 SV=2	EDC4	38	-0.0543813	-0.549421	-0.44632	0.440679	2.25872e-27	9.31997e-15	FALSE	TRUE	TRUE
E9Q6U4;Q3UWL8	>tr|E9Q6U4|E9Q6U4_MOUSE Prefoldin subunit 4 OS=Mus musculus OX=10090 GN=Pfdn4 PE=1 SV=1;>tr|Q3UWL8|Q3UWL8_MOUSE Prefoldin subunit 4 OS=Mus musculus OX=10090 GN=Pfdn4 PE=1 SV=1	PFDN4;PFDN4	5	1.36703e-06	0.147445	8.38992e-18	1	0.0769315	1	FALSE	FALSE	FALSE
Q6NV83	>sp|Q6NV83|SR140_MOUSE U2 snRNP-associated SURP motif-containing protein OS=Mus musculus OX=10090 GN=U2surp PE=1 SV=3	U2SURP	19	2.44684e-16	-0.829732	-0.870988	1	2.89795e-08	1.32754e-08	FALSE	TRUE	TRUE
Q9R1T4	>sp|Q9R1T4|SEPT6_MOUSE Septin-6 OS=Mus musculus OX=10090 GN=Septin6 PE=1 SV=4	SEPTIN6	11	0.525526	0.178303	-0.304794	2.51531e-07	0.0155785	0.00283438	TRUE	FALSE	TRUE
P97807	>sp|P97807|FUMH_MOUSE Fumarate hydratase, mitochondrial OS=Mus musculus OX=10090 GN=Fh PE=1 SV=3	FH	34	0.0209048	0	-0.0334163	0.928114	1	0.298788	FALSE	FALSE	FALSE
P26039	>sp|P26039|TLN1_MOUSE Talin-1 OS=Mus musculus OX=10090 GN=Tln1 PE=1 SV=2	TLN1	65	0.0509119	0	-9.04848e-16	0.386974	1	1	FALSE	FALSE	FALSE
Q9CZW5	>sp|Q9CZW5|TOM70_MOUSE Mitochondrial import receptor subunit TOM70 OS=Mus musculus OX=10090 GN=Tomm70 PE=1 SV=2	TOMM70	37	-4.6702e-13	-0.0809594	-0.018013	1	0.0115581	0.619068	FALSE	FALSE	FALSE
Q9D6Z0	>sp|Q9D6Z0|ALKB7_MOUSE Alpha-ketoglutarate-dependent dioxygenase alkB homolog 7, mitochondrial OS=Mus musculus OX=10090 GN=Alkbh7 PE=1 SV=1	ALKBH7	2	0	5.21022e-16	-0.339704	1	1	0.163798	FALSE	FALSE	FALSE
E9Q4N7	>sp|E9Q4N7|ARI1B_MOUSE AT-rich interactive domain-containing protein 1B OS=Mus musculus OX=10090 GN=Arid1b PE=1 SV=2	ARID1B	25	2.79456e-16	-0.469211	-0.48988	1	4.48585e-07	1.89783e-06	FALSE	TRUE	TRUE
A0A1D5RLH6	>tr|A0A1D5RLH6|A0A1D5RLH6_MOUSE Dynein light intermediate chain (Fragment) OS=Mus musculus OX=10090 GN=Dync1li2 PE=3 SV=1	DYNC1LI2	1	0.0552123	0.724387	0.286116	1	0.00898732	0.229638	FALSE	TRUE	FALSE
Q8CGM1	>sp|Q8CGM1|AGRB2_MOUSE Adhesion G protein-coupled receptor B2 OS=Mus musculus OX=10090 GN=Adgrb2 PE=1 SV=2	ADGRB2	28	0.36018	-1.07775e-16	-0.381406	3.06526e-10	1	1.83981e-14	TRUE	FALSE	TRUE
Q8C845	>tr|Q8C845|Q8C845_MOUSE EF hand domain containing 2 OS=Mus musculus OX=10090 GN=Efhd2 PE=1 SV=1	EFHD2	2	0.373757	0.248113	-0.0229119	0.0955571	0.0750213	0.908908	FALSE	FALSE	FALSE
Q9QYX7	>sp|Q9QYX7|PCLO_MOUSE Protein piccolo OS=Mus musculus OX=10090 GN=Pclo PE=1 SV=4	PCLO	261	2.48963e-16	0.235926	0.183101	1	9.73565e-05	0.00188539	FALSE	TRUE	TRUE
A2BH40	>sp|A2BH40|ARI1A_MOUSE AT-rich interactive domain-containing protein 1A OS=Mus musculus OX=10090 GN=Arid1a PE=1 SV=1	ARID1A	19	0.0680381	-0.366613	-0.563194	0.687784	0.00321991	1.84198e-06	FALSE	TRUE	TRUE
Q9D061	>sp|Q9D061|ACBD6_MOUSE Acyl-CoA-binding domain-containing protein 6 OS=Mus musculus OX=10090 GN=Acbd6 PE=1 SV=2	ACBD6	8	0.229473	0.266054	4.17472e-15	0.000427219	2.20614e-11	1	TRUE	TRUE	FALSE
Q9QUR8	>sp|Q9QUR8|SEM7A_MOUSE Semaphorin-7A OS=Mus musculus OX=10090 GN=Sema7a PE=1 SV=1	SEMA7A	11	-0.0904789	-2.28481e-19	0.0942707	0.401888	1	0.154604	FALSE	FALSE	FALSE
Q91ZP6	>sp|Q91ZP6|NFIP2_MOUSE NEDD4 family-interacting protein 2 (Fragment) OS=Mus musculus OX=10090 GN=Ndfip2 PE=1 SV=2	NDFIP2	2	0	0.123655	0.0757496	1	0.236516	0.464458	FALSE	FALSE	FALSE
Q91ZM2	>sp|Q91ZM2|SH2B1_MOUSE SH2B adapter protein 1 OS=Mus musculus OX=10090 GN=Sh2b1 PE=1 SV=2	SH2B1	14	0.044876	0	-0.0935707	0.522828	1	0.151235	FALSE	FALSE	FALSE
Q6PDM1	>sp|Q6PDM1|MSL1_MOUSE Male-specific lethal 1 homolog OS=Mus musculus OX=10090 GN=Msl1 PE=1 SV=1	MSL1	3	2.64999e-17	-0.48057	-0.434521	1	0.0155316	0.070656	FALSE	FALSE	FALSE
G5E8K5	>sp|G5E8K5|ANK3_MOUSE Ankyrin-3 OS=Mus musculus OX=10090 GN=Ank3 PE=1 SV=1	ANK3	72	-0.215021	0	0.186378	3.45839e-08	1	2.76768e-05	TRUE	FALSE	TRUE
O08788	>sp|O08788|DCTN1_MOUSE Dynactin subunit 1 OS=Mus musculus OX=10090 GN=Dctn1 PE=1 SV=3	DCTN1	77	0.00384566	0.235224	0.187387	1	5.08719e-16	7.76913e-10	FALSE	TRUE	TRUE
P52795	>sp|P52795|EFNB1_MOUSE Ephrin-B1 OS=Mus musculus OX=10090 GN=Efnb1 PE=1 SV=1	EFNB1	7	0.153953	0.168489	3.62407e-16	0.0928181	0.0202018	1	FALSE	FALSE	FALSE
P30999	>sp|P30999|CTND1_MOUSE Catenin delta-1 OS=Mus musculus OX=10090 GN=Ctnnd1 PE=1 SV=2	CTNND1	37	0.198492	0.0764676	-0.109498	0.0089769	0.225389	0.0157733	TRUE	FALSE	FALSE
Q7TNC9	>sp|Q7TNC9|I5P1_MOUSE Inositol polyphosphate-5-phosphatase A OS=Mus musculus OX=10090 GN=Inpp5a PE=1 SV=1	INPP5A	16	0.100158	0.359256	0.237205	0.0819703	2.09889e-11	1.08299e-09	FALSE	TRUE	TRUE
E9PVZ8;E9QAH1	>tr|E9PVZ8|E9PVZ8_MOUSE Golgi autoantigen, golgin subfamily b, macrogolgin 1 OS=Mus musculus OX=10090 GN=Golgb1 PE=1 SV=1;>tr|E9QAH1|E9QAH1_MOUSE Golgi autoantigen, golgin subfamily b, macrogolgin 1 OS=Mus musculus OX=10090 GN=Golgb1 PE=1 SV=1	GOLGB1;GOLGB1	59	-0.0244706	-0.121163	-1.20545e-17	0.968328	0.0108582	1	FALSE	FALSE	FALSE
Q6P571	>tr|Q6P571|Q6P571_MOUSE Serine/threonine-protein kinase PLK OS=Mus musculus OX=10090 GN=Plk3 PE=2 SV=1	PLK3	1	-0.274391	2.12247e-18	0.430003	0.0780036	1	0.00504426	FALSE	FALSE	TRUE
Q8VBZ3	>sp|Q8VBZ3|CLPT1_MOUSE Putative lipid scramblase CLPTM1 OS=Mus musculus OX=10090 GN=Clptm1 PE=1 SV=1	CLPTM1	15	0.0102307	0.109585	0.0687921	1	0.0133963	0.112828	FALSE	FALSE	FALSE
Q921M4	>sp|Q921M4|GOGA2_MOUSE Golgin subfamily A member 2 OS=Mus musculus OX=10090 GN=Golga2 PE=1 SV=3	GOLGA2	19	-0.0241236	-0.0832626	-2.93655e-15	0.820209	0.19041	1	FALSE	FALSE	FALSE
E9QAE3	>tr|E9QAE3|E9QAE3_MOUSE B-TFIID TATA-box binding protein associated factor 1 OS=Mus musculus OX=10090 GN=Btaf1 PE=1 SV=1	BTAF1	10	5.36133e-17	-0.392818	-0.434985	1	0.000322442	4.46116e-06	FALSE	TRUE	TRUE
Q68FH0	>sp|Q68FH0|PKP4_MOUSE Plakophilin-4 OS=Mus musculus OX=10090 GN=Pkp4 PE=1 SV=1	PKP4	58	-2.36285e-15	-0.124925	-0.0957939	1	0.0858694	0.0697203	FALSE	FALSE	FALSE
Q8BMG7	>sp|Q8BMG7|RBGPR_MOUSE Rab3 GTPase-activating protein non-catalytic subunit OS=Mus musculus OX=10090 GN=Rab3gap2 PE=1 SV=2	RAB3GAP2	45	-0.0076042	0.173296	0.201184	0.956583	1.69624e-12	9.72396e-17	FALSE	TRUE	TRUE
Q91VK4	>sp|Q91VK4|ITM2C_MOUSE Integral membrane protein 2C OS=Mus musculus OX=10090 GN=Itm2c PE=1 SV=2	ITM2C	9	-0.346984	0.096642	0.470962	1.77355e-11	0.0932249	2.96692e-13	TRUE	FALSE	TRUE
Q7TSG2	>sp|Q7TSG2|CTDP1_MOUSE RNA polymerase II subunit A C-terminal domain phosphatase OS=Mus musculus OX=10090 GN=Ctdp1 PE=1 SV=1	CTDP1	10	0.218992	-0.125881	-0.443633	0.109315	0.304985	0.00181302	FALSE	FALSE	TRUE
Q9R0H0	>sp|Q9R0H0|ACOX1_MOUSE Peroxisomal acyl-coenzyme A oxidase 1 OS=Mus musculus OX=10090 GN=Acox1 PE=1 SV=5	ACOX1	21	0.11472	6.7755e-17	-0.0643423	0.00454724	1	0.196625	TRUE	FALSE	FALSE
Q3UHL1	>sp|Q3UHL1|CAMKV_MOUSE CaM kinase-like vesicle-associated protein OS=Mus musculus OX=10090 GN=Camkv PE=1 SV=2	CAMKV	37	2.13653e-17	0.228151	0.165269	1	0.0153394	0.0651026	FALSE	FALSE	FALSE
Q7M753	>sp|Q7M753|PANK2_MOUSE Pantothenate kinase 2, mitochondrial OS=Mus musculus OX=10090 GN=Pank2 PE=1 SV=1	PANK2	13	0.274339	0.38084	0.06259	0.000199314	2.17593e-07	0.270078	TRUE	TRUE	FALSE
Q91VA7	>tr|Q91VA7|Q91VA7_MOUSE Isocitrate dehydrogenase [NAD] subunit, mitochondrial OS=Mus musculus OX=10090 GN=Idh3b PE=1 SV=1	IDH3B	41	-0.15502	0	0.159503	0.0155019	1	2.80815e-05	FALSE	FALSE	TRUE
A2APV2	>sp|A2APV2|FMNL2_MOUSE Formin-like protein 2 OS=Mus musculus OX=10090 GN=Fmnl2 PE=1 SV=2	FMNL2	30	-0.0603647	-0.120138	-0.0537639	0.149481	0.00457152	0.0339269	FALSE	TRUE	FALSE
P55264	>sp|P55264|ADK_MOUSE Adenosine kinase OS=Mus musculus OX=10090 GN=Adk PE=1 SV=2	ADK	20	0.0660206	-0.165025	-0.280694	0.310356	0.0118105	2.39039e-06	FALSE	FALSE	TRUE
Q9R1C6	>sp|Q9R1C6|DGKE_MOUSE Diacylglycerol kinase epsilon OS=Mus musculus OX=10090 GN=Dgke PE=1 SV=1	DGKE	13	-0.261686	-5.66558e-15	0.187786	1.52972e-08	1	2.84971e-05	TRUE	FALSE	TRUE
Q9WVE8	>sp|Q9WVE8|PACN2_MOUSE Protein kinase C and casein kinase substrate in neurons protein 2 OS=Mus musculus OX=10090 GN=Pacsin2 PE=1 SV=1	PACSIN2	19	4.13901e-19	-0.612771	-0.611605	1	2.71583e-16	5.26939e-12	FALSE	TRUE	TRUE
Q920N7	>sp|Q920N7|SYT12_MOUSE Synaptotagmin-12 OS=Mus musculus OX=10090 GN=Syt12 PE=1 SV=1	SYT12	27	1.00629e-16	0.91992	0.851506	1	1.61231e-17	1.36846e-25	FALSE	TRUE	TRUE
Q5U3K5	>sp|Q5U3K5|RABL6_MOUSE Rab-like protein 6 OS=Mus musculus OX=10090 GN=Rabl6 PE=1 SV=2	RABL6	22	0.0855226	0.0322922	-1.29117e-16	0.334493	0.59085	1	FALSE	FALSE	FALSE
Q5XJV6	>sp|Q5XJV6|LMTK3_MOUSE Serine/threonine-protein kinase LMTK3 OS=Mus musculus OX=10090 GN=Lmtk3 PE=1 SV=1	LMTK3	33	0.229586	4.95682e-16	-0.209456	0.00293938	1	0.00682574	TRUE	FALSE	TRUE
Q80TZ3	>sp|Q80TZ3|AUXI_MOUSE Putative tyrosine-protein phosphatase auxilin OS=Mus musculus OX=10090 GN=Dnajc6 PE=1 SV=2	DNAJC6	45	-0.201954	0.0717386	0.282225	3.71203e-07	0.055662	5.55077e-07	TRUE	FALSE	TRUE
Q60931	>sp|Q60931|VDAC3_MOUSE Voltage-dependent anion-selective channel protein 3 OS=Mus musculus OX=10090 GN=Vdac3 PE=1 SV=1	VDAC3	15	0	-0.118445	-0.092398	1	0.00066159	0.00556602	FALSE	TRUE	FALSE
P42232	>sp|P42232|STA5B_MOUSE Signal transducer and activator of transcription 5B OS=Mus musculus OX=10090 GN=Stat5b PE=1 SV=1	STAT5B	5	0.288974	0.276014	-2.05777e-18	0.00443564	0.0133084	1	TRUE	FALSE	FALSE
Q922U1	>sp|Q922U1|PRPF3_MOUSE U4/U6 small nuclear ribonucleoprotein Prp3 OS=Mus musculus OX=10090 GN=Prpf3 PE=1 SV=1	PRPF3	18	0.0338204	-0.484603	-0.568671	0.787517	1.33731e-07	9.36278e-15	FALSE	TRUE	TRUE
Q3UHE1	>sp|Q3UHE1|PITM3_MOUSE Membrane-associated phosphatidylinositol transfer protein 3 OS=Mus musculus OX=10090 GN=Pitpnm3 PE=1 SV=2	PITPNM3	22	0.283279	0.222408	-0.0123016	0.0161308	0.016383	0.948043	FALSE	FALSE	FALSE
Q60520	>sp|Q60520|SIN3A_MOUSE Paired amphipathic helix protein Sin3a OS=Mus musculus OX=10090 GN=Sin3a PE=1 SV=3	SIN3A	22	0.272602	-0.476172	-0.780073	0.000120244	1.69944e-08	6.98167e-22	TRUE	TRUE	TRUE
Q80YX1	>sp|Q80YX1|TENA_MOUSE Tenascin OS=Mus musculus OX=10090 GN=Tnc PE=1 SV=1	TNC	57	0.250665	-0.563962	-0.829053	0.000221608	4.31133e-22	1.5235e-36	TRUE	TRUE	TRUE
P70399	>sp|P70399|TP53B_MOUSE TP53-binding protein 1 OS=Mus musculus OX=10090 GN=Tp53bp1 PE=1 SV=3	TP53BP1	34	-2.62487e-17	-0.666735	-0.649847	1	7.64459e-10	7.85459e-11	FALSE	TRUE	TRUE
P07724	>sp|P07724|ALBU_MOUSE Albumin OS=Mus musculus OX=10090 GN=Alb PE=1 SV=3	ALB	16	-6.84911e-14	-3.13995e-14	-2.93086e-17	1	1	1	FALSE	FALSE	FALSE
O54781	>sp|O54781|SRPK2_MOUSE SRSF protein kinase 2 OS=Mus musculus OX=10090 GN=Srpk2 PE=1 SV=2	SRPK2	22	0.191944	0.149585	-1.62857e-16	0.00136964	0.0247003	1	TRUE	FALSE	FALSE
O88307	>sp|O88307|SORL_MOUSE Sortilin-related receptor OS=Mus musculus OX=10090 GN=Sorl1 PE=1 SV=3	SORL1	43	3.33301e-18	-0.193386	-0.196962	1	0.000808473	4.30891e-05	FALSE	TRUE	TRUE
P17426	>sp|P17426|AP2A1_MOUSE AP-2 complex subunit alpha-1 OS=Mus musculus OX=10090 GN=Ap2a1 PE=1 SV=1	AP2A1	51	0.231898	0.0765459	-0.163855	5.3374e-06	0.012067	0.000601949	TRUE	FALSE	TRUE
O35855	>sp|O35855|BCAT2_MOUSE Branched-chain-amino-acid aminotransferase, mitochondrial OS=Mus musculus OX=10090 GN=Bcat2 PE=1 SV=2	BCAT2	7	0.0759827	0.0427787	0	0.182525	0.40998	1	FALSE	FALSE	FALSE
Q80UG2	>sp|Q80UG2|PLXA4_MOUSE Plexin-A4 OS=Mus musculus OX=10090 GN=Plxna4 PE=1 SV=3	PLXNA4	74	-0.12493	0.111488	0.251917	0.0466008	0.0129822	3.30109e-15	FALSE	FALSE	TRUE
Q3UMT1	>sp|Q3UMT1|PP12C_MOUSE Protein phosphatase 1 regulatory subunit 12C OS=Mus musculus OX=10090 GN=Ppp1r12c PE=1 SV=1	PPP1R12C	27	1.72564e-16	0.15168	0.133854	1	0.00810483	0.00444833	FALSE	TRUE	TRUE
P62960	>sp|P62960|YBOX1_MOUSE Y-box-binding protein 1 OS=Mus musculus OX=10090 GN=Ybx1 PE=1 SV=3	YBX1	9	-0.130683	-0.827371	-0.647906	0.107195	7.27651e-20	1.64806e-17	FALSE	TRUE	TRUE
Q0GA42	>sp|Q0GA42|CNNM1_MOUSE Metal transporter CNNM1 OS=Mus musculus OX=10090 GN=Cnnm1 PE=1 SV=5	CNNM1	23	0	-0.0549371	-0.0618407	1	0.631387	0.543453	FALSE	FALSE	FALSE
Q80X32	>sp|Q80X32|CE024_MOUSE UPF0461 protein C5orf24 homolog OS=Mus musculus OX=10090 PE=2 SV=1	-	4	0	-0.754928	-0.914088	1	1.32314e-05	1.25463e-10	FALSE	TRUE	TRUE
P97868	>sp|P97868|RBBP6_MOUSE E3 ubiquitin-protein ligase RBBP6 OS=Mus musculus OX=10090 GN=Rbbp6 PE=1 SV=5	RBBP6	7	6.94808e-19	-0.748132	-0.768525	1	0.000107818	3.96831e-05	FALSE	TRUE	TRUE
F6ZDS4	>sp|F6ZDS4|TPR_MOUSE Nucleoprotein TPR OS=Mus musculus OX=10090 GN=Tpr PE=1 SV=1	TPR	79	0.0642549	-0.396126	-0.497673	0.548959	6.02289e-06	1.75925e-06	FALSE	TRUE	TRUE
E0CXW2;E9PUK2	>tr|E0CXW2|E0CXW2_MOUSE AarF domain containing kinase 5 OS=Mus musculus OX=10090 GN=Adck5 PE=1 SV=1;>tr|E9PUK2|E9PUK2_MOUSE AarF domain containing kinase 5 OS=Mus musculus OX=10090 GN=Adck5 PE=1 SV=1	ADCK5;ADCK5	1	-0.188811	-0.322762	-0.106178	0.253245	0.0192602	0.382355	FALSE	FALSE	FALSE
P70236	>sp|P70236|MP2K6_MOUSE Dual specificity mitogen-activated protein kinase kinase 6 OS=Mus musculus OX=10090 GN=Map2k6 PE=1 SV=1	MAP2K6	10	0.299987	-4.22622e-18	-0.294872	2.45169e-08	1	3.4743e-06	TRUE	FALSE	TRUE
Q9JKC8	>sp|Q9JKC8|AP3M1_MOUSE AP-3 complex subunit mu-1 OS=Mus musculus OX=10090 GN=Ap3m1 PE=1 SV=1	AP3M1	11	0.0874883	0.127511	1.45087e-17	0.30149	0.0286287	1	FALSE	FALSE	FALSE
Q3UFK8	>sp|Q3UFK8|FRMD8_MOUSE FERM domain-containing protein 8 OS=Mus musculus OX=10090 GN=Frmd8 PE=1 SV=2	FRMD8	7	-0.0653153	0.541931	0.651769	0.450865	2.13517e-13	5.13829e-19	FALSE	TRUE	TRUE
Q61097	>sp|Q61097|KSR1_MOUSE Kinase suppressor of Ras 1 OS=Mus musculus OX=10090 GN=Ksr1 PE=1 SV=1	KSR1	31	0.00919255	0.581935	0.501992	1	2.50314e-29	2.23902e-35	FALSE	TRUE	TRUE
Q9WTX2	>sp|Q9WTX2|PRKRA_MOUSE Interferon-inducible double-stranded RNA-dependent protein kinase activator A OS=Mus musculus OX=10090 GN=Prkra PE=1 SV=1	PRKRA	6	0.0239715	0.10547	1.46855e-18	1	0.114055	1	FALSE	FALSE	FALSE
B1AUH1	>sp|B1AUH1|PTPRU_MOUSE Receptor-type tyrosine-protein phosphatase U OS=Mus musculus OX=10090 GN=Ptpru PE=1 SV=1	PTPRU	10	0.98653	0.965994	1.32797e-17	1.59227e-06	9.43115e-07	1	TRUE	TRUE	FALSE
Q08509	>sp|Q08509|EPS8_MOUSE Epidermal growth factor receptor kinase substrate 8 OS=Mus musculus OX=10090 GN=Eps8 PE=1 SV=2	EPS8	25	0	-0.116405	-0.0927013	1	0.00193698	0.00289968	FALSE	TRUE	FALSE
Q3ULF4	>sp|Q3ULF4|SPG7_MOUSE Paraplegin OS=Mus musculus OX=10090 GN=Spg7 PE=1 SV=1	SPG7	24	0.0595915	-1.37915e-16	-0.106042	0.0642236	1	0.000278902	FALSE	FALSE	TRUE
Q3U284	>sp|Q3U284|TM231_MOUSE Transmembrane protein 231 OS=Mus musculus OX=10090 GN=Tmem231 PE=1 SV=1	TMEM231	1	0	-0.624492	-0.706637	1	0.00407186	0.000487388	FALSE	TRUE	TRUE
O70133	>sp|O70133|DHX9_MOUSE ATP-dependent RNA helicase A OS=Mus musculus OX=10090 GN=Dhx9 PE=1 SV=2	DHX9	52	0.125828	-0.699315	-0.839859	0.0104671	4.08817e-28	4.20675e-31	FALSE	TRUE	TRUE
P28660	>sp|P28660|NCKP1_MOUSE Nck-associated protein 1 OS=Mus musculus OX=10090 GN=Nckap1 PE=1 SV=2	NCKAP1	84	0.0667066	0.102168	1.85487e-14	0.27322	0.00870556	1	FALSE	TRUE	FALSE
B2RUJ5	>sp|B2RUJ5|APBA1_MOUSE Amyloid-beta A4 precursor protein-binding family A member 1 OS=Mus musculus OX=10090 GN=Apba1 PE=1 SV=2	APBA1	20	0.30569	0.189043	-0.0542999	4.90365e-06	0.00445468	0.394743	TRUE	TRUE	FALSE
P28867	>sp|P28867|KPCD_MOUSE Protein kinase C delta type OS=Mus musculus OX=10090 GN=Prkcd PE=1 SV=3	PRKCD	14	-4.34816e-16	0.363864	0.773286	1	0.227925	5.97618e-13	FALSE	FALSE	TRUE
Q3UHJ0	>sp|Q3UHJ0|AAK1_MOUSE AP2-associated protein kinase 1 OS=Mus musculus OX=10090 GN=Aak1 PE=1 SV=2	AAK1	47	-0.0383602	0.253489	0.316078	0.573981	2.14286e-07	7.95779e-09	FALSE	TRUE	TRUE
P37804	>sp|P37804|TAGL_MOUSE Transgelin OS=Mus musculus OX=10090 GN=Tagln PE=1 SV=3	TAGLN	14	0.891747	0	-1.05082	0.000693428	1	0.000738874	TRUE	FALSE	TRUE
Q80TV8	>sp|Q80TV8|CLAP1_MOUSE CLIP-associating protein 1 OS=Mus musculus OX=10090 GN=Clasp1 PE=1 SV=2	CLASP1	51	-0.164697	0.0881688	0.257603	0.000824076	0.00420186	2.85748e-09	TRUE	FALSE	TRUE
B1AWE0;Q6PFA2	>tr|B1AWE0|B1AWE0_MOUSE Clathrin light chain OS=Mus musculus OX=10090 GN=Clta PE=1 SV=1;>tr|Q6PFA2|Q6PFA2_MOUSE Clathrin light chain OS=Mus musculus OX=10090 GN=Clta PE=1 SV=1	CLTA;CLTA	1	0.264012	0.159051	0	0.228222	0.372177	1	FALSE	FALSE	FALSE
P31650	>sp|P31650|S6A11_MOUSE Sodium- and chloride-dependent GABA transporter 3 OS=Mus musculus OX=10090 GN=Slc6a11 PE=1 SV=2	SLC6A11	14	-0.377718	-6.20192e-15	0.247405	0.000174763	1	0.0231324	TRUE	FALSE	FALSE
Q6PHS6	>sp|Q6PHS6|SNX13_MOUSE Sorting nexin-13 OS=Mus musculus OX=10090 GN=Snx13 PE=2 SV=1	SNX13	13	-0.154481	0.145022	0.319489	0.00225301	0.00149032	9.67249e-14	TRUE	TRUE	TRUE
Q6ZQ89	>sp|Q6ZQ89|MARH6_MOUSE E3 ubiquitin-protein ligase MARCHF6 OS=Mus musculus OX=10090 GN=Marchf6 PE=2 SV=2	MARCHF6	1	-0.416727	-0.0604894	0.148727	0.104767	0.803714	0.365361	FALSE	FALSE	FALSE
Q9CRB9	>sp|Q9CRB9|MIC19_MOUSE MICOS complex subunit Mic19 OS=Mus musculus OX=10090 GN=Chchd3 PE=1 SV=1	CHCHD3	18	-6.34092e-17	-2.76022e-17	-1.72187e-19	1	1	1	FALSE	FALSE	FALSE
Q5SWU9	>sp|Q5SWU9|ACACA_MOUSE Acetyl-CoA carboxylase 1 OS=Mus musculus OX=10090 GN=Acaca PE=1 SV=1	ACACA	69	-0.220124	0.0857573	0.311848	1.33863e-09	0.0124281	3.25619e-14	TRUE	FALSE	TRUE
Q9ESV0	>sp|Q9ESV0|DDX24_MOUSE ATP-dependent RNA helicase DDX24 OS=Mus musculus OX=10090 GN=Ddx24 PE=1 SV=2	DDX24	6	-0.22052	-0.395134	-3.08301e-18	0.211711	0.00926097	1	FALSE	TRUE	FALSE
Q8BPN8	>sp|Q8BPN8|DMXL2_MOUSE DmX-like protein 2 OS=Mus musculus OX=10090 GN=Dmxl2 PE=1 SV=3	DMXL2	159	-0.0862593	0.0838978	0.192529	0.193521	0.0587759	1.41222e-06	FALSE	FALSE	TRUE
Q148V7	>sp|Q148V7|RELCH_MOUSE RAB11-binding protein RELCH OS=Mus musculus OX=10090 GN=Relch PE=1 SV=1	RELCH	48	6.79523e-16	0.0611945	0	1	0.111914	1	FALSE	FALSE	FALSE
Q6EDY6	>sp|Q6EDY6|CARL1_MOUSE F-actin-uncapping protein LRRC16A OS=Mus musculus OX=10090 GN=Carmil1 PE=1 SV=2	CARMIL1	17	-2.17567e-17	-0.155117	-0.0984634	1	0.00119343	0.0701913	FALSE	TRUE	FALSE
Q9WU79	>sp|Q9WU79|PROD_MOUSE Proline dehydrogenase 1, mitochondrial OS=Mus musculus OX=10090 GN=Prodh PE=1 SV=2	PRODH	20	0.182953	0	-0.213772	0.00129057	1	1.04171e-06	TRUE	FALSE	TRUE
Q9JMH9	>sp|Q9JMH9|MY18A_MOUSE Unconventional myosin-XVIIIa OS=Mus musculus OX=10090 GN=Myo18a PE=1 SV=2	MYO18A	102	0	0.303378	0.27401	1	2.70377e-23	6.78789e-14	FALSE	TRUE	TRUE
Q8CCT4	>sp|Q8CCT4|TCAL5_MOUSE Transcription elongation factor A protein-like 5 OS=Mus musculus OX=10090 GN=Tceal5 PE=1 SV=1	TCEAL5	11	0.138287	-0.547435	-0.742552	0.253245	8.89941e-05	2.41042e-15	FALSE	TRUE	TRUE
Q8BTI9	>sp|Q8BTI9|PK3CB_MOUSE Phosphatidylinositol 4,5-bisphosphate 3-kinase catalytic subunit beta isoform OS=Mus musculus OX=10090 GN=Pik3cb PE=1 SV=2	PIK3CB	14	0.1873	0.0790121	-0.11724	0.0148957	0.14167	0.0334987	FALSE	FALSE	FALSE
Q91YR7	>sp|Q91YR7|PRP6_MOUSE Pre-mRNA-processing factor 6 OS=Mus musculus OX=10090 GN=Prpf6 PE=1 SV=1	PRPF6	26	0.136088	-0.457015	-0.602182	0.00398335	3.12625e-14	3.49422e-20	TRUE	TRUE	TRUE
P67778	>sp|P67778|PHB1_MOUSE Prohibitin 1 OS=Mus musculus OX=10090 GN=Phb1 PE=1 SV=1	PHB1	24	2.7398e-16	-0.0530864	-0.0987885	1	0.390033	0.0298749	FALSE	FALSE	FALSE
G3X8U3	>sp|G3X8U3|QNG1_MOUSE Queuosine 5'-phosphate N-glycosylase/hydrolase OS=Mus musculus OX=10090 GN=QNG1 PE=1 SV=1	QNG1	8	0.088001	0.305992	0.203421	0.203329	9.6969e-06	0.000751305	FALSE	TRUE	TRUE
Q9WUR2	>sp|Q9WUR2|ECI2_MOUSE Enoyl-CoA delta isomerase 2 OS=Mus musculus OX=10090 GN=Eci2 PE=1 SV=2	ECI2	11	-0.0332587	-0.0564074	-2.33165e-19	0.650675	0.24361	1	FALSE	FALSE	FALSE
Q9DBY1	>sp|Q9DBY1|SYVN1_MOUSE E3 ubiquitin-protein ligase synoviolin OS=Mus musculus OX=10090 GN=Syvn1 PE=1 SV=3	SYVN1	5	-0.429128	-0.371203	2.32776e-18	0.000141415	0.000372955	1	TRUE	TRUE	FALSE
Q61768	>sp|Q61768|KINH_MOUSE Kinesin-1 heavy chain OS=Mus musculus OX=10090 GN=Kif5b PE=1 SV=3	KIF5B	47	0.109527	0.288984	0.144354	0.0118171	9.64239e-21	0.00169465	FALSE	TRUE	TRUE
P30416	>sp|P30416|FKBP4_MOUSE Peptidyl-prolyl cis-trans isomerase FKBP4 OS=Mus musculus OX=10090 GN=Fkbp4 PE=1 SV=5	FKBP4	37	0.128997	-0.139932	-0.286973	0.000709686	0.0156242	5.97273e-11	TRUE	FALSE	TRUE
Q91XX8	>tr|Q91XX8|Q91XX8_MOUSE Protocadherin gamma B1 OS=Mus musculus OX=10090 GN=Pcdhgb1 PE=1 SV=1	PCDHGB1	6	0.0549798	-1.38718e-17	-0.0583805	0.642509	1	0.434219	FALSE	FALSE	FALSE
Q8CCP0	>sp|Q8CCP0|NEMF_MOUSE Ribosome quality control complex subunit NEMF OS=Mus musculus OX=10090 GN=Nemf PE=1 SV=2	NEMF	8	-0.150785	-5.33743e-17	0.151492	0.0200086	1	0.00461085	FALSE	FALSE	TRUE
Q6P6J9	>sp|Q6P6J9|TXD15_MOUSE Thioredoxin domain-containing protein 15 OS=Mus musculus OX=10090 GN=Txndc15 PE=1 SV=1	TXNDC15	5	-3.21562e-19	-8.45529e-17	2.73402e-16	1	1	1	FALSE	FALSE	FALSE
P56581	>sp|P56581|TDG_MOUSE G/T mismatch-specific thymine DNA glycosylase OS=Mus musculus OX=10090 GN=Tdg PE=1 SV=2	TDG	1	0	-0.324869	-0.304502	1	0.238657	0.221497	FALSE	FALSE	FALSE
O55029	>sp|O55029|COPB2_MOUSE Coatomer subunit beta' OS=Mus musculus OX=10090 GN=Copb2 PE=1 SV=2	COPB2	34	-0.0360483	-0.144734	-0.0802328	0.496181	4.53848e-05	0.122965	FALSE	TRUE	FALSE
Q8BJZ4	>sp|Q8BJZ4|RT35_MOUSE Small ribosomal subunit protein mS35 OS=Mus musculus OX=10090 GN=Mrps35 PE=1 SV=2	MRPS35	9	3.39438e-18	-0.121994	-0.265071	1	0.0227554	0.000165911	FALSE	FALSE	TRUE
Q9CXI0	>sp|Q9CXI0|COQ5_MOUSE 2-methoxy-6-polyprenyl-1,4-benzoquinol methylase, mitochondrial OS=Mus musculus OX=10090 GN=Coq5 PE=1 SV=2	COQ5	13	-0.314384	-0.116742	0.158339	1.57025e-05	0.0339695	0.000263547	TRUE	FALSE	TRUE
Q9JI39	>sp|Q9JI39|ABCBA_MOUSE ATP-binding cassette sub-family B member 10, mitochondrial OS=Mus musculus OX=10090 GN=Abcb10 PE=1 SV=1	ABCB10	14	-0.00872348	-0.904146	-0.837366	1	3.40699e-24	2.9305e-18	FALSE	TRUE	TRUE
Q9Z0H8	>sp|Q9Z0H8|CLIP2_MOUSE CAP-Gly domain-containing linker protein 2 OS=Mus musculus OX=10090 GN=Clip2 PE=1 SV=2	CLIP2	51	-0.012707	0.29884	0.341473	0.989865	1.90722e-11	1.65986e-09	FALSE	TRUE	TRUE
Q8BX70	>sp|Q8BX70|VP13C_MOUSE Intermembrane lipid transfer protein VPS13C OS=Mus musculus OX=10090 GN=Vps13c PE=1 SV=2	VPS13C	143	0	0.0659601	0.0687127	1	0.000204575	0.13051	FALSE	FALSE	FALSE
Q6PDS3	>sp|Q6PDS3|SARM1_MOUSE NAD(+) hydrolase SARM1 OS=Mus musculus OX=10090 GN=Sarm1 PE=1 SV=1	SARM1	33	0	0.238975	0.230072	1	9.97329e-17	5.87857e-10	FALSE	TRUE	TRUE
P52912	>sp|P52912|TIA1_MOUSE Cytotoxic granule associated RNA binding protein TIA1 OS=Mus musculus OX=10090 GN=Tia1 PE=1 SV=1	TIA1	5	0	-0.772222	-0.730337	1	6.02987e-11	4.9115e-13	FALSE	TRUE	TRUE
Q8BG89	>sp|Q8BG89|ZN365_MOUSE Protein ZNF365 OS=Mus musculus OX=10090 GN=Znf365 PE=1 SV=1	ZNF365	7	0.159585	-0.302635	-0.510489	0.0739827	5.81958e-06	4.26739e-16	FALSE	TRUE	TRUE
Q80ZI6	>sp|Q80ZI6|LRSM1_MOUSE E3 ubiquitin-protein ligase LRSAM1 OS=Mus musculus OX=10090 GN=Lrsam1 PE=1 SV=1	LRSAM1	25	-0.127433	0.0861003	0.248839	0.00480401	0.0171345	1.86504e-07	TRUE	FALSE	TRUE
Q14BI2	>sp|Q14BI2|GRM2_MOUSE Metabotropic glutamate receptor 2 OS=Mus musculus OX=10090 GN=Grm2 PE=1 SV=2	GRM2	23	0.834616	-0.240468	-1.14315	4.26862e-10	0.0422958	1.20643e-17	TRUE	FALSE	TRUE
Q9CPT4	>sp|Q9CPT4|MYDGF_MOUSE Myeloid-derived growth factor OS=Mus musculus OX=10090 GN=Mydgf PE=1 SV=1	MYDGF	8	-1.96281e-15	-6.43285e-19	0	1	1	1	FALSE	FALSE	FALSE
O35425	>sp|O35425|BOK_MOUSE Bcl-2-related ovarian killer protein OS=Mus musculus OX=10090 GN=Bok PE=1 SV=1	BOK	4	-1.10252	2.59542e-16	1.20876	1.22188e-10	1	4.75273e-12	TRUE	FALSE	TRUE
Q8BTI8	>sp|Q8BTI8|SRRM2_MOUSE Serine/arginine repetitive matrix protein 2 OS=Mus musculus OX=10090 GN=Srrm2 PE=1 SV=3	SRRM2	46	-2.94602e-16	-0.57184	-0.490544	1	1.33619e-10	2.72458e-05	FALSE	TRUE	TRUE
Q8K2B3	>sp|Q8K2B3|SDHA_MOUSE Succinate dehydrogenase [ubiquinone] flavoprotein subunit, mitochondrial OS=Mus musculus OX=10090 GN=Sdha PE=1 SV=1	SDHA	39	-0.0427549	-1.75234e-17	1.52733e-16	0.329571	1	1	FALSE	FALSE	FALSE
Q9WVK8	>sp|Q9WVK8|CP46A_MOUSE Cholesterol 24-hydroxylase OS=Mus musculus OX=10090 GN=Cyp46a1 PE=1 SV=1	CYP46A1	27	0.471834	0.16108	-0.283533	2.66565e-14	0.000194679	1.66515e-06	TRUE	TRUE	TRUE
Q9JIH2	>sp|Q9JIH2|NUP50_MOUSE Nuclear pore complex protein Nup50 OS=Mus musculus OX=10090 GN=Nup50 PE=1 SV=3	NUP50	6	-0.181049	-0.464868	-0.101088	0.124722	1.73475e-06	0.328601	FALSE	TRUE	FALSE
Q71RI9	>sp|Q71RI9|KAT3_MOUSE Kynurenine--oxoglutarate transaminase 3 OS=Mus musculus OX=10090 GN=Kyat3 PE=1 SV=1	KYAT3	10	6.86172e-17	-0.0603925	-0.0822146	1	0.244362	0.125754	FALSE	FALSE	FALSE
Q3UHH1	>sp|Q3UHH1|ZSWM8_MOUSE Zinc finger SWIM domain-containing protein 8 OS=Mus musculus OX=10090 GN=Zswim8 PE=1 SV=1	ZSWIM8	18	-0.0967757	0	0.0836678	0.0992691	1	0.0829674	FALSE	FALSE	FALSE
Q3U2P1	>sp|Q3U2P1|SC24A_MOUSE Protein transport protein Sec24A OS=Mus musculus OX=10090 GN=Sec24a PE=1 SV=1	SEC24A	19	-0.159111	-0.172972	6.24599e-18	0.0090009	0.000617472	1	TRUE	TRUE	FALSE
Q62470	>sp|Q62470|ITA3_MOUSE Integrin alpha-3 OS=Mus musculus OX=10090 GN=Itga3 PE=1 SV=1	ITGA3	9	0.193473	0.165667	-1.12185e-16	0.0418148	0.0959741	1	FALSE	FALSE	FALSE
E9QKE4	>tr|E9QKE4|E9QKE4_MOUSE RAB3 GTPase activating protein subunit 2 OS=Mus musculus OX=10090 GN=Rab3gap2 PE=1 SV=1	RAB3GAP2	6	-3.30977e-18	0.255943	0.362182	1	0.00647645	0.000205254	FALSE	TRUE	TRUE
Q91YR5	>sp|Q91YR5|EFNMT_MOUSE eEF1A lysine and N-terminal methyltransferase OS=Mus musculus OX=10090 GN=Mettl13 PE=1 SV=1	METTL13	10	0.0519931	0.0140869	-9.51438e-16	0.590879	0.91092	1	FALSE	FALSE	FALSE
P47738	>sp|P47738|ALDH2_MOUSE Aldehyde dehydrogenase, mitochondrial OS=Mus musculus OX=10090 GN=Aldh2 PE=1 SV=1	ALDH2	35	0.212112	0.101237	-0.0902315	0.000503493	0.0678884	0.0508153	TRUE	FALSE	FALSE
Q63829	>sp|Q63829|COMD3_MOUSE COMM domain-containing protein 3 OS=Mus musculus OX=10090 GN=Commd3 PE=1 SV=1	COMMD3	6	-3.19862e-17	1.60973e-16	3.5561e-15	1	1	1	FALSE	FALSE	FALSE
Q9Z1M8	>sp|Q9Z1M8|RED_MOUSE Protein Red OS=Mus musculus OX=10090 GN=Ik PE=1 SV=2	IK	21	0.011792	-0.591963	-0.615527	1	1.98554e-13	6.1951e-16	FALSE	TRUE	TRUE
Q6P5U7	>sp|Q6P5U7|NWD2_MOUSE NACHT and WD repeat domain-containing protein 2 OS=Mus musculus OX=10090 GN=Nwd2 PE=1 SV=2	NWD2	49	-0.321614	-0.750158	-0.414719	0.000498294	1.08658e-33	3.57193e-06	TRUE	TRUE	TRUE
P13595	>sp|P13595|NCAM1_MOUSE Neural cell adhesion molecule 1 OS=Mus musculus OX=10090 GN=Ncam1 PE=1 SV=3	NCAM1	55	0.240298	0.0476285	-0.167806	3.86002e-05	0.303202	0.00166302	TRUE	FALSE	TRUE
Q9D8X2	>sp|Q9D8X2|CC124_MOUSE Coiled-coil domain-containing protein 124 OS=Mus musculus OX=10090 GN=Ccdc124 PE=1 SV=1	CCDC124	7	-0.233343	4.33086e-16	0.276906	0.000391256	1	7.78371e-06	TRUE	FALSE	TRUE
Q80TT8	>sp|Q80TT8|CUL9_MOUSE Cullin-9 OS=Mus musculus OX=10090 GN=Cul9 PE=1 SV=2	CUL9	15	-3.29586e-17	-0.220479	-0.180553	1	0.00053623	0.00810079	FALSE	TRUE	TRUE
P16675	>sp|P16675|PPGB_MOUSE Lysosomal protective protein OS=Mus musculus OX=10090 GN=Ctsa PE=1 SV=1	CTSA	5	-0.140115	-0.0880814	0	0.142946	0.207708	1	FALSE	FALSE	FALSE
Q80XS6	>sp|Q80XS6|SMAG2_MOUSE Protein Smaug homolog 2 OS=Mus musculus OX=10090 GN=Samd4b PE=1 SV=1	SAMD4B	9	9.1377e-15	0.236964	0.195121	1	3.55532e-06	0.000412615	FALSE	TRUE	TRUE
Q8CC86	>sp|Q8CC86|PNCB_MOUSE Nicotinate phosphoribosyltransferase OS=Mus musculus OX=10090 GN=Naprt PE=1 SV=1	NAPRT	9	0.306133	-0.198837	-0.524613	4.9323e-05	0.000150867	2.3727e-15	TRUE	TRUE	TRUE
Q3UQ44	>sp|Q3UQ44|IQGA2_MOUSE Ras GTPase-activating-like protein IQGAP2 OS=Mus musculus OX=10090 GN=Iqgap2 PE=1 SV=2	IQGAP2	90	0.421895	2.82467e-17	-0.37311	0.00125904	1	1.70824e-05	TRUE	FALSE	TRUE
Q8BK67	>sp|Q8BK67|RCC2_MOUSE Protein RCC2 OS=Mus musculus OX=10090 GN=Rcc2 PE=1 SV=1	RCC2	16	0.272959	-0.818072	-1.07251	0.000245497	9.13428e-18	9.71955e-27	TRUE	TRUE	TRUE
Q8K3F6	>sp|Q8K3F6|KCNQ3_MOUSE Potassium voltage-gated channel subfamily KQT member 3 OS=Mus musculus OX=10090 GN=Kcnq3 PE=1 SV=2	KCNQ3	11	0	0	-2.06635e-19	1	1	1	FALSE	FALSE	FALSE
Q9JME5	>sp|Q9JME5|AP3B2_MOUSE AP-3 complex subunit beta-2 OS=Mus musculus OX=10090 GN=Ap3b2 PE=1 SV=2	AP3B2	60	0.0543438	0.132619	0.041619	0.16951	1.73087e-09	0.221956	FALSE	TRUE	FALSE
P16330	>sp|P16330|CN37_MOUSE 2',3'-cyclic-nucleotide 3'-phosphodiesterase OS=Mus musculus OX=10090 GN=Cnp PE=1 SV=3	CNP	58	-0.572258	1.40073	1.963	5.06208e-08	8.75895e-27	1.07783e-66	TRUE	TRUE	TRUE
Q8BIE6	>sp|Q8BIE6|FRM4A_MOUSE FERM domain-containing protein 4A OS=Mus musculus OX=10090 GN=Frmd4a PE=1 SV=2	FRMD4A	23	-6.94173e-17	-0.23792	-0.232717	1	1.25913e-06	4.45646e-08	FALSE	TRUE	TRUE
Q9Z1R2	>sp|Q9Z1R2|BAG6_MOUSE Large proline-rich protein BAG6 OS=Mus musculus OX=10090 GN=Bag6 PE=1 SV=1	BAG6	32	9.99647e-18	0.0850125	0.0618538	1	0.0143916	0.0296658	FALSE	FALSE	FALSE
Q8BTR5	>sp|Q8BTR5|DUS28_MOUSE Dual specificity phosphatase 28 OS=Mus musculus OX=10090 GN=Dusp28 PE=1 SV=1	DUSP28	2	0.176337	0.362646	0.0937021	0.618275	0.00560076	0.446939	FALSE	TRUE	FALSE
Q8R3Q2	>sp|Q8R3Q2|PP6R2_MOUSE Serine/threonine-protein phosphatase 6 regulatory subunit 2 OS=Mus musculus OX=10090 GN=Ppp6r2 PE=1 SV=1	PPP6R2	22	7.81966e-16	0.141445	0.096629	1	6.395e-06	0.00110933	FALSE	TRUE	FALSE
A0A087WQF8;A0A087WQG4;A0A087WS04;A0A087WS23;A0A087WS29	>tr|A0A087WQF8|A0A087WQF8_MOUSE Kinectin 1 OS=Mus musculus OX=10090 GN=Ktn1 PE=1 SV=1;>tr|A0A087WQG4|A0A087WQG4_MOUSE Kinectin 1 OS=Mus musculus OX=10090 GN=Ktn1 PE=1 SV=1;>tr|A0A087WS04|A0A087WS04_MOUSE Kinectin 1 OS=Mus musculus OX=10090 GN=Ktn1 PE=1 SV=1;>tr|A0A087WS23|A0A087WS23_MOUSE Kinectin 1 OS=Mus musculus OX=10090 GN=Ktn1 PE=1 SV=1;>tr|A0A087WS29|A0A087WS29_MOUSE Kinectin 1 OS=Mus muscu…	KTN1;KTN1;KTN1;KTN1;KTN1	4	0.240904	0	-0.154132	0.0401422	1	0.131878	FALSE	FALSE	FALSE
Q64737	>sp|Q64737|PUR2_MOUSE Trifunctional purine biosynthetic protein adenosine-3 OS=Mus musculus OX=10090 GN=Gart PE=1 SV=3	GART	34	0.0194694	0.104699	0.0386142	0.850543	0.00373256	0.301942	FALSE	TRUE	FALSE
Q6PGC1	>sp|Q6PGC1|DHX29_MOUSE ATP-dependent RNA helicase DHX29 OS=Mus musculus OX=10090 GN=Dhx29 PE=1 SV=1	DHX29	30	-0.189098	-0.620648	-0.411383	6.25149e-06	1.16796e-46	6.72018e-14	TRUE	TRUE	TRUE
P48678	>sp|P48678|LMNA_MOUSE Prelamin-A/C OS=Mus musculus OX=10090 GN=Lmna PE=1 SV=2	LMNA	65	1.54926e-17	-0.0794834	-0.21747	1	0.389053	2.98472e-05	FALSE	FALSE	TRUE
Q8C079	>sp|Q8C079|STRP1_MOUSE Striatin-interacting protein 1 OS=Mus musculus OX=10090 GN=Strip1 PE=1 SV=2	STRIP1	29	0.304726	-3.03433e-18	-0.35448	5.23387e-05	1	6.35647e-13	TRUE	FALSE	TRUE
A2ALS5	>sp|A2ALS5|RPGP1_MOUSE Rap1 GTPase-activating protein 1 OS=Mus musculus OX=10090 GN=Rap1gap PE=1 SV=2	RAP1GAP	31	0.165354	0.228452	0.00851664	3.10869e-08	1.21007e-15	0.819506	TRUE	TRUE	FALSE
A2ALS7	>tr|A2ALS7|A2ALS7_MOUSE Rap1 GTPase-activating protein (Fragment) OS=Mus musculus OX=10090 GN=Rap1gap PE=1 SV=1	RAP1GAP	3	-1.31392e-16	0.191164	0.278829	1	0.0506129	0.000920552	FALSE	FALSE	TRUE
Q99NB9	>sp|Q99NB9|SF3B1_MOUSE Splicing factor 3B subunit 1 OS=Mus musculus OX=10090 GN=Sf3b1 PE=1 SV=1	SF3B1	63	0.0518709	-0.581873	-0.648228	0.389192	4.49871e-15	7.49049e-17	FALSE	TRUE	TRUE
O35206	>sp|O35206|COFA1_MOUSE Collagen alpha-1(XV) chain OS=Mus musculus OX=10090 GN=Col15a1 PE=1 SV=2	COL15A1	5	-0.179319	0	0.0126968	0.347511	1	1	FALSE	FALSE	FALSE
Q66L44	>sp|Q66L44|CBARP_MOUSE Voltage-dependent calcium channel beta subunit-associated regulatory protein OS=Mus musculus OX=10090 GN=Cbarp PE=1 SV=4	CBARP	11	-0.194513	-0.132158	0	0.01278	0.0776678	1	FALSE	FALSE	FALSE
A2AJA9	>sp|A2AJA9|AJM1_MOUSE Apical junction component 1 homolog OS=Mus musculus OX=10090 GN=Ajm1 PE=1 SV=1	AJM1	39	0.185139	-0.110177	-0.340808	0.00571494	0.0499184	8.69696e-09	TRUE	FALSE	TRUE
Q99PL5	>sp|Q99PL5|RRBP1_MOUSE Ribosome-binding protein 1 OS=Mus musculus OX=10090 GN=Rrbp1 PE=1 SV=2	RRBP1	32	-0.028327	2.14747e-16	0.147097	0.963097	1	0.0886483	FALSE	FALSE	FALSE
Q62504	>sp|Q62504|MINT_MOUSE Msx2-interacting protein OS=Mus musculus OX=10090 GN=Spen PE=1 SV=2	SPEN	7	6.58037e-18	-0.641499	-0.66931	1	5.98872e-11	6.31049e-06	FALSE	TRUE	TRUE
Q9JIG4	>sp|Q9JIG4|PPR3F_MOUSE Protein phosphatase 1 regulatory subunit 3F OS=Mus musculus OX=10090 GN=Ppp1r3f PE=1 SV=3	PPP1R3F	13	0.16625	0.422806	0.241591	0.0106118	4.12809e-10	0.000140742	FALSE	TRUE	TRUE
Q922B1	>sp|Q922B1|MACD1_MOUSE ADP-ribose glycohydrolase MACROD1 OS=Mus musculus OX=10090 GN=Macrod1 PE=1 SV=2	MACROD1	8	-0.346985	-0.513185	-0.191458	2.18177e-06	3.63432e-10	0.00269277	TRUE	TRUE	TRUE
A2A8L5	>sp|A2A8L5|PTPRF_MOUSE Receptor-type tyrosine-protein phosphatase F OS=Mus musculus OX=10090 GN=Ptprf PE=1 SV=1	PTPRF	30	0.306163	0.0271873	-0.224968	3.80577e-05	0.695986	3.49062e-05	TRUE	FALSE	TRUE
Q8K0V4	>sp|Q8K0V4|CNOT3_MOUSE CCR4-NOT transcription complex subunit 3 OS=Mus musculus OX=10090 GN=Cnot3 PE=1 SV=1	CNOT3	11	-1.01337e-15	-0.247365	-0.232306	1	0.00115835	3.18947e-05	FALSE	TRUE	TRUE
Q60610	>sp|Q60610|TIAM1_MOUSE Rho guanine nucleotide exchange factor TIAM1 OS=Mus musculus OX=10090 GN=Tiam1 PE=1 SV=1	TIAM1	28	0.265194	-1.29642	-1.53108	0.000497727	5.3689e-28	1.08876e-41	TRUE	TRUE	TRUE
Q8R071	>sp|Q8R071|IP3KA_MOUSE Inositol-trisphosphate 3-kinase A OS=Mus musculus OX=10090 GN=Itpka PE=1 SV=1	ITPKA	40	0.937157	0.689032	-0.206895	2.14116e-09	1.33198e-11	0.0591671	TRUE	TRUE	FALSE
Q9D0K2	>sp|Q9D0K2|SCOT1_MOUSE Succinyl-CoA:3-ketoacid coenzyme A transferase 1, mitochondrial OS=Mus musculus OX=10090 GN=Oxct1 PE=1 SV=1	OXCT1	41	-0.107939	-0.0924981	0	0.0154327	0.0711995	1	FALSE	FALSE	FALSE
Q6PFX7	>sp|Q6PFX7|NYAP1_MOUSE Neuronal tyrosine-phosphorylated phosphoinositide-3-kinase adapter 1 OS=Mus musculus OX=10090 GN=Nyap1 PE=1 SV=1	NYAP1	11	0.257204	0.37187	0.0531491	0.02283	0.00025899	0.493137	FALSE	TRUE	FALSE
Q05793	>sp|Q05793|PGBM_MOUSE Basement membrane-specific heparan sulfate proteoglycan core protein OS=Mus musculus OX=10090 GN=Hspg2 PE=1 SV=1	HSPG2	65	0	-3.77898e-15	-3.96499e-16	1	1	1	FALSE	FALSE	FALSE
Q9CZL5	>sp|Q9CZL5|PHS2_MOUSE Pterin-4-alpha-carbinolamine dehydratase 2 OS=Mus musculus OX=10090 GN=Pcbd2 PE=1 SV=2	PCBD2	4	-2.17054e-15	-0.012004	-0.107036	1	1	0.401059	FALSE	FALSE	FALSE
Q9CQ43	>sp|Q9CQ43|DUT_MOUSE Deoxyuridine 5'-triphosphate nucleotidohydrolase OS=Mus musculus OX=10090 GN=Dut PE=1 SV=1	DUT	4	-0.282703	-0.511014	-0.144467	0.0360854	2.14432e-05	0.216722	FALSE	TRUE	FALSE
Q80UM7	>sp|Q80UM7|MOGS_MOUSE Mannosyl-oligosaccharide glucosidase OS=Mus musculus OX=10090 GN=Mogs PE=1 SV=1	MOGS	22	-0.0617958	-0.124743	-0.0370609	0.195081	0.000910187	0.46475	FALSE	TRUE	FALSE
Q9ESW4	>sp|Q9ESW4|AGK_MOUSE Acylglycerol kinase, mitochondrial OS=Mus musculus OX=10090 GN=Agk PE=1 SV=1	AGK	22	0.0339239	0.0902712	1.03439e-16	0.443795	0.0030574	1	FALSE	FALSE	FALSE
Q9DAI6	>sp|Q9DAI6|F135B_MOUSE Protein FAM135B OS=Mus musculus OX=10090 GN=Fam135b PE=1 SV=3	FAM135B	5	1.86785e-18	-0.442368	-0.211132	1	0.333653	0.0324722	FALSE	FALSE	FALSE
Q8BLV3	>sp|Q8BLV3|SL9A7_MOUSE Sodium/hydrogen exchanger 7 OS=Mus musculus OX=10090 GN=Slc9a7 PE=1 SV=1	SLC9A7	5	0	0.214237	0.240528	1	0.000827723	0.000576635	FALSE	TRUE	TRUE
Q5DU25	>sp|Q5DU25|IQEC2_MOUSE IQ motif and SEC7 domain-containing protein 2 OS=Mus musculus OX=10090 GN=Iqsec2 PE=1 SV=3	IQSEC2	73	0.27114	-0.175052	-0.45261	0.000933941	0.00174755	8.12568e-08	TRUE	TRUE	TRUE
Q80XL6	>sp|Q80XL6|ACD11_MOUSE Acyl-CoA dehydrogenase family member 11 OS=Mus musculus OX=10090 GN=Acad11 PE=1 SV=2	ACAD11	6	-0.0670581	-0.130397	-4.01889e-17	0.47773	0.263926	1	FALSE	FALSE	FALSE
Q4G5Y1	>sp|Q4G5Y1|KLDC2_MOUSE Kelch domain-containing protein 2 OS=Mus musculus OX=10090 GN=Klhdc2 PE=2 SV=3	KLHDC2	2	0	0	-1.60329e-19	1	1	1	FALSE	FALSE	FALSE
Q9CR57	>sp|Q9CR57|RL14_MOUSE Large ribosomal subunit protein eL14 OS=Mus musculus OX=10090 GN=Rpl14 PE=1 SV=3	RPL14	5	-0.259095	-0.454143	-0.124543	0.0670082	2.99621e-08	0.237572	FALSE	TRUE	FALSE
Q6ZQH8	>sp|Q6ZQH8|NU188_MOUSE Nucleoporin NUP188 OS=Mus musculus OX=10090 GN=Nup188 PE=1 SV=2	NUP188	19	5.66299e-15	-0.450157	-0.516523	1	8.37268e-11	1.0923e-15	FALSE	TRUE	TRUE
Q8C2Q3	>sp|Q8C2Q3|RBM14_MOUSE RNA-binding protein 14 OS=Mus musculus OX=10090 GN=Rbm14 PE=1 SV=1	RBM14	22	0.0857069	-0.584422	-0.717681	0.515459	7.59435e-09	3.80302e-36	FALSE	TRUE	TRUE
Q924A2	>sp|Q924A2|CIC_MOUSE Protein capicua homolog OS=Mus musculus OX=10090 GN=Cic PE=1 SV=2	CIC	13	0.306366	-1.31846e-15	-0.277354	0.00198681	1	0.0179581	TRUE	FALSE	FALSE
Q9CZJ2	>sp|Q9CZJ2|HS12B_MOUSE Heat shock 70 kDa protein 12B OS=Mus musculus OX=10090 GN=Hspa12b PE=1 SV=1	HSPA12B	14	0.0890589	0.100386	-4.05971e-16	0.115786	0.0299677	1	FALSE	FALSE	FALSE
P56959	>sp|P56959|FUS_MOUSE RNA-binding protein FUS OS=Mus musculus OX=10090 GN=Fus PE=1 SV=1	FUS	20	0.00377583	-0.737222	-0.765306	1	2.3783e-31	6.65028e-23	FALSE	TRUE	TRUE
Q8BQ46	>tr|Q8BQ46|Q8BQ46_MOUSE TAF15 RNA polymerase II, TATA box binding protein (TBP)-associated factor OS=Mus musculus OX=10090 GN=Taf15 PE=1 SV=1	TAF15	4	-0.0685956	-0.421379	-0.197755	0.777035	0.00117279	0.111681	FALSE	TRUE	FALSE
Q8BYI9	>sp|Q8BYI9|TENR_MOUSE Tenascin-R OS=Mus musculus OX=10090 GN=Tnr PE=1 SV=2	TNR	58	9.13256e-17	5.40037e-06	0	1	1	1	FALSE	FALSE	FALSE
Q80VL1	>sp|Q80VL1|TDRKH_MOUSE Tudor and KH domain-containing protein OS=Mus musculus OX=10090 GN=Tdrkh PE=1 SV=1	TDRKH	18	0	0	-3.95584e-16	1	1	1	FALSE	FALSE	FALSE
Q9JKV7	>sp|Q9JKV7|EXTL1_MOUSE Exostosin-like 1 OS=Mus musculus OX=10090 GN=Extl1 PE=2 SV=2	EXTL1	2	-1.64575e-15	0	0	1	1	1	FALSE	FALSE	FALSE
Q68FD9	>sp|Q68FD9|K1549_MOUSE UPF0606 protein KIAA1549 OS=Mus musculus OX=10090 GN=Kiaa1549 PE=1 SV=3	KIAA1549	35	8.90916e-17	4.25506e-18	-3.46817e-17	1	1	1	FALSE	FALSE	FALSE
Q6PH08	>sp|Q6PH08|ERC2_MOUSE ERC protein 2 OS=Mus musculus OX=10090 GN=Erc2 PE=1 SV=2	ERC2	85	-0.0979918	-0.0386716	0.0316654	0.159866	0.327228	0.458848	FALSE	FALSE	FALSE
Q8C7X2	>sp|Q8C7X2|EMC1_MOUSE ER membrane protein complex subunit 1 OS=Mus musculus OX=10090 GN=Emc1 PE=1 SV=1	EMC1	34	-0.221965	-0.2173	1.52833e-18	8.47795e-07	2.7447e-08	1	TRUE	TRUE	FALSE
Q6KAR6	>sp|Q6KAR6|EXOC3_MOUSE Exocyst complex component 3 OS=Mus musculus OX=10090 GN=Exoc3 PE=1 SV=2	EXOC3	32	0.149097	0.39834	0.225128	0.00486081	4.76494e-47	7.28208e-07	TRUE	TRUE	TRUE
Q8BP40	>sp|Q8BP40|PPA6_MOUSE Lysophosphatidic acid phosphatase type 6 OS=Mus musculus OX=10090 GN=Acp6 PE=1 SV=1	ACP6	16	0	-0.0985481	-0.124664	1	0.0395106	0.00277191	FALSE	FALSE	TRUE
Q9QX11	>sp|Q9QX11|CYH1_MOUSE Cytohesin-1 OS=Mus musculus OX=10090 GN=Cyth1 PE=1 SV=2	CYTH1	11	-0.123773	-0.228487	-0.0138357	0.0211409	1.8707e-06	0.81958	FALSE	TRUE	FALSE
Q8C419	>sp|Q8C419|GP158_MOUSE Probable G-protein coupled receptor 158 OS=Mus musculus OX=10090 GN=Gpr158 PE=1 SV=2	GPR158	38	0.00906444	0.111058	0.0640688	1	0.101082	0.231177	FALSE	FALSE	FALSE
Q9JIK5	>sp|Q9JIK5|DDX21_MOUSE Nucleolar RNA helicase 2 OS=Mus musculus OX=10090 GN=Ddx21 PE=1 SV=3	DDX21	16	-0.113988	-0.867693	-0.71581	0.251305	7.27651e-20	9.78585e-09	FALSE	TRUE	TRUE
P35290	>sp|P35290|RAB24_MOUSE Ras-related protein Rab-24 OS=Mus musculus OX=10090 GN=Rab24 PE=1 SV=2	RAB24	7	1.15277e-15	7.96653e-16	-1.91118e-16	1	1	1	FALSE	FALSE	FALSE
O54965	>sp|O54965|RNF13_MOUSE E3 ubiquitin-protein ligase RNF13 OS=Mus musculus OX=10090 GN=Rnf13 PE=1 SV=2	RNF13	2	-1.06567e-17	0.129719	0.514199	1	0.457228	0.0217433	FALSE	FALSE	FALSE
Q9Z2B2	>sp|Q9Z2B2|UCP5_MOUSE Brain mitochondrial carrier protein 1 OS=Mus musculus OX=10090 GN=Slc25a14 PE=1 SV=2	SLC25A14	7	0.247476	-0.00715228	-0.38135	0.00359233	1	0.000870275	TRUE	FALSE	TRUE
Q922P9	>sp|Q922P9|GLYR1_MOUSE Cytokine-like nuclear factor N-PAC OS=Mus musculus OX=10090 GN=Glyr1 PE=1 SV=1	GLYR1	17	0.0679846	-0.666476	-0.783168	0.175315	7.34225e-19	3.88612e-23	FALSE	TRUE	TRUE
P11881	>sp|P11881|ITPR1_MOUSE Inositol 1,4,5-trisphosphate receptor type 1 OS=Mus musculus OX=10090 GN=Itpr1 PE=1 SV=2	ITPR1	97	1.02592	1.29237	0.220043	9.27392e-22	5.9449e-73	0.0416835	TRUE	TRUE	FALSE
Q6NZC7	>sp|Q6NZC7|S23IP_MOUSE SEC23-interacting protein OS=Mus musculus OX=10090 GN=Sec23ip PE=1 SV=2	SEC23IP	19	0	-0.686901	-0.660284	1	3.1989e-22	2.64242e-17	FALSE	TRUE	TRUE
Q2KN98	>sp|Q2KN98|CYTSA_MOUSE Cytospin-A OS=Mus musculus OX=10090 GN=Specc1l PE=1 SV=1	SPECC1L	18	-0.13185	0	0.10531	0.085852	1	0.169701	FALSE	FALSE	FALSE
Q3UMY5	>sp|Q3UMY5|EMAL4_MOUSE Echinoderm microtubule-associated protein-like 4 OS=Mus musculus OX=10090 GN=Eml4 PE=1 SV=1	EML4	19	-0.173735	-0.397078	-0.190377	0.00148993	8.79793e-22	7.87325e-05	TRUE	TRUE	TRUE
P55066	>sp|P55066|NCAN_MOUSE Neurocan core protein OS=Mus musculus OX=10090 GN=Ncan PE=1 SV=1	NCAN	34	-1.21344e-16	1.05513e-17	1.34972e-15	1	1	1	FALSE	FALSE	FALSE
Q8R3P6	>sp|Q8R3P6|INT14_MOUSE Integrator complex subunit 14 OS=Mus musculus OX=10090 GN=Ints14 PE=1 SV=1	INTS14	3	0.0962379	-0.661052	-0.829734	0.630076	1.18447e-07	2.13494e-08	FALSE	TRUE	TRUE
Q62188	>sp|Q62188|DPYL3_MOUSE Dihydropyrimidinase-related protein 3 OS=Mus musculus OX=10090 GN=Dpysl3 PE=1 SV=1	DPYSL3	43	0.230425	0.5869	0.331655	0.00163523	9.91071e-24	6.93155e-06	TRUE	TRUE	TRUE
P97427	>sp|P97427|DPYL1_MOUSE Dihydropyrimidinase-related protein 1 OS=Mus musculus OX=10090 GN=Crmp1 PE=1 SV=1	CRMP1	53	0.0559273	0.244324	0.150735	0.40455	9.6568e-08	1.90406e-06	FALSE	TRUE	TRUE
O08553	>sp|O08553|DPYL2_MOUSE Dihydropyrimidinase-related protein 2 OS=Mus musculus OX=10090 GN=Dpysl2 PE=1 SV=2	DPYSL2	74	-2.52372e-17	0.173271	0.244717	1	0.0432281	0.00173266	FALSE	FALSE	TRUE
O35098	>sp|O35098|DPYL4_MOUSE Dihydropyrimidinase-related protein 4 OS=Mus musculus OX=10090 GN=Dpysl4 PE=1 SV=1	DPYSL4	37	0.250692	0	-0.265899	0.000664452	1	8.42214e-14	TRUE	FALSE	TRUE
Q9QXS1	>sp|Q9QXS1|PLEC_MOUSE Plectin OS=Mus musculus OX=10090 GN=Plec PE=1 SV=3	PLEC	319	-0.0599886	-0.011063	7.5548e-17	0.597819	0.967673	1	FALSE	FALSE	FALSE
Q8BYM8	>sp|Q8BYM8|SYCM_MOUSE Probable cysteine--tRNA ligase, mitochondrial OS=Mus musculus OX=10090 GN=Cars2 PE=1 SV=2	CARS2	14	0.138897	-0.0613534	-0.209028	0.00107845	0.133288	4.79238e-06	TRUE	FALSE	TRUE
Q91Z53	>sp|Q91Z53|GRHPR_MOUSE Glyoxylate reductase/hydroxypyruvate reductase OS=Mus musculus OX=10090 GN=Grhpr PE=1 SV=1	GRHPR	18	0	1.75959e-17	0.0313514	1	1	0.461303	FALSE	FALSE	FALSE
Q8BLU0	>sp|Q8BLU0|FLRT2_MOUSE Leucine-rich repeat transmembrane protein FLRT2 OS=Mus musculus OX=10090 GN=Flrt2 PE=1 SV=1	FLRT2	12	0.359474	0.791135	0.397267	0.000212285	9.26358e-12	7.92494e-14	TRUE	TRUE	TRUE
Q4ACU6	>sp|Q4ACU6|SHAN3_MOUSE SH3 and multiple ankyrin repeat domains protein 3 OS=Mus musculus OX=10090 GN=Shank3 PE=1 SV=3	SHANK3	88	2.59057e-16	0.0910348	0.0495507	1	0.190088	0.427788	FALSE	FALSE	FALSE
Q99KK2	>sp|Q99KK2|NEUA_MOUSE N-acylneuraminate cytidylyltransferase OS=Mus musculus OX=10090 GN=Cmas PE=1 SV=2	CMAS	20	0.223678	-0.0607003	-0.362702	0.00646823	0.4538	1.12192e-10	TRUE	FALSE	TRUE
P33173	>sp|P33173|KIF1A_MOUSE Kinesin-like protein KIF1A OS=Mus musculus OX=10090 GN=Kif1a PE=1 SV=2	KIF1A	70	0.0248878	0.209302	0.155151	0.457863	5.12454e-14	1.02569e-13	FALSE	TRUE	TRUE
Q8BVI4	>sp|Q8BVI4|DHPR_MOUSE Dihydropteridine reductase OS=Mus musculus OX=10090 GN=Qdpr PE=1 SV=2	QDPR	19	-0.334342	0.500107	0.846965	2.15968e-05	2.87601e-15	4.28422e-22	TRUE	TRUE	TRUE
Q9JJC6	>sp|Q9JJC6|RIPL1_MOUSE RILP-like protein 1 OS=Mus musculus OX=10090 GN=Rilpl1 PE=1 SV=1	RILPL1	18	0	-1.25465	-1.31494	1	2.39147e-50	2.41583e-55	FALSE	TRUE	TRUE
Q8BGY3	>sp|Q8BGY3|LUZP2_MOUSE Leucine zipper protein 2 OS=Mus musculus OX=10090 GN=Luzp2 PE=2 SV=1	LUZP2	3	-7.41492e-18	0	0.0839633	1	1	0.608785	FALSE	FALSE	FALSE
Q8BWJ3	>sp|Q8BWJ3|KPB2_MOUSE Phosphorylase b kinase regulatory subunit alpha, liver isoform OS=Mus musculus OX=10090 GN=Phka2 PE=1 SV=1	PHKA2	8	-9.85511e-18	0.344773	0.359952	1	2.27393e-05	3.02806e-06	FALSE	TRUE	TRUE
P18826	>sp|P18826|KPB1_MOUSE Phosphorylase b kinase regulatory subunit alpha, skeletal muscle isoform OS=Mus musculus OX=10090 GN=Phka1 PE=1 SV=3	PHKA1	20	0.0651229	0	-0.093273	0.181535	1	0.00419298	FALSE	FALSE	FALSE
Q70IV5	>sp|Q70IV5|SYNEM_MOUSE Synemin OS=Mus musculus OX=10090 GN=Synm PE=1 SV=2	SYNM	10	-0.284404	0.230053	0.615719	0.047935	0.0733295	2.00918e-05	FALSE	FALSE	TRUE
Q80YR4	>sp|Q80YR4|ZN598_MOUSE E3 ubiquitin-protein ligase ZNF598 OS=Mus musculus OX=10090 GN=Znf598 PE=1 SV=1	ZNF598	10	0	4.46307e-16	-5.41702e-16	1	1	1	FALSE	FALSE	FALSE
Q9DB15	>sp|Q9DB15|RM12_MOUSE Large ribosomal subunit protein bL12m OS=Mus musculus OX=10090 GN=Mrpl12 PE=1 SV=2	MRPL12	5	0.0793483	5.8074e-17	-0.0272517	0.825446	1	1	FALSE	FALSE	FALSE
Q8C8T8	>sp|Q8C8T8|TSR2_MOUSE Pre-rRNA-processing protein TSR2 homolog OS=Mus musculus OX=10090 GN=Tsr2 PE=1 SV=1	TSR2	5	0.222512	-4.20255e-18	-0.253766	0.0200135	1	0.000232137	FALSE	FALSE	TRUE
P58854	>sp|P58854|GCP3_MOUSE Gamma-tubulin complex component 3 OS=Mus musculus OX=10090 GN=Tubgcp3 PE=1 SV=2	TUBGCP3	25	0.0421258	0	-0.0325571	0.330932	1	0.312325	FALSE	FALSE	FALSE
Q6ZQK5	>sp|Q6ZQK5|ACAP2_MOUSE Arf-GAP with coiled-coil, ANK repeat and PH domain-containing protein 2 OS=Mus musculus OX=10090 GN=Acap2 PE=1 SV=2	ACAP2	22	0.0313455	0.285867	0.223368	0.531262	1.0035e-13	1.40269e-11	FALSE	TRUE	TRUE
Q9DBR1	>sp|Q9DBR1|XRN2_MOUSE 5'-3' exoribonuclease 2 OS=Mus musculus OX=10090 GN=Xrn2 PE=1 SV=1	XRN2	29	0.275106	-0.402406	-0.654031	1.45189e-09	9.76616e-15	1.34957e-23	TRUE	TRUE	TRUE
Q03157	>sp|Q03157|APLP1_MOUSE Amyloid beta precursor like protein 1 OS=Mus musculus OX=10090 GN=Aplp1 PE=1 SV=2	APLP1	14	-0.12136	0.137809	0.293856	0.0792103	0.0279993	0.00134187	FALSE	FALSE	TRUE
Q8BL66	>sp|Q8BL66|EEA1_MOUSE Early endosome antigen 1 OS=Mus musculus OX=10090 GN=Eea1 PE=1 SV=2	EEA1	74	0	-0.0232912	0	1	0.766521	1	FALSE	FALSE	FALSE
Q6P4T2	>sp|Q6P4T2|U520_MOUSE U5 small nuclear ribonucleoprotein 200 kDa helicase OS=Mus musculus OX=10090 GN=Snrnp200 PE=1 SV=1	SNRNP200	80	0.0769618	-0.593772	-0.706613	0.188573	3.91483e-19	5.67071e-23	FALSE	TRUE	TRUE
Q9CYH2	>sp|Q9CYH2|PXL2A_MOUSE Peroxiredoxin-like 2A OS=Mus musculus OX=10090 GN=Prxl2a PE=1 SV=2	PRXL2A	25	-0.156482	-0.285094	-0.0684135	0.0217583	0.000229397	0.242817	FALSE	TRUE	FALSE
Q64487	>sp|Q64487|PTPRD_MOUSE Receptor-type tyrosine-protein phosphatase delta OS=Mus musculus OX=10090 GN=Ptprd PE=1 SV=3	PTPRD	66	0.196054	-0.199069	-0.405776	7.89566e-05	0.000220268	6.00318e-11	TRUE	TRUE	TRUE
P07934	>sp|P07934|PHKG1_MOUSE Phosphorylase b kinase gamma catalytic chain, skeletal muscle/heart isoform OS=Mus musculus OX=10090 GN=Phkg1 PE=1 SV=3	PHKG1	11	-9.56591e-14	-0.0641875	-6.55282e-16	1	0.14398	1	FALSE	FALSE	FALSE
Q3USH5	>sp|Q3USH5|SFSWA_MOUSE Splicing factor, suppressor of white-apricot homolog OS=Mus musculus OX=10090 GN=Sfswap PE=1 SV=2	SFSWAP	6	0	-0.658291	-0.739479	1	1.26542e-13	9.84311e-09	FALSE	TRUE	TRUE
Q9DB30	>sp|Q9DB30|PHKG2_MOUSE Phosphorylase b kinase gamma catalytic chain, liver/testis isoform OS=Mus musculus OX=10090 GN=Phkg2 PE=2 SV=2	PHKG2	6	-4.84499e-16	3.65748e-17	0.165186	1	1	0.0577309	FALSE	FALSE	FALSE
O08784	>sp|O08784|TCOF_MOUSE Treacle protein OS=Mus musculus OX=10090 GN=Tcof1 PE=1 SV=1	TCOF1	15	0	-2.96092e-19	-0.0752443	1	1	0.612829	FALSE	FALSE	FALSE
Q9Z2C9	>sp|Q9Z2C9|MTMR7_MOUSE Myotubularin-related protein 7 OS=Mus musculus OX=10090 GN=Mtmr7 PE=1 SV=2	MTMR7	19	0.11965	0.313736	0.183543	0.0217542	7.95619e-11	2.06486e-05	FALSE	TRUE	TRUE
Q9QY36	>sp|Q9QY36|NAA10_MOUSE N-alpha-acetyltransferase 10 OS=Mus musculus OX=10090 GN=Naa10 PE=1 SV=1	NAA10	8	0.12659	2.23283e-19	-0.102442	0.137472	1	0.135366	FALSE	FALSE	FALSE
Q6NSR8	>sp|Q6NSR8|PEPL1_MOUSE Probable aminopeptidase NPEPL1 OS=Mus musculus OX=10090 GN=Npepl1 PE=1 SV=1	NPEPL1	7	-0.151822	7.07108e-16	0.204539	0.0860153	1	0.00276083	FALSE	FALSE	TRUE
Q8K093	>sp|Q8K093|TRHDE_MOUSE Thyrotropin-releasing hormone-degrading ectoenzyme OS=Mus musculus OX=10090 GN=Trhde PE=1 SV=1	TRHDE	29	0	0.634425	0.704033	1	3.03481e-09	5.88245e-43	FALSE	TRUE	TRUE
Q8BYR5	>sp|Q8BYR5|CAPS2_MOUSE Calcium-dependent secretion activator 2 OS=Mus musculus OX=10090 GN=Cadps2 PE=1 SV=2	CADPS2	36	0.705101	0.951488	0.217708	1.82192e-21	3.45302e-30	0.00817146	TRUE	TRUE	TRUE
Q91YD9	>sp|Q91YD9|WASL_MOUSE Actin nucleation-promoting factor WASL OS=Mus musculus OX=10090 GN=Wasl PE=1 SV=1	WASL	17	-0.147821	0.102546	0.276225	0.0547543	0.113683	1.04796e-15	FALSE	FALSE	TRUE
Q6ZPJ3	>sp|Q6ZPJ3|UBE2O_MOUSE (E3-independent) E2 ubiquitin-conjugating enzyme UBE2O OS=Mus musculus OX=10090 GN=Ube2o PE=1 SV=3	UBE2O	45	-0.0314908	0.155401	0.22322	0.453371	0.000332694	2.45489e-08	FALSE	TRUE	TRUE
O54784	>sp|O54784|DAPK3_MOUSE Death-associated protein kinase 3 OS=Mus musculus OX=10090 GN=Dapk3 PE=1 SV=1	DAPK3	7	-0.52749	0.128862	0.675286	2.18282e-07	0.0259633	5.6513e-18	TRUE	FALSE	TRUE
Q8CGU1	>sp|Q8CGU1|CACO1_MOUSE Calcium-binding and coiled-coil domain-containing protein 1 OS=Mus musculus OX=10090 GN=Calcoco1 PE=1 SV=2	CALCOCO1	21	0.262717	0.126643	-0.0719477	1.606e-05	0.083034	0.312133	TRUE	FALSE	FALSE
O08644	>sp|O08644|EPHB6_MOUSE Ephrin type-B receptor 6 OS=Mus musculus OX=10090 GN=Ephb6 PE=2 SV=4	EPHB6	13	0.0698947	0.34122	0.208624	0.339315	5.13146e-06	0.00021599	FALSE	TRUE	TRUE
Q9QY01	>sp|Q9QY01|ULK2_MOUSE Serine/threonine-protein kinase ULK2 OS=Mus musculus OX=10090 GN=Ulk2 PE=1 SV=1	ULK2	9	0.075371	0.193667	0.0452468	0.393616	0.00510653	0.498628	FALSE	TRUE	FALSE
Q80Y81	>sp|Q80Y81|RNZ2_MOUSE Zinc phosphodiesterase ELAC protein 2 OS=Mus musculus OX=10090 GN=Elac2 PE=1 SV=1	ELAC2	10	-0.127234	-0.331062	-0.194069	0.0271177	9.88742e-07	0.000618057	FALSE	TRUE	TRUE
Q78T54	>sp|Q78T54|VMA21_MOUSE Vacuolar ATPase assembly integral membrane protein Vma21 OS=Mus musculus OX=10090 GN=Vma21 PE=1 SV=1	VMA21	2	0	0	-9.96222e-16	1	1	1	FALSE	FALSE	FALSE
Q91YW3	>sp|Q91YW3|DNJC3_MOUSE DnaJ homolog subfamily C member 3 OS=Mus musculus OX=10090 GN=Dnajc3 PE=1 SV=1	DNAJC3	17	-0.111022	-0.170137	-2.23074e-16	0.00759719	0.000782408	1	TRUE	TRUE	FALSE
Q8JZZ7	>sp|Q8JZZ7|AGRL2_MOUSE Adhesion G protein-coupled receptor L2 OS=Mus musculus OX=10090 GN=Adgrl2 PE=1 SV=3	ADGRL2	19	1.986	1.90132	0	4.58293e-12	1.65726e-20	1	TRUE	TRUE	FALSE
Q7TMY8	>sp|Q7TMY8|HUWE1_MOUSE E3 ubiquitin-protein ligase HUWE1 OS=Mus musculus OX=10090 GN=Huwe1 PE=1 SV=5	HUWE1	86	0.010957	7.28088e-16	-3.03917e-15	1	1	1	FALSE	FALSE	FALSE
E9PV26	>tr|E9PV26|E9PV26_MOUSE Proline rich 36 OS=Mus musculus OX=10090 GN=Prr36 PE=1 SV=1	PRR36	16	0.444253	0.313038	-8.13731e-17	0.176632	0.129395	1	FALSE	FALSE	FALSE
P42859	>sp|P42859|HD_MOUSE Huntingtin OS=Mus musculus OX=10090 GN=Htt PE=1 SV=2	HTT	92	0.0308545	0.194076	0.104142	0.671619	2.01635e-08	0.0438445	FALSE	TRUE	FALSE
Q6PB44	>sp|Q6PB44|PTN23_MOUSE Tyrosine-protein phosphatase non-receptor type 23 OS=Mus musculus OX=10090 GN=Ptpn23 PE=1 SV=2	PTPN23	50	0.182843	0.146225	-8.39659e-16	0.0100875	0.0015737	1	FALSE	TRUE	FALSE
Q5SV85	>sp|Q5SV85|SYNRG_MOUSE Synergin gamma OS=Mus musculus OX=10090 GN=Synrg PE=1 SV=1	SYNRG	31	0.0150724	-0.0182156	-0.0873621	1	0.630292	0.121686	FALSE	FALSE	FALSE
Q9WVH4	>sp|Q9WVH4|FOXO3_MOUSE Forkhead box protein O3 OS=Mus musculus OX=10090 GN=Foxo3 PE=1 SV=1	FOXO3	1	0	-0.540355	-0.607301	1	0.000286901	2.92089e-05	FALSE	TRUE	TRUE
P28740	>sp|P28740|KIF2A_MOUSE Kinesin-like protein KIF2A OS=Mus musculus OX=10090 GN=Kif2a PE=1 SV=2	KIF2A	33	0.0465464	0.301581	0.225542	0.257241	8.54096e-14	6.61512e-09	FALSE	TRUE	TRUE
P62852	>sp|P62852|RS25_MOUSE Small ribosomal subunit protein eS25 OS=Mus musculus OX=10090 GN=Rps25 PE=1 SV=1	RPS25	8	-0.138751	-0.407628	-1.27959e-17	0.468557	7.76969e-05	1	FALSE	TRUE	FALSE
E9PZP8	>tr|E9PZP8|E9PZP8_MOUSE HECT and RLD domain containing E3 ubiquitin protein ligase family member 1 OS=Mus musculus OX=10090 GN=Herc1 PE=1 SV=1	HERC1	55	-0.192789	0.189415	0.39743	0.000152293	8.5131e-12	1.29043e-27	TRUE	TRUE	TRUE
Q8C015	>sp|Q8C015|PAK5_MOUSE Serine/threonine-protein kinase PAK 5 OS=Mus musculus OX=10090 GN=Pak5 PE=1 SV=1	PAK5	20	-5.00987e-18	-1.31306e-15	-0.0746501	1	1	0.075798	FALSE	FALSE	FALSE
Q3UDP0	>sp|Q3UDP0|WDR41_MOUSE WD repeat-containing protein 41 OS=Mus musculus OX=10090 GN=Wdr41 PE=1 SV=1	WDR41	9	0.0402595	0.131301	0.00835656	0.593723	0.0127455	0.973975	FALSE	FALSE	FALSE
O35954	>sp|O35954|PITM1_MOUSE Membrane-associated phosphatidylinositol transfer protein 1 OS=Mus musculus OX=10090 GN=Pitpnm1 PE=1 SV=1	PITPNM1	40	7.90153e-18	0.280884	0.275288	1	2.69052e-05	6.02973e-08	FALSE	TRUE	TRUE
Q60676	>sp|Q60676|PPP5_MOUSE Serine/threonine-protein phosphatase 5 OS=Mus musculus OX=10090 GN=Ppp5c PE=1 SV=3	PPP5C	22	0.128703	0.203277	1.84573e-15	0.132452	0.00168187	1	FALSE	TRUE	FALSE
P62911	>sp|P62911|RL32_MOUSE Large ribosomal subunit protein eL32 OS=Mus musculus OX=10090 GN=Rpl32 PE=1 SV=2	RPL32	11	-2.22305e-15	-0.125801	-1.82906e-17	1	0.355121	1	FALSE	FALSE	FALSE
Q8BWT1	>sp|Q8BWT1|THIM_MOUSE 3-ketoacyl-CoA thiolase, mitochondrial OS=Mus musculus OX=10090 GN=Acaa2 PE=1 SV=3	ACAA2	29	-5.51789e-14	0	0.0191412	1	1	0.686991	FALSE	FALSE	FALSE
O54786	>sp|O54786|DFFA_MOUSE DNA fragmentation factor subunit alpha OS=Mus musculus OX=10090 GN=Dffa PE=1 SV=2	DFFA	5	-1.23719e-14	0.135784	0.207982	1	0.107631	0.0216669	FALSE	FALSE	FALSE
Q60996	>sp|Q60996|2A5G_MOUSE Serine/threonine-protein phosphatase 2A 56 kDa regulatory subunit gamma isoform OS=Mus musculus OX=10090 GN=Ppp2r5c PE=1 SV=2	PPP2R5C	18	0.00663878	0.128371	0	1	0.0677152	1	FALSE	FALSE	FALSE
Q91ZX7	>sp|Q91ZX7|LRP1_MOUSE Prolow-density lipoprotein receptor-related protein 1 OS=Mus musculus OX=10090 GN=Lrp1 PE=1 SV=1	LRP1	85	0.109634	0.0898669	-0.0206246	3.68826e-09	6.00983e-08	0.292483	TRUE	FALSE	FALSE
Q99JY0	>sp|Q99JY0|ECHB_MOUSE Trifunctional enzyme subunit beta, mitochondrial OS=Mus musculus OX=10090 GN=Hadhb PE=1 SV=1	HADHB	35	-0.10497	-0.143387	-0.0350396	0.00953092	3.78309e-06	0.265121	TRUE	TRUE	FALSE
Q9EPK7	>sp|Q9EPK7|XPO7_MOUSE Exportin-7 OS=Mus musculus OX=10090 GN=Xpo7 PE=1 SV=3	XPO7	37	0.130707	0	-0.115141	0.0652996	1	0.0363017	FALSE	FALSE	FALSE
B9EJA2	>sp|B9EJA2|CTTB2_MOUSE Cortactin-binding protein 2 OS=Mus musculus OX=10090 GN=Cttnbp2 PE=1 SV=2	CTTNBP2	45	0.310414	5.74277e-16	-0.279449	8.77438e-11	1	1.22839e-07	TRUE	FALSE	TRUE
Q9R1L5	>sp|Q9R1L5|MAST1_MOUSE Microtubule-associated serine/threonine-protein kinase 1 OS=Mus musculus OX=10090 GN=Mast1 PE=1 SV=3	MAST1	45	0.0621495	0.319131	0.232966	0.0996538	4.97634e-11	3.76296e-08	FALSE	TRUE	TRUE
Q6ZPS6	>sp|Q6ZPS6|AKIB1_MOUSE Ankyrin repeat and IBR domain-containing protein 1 OS=Mus musculus OX=10090 GN=Ankib1 PE=1 SV=2	ANKIB1	10	0.0824803	0.262772	0.0962663	0.281071	0.000113593	0.118439	FALSE	TRUE	FALSE
Q6NZF1	>sp|Q6NZF1|ZC11A_MOUSE Zinc finger CCCH domain-containing protein 11A OS=Mus musculus OX=10090 GN=Zc3h11a PE=1 SV=1	ZC3H11A	11	1.52194e-16	-0.680344	-0.714439	1	1.04718e-16	1.13624e-13	FALSE	TRUE	TRUE
Q6NZJ6	>sp|Q6NZJ6|IF4G1_MOUSE Eukaryotic translation initiation factor 4 gamma 1 OS=Mus musculus OX=10090 GN=Eif4g1 PE=1 SV=1	EIF4G1	47	-0.144632	-0.0443571	0.0660804	0.00178788	0.21888	0.234886	TRUE	FALSE	FALSE
Q8BK62	>sp|Q8BK62|OLFL3_MOUSE Olfactomedin-like protein 3 OS=Mus musculus OX=10090 GN=Olfml3 PE=2 SV=2	OLFML3	1	0	-0.174237	-0.121662	1	0.269847	0.40838	FALSE	FALSE	FALSE
Q8BYY4	>sp|Q8BYY4|TT39B_MOUSE Tetratricopeptide repeat protein 39B OS=Mus musculus OX=10090 GN=Ttc39b PE=1 SV=1	TTC39B	8	1.11344e-17	0.497885	0.434796	1	2.10163e-12	3.13863e-12	FALSE	TRUE	TRUE
Q9D924	>sp|Q9D924|ISCA1_MOUSE Iron-sulfur cluster assembly 1 homolog, mitochondrial OS=Mus musculus OX=10090 GN=Isca1 PE=2 SV=1	ISCA1	6	0.0409138	0.337908	0.25109	0.629182	5.28924e-09	4.91655e-06	FALSE	TRUE	TRUE
Q8JZX4	>sp|Q8JZX4|SPF45_MOUSE Splicing factor 45 OS=Mus musculus OX=10090 GN=Rbm17 PE=1 SV=1	RBM17	13	0	-0.541937	-0.578292	1	9.87357e-13	1.39348e-11	FALSE	TRUE	TRUE
B1AUE5	>sp|B1AUE5|PEX10_MOUSE Peroxisome biogenesis factor 10 OS=Mus musculus OX=10090 GN=Pex10 PE=2 SV=1	PEX10	2	1.37159e-16	2.60994e-17	-1.51348e-15	1	1	1	FALSE	FALSE	FALSE
Q3TLS3	>sp|Q3TLS3|GDPP1_MOUSE GDP-D-glucose phosphorylase 1 OS=Mus musculus OX=10090 GN=Gdpgp1 PE=1 SV=2	GDPGP1	11	0.132884	0.120891	-3.92705e-18	0.00473224	0.0243032	1	TRUE	FALSE	FALSE
Q9EQF6	>sp|Q9EQF6|DPYL5_MOUSE Dihydropyrimidinase-related protein 5 OS=Mus musculus OX=10090 GN=Dpysl5 PE=1 SV=1	DPYSL5	44	0.389339	0.369062	0	8.75971e-06	1.09539e-05	1	TRUE	TRUE	FALSE
Q3UHK6	>sp|Q3UHK6|TEN4_MOUSE Teneurin-4 OS=Mus musculus OX=10090 GN=Tenm4 PE=1 SV=2	TENM4	67	0.198326	0.261057	0.000453025	0.00156256	8.08882e-05	1	TRUE	TRUE	FALSE
P56695	>sp|P56695|WFS1_MOUSE Wolframin OS=Mus musculus OX=10090 GN=Wfs1 PE=1 SV=1	WFS1	33	1.29113	2.02744	0.695897	1.19205e-06	3.24665e-26	0.00041621	TRUE	TRUE	TRUE
Q9D6D0	>tr|Q9D6D0|Q9D6D0_MOUSE Solute carrier family 25, member 27 OS=Mus musculus OX=10090 GN=Slc25a27 PE=1 SV=1	SLC25A27	14	0.220478	5.59186e-18	-0.176599	2.10955e-05	1	3.43558e-05	TRUE	FALSE	TRUE
Q9QYR6	>sp|Q9QYR6|MAP1A_MOUSE Microtubule-associated protein 1A OS=Mus musculus OX=10090 GN=Map1a PE=1 SV=2	MAP1A	184	-0.216378	1.64467e-16	0.210558	0.00308403	1	0.0013798	TRUE	FALSE	TRUE
Q9Z110	>sp|Q9Z110|P5CS_MOUSE Delta-1-pyrroline-5-carboxylate synthase OS=Mus musculus OX=10090 GN=Aldh18a1 PE=1 SV=2	ALDH18A1	31	-3.24516e-15	0.0624398	0.119866	1	0.183486	3.21186e-06	FALSE	FALSE	TRUE
Q7TSH4	>sp|Q7TSH4|CP110_MOUSE Centriolar coiled-coil protein of 110 kDa OS=Mus musculus OX=10090 GN=Ccp110 PE=1 SV=1	CCP110	12	-0.135564	0.35987	0.528653	0.024836	1.18781e-06	7.40295e-17	FALSE	TRUE	TRUE
Q6ZPE2	>sp|Q6ZPE2|MTMR5_MOUSE Myotubularin-related protein 5 OS=Mus musculus OX=10090 GN=Sbf1 PE=1 SV=2	SBF1	80	-0.15107	0.208594	0.357872	3.02006e-05	1.99051e-24	1.32436e-31	TRUE	TRUE	TRUE
Q6PAK3	>sp|Q6PAK3|ANM8_MOUSE Protein arginine N-methyltransferase 8 OS=Mus musculus OX=10090 GN=Prmt8 PE=1 SV=2	PRMT8	24	0.111701	-0.191092	-0.342034	0.0290019	0.000497471	5.38687e-12	FALSE	TRUE	TRUE
P19246	>sp|P19246|NFH_MOUSE Neurofilament heavy polypeptide OS=Mus musculus OX=10090 GN=Nefh PE=1 SV=3	NEFH	48	-0.682059	0.688625	1.36528	1.11875e-06	3.65027e-07	2.67029e-28	TRUE	TRUE	TRUE
Q9DBG3	>sp|Q9DBG3|AP2B1_MOUSE AP-2 complex subunit beta OS=Mus musculus OX=10090 GN=Ap2b1 PE=1 SV=1	AP2B1	76	0.172588	0.134494	-0.0569172	0.000392957	1.90621e-07	0.170597	TRUE	TRUE	FALSE
Q8K394	>sp|Q8K394|PLCL2_MOUSE Inactive phospholipase C-like protein 2 OS=Mus musculus OX=10090 GN=Plcl2 PE=1 SV=2	PLCL2	32	0.415166	0.682849	0.244032	5.54608e-08	5.33822e-24	6.48342e-05	TRUE	TRUE	TRUE
Q8BU33	>sp|Q8BU33|HACL2_MOUSE 2-hydroxyacyl-CoA lyase 2 OS=Mus musculus OX=10090 GN=Ilvbl PE=1 SV=1	ILVBL	12	-0.0825995	0.354575	0.498	0.237219	5.13663e-05	2.3466e-14	FALSE	TRUE	TRUE
Q8K3G9	>sp|Q8K3G9|DP13B_MOUSE DCC-interacting protein 13-beta OS=Mus musculus OX=10090 GN=Appl2 PE=1 SV=1	APPL2	29	0.0935892	-0.158779	-0.279545	0.0547543	1.01119e-06	2.90426e-08	FALSE	TRUE	TRUE
Q3UTJ2	>sp|Q3UTJ2|SRBS2_MOUSE Sorbin and SH3 domain-containing protein 2 OS=Mus musculus OX=10090 GN=Sorbs2 PE=1 SV=2	SORBS2	52	0.048622	-0.364823	-0.520293	0.872	0.00488697	2.19819e-10	FALSE	TRUE	TRUE
Q6P542	>sp|Q6P542|ABCF1_MOUSE ATP-binding cassette sub-family F member 1 OS=Mus musculus OX=10090 GN=Abcf1 PE=1 SV=1	ABCF1	23	-0.17074	4.87757e-17	0.215947	0.00325741	1	0.000858083	TRUE	FALSE	TRUE
O89026	>sp|O89026|ROBO1_MOUSE Roundabout homolog 1 OS=Mus musculus OX=10090 GN=Robo1 PE=1 SV=1	ROBO1	27	-0.151893	0.219038	0.397422	0.0243163	0.000115286	4.81401e-21	FALSE	TRUE	TRUE
Q8BLK3	>sp|Q8BLK3|LSAMP_MOUSE Limbic system-associated membrane protein OS=Mus musculus OX=10090 GN=Lsamp PE=1 SV=1	LSAMP	17	-0.0481089	2.59539e-16	0.110279	0.703926	1	0.0442838	FALSE	FALSE	FALSE
P08414	>sp|P08414|KCC4_MOUSE Calcium/calmodulin-dependent protein kinase type IV OS=Mus musculus OX=10090 GN=Camk4 PE=1 SV=2	CAMK4	20	-7.54759e-17	0.623821	0.681909	1	1.29584e-12	8.67217e-20	FALSE	TRUE	TRUE
P05480	>sp|P05480|SRC_MOUSE Proto-oncogene tyrosine-protein kinase Src OS=Mus musculus OX=10090 GN=Src PE=1 SV=5	SRC	30	-0.0781392	0	0.0628426	0.0260806	1	0.0208615	FALSE	FALSE	FALSE
A1L3P4	>sp|A1L3P4|SL9A6_MOUSE Sodium/hydrogen exchanger 6 OS=Mus musculus OX=10090 GN=Slc9a6 PE=1 SV=1	SLC9A6	15	0.00635932	0.201046	0	1	0.00555254	1	FALSE	TRUE	FALSE
Q8VHR5	>sp|Q8VHR5|P66B_MOUSE Transcriptional repressor p66-beta OS=Mus musculus OX=10090 GN=Gatad2b PE=1 SV=1	GATAD2B	17	0.286386	-0.687278	-0.958321	0.00170789	1.66629e-11	3.34282e-28	TRUE	TRUE	TRUE
Q0VBD0	>sp|Q0VBD0|ITB8_MOUSE Integrin beta-8 OS=Mus musculus OX=10090 GN=Itgb8 PE=1 SV=1	ITGB8	10	-1.45929e-17	-0.596716	-0.563897	1	2.09617e-11	1.23456e-13	FALSE	TRUE	TRUE
Q8R0N6	>sp|Q8R0N6|HOT_MOUSE Hydroxyacid-oxoacid transhydrogenase, mitochondrial OS=Mus musculus OX=10090 GN=Adhfe1 PE=1 SV=2	ADHFE1	7	8.48676e-16	0.123076	0.00381712	1	0.0673158	1	FALSE	FALSE	FALSE
Q9D0M3	>sp|Q9D0M3|CY1_MOUSE Cytochrome c1, heme protein, mitochondrial OS=Mus musculus OX=10090 GN=Cyc1 PE=1 SV=1	CYC1	16	0.0249551	0	-0.0570979	0.817977	1	0.285852	FALSE	FALSE	FALSE
J9S314;Q5F4S8;Q5F4S9	>tr|J9S314|J9S314_MOUSE Transient receptor potential cation channel, subfamily M, member 3 OS=Mus musculus OX=10090 GN=Trpm3 PE=1 SV=1;>tr|Q5F4S8|Q5F4S8_MOUSE Transient receptor potential cation channel, subfamily M, member 3 OS=Mus musculus OX=10090 GN=Trpm3 PE=1 SV=1;>tr|Q5F4S9|Q5F4S9_MOUSE Transient receptor potential cation channel, subfamily M, member 3 OS=Mus musculus OX=10090 GN=Trpm3 PE=1…	TRPM3;TRPM3;TRPM3	29	-0.74016	-1.70306	-0.956811	3.24341e-10	6.26704e-41	3.80441e-28	TRUE	TRUE	TRUE
Q9JKR6	>sp|Q9JKR6|HYOU1_MOUSE Hypoxia up-regulated protein 1 OS=Mus musculus OX=10090 GN=Hyou1 PE=1 SV=1	HYOU1	56	-0.241514	-0.23312	0	1.45545e-05	1.02908e-11	1	TRUE	TRUE	FALSE
Q9Z2W1	>sp|Q9Z2W1|STK25_MOUSE Serine/threonine-protein kinase 25 OS=Mus musculus OX=10090 GN=Stk25 PE=1 SV=2	STK25	8	-0.178236	0.227536	0.460369	0.005528	0.00246605	1.43918e-08	TRUE	TRUE	TRUE
Q8BMF4	>sp|Q8BMF4|ODP2_MOUSE Dihydrolipoyllysine-residue acetyltransferase component of pyruvate dehydrogenase complex, mitochondrial OS=Mus musculus OX=10090 GN=Dlat PE=1 SV=2	DLAT	37	-0.355052	0	0.384852	3.62895e-10	1	2.16697e-15	TRUE	FALSE	TRUE
O35969	>sp|O35969|GAMT_MOUSE Guanidinoacetate N-methyltransferase OS=Mus musculus OX=10090 GN=Gamt PE=1 SV=1	GAMT	6	-0.265941	0.734289	1.0107	0.0485932	2.02501e-15	1.0601e-13	FALSE	TRUE	TRUE
Q8R3N6	>sp|Q8R3N6|THOC1_MOUSE THO complex subunit 1 OS=Mus musculus OX=10090 GN=Thoc1 PE=1 SV=1	THOC1	12	-6.48459e-20	-0.885565	-0.849228	1	4.14054e-11	1.57814e-11	FALSE	TRUE	TRUE
Q9DB70	>sp|Q9DB70|FUND1_MOUSE FUN14 domain-containing protein 1 OS=Mus musculus OX=10090 GN=Fundc1 PE=1 SV=1	FUNDC1	3	-1.60158e-15	-2.25359e-15	0	1	1	1	FALSE	FALSE	FALSE
Q80ZM8	>sp|Q80ZM8|CRLS1_MOUSE Cardiolipin synthase (CMP-forming) OS=Mus musculus OX=10090 GN=Crls1 PE=1 SV=1	CRLS1	1	-0.447502	-0.298343	0.110323	0.0130371	0.0463332	0.368103	FALSE	FALSE	FALSE
A2AG50	>sp|A2AG50|MA7D2_MOUSE MAP7 domain-containing protein 2 OS=Mus musculus OX=10090 GN=Map7d2 PE=1 SV=1	MAP7D2	25	-0.388878	0.43401	0.853476	0.000195083	0.000724272	7.21e-17	TRUE	TRUE	TRUE
Q9D8S3	>sp|Q9D8S3|ARFG3_MOUSE ADP-ribosylation factor GTPase-activating protein 3 OS=Mus musculus OX=10090 GN=Arfgap3 PE=1 SV=2	ARFGAP3	13	1.94383e-18	0.236947	0.166128	1	0.0284226	0.100196	FALSE	FALSE	FALSE
Q9D819	>sp|Q9D819|IPYR_MOUSE Inorganic pyrophosphatase OS=Mus musculus OX=10090 GN=Ppa1 PE=1 SV=1	PPA1	19	2.98933e-18	-3.68274e-17	0	1	1	1	FALSE	FALSE	FALSE
Q9D0S9	>sp|Q9D0S9|HINT2_MOUSE Adenosine 5'-monophosphoramidase HINT2 OS=Mus musculus OX=10090 GN=Hint2 PE=1 SV=1	HINT2	7	0.131015	0.176206	0	0.281884	0.0463525	1	FALSE	FALSE	FALSE
Q8R2H9	>sp|Q8R2H9|PHOP1_MOUSE Phosphoethanolamine/phosphocholine phosphatase OS=Mus musculus OX=10090 GN=Phospho1 PE=1 SV=1	PHOSPHO1	7	-0.276354	-0.0269661	0.18105	3.1272e-05	0.66701	0.00438488	TRUE	FALSE	TRUE
Q80U93	>sp|Q80U93|NU214_MOUSE Nuclear pore complex protein Nup214 OS=Mus musculus OX=10090 GN=Nup214 PE=1 SV=2	NUP214	25	0	-0.334794	-0.343198	1	1.49666e-07	3.30656e-07	FALSE	TRUE	TRUE
Q921S7	>sp|Q921S7|RM37_MOUSE Large ribosomal subunit protein mL37 OS=Mus musculus OX=10090 GN=Mrpl37 PE=1 SV=1	MRPL37	20	1.81311e-16	-0.231974	-0.263987	1	1.08013e-05	2.15608e-06	FALSE	TRUE	TRUE
Q922H2	>sp|Q922H2|PDK3_MOUSE [Pyruvate dehydrogenase (acetyl-transferring)] kinase isozyme 3, mitochondrial OS=Mus musculus OX=10090 GN=Pdk3 PE=1 SV=1	PDK3	27	-0.151427	0	0.134135	0.000342224	1	2.51832e-05	TRUE	FALSE	TRUE
Q8BHZ4	>sp|Q8BHZ4|ZN592_MOUSE Zinc finger protein 592 OS=Mus musculus OX=10090 GN=Znf592 PE=1 SV=3	ZNF592	2	-0.0584541	-0.76705	-0.585654	0.775247	1.6117e-07	0.00111128	FALSE	TRUE	TRUE
E9PX29	>tr|E9PX29|E9PX29_MOUSE Spectrin beta chain OS=Mus musculus OX=10090 GN=Sptbn4 PE=1 SV=1	SPTBN4	116	-0.134293	-0.0424411	0.0103591	0.00691279	0.373723	0.972397	TRUE	FALSE	FALSE
H3BJM0	>tr|H3BJM0|H3BJM0_MOUSE Growth factor independent 1 transcription repressor OS=Mus musculus OX=10090 GN=Gfi1 PE=1 SV=2	GFI1	1	-0.030962	NA	NA	1	NA	NA	FALSE	NA	NA
Q8BIF2	>sp|Q8BIF2|RFOX3_MOUSE RNA binding protein fox-1 homolog 3 OS=Mus musculus OX=10090 GN=Rbfox3 PE=1 SV=2	RBFOX3	12	-0.289845	-0.790426	-0.463859	0.00439458	1.10579e-23	5.34496e-07	TRUE	TRUE	TRUE
A2AN08	>sp|A2AN08|UBR4_MOUSE E3 ubiquitin-protein ligase UBR4 OS=Mus musculus OX=10090 GN=Ubr4 PE=1 SV=1	UBR4	122	0.0495964	0.136889	0.0571688	0.1513	5.4585e-09	0.0514736	FALSE	TRUE	FALSE
P48453	>sp|P48453|PP2BB_MOUSE Serine/threonine-protein phosphatase 2B catalytic subunit beta isoform OS=Mus musculus OX=10090 GN=Ppp3cb PE=1 SV=2	PPP3CB	19	-0.0105786	0.336138	0.403117	1	5.17353e-06	1.68598e-19	FALSE	TRUE	TRUE
Q921G8	>sp|Q921G8|GCP2_MOUSE Gamma-tubulin complex component 2 OS=Mus musculus OX=10090 GN=Tubgcp2 PE=1 SV=2	TUBGCP2	28	0.144319	0.0631086	-0.039393	0.00126684	0.0346245	0.469797	TRUE	FALSE	FALSE
Q8VCC9	>sp|Q8VCC9|SPON1_MOUSE Spondin-1 OS=Mus musculus OX=10090 GN=Spon1 PE=1 SV=1	SPON1	12	0.147473	2.50405e-18	-0.111991	0.0206524	1	0.217186	FALSE	FALSE	FALSE
Q5SSI6	>sp|Q5SSI6|UTP18_MOUSE U3 small nucleolar RNA-associated protein 18 homolog OS=Mus musculus OX=10090 GN=Utp18 PE=1 SV=1	UTP18	3	0.27829	-0.257529	-0.566819	0.0264861	0.0650486	0.000248344	FALSE	FALSE	TRUE
Q9JLV1	>sp|Q9JLV1|BAG3_MOUSE BAG family molecular chaperone regulator 3 OS=Mus musculus OX=10090 GN=Bag3 PE=1 SV=2	BAG3	11	0	6.01238e-19	7.65807e-18	1	1	1	FALSE	FALSE	FALSE
Q9EPJ9	>sp|Q9EPJ9|ARFG1_MOUSE ADP-ribosylation factor GTPase-activating protein 1 OS=Mus musculus OX=10090 GN=Arfgap1 PE=1 SV=2	ARFGAP1	25	-0.0490161	0	0.0173627	0.455736	1	0.802165	FALSE	FALSE	FALSE
Q8VC30	>sp|Q8VC30|TKFC_MOUSE Triokinase/FMN cyclase OS=Mus musculus OX=10090 GN=Tkfc PE=1 SV=1	TKFC	17	0.100672	0.202803	0.0631724	0.0346033	3.30957e-06	0.179844	FALSE	TRUE	FALSE
Q9ESJ4	>sp|Q9ESJ4|SPN90_MOUSE NCK-interacting protein with SH3 domain OS=Mus musculus OX=10090 GN=Nckipsd PE=1 SV=2	NCKIPSD	37	-0.0356398	0.186283	0.277625	0.688037	5.6277e-05	2.79117e-06	FALSE	TRUE	TRUE
Q6TEK5	>sp|Q6TEK5|VKORL_MOUSE Vitamin K epoxide reductase complex subunit 1-like protein 1 OS=Mus musculus OX=10090 GN=Vkorc1l1 PE=1 SV=1	VKORC1L1	4	1.7541e-15	1.45611e-17	-2.02696e-18	1	1	1	FALSE	FALSE	FALSE
Q3UHC7	>sp|Q3UHC7|DAB2P_MOUSE Disabled homolog 2-interacting protein OS=Mus musculus OX=10090 GN=Dab2ip PE=1 SV=1	DAB2IP	29	0.733322	0.931154	0.160268	2.0808e-16	9.0473e-37	0.0458541	TRUE	TRUE	FALSE
Q810U3	>sp|Q810U3|NFASC_MOUSE Neurofascin OS=Mus musculus OX=10090 GN=Nfasc PE=1 SV=1	NFASC	53	0	0.32192	0.31762	1	7.54187e-33	4.4307e-39	FALSE	TRUE	TRUE
P56873	>sp|P56873|ZNRD2_MOUSE Protein ZNRD2 OS=Mus musculus OX=10090 GN=Znrd2 PE=1 SV=1	ZNRD2	2	6.27201e-12	0.158251	5.97887e-07	1	0.480932	1	FALSE	FALSE	FALSE
Q9JIG7	>sp|Q9JIG7|CCD22_MOUSE Coiled-coil domain-containing protein 22 OS=Mus musculus OX=10090 GN=Ccdc22 PE=1 SV=1	CCDC22	23	0.101014	0.0856358	-3.969e-17	0.0801785	0.00558835	1	FALSE	FALSE	FALSE
Q2TA57	>sp|Q2TA57|ASPH1_MOUSE Aspartate beta-hydroxylase domain-containing protein 1 OS=Mus musculus OX=10090 GN=Asphd1 PE=2 SV=2	ASPHD1	9	-0.707061	0	0.723574	3.69947e-20	1	6.65028e-23	TRUE	FALSE	TRUE
Q3ZK22	>sp|Q3ZK22|VEZA_MOUSE Vezatin OS=Mus musculus OX=10090 GN=Vezt PE=1 SV=2	VEZT	10	0	2.54531e-17	0.00717651	1	1	1	FALSE	FALSE	FALSE
P70353	>sp|P70353|NFYC_MOUSE Nuclear transcription factor Y subunit gamma OS=Mus musculus OX=10090 GN=Nfyc PE=1 SV=2	NFYC	3	0.333237	-0.805634	-1.185	0.0660488	1.90818e-08	5.3499e-13	FALSE	TRUE	TRUE
P17710	>sp|P17710|HXK1_MOUSE Hexokinase-1 OS=Mus musculus OX=10090 GN=Hk1 PE=1 SV=3	HK1	79	-0.0761656	2.07489e-16	0.0969659	0.285807	1	0.112245	FALSE	FALSE	FALSE
Q61292	>sp|Q61292|LAMB2_MOUSE Laminin subunit beta-2 OS=Mus musculus OX=10090 GN=Lamb2 PE=1 SV=2	LAMB2	38	8.06574e-18	-6.17871e-16	-1.04785e-14	1	1	1	FALSE	FALSE	FALSE
Q9D7B6	>sp|Q9D7B6|ACAD8_MOUSE Isobutyryl-CoA dehydrogenase, mitochondrial OS=Mus musculus OX=10090 GN=Acad8 PE=1 SV=2	ACAD8	14	-0.174685	-0.271666	-0.0749659	0.000262795	8.90238e-11	0.0917968	TRUE	TRUE	FALSE
Q8VCM8	>sp|Q8VCM8|NCLN_MOUSE BOS complex subunit NCLN OS=Mus musculus OX=10090 GN=Ncln PE=1 SV=2	NCLN	17	-0.352713	-0.268764	0.0677546	3.28192e-15	4.70957e-13	0.0611353	TRUE	TRUE	FALSE
Q99JP6	>sp|Q99JP6|HOME3_MOUSE Homer protein homolog 3 OS=Mus musculus OX=10090 GN=Homer3 PE=1 SV=2	HOMER3	24	-2.27755	-1.48441	0.762949	8.6491e-23	2.49668e-11	1.31828e-09	TRUE	TRUE	TRUE
Q80VQ0	>sp|Q80VQ0|AL3B1_MOUSE Aldehyde dehydrogenase family 3 member B1 OS=Mus musculus OX=10090 GN=Aldh3b1 PE=1 SV=1	ALDH3B1	15	-0.343508	0.709784	1.05047	6.18363e-07	7.94617e-24	8.01664e-36	TRUE	TRUE	TRUE
Q9Z1K7	>sp|Q9Z1K7|APCL_MOUSE Adenomatous polyposis coli protein 2 OS=Mus musculus OX=10090 GN=Apc2 PE=1 SV=1	APC2	17	-0.0738812	2.08034e-18	0.0715618	0.125066	1	0.09132	FALSE	FALSE	FALSE
P06837	>sp|P06837|NEUM_MOUSE Neuromodulin OS=Mus musculus OX=10090 GN=Gap43 PE=1 SV=1	GAP43	16	0.347462	0.461509	0	0.0523029	0.00225127	1	FALSE	TRUE	FALSE
Q80TS7	>sp|Q80TS7|DEND_MOUSE Dendrin OS=Mus musculus OX=10090 GN=Ddn PE=1 SV=3	DDN	23	0.545323	0.112971	-0.406709	2.90795e-07	0.111297	3.1561e-07	TRUE	FALSE	TRUE
E9Q2U6	>tr|E9Q2U6|E9Q2U6_MOUSE Casein kinase 1, alpha 1 OS=Mus musculus OX=10090 GN=Csnk1a1 PE=1 SV=1	CSNK1A1	1	0	0.107594	0.109104	1	0.462741	0.460589	FALSE	FALSE	FALSE
Q71FD5	>sp|Q71FD5|ZNRF2_MOUSE E3 ubiquitin-protein ligase ZNRF2 OS=Mus musculus OX=10090 GN=Znrf2 PE=1 SV=1	ZNRF2	4	0	-3.32441e-14	-1.09072e-12	1	1	1	FALSE	FALSE	FALSE
Q9ESK9	>sp|Q9ESK9|RBCC1_MOUSE RB1-inducible coiled-coil protein 1 OS=Mus musculus OX=10090 GN=Rb1cc1 PE=1 SV=3	RB1CC1	29	0.0845332	0	-0.0807817	0.297648	1	0.252393	FALSE	FALSE	FALSE
P53986	>sp|P53986|MOT1_MOUSE Monocarboxylate transporter 1 OS=Mus musculus OX=10090 GN=Slc16a1 PE=1 SV=1	SLC16A1	7	0	0.42784	0.332989	1	5.04306e-09	4.64247e-05	FALSE	TRUE	TRUE
Q8CCB4	>sp|Q8CCB4|VPS53_MOUSE Vacuolar protein sorting-associated protein 53 homolog OS=Mus musculus OX=10090 GN=Vps53 PE=1 SV=1	VPS53	28	0.06977	0.135292	3.0761e-17	0.0858443	2.15398e-05	1	FALSE	TRUE	FALSE
Q93092	>sp|Q93092|TALDO_MOUSE Transaldolase OS=Mus musculus OX=10090 GN=Taldo1 PE=1 SV=2	TALDO1	25	-0.00491143	-0.278354	-0.224782	1	5.60197e-07	3.04109e-07	FALSE	TRUE	TRUE
F8VQ05	>tr|F8VQ05|F8VQ05_MOUSE FRY like transcription coactivator OS=Mus musculus OX=10090 GN=Fryl PE=1 SV=1	FRYL	34	-0.244522	0.0507993	0.300869	0.000136699	0.253213	3.41535e-06	TRUE	FALSE	TRUE
Q810U5	>sp|Q810U5|CCD50_MOUSE Coiled-coil domain-containing protein 50 OS=Mus musculus OX=10090 GN=Ccdc50 PE=1 SV=1	CCDC50	2	0	4.00226e-13	4.73173e-14	1	1	1	FALSE	FALSE	FALSE
Q8BYA0	>sp|Q8BYA0|TBCD_MOUSE Tubulin-specific chaperone D OS=Mus musculus OX=10090 GN=Tbcd PE=1 SV=1	TBCD	25	3.24232e-17	0.149745	0.110728	1	0.0059602	0.0444678	FALSE	TRUE	FALSE
Q8C0I1	>sp|Q8C0I1|ADAS_MOUSE Alkyldihydroxyacetonephosphate synthase, peroxisomal OS=Mus musculus OX=10090 GN=Agps PE=1 SV=1	AGPS	14	0.0285773	0.137186	0.0728276	0.820636	0.0872441	0.234811	FALSE	FALSE	FALSE
B7ZMZ7	>tr|B7ZMZ7|B7ZMZ7_MOUSE Dip2c protein OS=Mus musculus OX=10090 GN=Dip2c PE=1 SV=1	DIP2C	3	0	0.19137	0.129966	1	0.100045	0.166293	FALSE	FALSE	FALSE
D3YZU1	>sp|D3YZU1|SHAN1_MOUSE SH3 and multiple ankyrin repeat domains protein 1 OS=Mus musculus OX=10090 GN=Shank1 PE=1 SV=1	SHANK1	81	0.0717463	0.634039	0.515496	0.338193	1.61852e-25	6.1951e-16	FALSE	TRUE	TRUE
Q9QZQ8	>sp|Q9QZQ8|H2AY_MOUSE Core histone macro-H2A.1 OS=Mus musculus OX=10090 GN=Macroh2a1 PE=1 SV=4	MACROH2A1	19	2.33106e-17	-0.834578	-0.962706	1	6.527e-17	1.08648e-13	FALSE	TRUE	TRUE
Q91V12	>sp|Q91V12|BACH_MOUSE Cytosolic acyl coenzyme A thioester hydrolase OS=Mus musculus OX=10090 GN=Acot7 PE=1 SV=2	ACOT7	27	0	0.176063	0.194637	1	0.00401639	0.000149132	FALSE	TRUE	TRUE
D3YWN7;E9QMU3	>tr|D3YWN7|D3YWN7_MOUSE Microtubule-associated protein 7 OS=Mus musculus OX=10090 GN=Map7 PE=1 SV=2;>tr|E9QMU3|E9QMU3_MOUSE Microtubule-associated protein 7 OS=Mus musculus OX=10090 GN=Map7 PE=1 SV=3	MAP7;MAP7	2	-5.96447e-05	-2.37172e-17	0	1	1	1	FALSE	FALSE	FALSE
Q811Q9	>sp|Q811Q9|PCY1B_MOUSE Choline-phosphate cytidylyltransferase B OS=Mus musculus OX=10090 GN=Pcyt1b PE=1 SV=2	PCYT1B	9	-0.146999	-0.151208	1.08246e-18	0.00272211	0.00099548	1	TRUE	TRUE	FALSE
E9Q0S6	>sp|E9Q0S6|TENS1_MOUSE Tensin-1 OS=Mus musculus OX=10090 GN=Tns1 PE=1 SV=1	TNS1	34	0.150724	1.21199e-16	-0.106204	0.188531	1	0.057029	FALSE	FALSE	FALSE
Q9DC50	>sp|Q9DC50|OCTC_MOUSE Peroxisomal carnitine O-octanoyltransferase OS=Mus musculus OX=10090 GN=Crot PE=1 SV=1	CROT	14	3.14288e-15	-6.75517e-17	-0.0993652	1	1	0.183535	FALSE	FALSE	FALSE
Q8BZA7	>sp|Q8BZA7|GPR26_MOUSE G-protein coupled receptor 26 OS=Mus musculus OX=10090 GN=Gpr26 PE=2 SV=1	GPR26	1	0.099622	0.514105	0.315789	0.761465	0.0447199	0.0983601	FALSE	FALSE	FALSE
Q9EPL2	>sp|Q9EPL2|CSTN1_MOUSE Calsyntenin-1 OS=Mus musculus OX=10090 GN=Clstn1 PE=1 SV=1	CLSTN1	14	0	0.438834	0.393846	1	3.4387e-06	8.58393e-05	FALSE	TRUE	TRUE
Q9CRA7	>sp|Q9CRA7|ATP5S_MOUSE ATP synthase subunit s, mitochondrial OS=Mus musculus OX=10090 GN=Dmac2l PE=1 SV=1	DMAC2L	10	0.0896467	0.106529	0	0.212988	0.0798049	1	FALSE	FALSE	FALSE
Q3URD3	>sp|Q3URD3|SLMAP_MOUSE Sarcolemmal membrane-associated protein OS=Mus musculus OX=10090 GN=Slmap PE=1 SV=2	SLMAP	22	-0.283045	-0.0620429	0.171602	4.26593e-05	0.288523	0.00168926	TRUE	FALSE	TRUE
Q8CG76	>sp|Q8CG76|ARK72_MOUSE Aflatoxin B1 aldehyde reductase member 2 OS=Mus musculus OX=10090 GN=Akr7a2 PE=1 SV=3	AKR7A2	10	-1.7735e-15	-2.67565e-18	2.3064e-16	1	1	1	FALSE	FALSE	FALSE
G3UWW1	>tr|G3UWW1|G3UWW1_MOUSE Microtubule-associated protein (Fragment) OS=Mus musculus OX=10090 GN=Map2 PE=1 SV=1	MAP2	1	0	0	0	1	1	1	FALSE	FALSE	FALSE
P97429	>sp|P97429|ANXA4_MOUSE Annexin A4 OS=Mus musculus OX=10090 GN=Anxa4 PE=1 SV=4	ANXA4	9	-5.29979e-17	-0.107948	-0.0990736	1	0.139809	0.127982	FALSE	FALSE	FALSE
Q3U0S6	>sp|Q3U0S6|RAIN_MOUSE Ras-interacting protein 1 OS=Mus musculus OX=10090 GN=Rasip1 PE=1 SV=3	RASIP1	8	0.378062	0.319193	-2.08902e-16	0.00364614	0.00165602	1	TRUE	TRUE	FALSE
A0A1L1SSV8	>tr|A0A1L1SSV8|A0A1L1SSV8_MOUSE TAO kinase 2 (Fragment) OS=Mus musculus OX=10090 GN=Taok2 PE=1 SV=1	TAOK2	9	0.271263	0.126722	-0.0808794	6.5635e-05	0.0108512	0.297776	TRUE	FALSE	FALSE
O88705	>sp|O88705|HCN3_MOUSE Potassium/sodium hyperpolarization-activated cyclic nucleotide-gated channel 3 OS=Mus musculus OX=10090 GN=Hcn3 PE=1 SV=1	HCN3	5	0.25747	0.275232	5.36787e-19	0.0379118	0.0223325	1	FALSE	FALSE	FALSE
Q8VCW8	>sp|Q8VCW8|ACSF2_MOUSE Medium-chain acyl-CoA ligase ACSF2, mitochondrial OS=Mus musculus OX=10090 GN=Acsf2 PE=1 SV=1	ACSF2	23	0.0950533	-0.174324	-0.27186	0.0212017	0.000156119	3.08984e-07	FALSE	TRUE	TRUE
Q9DB29	>sp|Q9DB29|IAH1_MOUSE Isoamyl acetate-hydrolyzing esterase 1 homolog OS=Mus musculus OX=10090 GN=Iah1 PE=1 SV=1	IAH1	6	0.289028	0.639033	0.272601	0.012824	1.09381e-11	0.00224314	FALSE	TRUE	TRUE
P19536	>sp|P19536|COX5B_MOUSE Cytochrome c oxidase subunit 5B, mitochondrial OS=Mus musculus OX=10090 GN=Cox5b PE=1 SV=1	COX5B	10	0.147801	0.276896	2.47289e-17	0.163563	0.00276825	1	FALSE	TRUE	FALSE
P98203	>sp|P98203|ARVC_MOUSE Splicing regulator ARVCF OS=Mus musculus OX=10090 GN=Arvcf PE=1 SV=2	ARVCF	28	-0.104166	-2.59552e-18	0.0805551	0.0665471	1	0.169456	FALSE	FALSE	FALSE
Q8BGD9	>sp|Q8BGD9|IF4B_MOUSE Eukaryotic translation initiation factor 4B OS=Mus musculus OX=10090 GN=Eif4b PE=1 SV=1	EIF4B	24	0.0929474	0	-0.0184745	0.168152	1	0.755497	FALSE	FALSE	FALSE
Q8BUH8	>sp|Q8BUH8|SENP7_MOUSE Sentrin-specific protease 7 OS=Mus musculus OX=10090 GN=Senp7 PE=1 SV=1	SENP7	12	0.241869	-0.663013	-0.915434	0.00156825	1.04572e-06	7.90462e-11	TRUE	TRUE	TRUE
E9PZ16	>tr|E9PZ16|E9PZ16_MOUSE Perlecan (heparan sulfate proteoglycan 2) OS=Mus musculus OX=10090 GN=Hspg2 PE=1 SV=1	HSPG2	16	5.46135e-17	-3.03691e-17	-0.0443462	1	1	1	FALSE	FALSE	FALSE
Q9EQZ6	>sp|Q9EQZ6|RPGF4_MOUSE Rap guanine nucleotide exchange factor 4 OS=Mus musculus OX=10090 GN=Rapgef4 PE=1 SV=1	RAPGEF4	35	0.137589	-0.109696	-0.24815	6.19069e-06	0.00027087	3.09863e-24	TRUE	TRUE	TRUE
Q99PU5	>sp|Q99PU5|ACBG1_MOUSE Long-chain-fatty-acid--CoA ligase ACSBG1 OS=Mus musculus OX=10090 GN=Acsbg1 PE=1 SV=1	ACSBG1	38	-0.0570983	-0.127432	-0.0589973	0.110654	2.1878e-07	0.00977465	FALSE	TRUE	FALSE
Q7TSK2	>sp|Q7TSK2|SEZ6_MOUSE Seizure protein 6 OS=Mus musculus OX=10090 GN=Sez6 PE=1 SV=1	SEZ6	9	0.366594	1.36616	0.9662	9.5256e-08	2.11948e-29	1.0596e-12	TRUE	TRUE	TRUE
P51125	>sp|P51125|ICAL_MOUSE Calpastatin OS=Mus musculus OX=10090 GN=Cast PE=1 SV=2	CAST	7	1.41428e-17	0.42559	0.403215	1	0.00989281	0.000282151	FALSE	TRUE	TRUE
Q9CXV1	>sp|Q9CXV1|DHSD_MOUSE Succinate dehydrogenase [ubiquinone] cytochrome b small subunit, mitochondrial OS=Mus musculus OX=10090 GN=Sdhd PE=1 SV=2	SDHD	3	4.10315e-17	8.42794e-18	0	1	1	1	FALSE	FALSE	FALSE
Q9DBS5	>sp|Q9DBS5|KLC4_MOUSE Kinesin light chain 4 OS=Mus musculus OX=10090 GN=Klc4 PE=1 SV=1	KLC4	10	0.025068	0.17136	0.0743628	0.821795	0.00326928	0.189445	FALSE	TRUE	FALSE
Q3UYC0	>sp|Q3UYC0|PPM1H_MOUSE Protein phosphatase 1H OS=Mus musculus OX=10090 GN=Ppm1h PE=1 SV=1	PPM1H	25	-0.00257269	-6.7289e-15	9.31114e-17	1	1	1	FALSE	FALSE	FALSE
Q8CC35	>sp|Q8CC35|SYNPO_MOUSE Synaptopodin OS=Mus musculus OX=10090 GN=Synpo PE=1 SV=2	SYNPO	46	-0.0529179	-0.34193	-0.180403	0.846131	0.00310578	0.0242221	FALSE	TRUE	FALSE
O89032	>sp|O89032|SPD2A_MOUSE SH3 and PX domain-containing protein 2A OS=Mus musculus OX=10090 GN=Sh3pxd2a PE=1 SV=2	SH3PXD2A	23	0	0.221897	0.262569	1	2.89996e-05	4.665e-09	FALSE	TRUE	TRUE
Q6DFV3	>sp|Q6DFV3|RHG21_MOUSE Rho GTPase-activating protein 21 OS=Mus musculus OX=10090 GN=Arhgap21 PE=1 SV=2	ARHGAP21	50	-0.190496	0.0472971	0.27439	6.66395e-05	0.372606	4.69588e-12	TRUE	FALSE	TRUE
Q8R149	>sp|Q8R149|BUD13_MOUSE BUD13 homolog OS=Mus musculus OX=10090 GN=Bud13 PE=1 SV=1	BUD13	1	0	0	0	1	1	1	FALSE	FALSE	FALSE
O35927	>sp|O35927|CTND2_MOUSE Catenin delta-2 OS=Mus musculus OX=10090 GN=Ctnnd2 PE=1 SV=1	CTNND2	45	0.511277	0.369655	-0.0678238	0.00074839	0.000746	0.627967	TRUE	TRUE	FALSE
O08688	>sp|O08688|CAN5_MOUSE Calpain-5 OS=Mus musculus OX=10090 GN=Capn5 PE=1 SV=1	CAPN5	25	-0.287436	-0.179743	0.0881971	3.90645e-08	1.55261e-05	0.0355253	TRUE	TRUE	FALSE
P97820	>sp|P97820|M4K4_MOUSE Mitogen-activated protein kinase kinase kinase kinase 4 OS=Mus musculus OX=10090 GN=Map4k4 PE=1 SV=1	MAP4K4	13	-3.30954e-18	-0.016074	-0.0121401	1	0.766322	0.856088	FALSE	FALSE	FALSE
Q9Z1Q2	>sp|Q9Z1Q2|ABHGA_MOUSE Phosphatidylserine lipase ABHD16A OS=Mus musculus OX=10090 GN=Abhd16a PE=1 SV=3	ABHD16A	19	-0.13886	-0.212926	-0.0494671	0.00548894	1.21959e-07	0.133061	TRUE	TRUE	FALSE
Q68EF6	>sp|Q68EF6|BEGIN_MOUSE Brain-enriched guanylate kinase-associated protein OS=Mus musculus OX=10090 GN=Begain PE=1 SV=2	BEGAIN	31	-4.66369e-17	0.395171	0.429413	1	1.96974e-08	1.18713e-11	FALSE	TRUE	TRUE
Q80Z38	>sp|Q80Z38|SHAN2_MOUSE SH3 and multiple ankyrin repeat domains protein 2 OS=Mus musculus OX=10090 GN=Shank2 PE=1 SV=2	SHANK2	73	6.35508e-16	0.189834	0.183588	1	0.000580001	6.71062e-06	FALSE	TRUE	TRUE
Q8BX17	>sp|Q8BX17|GEMI5_MOUSE Gem-associated protein 5 OS=Mus musculus OX=10090 GN=Gemin5 PE=1 SV=2	GEMIN5	20	-0.151373	-0.211323	-0.0370411	0.00427602	4.42642e-08	0.410732	TRUE	TRUE	FALSE
Q9Z1Z2	>sp|Q9Z1Z2|STRAP_MOUSE Serine-threonine kinase receptor-associated protein OS=Mus musculus OX=10090 GN=Strap PE=1 SV=2	STRAP	20	-0.0562713	1.46174e-18	0.0917952	0.29191	1	0.079601	FALSE	FALSE	FALSE
P81117	>sp|P81117|NUCB2_MOUSE Nucleobindin-2 OS=Mus musculus OX=10090 GN=Nucb2 PE=1 SV=2	NUCB2	13	2.05947e-18	0.00525488	6.43526e-19	1	1	1	FALSE	FALSE	FALSE
Q8C4B4	>sp|Q8C4B4|U119B_MOUSE Protein unc-119 homolog B OS=Mus musculus OX=10090 GN=Unc119b PE=1 SV=1	UNC119B	5	6.22841e-17	5.06161e-16	5.44707e-17	1	1	1	FALSE	FALSE	FALSE
Q922R8	>sp|Q922R8|PDIA6_MOUSE Protein disulfide-isomerase A6 OS=Mus musculus OX=10090 GN=Pdia6 PE=1 SV=3	PDIA6	22	-0.239013	-0.374503	-0.140904	1.32007e-06	7.94965e-13	0.00464994	TRUE	TRUE	TRUE
Q61687	>sp|Q61687|ATRX_MOUSE Transcriptional regulator ATRX OS=Mus musculus OX=10090 GN=Atrx PE=1 SV=3	ATRX	32	0	-0.679719	-0.701422	1	3.36302e-19	3.7809e-15	FALSE	TRUE	TRUE
Q6P4T0	>sp|Q6P4T0|ATG2A_MOUSE Autophagy-related protein 2 homolog A OS=Mus musculus OX=10090 GN=Atg2a PE=1 SV=2	ATG2A	19	0	0.111845	0.149221	1	0.0792043	0.000571771	FALSE	FALSE	TRUE
Q61586	>sp|Q61586|GPAT1_MOUSE Glycerol-3-phosphate acyltransferase 1, mitochondrial OS=Mus musculus OX=10090 GN=Gpam PE=1 SV=2	GPAM	4	-0.115716	-1.28607e-16	7.31744e-17	0.416243	1	1	FALSE	FALSE	FALSE
Q80YV3	>sp|Q80YV3|TRRAP_MOUSE Transformation/transcription domain-associated protein OS=Mus musculus OX=10090 GN=Trrap PE=1 SV=2	TRRAP	29	0.218759	-0.481834	-0.72006	0.000276533	2.26863e-09	8.16872e-12	TRUE	TRUE	TRUE
Q3ULD5	>sp|Q3ULD5|MCCB_MOUSE Methylcrotonoyl-CoA carboxylase beta chain, mitochondrial OS=Mus musculus OX=10090 GN=Mccc2 PE=1 SV=1	MCCC2	23	0	-0.278474	-0.318781	1	4.53065e-10	1.89752e-11	FALSE	TRUE	TRUE
Q3U2I3	>sp|Q3U2I3|FHI1B_MOUSE FHF complex subunit HOOK-interacting protein 1B OS=Mus musculus OX=10090 GN=Fhip1b PE=1 SV=2	FHIP1B	14	0.171246	6.77493e-18	-0.143268	0.0216053	1	0.0151826	FALSE	FALSE	FALSE
Q9JKK7	>sp|Q9JKK7|TMOD2_MOUSE Tropomodulin-2 OS=Mus musculus OX=10090 GN=Tmod2 PE=1 SV=2	TMOD2	30	0.151037	0.20319	0	0.039527	0.0051944	1	FALSE	TRUE	FALSE
A0A0R4J0B5	>tr|A0A0R4J0B5|A0A0R4J0B5_MOUSE RUS family member 1 OS=Mus musculus OX=10090 GN=Rusf1 PE=1 SV=1	RUSF1	3	-7.85586e-06	-0.215169	-0.0645333	1	0.00216089	0.481559	FALSE	TRUE	FALSE
P12367	>sp|P12367|KAP2_MOUSE cAMP-dependent protein kinase type II-alpha regulatory subunit OS=Mus musculus OX=10090 GN=Prkar2a PE=1 SV=2	PRKAR2A	15	-0.0573522	0.108297	0.231694	0.298535	0.0149414	6.22583e-09	FALSE	FALSE	TRUE
P31324	>sp|P31324|KAP3_MOUSE cAMP-dependent protein kinase type II-beta regulatory subunit OS=Mus musculus OX=10090 GN=Prkar2b PE=1 SV=3	PRKAR2B	24	0.545916	-0.127927	-0.702034	1.17605e-14	0.0153025	1.79383e-23	TRUE	FALSE	TRUE
Q80ZF8	>sp|Q80ZF8|AGRB3_MOUSE Adhesion G protein-coupled receptor B3 OS=Mus musculus OX=10090 GN=Adgrb3 PE=1 SV=2	ADGRB3	31	0.303016	0.384422	1.67382e-16	0.000701987	4.21314e-06	1	TRUE	TRUE	FALSE
Q7TMC8	>sp|Q7TMC8|FCSK_MOUSE L-fucose kinase OS=Mus musculus OX=10090 GN=Fcsk PE=1 SV=1	FCSK	22	-0.0644682	0.128285	0.20919	0.322924	0.000379871	0.000346454	FALSE	TRUE	TRUE
P55937	>sp|P55937|GOGA3_MOUSE Golgin subfamily A member 3 OS=Mus musculus OX=10090 GN=Golga3 PE=1 SV=3	GOLGA3	36	1.37594e-17	0.0334155	0	1	0.467752	1	FALSE	FALSE	FALSE
Q9D6T0	>sp|Q9D6T0|NOSIP_MOUSE Nitric oxide synthase-interacting protein OS=Mus musculus OX=10090 GN=Nosip PE=1 SV=1	NOSIP	5	-1.27148e-18	-0.374121	-0.398429	1	0.000126367	7.31815e-05	FALSE	TRUE	TRUE
E9PXF8	>sp|E9PXF8|MTMRD_MOUSE Myotubularin-related protein 13 OS=Mus musculus OX=10090 GN=Sbf2 PE=1 SV=1	SBF2	27	2.55195e-15	-2.80222e-16	-0.0514321	1	1	0.0842883	FALSE	FALSE	FALSE
Q80TS3	>sp|Q80TS3|AGRL3_MOUSE Adhesion G protein-coupled receptor L3 OS=Mus musculus OX=10090 GN=Adgrl3 PE=1 SV=3	ADGRL3	30	0.807389	0.877659	5.53151e-18	6.95806e-16	1.34277e-46	1	TRUE	TRUE	FALSE
Q8VEL2	>sp|Q8VEL2|MTMRE_MOUSE Myotubularin-related protein 14 OS=Mus musculus OX=10090 GN=Mtmr14 PE=1 SV=2	MTMR14	3	0	0.184378	9.53132e-16	1	0.13301	1	FALSE	FALSE	FALSE
Q6NZA9	>sp|Q6NZA9|TAF9B_MOUSE Transcription initiation factor TFIID subunit 9B OS=Mus musculus OX=10090 GN=Taf9b PE=1 SV=2	TAF9B	3	0	-0.54879	-0.286986	1	0.000177092	0.142717	FALSE	TRUE	FALSE
P08003	>sp|P08003|PDIA4_MOUSE Protein disulfide-isomerase A4 OS=Mus musculus OX=10090 GN=Pdia4 PE=1 SV=3	PDIA4	44	-0.364051	-0.385194	-6.40006e-16	5.80875e-09	6.99462e-16	1	TRUE	TRUE	FALSE
F8VQK3	>tr|F8VQK3|F8VQK3_MOUSE guanylate cyclase OS=Mus musculus OX=10090 GN=Gucy1a2 PE=1 SV=1	GUCY1A2	27	0.400018	0.491237	0.0763103	6.7428e-21	1.79695e-37	0.0813115	TRUE	TRUE	FALSE
Q0VBL3	>sp|Q0VBL3|RBM15_MOUSE RNA-binding protein 15 OS=Mus musculus OX=10090 GN=Rbm15 PE=1 SV=1	RBM15	21	0	-0.706292	-0.662718	1	1.02863e-23	1.88672e-24	FALSE	TRUE	TRUE
Q80U35	>sp|Q80U35|ARHGH_MOUSE Rho guanine nucleotide exchange factor 17 OS=Mus musculus OX=10090 GN=Arhgef17 PE=1 SV=2	ARHGEF17	42	-1.27402	-8.31372e-16	1.188	9.91494e-22	1	2.89887e-26	TRUE	FALSE	TRUE
Q9Z268	>sp|Q9Z268|RASL1_MOUSE RasGAP-activating-like protein 1 OS=Mus musculus OX=10090 GN=Rasal1 PE=1 SV=2	RASAL1	35	0.498918	0.801518	0.268187	3.31883e-13	2.59851e-22	5.17888e-05	TRUE	TRUE	TRUE
Q8CJ67	>sp|Q8CJ67|STAU2_MOUSE Double-stranded RNA-binding protein Staufen homolog 2 OS=Mus musculus OX=10090 GN=Stau2 PE=1 SV=1	STAU2	15	-0.461583	-0.257984	0.145235	4.75153e-10	4.2506e-05	0.0986539	TRUE	TRUE	FALSE
P63054	>sp|P63054|PCP4_MOUSE Calmodulin regulator protein PCP4 OS=Mus musculus OX=10090 GN=Pcp4 PE=3 SV=2	PCP4	4	0.0069541	-0.708592	-0.867348	1	0.00385004	2.23745e-05	FALSE	TRUE	TRUE
Q8VEC4	>sp|Q8VEC4|CAHM2_MOUSE Calcium homeostasis modulator protein 2 OS=Mus musculus OX=10090 GN=Calhm2 PE=2 SV=1	CALHM2	4	0.622937	0.249797	-1.96401e-16	0.0272294	0.319045	1	FALSE	FALSE	FALSE
Q02053	>sp|Q02053|UBA1_MOUSE Ubiquitin-like modifier-activating enzyme 1 OS=Mus musculus OX=10090 GN=Uba1 PE=1 SV=1	UBA1	65	7.59325e-17	0.100059	0.0645101	1	0.00284026	0.0282554	FALSE	TRUE	FALSE
Q9WV70	>sp|Q9WV70|NOC2L_MOUSE Nucleolar complex protein 2 homolog OS=Mus musculus OX=10090 GN=Noc2l PE=1 SV=2	NOC2L	2	1.44166e-18	-0.15625	-0.342071	1	0.362711	0.234729	FALSE	FALSE	FALSE
P51660	>sp|P51660|DHB4_MOUSE Peroxisomal multifunctional enzyme type 2 OS=Mus musculus OX=10090 GN=Hsd17b4 PE=1 SV=3	HSD17B4	26	0.0237496	0.0244387	0	0.530299	0.395376	1	FALSE	FALSE	FALSE
P28474	>sp|P28474|ADHX_MOUSE Alcohol dehydrogenase class-3 OS=Mus musculus OX=10090 GN=Adh5 PE=1 SV=3	ADH5	17	-1.18049e-17	-0.00883714	8.44074e-18	1	0.967937	1	FALSE	FALSE	FALSE
Q99LC5	>sp|Q99LC5|ETFA_MOUSE Electron transfer flavoprotein subunit alpha, mitochondrial OS=Mus musculus OX=10090 GN=Etfa PE=1 SV=2	ETFA	20	-3.60181e-16	-0.092673	-0.0983595	1	0.142172	0.0283608	FALSE	FALSE	FALSE
Q8VCN9	>sp|Q8VCN9|TBCC_MOUSE Tubulin-specific chaperone C OS=Mus musculus OX=10090 GN=Tbcc PE=1 SV=1	TBCC	10	0.168964	0.290091	0.0539763	0.00357862	2.43391e-06	0.259602	TRUE	TRUE	FALSE
Q8VDP3	>sp|Q8VDP3|MICA1_MOUSE [F-actin]-monooxygenase MICAL1 OS=Mus musculus OX=10090 GN=Mical1 PE=1 SV=1	MICAL1	13	0.123926	2.73661e-19	-0.175929	0.30149	1	0.00941492	FALSE	FALSE	TRUE
Q3V3R1	>sp|Q3V3R1|C1TM_MOUSE Monofunctional C1-tetrahydrofolate synthase, mitochondrial OS=Mus musculus OX=10090 GN=Mthfd1l PE=1 SV=2	MTHFD1L	40	-0.150433	8.74815e-16	0.183051	0.00635672	1	0.000233723	TRUE	FALSE	TRUE
Q6P3A8	>sp|Q6P3A8|ODBB_MOUSE 2-oxoisovalerate dehydrogenase subunit beta, mitochondrial OS=Mus musculus OX=10090 GN=Bckdhb PE=1 SV=2	BCKDHB	5	8.18848e-20	-0.0654526	-0.100846	1	0.336339	0.248376	FALSE	FALSE	FALSE
Q8C437	>sp|Q8C437|PEX5R_MOUSE PEX5-related protein OS=Mus musculus OX=10090 GN=Pex5l PE=1 SV=2	PEX5L	25	0.95728	1.21497	0.187714	2.90224e-12	2.67222e-37	0.152109	TRUE	TRUE	FALSE
Q61545	>sp|Q61545|EWS_MOUSE RNA-binding protein EWS OS=Mus musculus OX=10090 GN=Ewsr1 PE=1 SV=2	EWSR1	10	0.216298	-0.659926	-0.883063	0.00496628	1.0998e-15	3.884e-20	TRUE	TRUE	TRUE
Q8K2D3	>sp|Q8K2D3|EDC3_MOUSE Enhancer of mRNA-decapping protein 3 OS=Mus musculus OX=10090 GN=Edc3 PE=1 SV=1	EDC3	11	0.0037565	-0.19778	-0.27047	1	0.000513034	1.03716e-05	FALSE	TRUE	TRUE
Q9D1G3	>sp|Q9D1G3|HHATL_MOUSE Protein-cysteine N-palmitoyltransferase HHAT-like protein OS=Mus musculus OX=10090 GN=Hhatl PE=1 SV=2	HHATL	7	-4.16235e-17	-0.481778	-0.284726	1	0.000522522	0.0101223	FALSE	TRUE	FALSE
Q9WU60	>sp|Q9WU60|ATRN_MOUSE Attractin OS=Mus musculus OX=10090 GN=Atrn PE=1 SV=3	ATRN	12	-0.0819002	8.67351e-17	0.10185	0.191878	1	0.0441031	FALSE	FALSE	FALSE
Q03173	>sp|Q03173|ENAH_MOUSE Protein enabled homolog OS=Mus musculus OX=10090 GN=Enah PE=1 SV=2	ENAH	26	0.211594	0.0535794	-0.140189	2.57171e-06	0.189328	0.000518908	TRUE	FALSE	TRUE
Q9WVQ5	>sp|Q9WVQ5|MTNB_MOUSE Methylthioribulose-1-phosphate dehydratase OS=Mus musculus OX=10090 GN=Apip PE=1 SV=1	APIP	3	-0.103791	-0.221553	-0.0114718	0.49008	0.0571444	1	FALSE	FALSE	FALSE
Q5SRY7	>sp|Q5SRY7|FBW1B_MOUSE F-box/WD repeat-containing protein 11 OS=Mus musculus OX=10090 GN=Fbxw11 PE=1 SV=1	FBXW11	9	-0.158722	-0.214525	-0.0645355	0.0517454	0.0341199	0.473258	FALSE	FALSE	FALSE
A0A2I3BR52	>tr|A0A2I3BR52|A0A2I3BR52_MOUSE Transmembrane protein 253 OS=Mus musculus OX=10090 GN=Tmem253 PE=4 SV=1	TMEM253	1	0.160972	0.457614	0.17082	0.426595	0.0120615	0.211566	FALSE	FALSE	FALSE
P17182	>sp|P17182|ENOA_MOUSE Alpha-enolase OS=Mus musculus OX=10090 GN=Eno1 PE=1 SV=3	ENO1	54	-0.12109	0	0.219577	0.464514	1	0.0883554	FALSE	FALSE	FALSE
P17183	>sp|P17183|ENOG_MOUSE Gamma-enolase OS=Mus musculus OX=10090 GN=Eno2 PE=1 SV=2	ENO2	46	5.10316e-15	0.194144	0.152025	1	0.151853	0.167568	FALSE	FALSE	FALSE
P49769	>sp|P49769|PSN1_MOUSE Presenilin-1 OS=Mus musculus OX=10090 GN=Psen1 PE=1 SV=1	PSEN1	8	-2.33115e-15	-0.1771	-0.118588	1	0.00799533	0.124201	FALSE	TRUE	FALSE
Q3UPH7	>sp|Q3UPH7|ARH40_MOUSE Rho guanine nucleotide exchange factor 40 OS=Mus musculus OX=10090 GN=Arhgef40 PE=1 SV=1	ARHGEF40	5	0.14701	-6.89384e-16	-0.16409	0.0582801	1	0.0419526	FALSE	FALSE	FALSE
Q8K354	>sp|Q8K354|CBR3_MOUSE Carbonyl reductase [NADPH] 3 OS=Mus musculus OX=10090 GN=Cbr3 PE=1 SV=1	CBR3	14	0.236103	-0.148014	-0.375779	2.37469e-05	0.000462508	4.90843e-11	TRUE	TRUE	TRUE
P16332	>sp|P16332|MUTA_MOUSE Methylmalonyl-CoA mutase, mitochondrial OS=Mus musculus OX=10090 GN=Mmut PE=1 SV=2	MMUT	25	0.0460601	-0.156868	-0.23064	0.234316	0.000140552	1.58096e-05	FALSE	TRUE	TRUE
O88325	>tr|O88325|O88325_MOUSE Alpha-N-acetylglucosaminidase OS=Mus musculus OX=10090 GN=Naglu PE=1 SV=1	NAGLU	8	-0.211318	-1.29554e-18	0.143503	0.00918811	1	0.0673624	TRUE	FALSE	FALSE
A0A140LI95	>tr|A0A140LI95|A0A140LI95_MOUSE RAP1 GTPase activating protein 2 (Fragment) OS=Mus musculus OX=10090 GN=Rap1gap2 PE=1 SV=1	RAP1GAP2	1	0	-0.70059	-0.968331	1	0.000956547	4.29378e-06	FALSE	TRUE	TRUE
Q8VD73	>tr|Q8VD73|Q8VD73_MOUSE Potassium voltage-gated channel, shaker-related subfamily, beta member 3 OS=Mus musculus OX=10090 GN=Kcnab3 PE=1 SV=1	KCNAB3	1	0.332278	1.2335	0.647927	0.244058	5.50763e-05	0.0505138	FALSE	TRUE	FALSE
Q9QYC0	>sp|Q9QYC0|ADDA_MOUSE Alpha-adducin OS=Mus musculus OX=10090 GN=Add1 PE=1 SV=2	ADD1	40	-1.23975e-16	-0.073395	-0.0339787	1	0.0409754	0.46352	FALSE	FALSE	FALSE
A0A494BAN5;A0A494BAP2	>tr|A0A494BAN5|A0A494BAN5_MOUSE non-specific serine/threonine protein kinase (Fragment) OS=Mus musculus OX=10090 GN=Csnk1g3 PE=1 SV=1;>tr|A0A494BAP2|A0A494BAP2_MOUSE non-specific serine/threonine protein kinase OS=Mus musculus OX=10090 GN=Csnk1g3 PE=1 SV=1	CSNK1G3;CSNK1G3	1	-3.00771e-19	0.197047	0.266556	1	0.223345	0.0960457	FALSE	FALSE	FALSE
Q3UHU5	>sp|Q3UHU5|MTCL1_MOUSE Microtubule cross-linking factor 1 OS=Mus musculus OX=10090 GN=Mtcl1 PE=1 SV=1	MTCL1	18	0.748769	0.702212	0	3.06891e-06	1.85987e-05	1	TRUE	TRUE	FALSE
P13439	>sp|P13439|UMPS_MOUSE Uridine 5'-monophosphate synthase OS=Mus musculus OX=10090 GN=Umps PE=1 SV=3	UMPS	14	1.50929e-17	7.38642e-17	-4.02782e-17	1	1	1	FALSE	FALSE	FALSE
Q8CH77	>sp|Q8CH77|NAV1_MOUSE Neuron navigator 1 OS=Mus musculus OX=10090 GN=Nav1 PE=1 SV=2	NAV1	45	-0.0953467	0.173644	0.308192	0.136245	0.0300966	1.71556e-06	FALSE	FALSE	TRUE
Q505D7	>sp|Q505D7|OPA3_MOUSE Optic atrophy 3 protein homolog OS=Mus musculus OX=10090 GN=Opa3 PE=1 SV=1	OPA3	4	0.576754	0.29868	-0.0385415	0.00933142	0.12394	0.908367	TRUE	FALSE	FALSE
Q64096	>sp|Q64096|MCF2L_MOUSE Guanine nucleotide exchange factor DBS OS=Mus musculus OX=10090 GN=Mcf2l PE=1 SV=2	MCF2L	17	-0.0259962	0	1.48018e-17	0.757422	1	1	FALSE	FALSE	FALSE
Q8CGF6	>sp|Q8CGF6|WDR47_MOUSE WD repeat-containing protein 47 OS=Mus musculus OX=10090 GN=Wdr47 PE=1 SV=2	WDR47	33	-0.041114	0.114087	0.184871	0.384309	0.000780872	1.00491e-07	FALSE	TRUE	TRUE
Q8BWF0	>sp|Q8BWF0|SSDH_MOUSE Succinate-semialdehyde dehydrogenase, mitochondrial OS=Mus musculus OX=10090 GN=Aldh5a1 PE=1 SV=1	ALDH5A1	38	2.77908e-17	-2.05898e-16	-0.143823	1	1	0.00906947	FALSE	FALSE	TRUE
Q62172	>sp|Q62172|RBP1_MOUSE RalA-binding protein 1 OS=Mus musculus OX=10090 GN=Ralbp1 PE=1 SV=4	RALBP1	8	0	0.241089	0.281908	1	0.00413006	4.98443e-07	FALSE	TRUE	TRUE
Q9CQW1	>sp|Q9CQW1|YKT6_MOUSE Synaptobrevin homolog YKT6 OS=Mus musculus OX=10090 GN=Ykt6 PE=1 SV=1	YKT6	11	0.0611507	0.179925	0.0723388	0.239819	7.76969e-05	0.0606131	FALSE	TRUE	FALSE
Q8VED2	>sp|Q8VED2|BL1S4_MOUSE Biogenesis of lysosome-related organelles complex 1 subunit 4 OS=Mus musculus OX=10090 GN=Bloc1s4 PE=1 SV=1	BLOC1S4	4	0.0704765	0.0254921	0	0.522444	0.816659	1	FALSE	FALSE	FALSE
M0QWN7	>tr|M0QWN7|M0QWN7_MOUSE ubiquitinyl hydrolase 1 OS=Mus musculus OX=10090 GN=Usp35 PE=1 SV=1	USP35	12	0.263038	0.31308	0	0.000513015	0.000198555	1	TRUE	TRUE	FALSE
Q91YT0	>sp|Q91YT0|NDUV1_MOUSE NADH dehydrogenase [ubiquinone] flavoprotein 1, mitochondrial OS=Mus musculus OX=10090 GN=Ndufv1 PE=1 SV=1	NDUFV1	32	-3.81579e-18	0.0063102	0.0465198	1	0.966575	0.219399	FALSE	FALSE	FALSE
Q9JHK4	>sp|Q9JHK4|PGTA_MOUSE Geranylgeranyl transferase type-2 subunit alpha OS=Mus musculus OX=10090 GN=Rabggta PE=1 SV=1	RABGGTA	21	0.0939689	0.147927	7.79959e-17	0.0725232	1.4708e-07	1	FALSE	TRUE	FALSE
Q6PDQ2	>sp|Q6PDQ2|CHD4_MOUSE Chromodomain-helicase-DNA-binding protein 4 OS=Mus musculus OX=10090 GN=Chd4 PE=1 SV=1	CHD4	52	6.04413e-16	-0.80065	-0.836566	1	7.73846e-19	8.11886e-16	FALSE	TRUE	TRUE
Q9CQI6	>sp|Q9CQI6|COTL1_MOUSE Coactosin-like protein OS=Mus musculus OX=10090 GN=Cotl1 PE=1 SV=3	COTL1	11	-0.13692	0.0908179	0.307773	0.150034	0.398677	1.67675e-05	FALSE	FALSE	TRUE
Q8VDP4	>sp|Q8VDP4|CCAR2_MOUSE Cell cycle and apoptosis regulator protein 2 OS=Mus musculus OX=10090 GN=Ccar2 PE=1 SV=2	CCAR2	32	0.129838	-0.591971	-0.737863	0.068743	6.16796e-12	5.22913e-26	FALSE	TRUE	TRUE
Q9D0I9	>sp|Q9D0I9|SYRC_MOUSE Arginine--tRNA ligase, cytoplasmic OS=Mus musculus OX=10090 GN=Rars1 PE=1 SV=2	RARS1	37	7.12602e-08	-0.0180656	-0.065233	1	0.522097	0.0064869	FALSE	FALSE	FALSE
P52760	>sp|P52760|RIDA_MOUSE 2-iminobutanoate/2-iminopropanoate deaminase OS=Mus musculus OX=10090 GN=Rida PE=1 SV=3	RIDA	11	-0.118379	-3.72902e-18	0.082425	0.0217505	1	0.13562	FALSE	FALSE	FALSE
O70310	>sp|O70310|NMT1_MOUSE Glycylpeptide N-tetradecanoyltransferase 1 OS=Mus musculus OX=10090 GN=Nmt1 PE=1 SV=1	NMT1	21	-9.32054e-18	-0.225519	-0.144102	1	0.000925799	0.0667185	FALSE	TRUE	FALSE
Q8VE42	>sp|Q8VE42|ANR49_MOUSE Ankyrin repeat domain-containing protein 49 OS=Mus musculus OX=10090 GN=Ankrd49 PE=1 SV=1	ANKRD49	3	2.06135e-19	6.02726e-18	3.2224e-13	1	1	1	FALSE	FALSE	FALSE
P98195	>sp|P98195|ATP9B_MOUSE Probable phospholipid-transporting ATPase IIB OS=Mus musculus OX=10090 GN=Atp9b PE=1 SV=4	ATP9B	8	-0.19498	-1.90185e-16	0.185014	0.000745826	1	0.000453889	TRUE	FALSE	TRUE
Q8CHU3	>sp|Q8CHU3|EPN2_MOUSE Epsin-2 OS=Mus musculus OX=10090 GN=Epn2 PE=1 SV=1	EPN2	22	-0.0245438	0	1.02782e-16	1	1	1	FALSE	FALSE	FALSE
P17427	>sp|P17427|AP2A2_MOUSE AP-2 complex subunit alpha-2 OS=Mus musculus OX=10090 GN=Ap2a2 PE=1 SV=2	AP2A2	68	0	0.0928447	0	1	0.224396	1	FALSE	FALSE	FALSE
O89084	>sp|O89084|PDE4A_MOUSE cAMP-specific 3',5'-cyclic phosphodiesterase 4A OS=Mus musculus OX=10090 GN=Pde4a PE=1 SV=2	PDE4A	24	0.244408	0.291009	0.0323182	0.00381762	4.61506e-05	0.412836	TRUE	TRUE	FALSE
P22682	>sp|P22682|CBL_MOUSE E3 ubiquitin-protein ligase CBL OS=Mus musculus OX=10090 GN=Cbl PE=1 SV=3	CBL	23	-0.0175241	-2.17723e-17	2.74618e-17	0.860915	1	1	FALSE	FALSE	FALSE
Q02357	>sp|Q02357|ANK1_MOUSE Ankyrin-1 OS=Mus musculus OX=10090 GN=Ank1 PE=1 SV=2	ANK1	57	0.308295	0.616463	0.269392	0.000242547	1.4924e-21	3.45891e-06	TRUE	TRUE	TRUE
A0A1B0GQW2;A0A991EQU8	>tr|A0A1B0GQW2|A0A1B0GQW2_MOUSE Cytohesin 2 (Fragment) OS=Mus musculus OX=10090 GN=Cyth2 PE=1 SV=1;>tr|A0A991EQU8|A0A991EQU8_MOUSE Cytohesin 2 OS=Mus musculus OX=10090 GN=Cyth2 PE=1 SV=1	CYTH2;CYTH2	1	-0.403822	-0.778328	0	0.190211	0.00198838	1	FALSE	TRUE	FALSE
Q9JLC8	>sp|Q9JLC8|SACS_MOUSE Sacsin OS=Mus musculus OX=10090 GN=Sacs PE=1 SV=2	SACS	90	-0.365034	0.16285	0.537289	4.13529e-11	2.98729e-06	6.7603e-31	TRUE	TRUE	TRUE
Q8BFZ9	>sp|Q8BFZ9|ERLN2_MOUSE Erlin-2 OS=Mus musculus OX=10090 GN=Erlin2 PE=1 SV=1	ERLIN2	22	-0.144175	-0.379546	-0.207532	0.000341704	6.11048e-15	1.89086e-05	TRUE	TRUE	TRUE
O88487	>sp|O88487|DC1I2_MOUSE Cytoplasmic dynein 1 intermediate chain 2 OS=Mus musculus OX=10090 GN=Dync1i2 PE=1 SV=1	DYNC1I2	19	0.0553722	0.170779	0.0226904	0.47773	8.01191e-05	0.760546	FALSE	TRUE	FALSE
Q8C561	>sp|Q8C561|LMBD2_MOUSE G-protein coupled receptor-associated protein LMBRD2 OS=Mus musculus OX=10090 GN=Lmbrd2 PE=1 SV=1	LMBRD2	12	-1.62474e-17	0.179834	0.214579	1	0.0174827	0.00206642	FALSE	FALSE	TRUE
O70589	>sp|O70589|CSKP_MOUSE Peripheral plasma membrane protein CASK OS=Mus musculus OX=10090 GN=Cask PE=1 SV=2	CASK	43	0.173197	0.225923	0.0343351	2.3644e-07	6.1608e-11	0.131247	TRUE	TRUE	FALSE
Q9QYR9	>sp|Q9QYR9|ACOT2_MOUSE Acyl-coenzyme A thioesterase 2, mitochondrial OS=Mus musculus OX=10090 GN=Acot2 PE=1 SV=2	ACOT2	22	-3.00875e-16	0.103803	0.171139	1	0.148794	6.87666e-05	FALSE	FALSE	TRUE
Q61234	>sp|Q61234|SNTA1_MOUSE Alpha-1-syntrophin OS=Mus musculus OX=10090 GN=Snta1 PE=1 SV=1	SNTA1	14	0	1.27943e-17	0.0311063	1	1	0.413427	FALSE	FALSE	FALSE
O88878	>sp|O88878|ZFAN5_MOUSE AN1-type zinc finger protein 5 OS=Mus musculus OX=10090 GN=Zfand5 PE=1 SV=1	ZFAND5	1	-0.274498	-4.14058e-19	0	0.328281	1	1	FALSE	FALSE	FALSE
P22723	>sp|P22723|GBRG2_MOUSE Gamma-aminobutyric acid receptor subunit gamma-2 OS=Mus musculus OX=10090 GN=Gabrg2 PE=1 SV=3	GABRG2	12	0.481493	0.207466	-0.249544	9.53576e-08	0.000143052	0.00111856	TRUE	TRUE	TRUE
Q5SSM3	>sp|Q5SSM3|RHG44_MOUSE Rho GTPase-activating protein 44 OS=Mus musculus OX=10090 GN=Arhgap44 PE=1 SV=1	ARHGAP44	21	0.453917	0.569771	0.0530332	3.61652e-05	5.50433e-13	0.337039	TRUE	TRUE	FALSE
Q6DFZ1	>tr|Q6DFZ1|Q6DFZ1_MOUSE Golgi-specific brefeldin A-resistance factor 1 OS=Mus musculus OX=10090 GN=Gbf1 PE=1 SV=1	GBF1	29	0	1.36728e-15	0.0162752	1	1	0.73344	FALSE	FALSE	FALSE
Q99JX3	>sp|Q99JX3|GORS2_MOUSE Golgi reassembly-stacking protein 2 OS=Mus musculus OX=10090 GN=Gorasp2 PE=1 SV=3	GORASP2	14	-0.0573467	-0.2401	-0.155068	0.47409	1.51845e-05	0.00400542	FALSE	TRUE	TRUE
Q8BK64	>sp|Q8BK64|AHSA1_MOUSE Activator of 90 kDa heat shock protein ATPase homolog 1 OS=Mus musculus OX=10090 GN=Ahsa1 PE=1 SV=2	AHSA1	19	-1.24674e-16	0.076551	0.130769	1	0.244348	0.0113859	FALSE	FALSE	FALSE
Q9R1V6	>sp|Q9R1V6|ADA22_MOUSE Disintegrin and metalloproteinase domain-containing protein 22 OS=Mus musculus OX=10090 GN=Adam22 PE=1 SV=2	ADAM22	25	0.221653	0.07249	-0.122392	1.17824e-05	0.0781352	0.000979082	TRUE	FALSE	TRUE
Q8BFR5	>sp|Q8BFR5|EFTU_MOUSE Elongation factor Tu, mitochondrial OS=Mus musculus OX=10090 GN=Tufm PE=1 SV=1	TUFM	44	0	0	-0.0119147	1	1	0.84153	FALSE	FALSE	FALSE
Q9Z2Q6	>sp|Q9Z2Q6|SEPT5_MOUSE Septin-5 OS=Mus musculus OX=10090 GN=Septin5 PE=1 SV=2	SEPTIN5	31	0.162129	0.0392615	-0.0790862	0.291538	0.720013	0.403167	FALSE	FALSE	FALSE
P08113	>sp|P08113|ENPL_MOUSE Endoplasmin OS=Mus musculus OX=10090 GN=Hsp90b1 PE=1 SV=2	HSP90B1	69	-0.304361	-0.427873	-0.118482	3.5613e-11	4.55049e-40	0.00148243	TRUE	TRUE	TRUE
P05064	>sp|P05064|ALDOA_MOUSE Fructose-bisphosphate aldolase A OS=Mus musculus OX=10090 GN=Aldoa PE=1 SV=2	ALDOA	46	-0.222066	3.15427e-16	0.264944	0.134304	1	0.0168596	FALSE	FALSE	FALSE
P39061	>sp|P39061|COIA1_MOUSE Collagen alpha-1(XVIII) chain OS=Mus musculus OX=10090 GN=Col18a1 PE=1 SV=4	COL18A1	9	0.416171	-0.13556	-0.743406	0.200241	0.602815	0.00436918	FALSE	FALSE	TRUE
Q9CTY5	>sp|Q9CTY5|MICU3_MOUSE Calcium uptake protein 3, mitochondrial OS=Mus musculus OX=10090 GN=Micu3 PE=2 SV=2	MICU3	24	-0.364545	-0.375547	0	4.84693e-10	7.93272e-14	1	TRUE	TRUE	FALSE
Q9Z315	>sp|Q9Z315|SNUT1_MOUSE U4/U6.U5 tri-snRNP-associated protein 1 OS=Mus musculus OX=10090 GN=Sart1 PE=1 SV=1	SART1	19	0	-0.57611	-0.558433	1	4.45838e-07	4.2728e-05	FALSE	TRUE	TRUE
Q60949	>sp|Q60949|TBCD1_MOUSE TBC1 domain family member 1 OS=Mus musculus OX=10090 GN=Tbc1d1 PE=1 SV=3	TBC1D1	19	0.622796	1.21862	0.460057	1.33323e-09	1.54585e-11	0.000153283	TRUE	TRUE	TRUE
Q922B2	>sp|Q922B2|SYDC_MOUSE Aspartate--tRNA ligase, cytoplasmic OS=Mus musculus OX=10090 GN=Dars1 PE=1 SV=2	DARS1	34	-0.0625408	-2.65889e-16	0.0507424	0.133911	1	0.147972	FALSE	FALSE	FALSE
Q9QY53	>sp|Q9QY53|NPHP1_MOUSE Nephrocystin-1 OS=Mus musculus OX=10090 GN=Nphp1 PE=1 SV=1	NPHP1	3	3.63355e-17	0	3.40852e-19	1	1	1	FALSE	FALSE	FALSE
Q05920	>sp|Q05920|PYC_MOUSE Pyruvate carboxylase, mitochondrial OS=Mus musculus OX=10090 GN=Pc PE=1 SV=1	PC	59	1.52993e-16	0.196556	0.150098	1	4.21172e-14	2.4112e-09	FALSE	TRUE	TRUE
P16381	>sp|P16381|DDX3L_MOUSE Putative ATP-dependent RNA helicase Pl10 OS=Mus musculus OX=10090 GN=D1Pas1 PE=1 SV=1	D1PAS1	1	0	0	0	1	1	1	FALSE	FALSE	FALSE
P61460	>sp|P61460|DEPD5_MOUSE GATOR complex protein DEPDC5 OS=Mus musculus OX=10090 GN=Depdc5 PE=1 SV=2	DEPDC5	12	0.0430508	0	-1.68272e-17	0.76755	1	1	FALSE	FALSE	FALSE
P53811	>sp|P53811|PIPNB_MOUSE Phosphatidylinositol transfer protein beta isoform OS=Mus musculus OX=10090 GN=Pitpnb PE=1 SV=2	PITPNB	14	0	0.124558	0.168328	1	0.0276283	0.000460831	FALSE	FALSE	TRUE
P61971	>sp|P61971|NTF2_MOUSE Nuclear transport factor 2 OS=Mus musculus OX=10090 GN=Nutf2 PE=1 SV=1	NUTF2	5	0.194951	0.256738	4.76972e-18	0.113515	0.00498185	1	FALSE	TRUE	FALSE
P15388	>sp|P15388|KCNC1_MOUSE Potassium voltage-gated channel subfamily C member 1 OS=Mus musculus OX=10090 GN=Kcnc1 PE=1 SV=1	KCNC1	9	-0.296627	0.0171074	0.343099	6.41593e-05	0.86682	8.39778e-06	TRUE	FALSE	TRUE
P35700	>sp|P35700|PRDX1_MOUSE Peroxiredoxin-1 OS=Mus musculus OX=10090 GN=Prdx1 PE=1 SV=1	PRDX1	27	5.44637e-19	0	-2.6298e-17	1	1	1	FALSE	FALSE	FALSE
Q8BVF7	>sp|Q8BVF7|APH1A_MOUSE Gamma-secretase subunit APH-1A OS=Mus musculus OX=10090 GN=Aph1a PE=1 SV=2	APH1A	1	0	-0.331325	-0.23771	1	0.00654088	0.0460043	FALSE	TRUE	FALSE
Q8BXN9	>sp|Q8BXN9|TM87A_MOUSE Transmembrane protein 87A OS=Mus musculus OX=10090 GN=Tmem87a PE=1 SV=1	TMEM87A	10	-0.0145904	-0.150203	-0.0816079	1	0.102603	0.204679	FALSE	FALSE	FALSE
Q99JH7	>sp|Q99JH7|CSTN3_MOUSE Calsyntenin-3 OS=Mus musculus OX=10090 GN=Clstn3 PE=1 SV=1	CLSTN3	7	-0.0417047	0.152066	0.309585	0.67827	0.0547202	3.45755e-07	FALSE	FALSE	TRUE
O08539	>sp|O08539|BIN1_MOUSE Myc box-dependent-interacting protein 1 OS=Mus musculus OX=10090 GN=Bin1 PE=1 SV=1	BIN1	36	-0.128568	0.24471	0.406145	0.0311098	1.55155e-11	2.68505e-25	FALSE	TRUE	TRUE
Q61879	>sp|Q61879|MYH10_MOUSE Myosin-10 OS=Mus musculus OX=10090 GN=Myh10 PE=1 SV=2	MYH10	186	0.24778	0.373026	0.0999857	9.24844e-05	3.60687e-18	0.0784033	TRUE	TRUE	FALSE
P97393	>sp|P97393|RHG05_MOUSE Rho GTPase-activating protein 5 OS=Mus musculus OX=10090 GN=Arhgap5 PE=1 SV=3	ARHGAP5	48	0.00938573	0.0755012	0.0295206	0.993005	0.0315535	0.291371	FALSE	FALSE	FALSE
Q9D8M3	>sp|Q9D8M3|HRG1_MOUSE Heme transporter HRG1 OS=Mus musculus OX=10090 GN=Slc48a1 PE=2 SV=1	SLC48A1	1	-1.00324e-18	0.386616	0.633514	1	0.053017	0.00434994	FALSE	FALSE	TRUE
Q3U1F9	>sp|Q3U1F9|PHAG1_MOUSE Phosphoprotein associated with glycosphingolipid-enriched microdomains 1 OS=Mus musculus OX=10090 GN=Pag1 PE=1 SV=2	PAG1	8	-1.49185e-19	0.0830121	0.0984919	1	0.3375	0.298581	FALSE	FALSE	FALSE
P47791	>sp|P47791|GSHR_MOUSE Glutathione reductase, mitochondrial OS=Mus musculus OX=10090 GN=Gsr PE=1 SV=3	GSR	13	-0.109935	-0.16537	-0.0221245	0.0176875	1.07337e-05	0.495842	FALSE	TRUE	FALSE
Q99LB7	>sp|Q99LB7|SARDH_MOUSE Sarcosine dehydrogenase, mitochondrial OS=Mus musculus OX=10090 GN=Sardh PE=1 SV=1	SARDH	12	0.067703	-0.100879	-0.187968	0.285207	0.0865106	0.000316309	FALSE	FALSE	TRUE
Q9EQ80	>sp|Q9EQ80|NIF3L_MOUSE NIF3-like protein 1 OS=Mus musculus OX=10090 GN=Nif3l1 PE=1 SV=4	NIF3L1	15	8.6018e-16	0.0473494	7.86177e-19	1	0.378219	1	FALSE	FALSE	FALSE
Q91VI7	>sp|Q91VI7|RINI_MOUSE Ribonuclease inhibitor OS=Mus musculus OX=10090 GN=Rnh1 PE=1 SV=1	RNH1	12	-0.0740673	-0.0074675	2.96701e-15	0.110948	0.930874	1	FALSE	FALSE	FALSE
Q8K135	>sp|Q8K135|K319L_MOUSE Dyslexia-associated protein KIAA0319-like protein OS=Mus musculus OX=10090 GN=Kiaa0319l PE=1 SV=1	KIAA0319L	11	-0.175835	-0.449219	-0.197248	0.01678	1.19863e-13	0.0255148	FALSE	TRUE	FALSE
Q922G2	>sp|Q922G2|FA76A_MOUSE Protein FAM76A OS=Mus musculus OX=10090 GN=Fam76a PE=2 SV=1	FAM76A	1	0	-0.210753	-0.471651	1	0.35374	0.00506896	FALSE	FALSE	TRUE
Q9CRD0	>sp|Q9CRD0|OCAD1_MOUSE OCIA domain-containing protein 1 OS=Mus musculus OX=10090 GN=Ociad1 PE=1 SV=1	OCIAD1	18	-0.191101	-0.0586654	0.116989	0.000243651	0.226405	0.00893541	TRUE	FALSE	TRUE
Q8CHE4	>sp|Q8CHE4|PHLP1_MOUSE PH domain leucine-rich repeat-containing protein phosphatase 1 OS=Mus musculus OX=10090 GN=Phlpp1 PE=1 SV=2	PHLPP1	20	-0.00711476	0.20218	0.211775	1	4.52889e-06	1.30591e-06	FALSE	TRUE	TRUE
P13597	>sp|P13597|ICAM1_MOUSE Intercellular adhesion molecule 1 OS=Mus musculus OX=10090 GN=Icam1 PE=1 SV=1	ICAM1	2	0.0937133	-0.186144	-0.384577	0.497741	0.20011	0.0316557	FALSE	FALSE	FALSE
A2AHC3	>sp|A2AHC3|CAMP1_MOUSE Calmodulin-regulated spectrin-associated protein 1 OS=Mus musculus OX=10090 GN=Camsap1 PE=1 SV=1	CAMSAP1	33	7.76963e-16	0.169241	0.105874	1	0.00347901	0.0064541	FALSE	TRUE	TRUE
P39447	>sp|P39447|ZO1_MOUSE Tight junction protein ZO-1 OS=Mus musculus OX=10090 GN=Tjp1 PE=1 SV=2	TJP1	61	0	-0.044475	-0.0688725	1	0.50168	0.0958474	FALSE	FALSE	FALSE
Q9D1T0	>sp|Q9D1T0|LIGO1_MOUSE Leucine-rich repeat and immunoglobulin-like domain-containing nogo receptor-interacting protein 1 OS=Mus musculus OX=10090 GN=Lingo1 PE=1 SV=1	LINGO1	15	0.149244	0.175423	1.29243e-17	0.0014096	1.02643e-05	1	TRUE	TRUE	FALSE
Q5DU31	>sp|Q5DU31|ICEF1_MOUSE Interactor protein for cytohesin exchange factors 1 OS=Mus musculus OX=10090 GN=Ipcef1 PE=1 SV=2	IPCEF1	3	0.480615	-0.688412	-1.47306	0.036283	0.00305042	2.53341e-07	FALSE	TRUE	TRUE
Q6PDH0	>sp|Q6PDH0|PHLB1_MOUSE Pleckstrin homology-like domain family B member 1 OS=Mus musculus OX=10090 GN=Phldb1 PE=1 SV=1	PHLDB1	24	-0.137893	0.52741	0.724754	0.0150644	3.76474e-07	2.88363e-17	FALSE	TRUE	TRUE
Q80X80	>sp|Q80X80|C2C2L_MOUSE Phospholipid transfer protein C2CD2L OS=Mus musculus OX=10090 GN=C2cd2l PE=1 SV=3	C2CD2L	29	-0.146098	-0.483424	-0.311681	0.000930854	1.13777e-15	1.34428e-11	TRUE	TRUE	TRUE
Q9Z0E2	>sp|Q9Z0E2|CHRD_MOUSE Chordin OS=Mus musculus OX=10090 GN=Chrd PE=1 SV=1	CHRD	2	1.00102e-19	-2.2542e-18	-3.50633e-19	1	1	1	FALSE	FALSE	FALSE
B2RR83	>sp|B2RR83|YTDC2_MOUSE 3'-5' RNA helicase YTHDC2 OS=Mus musculus OX=10090 GN=Ythdc2 PE=1 SV=1	YTHDC2	28	-9.12642e-17	-0.0910268	-0.027346	1	0.0970861	0.640516	FALSE	FALSE	FALSE
Q9CQ06	>sp|Q9CQ06|RM24_MOUSE Large ribosomal subunit protein uL24m OS=Mus musculus OX=10090 GN=Mrpl24 PE=1 SV=1	MRPL24	9	-0.0514043	-0.184782	-0.0767637	0.488308	0.00095394	0.30109	FALSE	TRUE	FALSE
P13634	>sp|P13634|CAH1_MOUSE Carbonic anhydrase 1 OS=Mus musculus OX=10090 GN=Ca1 PE=1 SV=4	CA1	8	0	-0.124908	-4.41261e-17	1	0.225017	1	FALSE	FALSE	FALSE
Q8R2K1	>sp|Q8R2K1|FUCM_MOUSE Fucose mutarotase OS=Mus musculus OX=10090 GN=Fuom PE=1 SV=1	FUOM	3	0.354627	-7.04017e-19	-0.474833	0.139741	1	0.00548197	FALSE	FALSE	TRUE
P70207	>sp|P70207|PLXA2_MOUSE Plexin-A2 OS=Mus musculus OX=10090 GN=Plxna2 PE=1 SV=2	PLXNA2	33	0.287279	0.349697	5.17058e-16	5.92801e-09	2.98477e-15	1	TRUE	TRUE	FALSE
Q9QZQ1	>sp|Q9QZQ1|AFAD_MOUSE Afadin OS=Mus musculus OX=10090 GN=Afdn PE=1 SV=3	AFDN	65	-0.154956	-0.174616	-9.93943e-16	1.91006e-05	1.34915e-08	1	TRUE	TRUE	FALSE
Q8BWY4	>sp|Q8BWY4|MBLC1_MOUSE Metallo-beta-lactamase domain-containing protein 1 OS=Mus musculus OX=10090 GN=Mblac1 PE=1 SV=1	MBLAC1	4	0.181664	0.230134	-1.16183e-19	0.189455	0.118594	1	FALSE	FALSE	FALSE
Q8BGF9	>sp|Q8BGF9|S2544_MOUSE Solute carrier family 25 member 44 OS=Mus musculus OX=10090 GN=Slc25a44 PE=1 SV=1	SLC25A44	12	2.12099e-17	3.86506e-16	0	1	1	1	FALSE	FALSE	FALSE
Q8BGV4	>sp|Q8BGV4|TTI2_MOUSE TELO2-interacting protein 2 OS=Mus musculus OX=10090 GN=Tti2 PE=2 SV=1	TTI2	1	-0.136257	-0.175131	0	0.796065	0.533472	1	FALSE	FALSE	FALSE
P97351	>sp|P97351|RS3A_MOUSE Small ribosomal subunit protein eS1 OS=Mus musculus OX=10090 GN=Rps3a PE=1 SV=3	RPS3A	24	-0.348883	-0.433066	0	0.00426564	5.04026e-14	1	TRUE	TRUE	FALSE
P62334	>sp|P62334|PRS10_MOUSE 26S proteasome regulatory subunit 10B OS=Mus musculus OX=10090 GN=Psmc6 PE=1 SV=1	PSMC6	22	0	2.79731e-16	0.0373196	1	1	0.334212	FALSE	FALSE	FALSE
Q8K2Q7	>sp|Q8K2Q7|BROX_MOUSE BRO1 domain-containing protein BROX OS=Mus musculus OX=10090 GN=Brox PE=1 SV=1	BROX	12	1.69814e-18	-2.75889e-17	-6.0617e-18	1	1	1	FALSE	FALSE	FALSE
P23819	>sp|P23819|GRIA2_MOUSE Glutamate receptor 2 OS=Mus musculus OX=10090 GN=Gria2 PE=1 SV=3	GRIA2	54	0.114767	0.200709	0.0401452	0.106125	0.00019914	0.283894	FALSE	TRUE	FALSE
Q9R118	>sp|Q9R118|HTRA1_MOUSE Serine protease HTRA1 OS=Mus musculus OX=10090 GN=Htra1 PE=1 SV=2	HTRA1	10	-0.0376407	0.467175	0.540968	0.795974	1.15544e-13	1.59135e-09	FALSE	TRUE	TRUE
A0A0N4SW73	>tr|A0A0N4SW73|A0A0N4SW73_MOUSE RAB11 family interacting protein 5 (class I) OS=Mus musculus OX=10090 GN=Rab11fip5 PE=1 SV=1	RAB11FIP5	9	0.0749902	0.414585	0.306439	0.466605	0.000102303	0.000556036	FALSE	TRUE	TRUE
Q9Z2W9	>sp|Q9Z2W9|GRIA3_MOUSE Glutamate receptor 3 OS=Mus musculus OX=10090 GN=Gria3 PE=1 SV=2	GRIA3	29	0.237004	0.480251	0.198567	0.000634884	6.13443e-11	0.00459431	TRUE	TRUE	TRUE
Q7TSJ2	>sp|Q7TSJ2|MAP6_MOUSE Microtubule-associated protein 6 OS=Mus musculus OX=10090 GN=Map6 PE=1 SV=2	MAP6	83	0.127185	0.383457	0.160457	0.414462	0.00169336	0.113256	FALSE	TRUE	FALSE
Q9CY18	>sp|Q9CY18|SNX7_MOUSE Sorting nexin-7 OS=Mus musculus OX=10090 GN=Snx7 PE=1 SV=1	SNX7	13	-0.283542	-0.097436	0.170209	1.51928e-06	0.105363	0.00168336	TRUE	FALSE	TRUE
Q78TU8	>sp|Q78TU8|F107A_MOUSE Actin-associated protein FAM107A OS=Mus musculus OX=10090 GN=Fam107a PE=1 SV=1	FAM107A	4	4.00032e-15	6.19287e-16	-1.91667e-19	1	1	1	FALSE	FALSE	FALSE
P58021	>sp|P58021|TM9S2_MOUSE Transmembrane 9 superfamily member 2 OS=Mus musculus OX=10090 GN=Tm9sf2 PE=1 SV=1	TM9SF2	8	-0.257034	-0.146066	0.0624805	0.000124683	0.0248699	0.191237	TRUE	FALSE	FALSE
P61222	>sp|P61222|ABCE1_MOUSE ATP-binding cassette sub-family E member 1 OS=Mus musculus OX=10090 GN=Abce1 PE=1 SV=1	ABCE1	22	-0.16094	-0.109688	7.20487e-17	1.21008e-05	0.00374765	1	TRUE	TRUE	FALSE
Q61543	>sp|Q61543|GSLG1_MOUSE Golgi apparatus protein 1 OS=Mus musculus OX=10090 GN=Glg1 PE=1 SV=1	GLG1	14	-0.266125	-0.26922	1.06892e-14	1.69782e-05	1.54715e-07	1	TRUE	TRUE	FALSE
Q6PIE5	>sp|Q6PIE5|AT1A2_MOUSE Sodium/potassium-transporting ATPase subunit alpha-2 OS=Mus musculus OX=10090 GN=Atp1a2 PE=1 SV=1	ATP1A2	55	-0.111489	-0.0804285	9.89167e-16	0.00316638	0.0257795	1	TRUE	FALSE	FALSE
Q6PIC6	>sp|Q6PIC6|AT1A3_MOUSE Sodium/potassium-transporting ATPase subunit alpha-3 OS=Mus musculus OX=10090 GN=Atp1a3 PE=1 SV=1	ATP1A3	91	-1.19929e-17	0.111959	0.176786	1	0.0842706	0.0122819	FALSE	FALSE	FALSE
Q8VDN2	>sp|Q8VDN2|AT1A1_MOUSE Sodium/potassium-transporting ATPase subunit alpha-1 OS=Mus musculus OX=10090 GN=Atp1a1 PE=1 SV=1	ATP1A1	46	0.106451	-0.259407	-0.434238	0.332879	0.0108413	1.2144e-21	FALSE	FALSE	TRUE
Q6PE15	>sp|Q6PE15|ABHDA_MOUSE Palmitoyl-protein thioesterase ABHD10, mitochondrial OS=Mus musculus OX=10090 GN=Abhd10 PE=1 SV=1	ABHD10	10	0.0135612	-0.167559	-0.242507	1	0.000189527	1.63475e-07	FALSE	TRUE	TRUE
Q3TRM4	>sp|Q3TRM4|PLPL6_MOUSE Patatin-like phospholipase domain-containing protein 6 OS=Mus musculus OX=10090 GN=Pnpla6 PE=1 SV=2	PNPLA6	17	-0.240184	-2.84829e-17	0.202062	1.04199e-06	1	2.40539e-06	TRUE	FALSE	TRUE
Q8R3P0	>sp|Q8R3P0|ACY2_MOUSE Aspartoacylase OS=Mus musculus OX=10090 GN=Aspa PE=1 SV=2	ASPA	13	-0.368091	1.04019	1.43669	0.00584978	2.6372e-10	2.42243e-16	TRUE	TRUE	TRUE
Q99KK9	>sp|Q99KK9|SYHM_MOUSE Histidine--tRNA ligase, mitochondrial OS=Mus musculus OX=10090 GN=Hars2 PE=1 SV=1	HARS2	17	-2.89258e-17	0	0.0712187	1	1	0.0503371	FALSE	FALSE	FALSE
Q8VE22	>sp|Q8VE22|RT23_MOUSE Small ribosomal subunit protein mS23 OS=Mus musculus OX=10090 GN=Mrps23 PE=1 SV=1	MRPS23	9	0.0401477	0	-4.94817e-18	0.744596	1	1	FALSE	FALSE	FALSE
P10649	>sp|P10649|GSTM1_MOUSE Glutathione S-transferase Mu 1 OS=Mus musculus OX=10090 GN=Gstm1 PE=1 SV=2	GSTM1	25	6.02023e-17	-0.208476	-0.23112	1	0.000322442	9.91775e-09	FALSE	TRUE	TRUE
Q69Z98	>sp|Q69Z98|BRSK2_MOUSE Serine/threonine-protein kinase BRSK2 OS=Mus musculus OX=10090 GN=Brsk2 PE=1 SV=2	BRSK2	28	0	0.16126	0.15639	1	8.84493e-07	8.50245e-08	FALSE	TRUE	TRUE
Q5RJI5	>sp|Q5RJI5|BRSK1_MOUSE Serine/threonine-protein kinase BRSK1 OS=Mus musculus OX=10090 GN=Brsk1 PE=1 SV=1	BRSK1	39	0	0.217803	0.17298	1	1.93125e-05	0.00455371	FALSE	TRUE	TRUE
Q99KL7	>sp|Q99KL7|RAB28_MOUSE Ras-related protein Rab-28 OS=Mus musculus OX=10090 GN=Rab28 PE=1 SV=1	RAB28	5	0.0140562	0.0448895	0	1	0.680986	1	FALSE	FALSE	FALSE
Q6P9R2	>sp|Q6P9R2|OXSR1_MOUSE Serine/threonine-protein kinase OSR1 OS=Mus musculus OX=10090 GN=Oxsr1 PE=1 SV=1	OXSR1	15	0.08091	0.354504	0.22777	0.142946	2.08171e-15	7.9513e-08	FALSE	TRUE	TRUE
Q3TZZ7	>sp|Q3TZZ7|ESYT2_MOUSE Extended synaptotagmin-2 OS=Mus musculus OX=10090 GN=Esyt2 PE=1 SV=1	ESYT2	24	-0.111089	0.213974	0.325492	0.000965343	7.32543e-06	1.15991e-15	TRUE	TRUE	TRUE
Q9CZN4	>sp|Q9CZN4|SHSA9_MOUSE Protein shisa-9 OS=Mus musculus OX=10090 GN=Shisa9 PE=1 SV=2	SHISA9	5	0.847772	-0.330204	-1.22834	3.62857e-05	0.0353717	1.30368e-08	TRUE	FALSE	TRUE
Q5IRJ6	>sp|Q5IRJ6|ZNT9_MOUSE Proton-coupled zinc antiporter SLC30A9, mitochondrial OS=Mus musculus OX=10090 GN=Slc30a9 PE=1 SV=2	SLC30A9	13	-0.096289	4.89055e-19	0.123848	0.136937	1	0.00959783	FALSE	FALSE	TRUE
Q8BGN3	>sp|Q8BGN3|ENPP6_MOUSE Glycerophosphocholine cholinephosphodiesterase ENPP6 OS=Mus musculus OX=10090 GN=Enpp6 PE=1 SV=1	ENPP6	20	-0.200183	1.65074	1.8887	0.17682	4.20273e-46	1.39404e-33	FALSE	TRUE	TRUE
P68037	>sp|P68037|UB2L3_MOUSE Ubiquitin-conjugating enzyme E2 L3 OS=Mus musculus OX=10090 GN=Ube2l3 PE=1 SV=1	UBE2L3	9	0.169845	0.106764	-1.08316e-14	0.154039	0.219101	1	FALSE	FALSE	FALSE
Q8VBX6	>sp|Q8VBX6|MPDZ_MOUSE Multiple PDZ domain protein OS=Mus musculus OX=10090 GN=Mpdz PE=1 SV=2	MPDZ	41	-0.080574	-0.443359	-0.351784	0.210463	1.63068e-19	6.04195e-11	FALSE	TRUE	TRUE
Q8BNN1	>sp|Q8BNN1|SPA2L_MOUSE Spermatogenesis-associated protein 2-like protein OS=Mus musculus OX=10090 GN=Spata2l PE=1 SV=1	SPATA2L	9	-0.0521795	0.750344	0.927966	0.640992	4.39738e-08	1.27024e-13	FALSE	TRUE	TRUE
Q61626	>sp|Q61626|GRIK5_MOUSE Glutamate receptor ionotropic, kainate 5 OS=Mus musculus OX=10090 GN=Grik5 PE=2 SV=2	GRIK5	8	-0.353528	1.11682e-17	0.39092	1.76289e-05	1	1.41905e-08	TRUE	FALSE	TRUE
Q9ERA6	>sp|Q9ERA6|TFP11_MOUSE Tuftelin-interacting protein 11 OS=Mus musculus OX=10090 GN=Tfip11 PE=1 SV=1	TFIP11	10	0.000158759	-0.523926	-0.671187	1	6.3563e-06	5.15488e-07	FALSE	TRUE	TRUE
P39087	>sp|P39087|GRIK2_MOUSE Glutamate receptor ionotropic, kainate 2 OS=Mus musculus OX=10090 GN=Grik2 PE=1 SV=4	GRIK2	19	-0.278804	-0.50966	-0.233522	7.89788e-06	1.33228e-11	0.00234057	TRUE	TRUE	TRUE
B1AS29	>sp|B1AS29|GRIK3_MOUSE Glutamate receptor ionotropic, kainate 3 OS=Mus musculus OX=10090 GN=Grik3 PE=1 SV=1	GRIK3	10	0.960165	-0.244541	-1.22457	6.54481e-08	0.0908016	4.63331e-21	TRUE	FALSE	TRUE
P62071	>sp|P62071|RRAS2_MOUSE Ras-related protein R-Ras2 OS=Mus musculus OX=10090 GN=Rras2 PE=1 SV=1	RRAS2	14	-0.0761376	0	0.104238	0.287926	1	0.0530647	FALSE	FALSE	FALSE
Q9Z329	>sp|Q9Z329|ITPR2_MOUSE Inositol 1,4,5-trisphosphate receptor type 2 OS=Mus musculus OX=10090 GN=Itpr2 PE=1 SV=4	ITPR2	13	-6.11335e-16	-6.48031e-17	0	1	1	1	FALSE	FALSE	FALSE
Q6PHU5	>sp|Q6PHU5|SORT_MOUSE Sortilin OS=Mus musculus OX=10090 GN=Sort1 PE=1 SV=1	SORT1	13	-0.163744	-0.0287538	0.106403	0.00448843	0.506947	0.0129857	TRUE	FALSE	FALSE
P62897	>sp|P62897|CYC_MOUSE Cytochrome c, somatic OS=Mus musculus OX=10090 GN=Cycs PE=1 SV=2	CYCS	20	-2.48162e-17	-4.51065e-17	4.72988e-16	1	1	1	FALSE	FALSE	FALSE
P07901	>sp|P07901|HS90A_MOUSE Heat shock protein HSP 90-alpha OS=Mus musculus OX=10090 GN=Hsp90aa1 PE=1 SV=4	HSP90AA1	68	-0.137627	0.0526752	0.23314	0.00429203	0.411196	0.000121859	TRUE	FALSE	TRUE
Q99J39	>sp|Q99J39|DCMC_MOUSE Malonyl-CoA decarboxylase, mitochondrial OS=Mus musculus OX=10090 GN=Mlycd PE=1 SV=1	MLYCD	15	0	-1.02187e-17	0	1	1	1	FALSE	FALSE	FALSE
Q8K3K8	>sp|Q8K3K8|OPTN_MOUSE Optineurin OS=Mus musculus OX=10090 GN=Optn PE=1 SV=1	OPTN	5	-0.28276	-5.28464e-17	0.245141	0.0401768	1	0.021663	FALSE	FALSE	FALSE
Q5RKZ7	>sp|Q5RKZ7|MOCS1_MOUSE Molybdenum cofactor biosynthesis protein 1 OS=Mus musculus OX=10090 GN=Mocs1 PE=1 SV=2	MOCS1	4	0	0	0	1	1	1	FALSE	FALSE	FALSE
Q9QZH6	>sp|Q9QZH6|ECSIT_MOUSE Evolutionarily conserved signaling intermediate in Toll pathway, mitochondrial OS=Mus musculus OX=10090 GN=Ecsit PE=1 SV=2	ECSIT	18	-2.21806e-17	0	5.17841e-15	1	1	1	FALSE	FALSE	FALSE
Q8C3I8	>sp|Q8C3I8|HGH1_MOUSE Protein HGH1 homolog OS=Mus musculus OX=10090 GN=Hgh1 PE=1 SV=1	HGH1	8	9.22407e-17	-0.139973	-0.307377	1	0.380294	0.0234153	FALSE	FALSE	FALSE
O08797	>tr|O08797|O08797_MOUSE SPI6 OS=Mus musculus OX=10090 GN=Serpinb9 PE=1 SV=1	SERPINB9	13	-0.299227	-0.291084	0	1.34635e-10	1.05748e-11	1	TRUE	TRUE	FALSE
Q8BQZ4	>sp|Q8BQZ4|RLGPB_MOUSE Ral GTPase-activating protein subunit beta OS=Mus musculus OX=10090 GN=Ralgapb PE=1 SV=2	RALGAPB	44	0.116456	0.305584	0.167109	0.00464869	3.90394e-21	3.05772e-06	TRUE	TRUE	TRUE
Q8K2A7	>sp|Q8K2A7|INT10_MOUSE Integrator complex subunit 10 OS=Mus musculus OX=10090 GN=Ints10 PE=1 SV=3	INTS10	4	-1.85246e-14	-0.351898	-0.309745	1	0.0158395	0.0223653	FALSE	FALSE	FALSE
O55091	>sp|O55091|IMPCT_MOUSE Protein IMPACT OS=Mus musculus OX=10090 GN=Impact PE=1 SV=2	IMPACT	16	0.247548	0.340628	1.92363e-16	6.34459e-07	3.17504e-06	1	TRUE	TRUE	FALSE
Q9JM96	>sp|Q9JM96|BORG4_MOUSE Cdc42 effector protein 4 OS=Mus musculus OX=10090 GN=Cdc42ep4 PE=1 SV=1	CDC42EP4	7	0.200595	-0.0173879	-0.270987	0.0113524	0.858076	0.000831466	FALSE	FALSE	TRUE
Q80V26	>sp|Q80V26|IMPA3_MOUSE Golgi-resident adenosine 3',5'-bisphosphate 3'-phosphatase OS=Mus musculus OX=10090 GN=Bpnt2 PE=1 SV=1	BPNT2	7	-0.0768105	-3.89738e-18	-2.83942e-17	0.525478	1	1	FALSE	FALSE	FALSE
Q8BIJ6	>sp|Q8BIJ6|SYIM_MOUSE Isoleucine--tRNA ligase, mitochondrial OS=Mus musculus OX=10090 GN=Iars2 PE=1 SV=1	IARS2	39	0.104336	0.0801861	-0.0411553	0.000497727	0.0022754	0.0821914	TRUE	FALSE	FALSE
Q9JHW2	>sp|Q9JHW2|NIT2_MOUSE Omega-amidase NIT2 OS=Mus musculus OX=10090 GN=Nit2 PE=1 SV=1	NIT2	13	-0.0320725	-0.263971	-0.193977	0.668581	2.83682e-10	6.37985e-05	FALSE	TRUE	TRUE
Q8BMS1	>sp|Q8BMS1|ECHA_MOUSE Trifunctional enzyme subunit alpha, mitochondrial OS=Mus musculus OX=10090 GN=Hadha PE=1 SV=1	HADHA	44	-0.12589	-0.168995	-0.0261459	2.46828e-05	3.15614e-10	0.345481	TRUE	TRUE	FALSE
Q9Z1W9	>sp|Q9Z1W9|STK39_MOUSE STE20/SPS1-related proline-alanine-rich protein kinase OS=Mus musculus OX=10090 GN=Stk39 PE=1 SV=1	STK39	11	0.222152	0.580988	0.352024	0.0156821	1.5445e-14	6.71164e-08	FALSE	TRUE	TRUE
Q06335	>sp|Q06335|APLP2_MOUSE Amyloid beta precursor like protein 2 OS=Mus musculus OX=10090 GN=Aplp2 PE=1 SV=4	APLP2	16	-0.086686	1.33216e-16	0.0889765	0.0832653	1	0.120051	FALSE	FALSE	FALSE
Q920A7	>sp|Q920A7|AFG31_MOUSE AFG3-like protein 1 OS=Mus musculus OX=10090 GN=Afg3l1 PE=1 SV=2	AFG3L1	6	0.0100762	-0.183015	-0.341651	1	0.0564387	8.42888e-05	FALSE	FALSE	TRUE
Q5SW75	>sp|Q5SW75|SSH2_MOUSE Protein phosphatase Slingshot homolog 2 OS=Mus musculus OX=10090 GN=Ssh2 PE=1 SV=2	SSH2	15	-7.69605e-19	0.218825	0.206962	1	0.000115831	8.33381e-05	FALSE	TRUE	TRUE
O88737	>sp|O88737|BSN_MOUSE Protein bassoon OS=Mus musculus OX=10090 GN=Bsn PE=1 SV=4	BSN	204	-0.0326608	0.135789	0.250448	0.947936	0.0891224	0.00466352	FALSE	FALSE	TRUE
Q61102	>sp|Q61102|ABCB7_MOUSE Iron-sulfur clusters transporter ABCB7, mitochondrial OS=Mus musculus OX=10090 GN=Abcb7 PE=1 SV=3	ABCB7	23	0.0606699	-0.347364	-0.431827	0.0933678	4.39395e-07	8.21491e-09	FALSE	TRUE	TRUE
O08586	>sp|O08586|PTEN_MOUSE Phosphatidylinositol 3,4,5-trisphosphate 3-phosphatase and dual-specificity protein phosphatase PTEN OS=Mus musculus OX=10090 GN=Pten PE=1 SV=1	PTEN	10	0.105495	2.55289e-17	-0.035368	0.1466	1	0.544318	FALSE	FALSE	FALSE
Q0VGY8	>sp|Q0VGY8|TANC1_MOUSE Protein TANC1 OS=Mus musculus OX=10090 GN=Tanc1 PE=1 SV=2	TANC1	54	-0.399517	-1.30247e-15	0.332226	1.15346e-05	1	2.02501e-15	TRUE	FALSE	TRUE
Q9D0F9	>sp|Q9D0F9|PGM1_MOUSE Phosphoglucomutase-1 OS=Mus musculus OX=10090 GN=Pgm1 PE=1 SV=4	PGM1	41	0.103172	0.0705275	-0.00868732	0.00752069	0.104914	0.90518	TRUE	FALSE	FALSE
Q62148	>sp|Q62148|AL1A2_MOUSE Retinal dehydrogenase 2 OS=Mus musculus OX=10090 GN=Aldh1a2 PE=1 SV=2	ALDH1A2	2	-1.45448e-17	-0.6973	-0.52442	1	0.000238267	0.000708845	FALSE	TRUE	TRUE
Q9Z1F9	>sp|Q9Z1F9|SAE2_MOUSE SUMO-activating enzyme subunit 2 OS=Mus musculus OX=10090 GN=Uba2 PE=1 SV=1	UBA2	15	0.202135	-0.394861	-0.708926	0.136346	0.00167425	4.98443e-07	FALSE	TRUE	TRUE
A2AHG0	>sp|A2AHG0|LZTS3_MOUSE Leucine zipper putative tumor suppressor 3 OS=Mus musculus OX=10090 GN=Lzts3 PE=1 SV=1	LZTS3	20	0.436756	-4.91384e-17	-0.447099	3.72917e-08	1	1.77255e-12	TRUE	FALSE	TRUE
Q9D4H1	>sp|Q9D4H1|EXOC2_MOUSE Exocyst complex component 2 OS=Mus musculus OX=10090 GN=Exoc2 PE=1 SV=1	EXOC2	34	0.144973	0.351553	0.198829	4.23122e-07	2.85109e-36	4.43985e-19	TRUE	TRUE	TRUE
Q8K009	>sp|Q8K009|AL1L2_MOUSE Mitochondrial 10-formyltetrahydrofolate dehydrogenase OS=Mus musculus OX=10090 GN=Aldh1l2 PE=1 SV=2	ALDH1L2	13	0.049858	-0.482455	-0.603464	0.646723	3.51046e-21	1.45284e-11	FALSE	TRUE	TRUE
Q8R0Y6	>sp|Q8R0Y6|AL1L1_MOUSE Cytosolic 10-formyltetrahydrofolate dehydrogenase OS=Mus musculus OX=10090 GN=Aldh1l1 PE=1 SV=1	ALDH1L1	50	-0.031441	0.0281964	0.104404	0.5661	0.587681	8.7631e-05	FALSE	FALSE	TRUE
P59281	>sp|P59281|RHG39_MOUSE Rho GTPase-activating protein 39 OS=Mus musculus OX=10090 GN=Arhgap39 PE=1 SV=2	ARHGAP39	39	-0.148277	0.320018	0.492457	0.0161412	3.63326e-09	1.51162e-35	FALSE	TRUE	TRUE
Q61001	>sp|Q61001|LAMA5_MOUSE Laminin subunit alpha-5 OS=Mus musculus OX=10090 GN=Lama5 PE=1 SV=4	LAMA5	58	1.51719e-16	0	-4.99371e-15	1	1	1	FALSE	FALSE	FALSE
Q3UDW8	>sp|Q3UDW8|HGNAT_MOUSE Heparan-alpha-glucosaminide N-acetyltransferase OS=Mus musculus OX=10090 GN=Hgsnat PE=1 SV=2	HGSNAT	2	-0.15184	-0.0553197	2.79739e-17	0.198099	0.584988	1	FALSE	FALSE	FALSE
Q6IMP4	>sp|Q6IMP4|PANX2_MOUSE Pannexin-2 OS=Mus musculus OX=10090 GN=Panx2 PE=1 SV=2	PANX2	10	-4.30896e-18	6.71597e-17	6.61714e-19	1	1	1	FALSE	FALSE	FALSE
Q9Z1X4	>sp|Q9Z1X4|ILF3_MOUSE Interleukin enhancer-binding factor 3 OS=Mus musculus OX=10090 GN=Ilf3 PE=1 SV=2	ILF3	45	0	-0.686326	-0.698792	1	3.46718e-23	1.29123e-21	FALSE	TRUE	TRUE
Q5MPP0	>sp|Q5MPP0|FA2H_MOUSE Fatty acid 2-hydroxylase OS=Mus musculus OX=10090 GN=Fa2h PE=1 SV=1	FA2H	6	-0.439742	0.4009	0.889936	0.0068272	0.0772611	0.000172947	TRUE	FALSE	TRUE
Q9DB05	>sp|Q9DB05|SNAA_MOUSE Alpha-soluble NSF attachment protein OS=Mus musculus OX=10090 GN=Napa PE=1 SV=1	NAPA	22	-2.91194e-17	-0.0388137	-4.50115e-16	1	0.627091	1	FALSE	FALSE	FALSE
P28663	>sp|P28663|SNAB_MOUSE Beta-soluble NSF attachment protein OS=Mus musculus OX=10090 GN=Napb PE=1 SV=2	NAPB	31	8.18881e-15	1.01479e-16	-6.12962e-17	1	1	1	FALSE	FALSE	FALSE
Q8BNY6	>sp|Q8BNY6|NCS1_MOUSE Neuronal calcium sensor 1 OS=Mus musculus OX=10090 GN=Ncs1 PE=1 SV=3	NCS1	15	-8.15492e-17	-0.044059	-0.0469366	1	0.775339	0.622759	FALSE	FALSE	FALSE
Q7TQK5	>sp|Q7TQK5|CCD93_MOUSE Coiled-coil domain-containing protein 93 OS=Mus musculus OX=10090 GN=Ccdc93 PE=1 SV=1	CCDC93	25	0	0.00166221	0.0323364	1	1	0.491905	FALSE	FALSE	FALSE
P18654	>sp|P18654|KS6A3_MOUSE Ribosomal protein S6 kinase alpha-3 OS=Mus musculus OX=10090 GN=Rps6ka3 PE=1 SV=2	RPS6KA3	17	-2.12529e-17	-2.82831e-16	-0.00178439	1	1	1	FALSE	FALSE	FALSE
P16406	>sp|P16406|AMPE_MOUSE Glutamyl aminopeptidase OS=Mus musculus OX=10090 GN=Enpep PE=1 SV=1	ENPEP	15	0.212093	0.175458	0	2.7487e-05	0.000349733	1	TRUE	TRUE	FALSE
Q91YJ5	>sp|Q91YJ5|IF2M_MOUSE Translation initiation factor IF-2, mitochondrial OS=Mus musculus OX=10090 GN=Mtif2 PE=1 SV=2	MTIF2	13	0.106395	-1.01589e-16	-0.137057	0.0685544	1	0.0077621	FALSE	FALSE	TRUE
Q9JKC6	>sp|Q9JKC6|CEND_MOUSE Cell cycle exit and neuronal differentiation protein 1 OS=Mus musculus OX=10090 GN=Cend1 PE=1 SV=1	CEND1	5	-0.202774	0	0.104492	0.272447	1	0.50255	FALSE	FALSE	FALSE
P51141	>sp|P51141|DVL1_MOUSE Segment polarity protein dishevelled homolog DVL-1 OS=Mus musculus OX=10090 GN=Dvl1 PE=1 SV=2	DVL1	7	3.11618e-16	0.269357	0.176729	1	0.0039289	0.0522195	FALSE	TRUE	FALSE
Q8R173	>sp|Q8R173|ZDHC3_MOUSE Palmitoyltransferase ZDHHC3 OS=Mus musculus OX=10090 GN=Zdhhc3 PE=1 SV=1	ZDHHC3	3	-0.0108017	-6.32442e-19	1.05553e-15	1	1	1	FALSE	FALSE	FALSE
Q60710	>sp|Q60710|SAMH1_MOUSE Deoxynucleoside triphosphate triphosphohydrolase SAMHD1 OS=Mus musculus OX=10090 GN=Samhd1 PE=1 SV=3	SAMHD1	13	0	-0.0838472	-0.0743062	1	0.0946607	0.140397	FALSE	FALSE	FALSE
Q9CU62	>sp|Q9CU62|SMC1A_MOUSE Structural maintenance of chromosomes protein 1A OS=Mus musculus OX=10090 GN=Smc1a PE=1 SV=4	SMC1A	36	0.0996063	-0.674511	-0.786057	0.0535092	4.79507e-15	2.8148e-18	FALSE	TRUE	TRUE
P20357	>sp|P20357|MTAP2_MOUSE Microtubule-associated protein 2 OS=Mus musculus OX=10090 GN=Map2 PE=1 SV=2	MAP2	193	1.14748e-15	0.133611	0.0542768	1	0.0301023	0.457043	FALSE	FALSE	FALSE
Q9EQP2	>sp|Q9EQP2|EHD4_MOUSE EH domain-containing protein 4 OS=Mus musculus OX=10090 GN=Ehd4 PE=1 SV=1	EHD4	17	0.353819	-0.207894	-0.572647	3.24215e-07	0.00195474	1.63913e-19	TRUE	TRUE	TRUE
Q68ED2	>sp|Q68ED2|GRM7_MOUSE Metabotropic glutamate receptor 7 OS=Mus musculus OX=10090 GN=Grm7 PE=1 SV=1	GRM7	27	2.48083e-16	0.352932	0.320124	1	4.27881e-07	7.02973e-13	FALSE	TRUE	TRUE
P63321	>sp|P63321|RALA_MOUSE Ras-related protein Ral-A OS=Mus musculus OX=10090 GN=Rala PE=1 SV=1	RALA	17	0.0712853	0.359044	0.245354	0.153812	4.0625e-16	1.73156e-09	FALSE	TRUE	TRUE
Q05D44	>sp|Q05D44|IF2P_MOUSE Eukaryotic translation initiation factor 5B OS=Mus musculus OX=10090 GN=Eif5b PE=1 SV=2	EIF5B	36	-6.08877e-16	-0.0299638	-0.0212587	1	0.697297	0.822779	FALSE	FALSE	FALSE
P62264	>sp|P62264|RS14_MOUSE Small ribosomal subunit protein uS11 OS=Mus musculus OX=10090 GN=Rps14 PE=1 SV=3	RPS14	10	-0.364327	-0.420052	-2.52722e-18	0.0632908	7.54826e-08	1	FALSE	TRUE	FALSE
Q921I1	>sp|Q921I1|TRFE_MOUSE Serotransferrin OS=Mus musculus OX=10090 GN=Tf PE=1 SV=1	TF	20	-0.34234	0.0484543	0.466757	8.55412e-05	0.702441	0.00012527	TRUE	FALSE	TRUE
Q5SX79	>sp|Q5SX79|SHRM1_MOUSE Protein Shroom1 OS=Mus musculus OX=10090 GN=Shroom1 PE=1 SV=2	SHROOM1	3	-2.17967e-18	0	0	1	1	1	FALSE	FALSE	FALSE
Q812A2	>sp|Q812A2|SRGP3_MOUSE SLIT-ROBO Rho GTPase-activating protein 3 OS=Mus musculus OX=10090 GN=Srgap3 PE=1 SV=1	SRGAP3	65	-0.150403	0.307185	0.46966	0.00258116	9.58794e-11	5.83514e-32	TRUE	TRUE	TRUE
Q80TE7	>sp|Q80TE7|LRRC7_MOUSE Leucine-rich repeat-containing protein 7 OS=Mus musculus OX=10090 GN=Lrrc7 PE=1 SV=2	LRRC7	86	0.148239	0.0284147	-0.0914135	0.0572092	0.631108	0.0148349	FALSE	FALSE	FALSE
P97798	>sp|P97798|NEO1_MOUSE Neogenin OS=Mus musculus OX=10090 GN=Neo1 PE=1 SV=2	NEO1	37	0.165761	-0.0249322	-0.223362	0.00251759	0.322257	2.3578e-07	TRUE	FALSE	TRUE
A2AV25	>sp|A2AV25|FBCD1_MOUSE Fibrinogen C domain-containing protein 1 OS=Mus musculus OX=10090 GN=Fibcd1 PE=2 SV=1	FIBCD1	11	1.57683	3.03834	1.33667	1.01886e-06	3.91026e-12	0.00102071	TRUE	TRUE	TRUE
Q5SVR0	>sp|Q5SVR0|TBC9B_MOUSE TBC1 domain family member 9B OS=Mus musculus OX=10090 GN=Tbc1d9b PE=1 SV=1	TBC1D9B	24	-0.282943	2.26435e-14	0.270984	7.7689e-13	1	1.04363e-11	TRUE	FALSE	TRUE
P80560	>sp|P80560|PTPR2_MOUSE Receptor-type tyrosine-protein phosphatase N2 OS=Mus musculus OX=10090 GN=Ptprn2 PE=1 SV=2	PTPRN2	32	0.322925	-2.79236e-16	-0.341472	5.77166e-06	1	1.07819e-09	TRUE	FALSE	TRUE
Q7TQ95	>sp|Q7TQ95|LNP_MOUSE Endoplasmic reticulum junction formation protein lunapark OS=Mus musculus OX=10090 GN=Lnpk PE=1 SV=1	LNPK	20	0	0.200625	0.238349	1	3.51018e-07	1.57e-07	FALSE	TRUE	TRUE
Q8BQV2	>tr|Q8BQV2|Q8BQV2_MOUSE Choline acetyltransferase OS=Mus musculus OX=10090 GN=Chat PE=1 SV=1	CHAT	3	-9.48563e-18	1.02241e-16	0	1	1	1	FALSE	FALSE	FALSE
Q9Z1K6	>sp|Q9Z1K6|ARI2_MOUSE E3 ubiquitin-protein ligase ARIH2 OS=Mus musculus OX=10090 GN=Arih2 PE=1 SV=1	ARIH2	8	0	0.110789	0.113365	1	0.088685	0.0690309	FALSE	FALSE	FALSE
A2AJ15	>sp|A2AJ15|MA1B1_MOUSE Endoplasmic reticulum mannosyl-oligosaccharide 1,2-alpha-mannosidase OS=Mus musculus OX=10090 GN=Man1b1 PE=1 SV=1	MAN1B1	8	-2.6961e-17	-8.56563e-17	-3.26512e-18	1	1	1	FALSE	FALSE	FALSE
Q8R059	>sp|Q8R059|GALE_MOUSE UDP-glucose 4-epimerase OS=Mus musculus OX=10090 GN=Gale PE=1 SV=1	GALE	11	0.38825	0.461964	0.0533379	3.01259e-08	1.05489e-13	0.384092	TRUE	TRUE	FALSE
Q02819	>sp|Q02819|NUCB1_MOUSE Nucleobindin-1 OS=Mus musculus OX=10090 GN=Nucb1 PE=1 SV=2	NUCB1	30	0.0380399	-8.02985e-17	-0.0541203	0.968499	1	0.696658	FALSE	FALSE	FALSE
Q810B8	>sp|Q810B8|SLIK4_MOUSE SLIT and NTRK-like protein 4 OS=Mus musculus OX=10090 GN=Slitrk4 PE=1 SV=2	SLITRK4	11	-0.0432532	0.4294	0.515486	0.577479	5.77855e-15	2.21146e-11	FALSE	TRUE	TRUE
E9QAU4	>tr|E9QAU4|E9QAU4_MOUSE Enhancer trap locus 4 OS=Mus musculus OX=10090 GN=Etl4 PE=1 SV=1	ETL4	3	0.453051	9.92595e-18	-0.410104	0.0158469	1	0.0225884	FALSE	FALSE	FALSE
P35123	>sp|P35123|UBP4_MOUSE Ubiquitin carboxyl-terminal hydrolase 4 OS=Mus musculus OX=10090 GN=Usp4 PE=1 SV=3	USP4	19	0.0969458	-6.16936e-17	-0.13583	0.0602634	1	0.000262862	FALSE	FALSE	TRUE
Q80UG5	>sp|Q80UG5|SEPT9_MOUSE Septin-9 OS=Mus musculus OX=10090 GN=Septin9 PE=1 SV=1	SEPTIN9	39	0.492458	0.720534	0.157434	3.31883e-13	9.09609e-18	0.0527244	TRUE	TRUE	FALSE
P42208	>sp|P42208|SEPT2_MOUSE Septin-2 OS=Mus musculus OX=10090 GN=Septin2 PE=1 SV=2	SEPTIN2	26	0.134648	0.235939	0.0402632	0.00320673	3.38407e-09	0.272865	TRUE	TRUE	FALSE
O55131	>sp|O55131|SEPT7_MOUSE Septin-7 OS=Mus musculus OX=10090 GN=Septin7 PE=1 SV=1	SEPTIN7	41	0.24909	0.233404	-8.34282e-15	4.05693e-07	3.73358e-05	1	TRUE	TRUE	FALSE
P28661	>sp|P28661|SEPT4_MOUSE Septin-4 OS=Mus musculus OX=10090 GN=Septin4 PE=1 SV=1	SEPTIN4	22	-1.44944e-18	0.767632	0.810017	1	2.05734e-22	1.45863e-21	FALSE	TRUE	TRUE
Q9Z1S5	>sp|Q9Z1S5|SEPT3_MOUSE Neuronal-specific septin-3 OS=Mus musculus OX=10090 GN=Septin3 PE=1 SV=2	SEPTIN3	35	0.284738	0.258969	-8.74461e-17	1.05001e-10	7.36975e-12	1	TRUE	TRUE	FALSE
Q8BLK9	>sp|Q8BLK9|KS6C1_MOUSE Ribosomal protein S6 kinase delta-1 OS=Mus musculus OX=10090 GN=Rps6kc1 PE=1 SV=2	RPS6KC1	17	0.152497	0.258776	0.0513559	0.00147768	7.32451e-08	0.268994	TRUE	TRUE	FALSE
Q5F2E7	>sp|Q5F2E7|NUFP2_MOUSE FMR1-interacting protein NUFIP2 OS=Mus musculus OX=10090 GN=Nufip2 PE=1 SV=1	NUFIP2	11	-0.189905	-0.20579	2.0832e-18	0.0633266	0.0465298	1	FALSE	FALSE	FALSE
Q5DW34	>sp|Q5DW34|EHMT1_MOUSE Histone-lysine N-methyltransferase EHMT1 OS=Mus musculus OX=10090 GN=Ehmt1 PE=1 SV=2	EHMT1	2	0.368366	-0.522461	-0.916949	0.0107496	0.00294871	1.49245e-06	FALSE	TRUE	TRUE
A0A087WRI8;A0A0R4J2B5;G5E8E3	>tr|A0A087WRI8|A0A087WRI8_MOUSE RIKEN cDNA 2310022A10 gene OS=Mus musculus OX=10090 GN=2310022A10Rik PE=1 SV=1;>tr|A0A0R4J2B5|A0A0R4J2B5_MOUSE RIKEN cDNA 2310022A10 gene OS=Mus musculus OX=10090 GN=2310022A10Rik PE=1 SV=1;>tr|G5E8E3|G5E8E3_MOUSE RIKEN cDNA 2310022A10 gene OS=Mus musculus OX=10090 GN=2310022A10Rik PE=1 SV=1	2310022A10RIK;2310022A10RIK;2310022A10RIK	2	0.334309	-0.528818	-0.725844	0.142493	0.0789512	0.00118948	FALSE	FALSE	TRUE
Q80YR5	>sp|Q80YR5|SAFB2_MOUSE Scaffold attachment factor B2 OS=Mus musculus OX=10090 GN=Safb2 PE=1 SV=2	SAFB2	12	-2.61493e-15	-0.492796	-0.361403	1	0.000367736	0.000377966	FALSE	TRUE	TRUE
P23818	>sp|P23818|GRIA1_MOUSE Glutamate receptor 1 OS=Mus musculus OX=10090 GN=Gria1 PE=1 SV=1	GRIA1	41	-1.89085e-17	-2.28385e-16	0.0566952	1	1	0.0895286	FALSE	FALSE	FALSE
P31001	>sp|P31001|DESM_MOUSE Desmin OS=Mus musculus OX=10090 GN=Des PE=1 SV=3	DES	16	0.254267	-1.91191e-16	-0.318688	0.00102421	1	0.010113	TRUE	FALSE	FALSE
Q9CZS1	>sp|Q9CZS1|AL1B1_MOUSE Aldehyde dehydrogenase X, mitochondrial OS=Mus musculus OX=10090 GN=Aldh1b1 PE=1 SV=1	ALDH1B1	27	0.145645	0.556629	0.413873	0.000504826	9.57404e-28	1.2464e-29	TRUE	TRUE	TRUE
A0A286YCX6	>tr|A0A286YCX6|A0A286YCX6_MOUSE Trafficking protein particle complex 8 OS=Mus musculus OX=10090 GN=Trappc8 PE=1 SV=2	TRAPPC8	35	0.124043	0.134467	-5.85778e-17	0.000102771	2.70213e-06	1	TRUE	TRUE	FALSE
Q99ME9	>sp|Q99ME9|GTPB4_MOUSE GTP-binding protein 4 OS=Mus musculus OX=10090 GN=Gtpbp4 PE=1 SV=3	GTPBP4	7	-9.78541e-17	-0.56933	-0.624823	1	1.15936e-05	3.71341e-07	FALSE	TRUE	TRUE
Q9DB72	>sp|Q9DB72|BTBDH_MOUSE BTB/POZ domain-containing protein 17 OS=Mus musculus OX=10090 GN=Btbd17 PE=1 SV=1	BTBD17	14	0.588195	0.65948	7.94907e-16	2.05481e-07	1.76321e-09	1	TRUE	TRUE	FALSE
Q8CFI5	>sp|Q8CFI5|SYPM_MOUSE Probable proline--tRNA ligase, mitochondrial OS=Mus musculus OX=10090 GN=Pars2 PE=1 SV=2	PARS2	11	3.72255e-18	-0.0846949	-0.124146	1	0.214631	0.0374675	FALSE	FALSE	FALSE
Q3U213	>sp|Q3U213|SRAC1_MOUSE Protein SERAC1 OS=Mus musculus OX=10090 GN=Serac1 PE=2 SV=1	SERAC1	12	-4.72213e-17	-0.0768613	-0.0669406	1	0.0889678	0.0796383	FALSE	FALSE	FALSE
P57716	>sp|P57716|NICA_MOUSE Nicastrin OS=Mus musculus OX=10090 GN=Ncstn PE=1 SV=3	NCSTN	14	-0.122784	-0.183149	-0.0690251	0.0114631	1.68017e-05	0.0766332	FALSE	TRUE	FALSE
O09174	>sp|O09174|AMACR_MOUSE Alpha-methylacyl-CoA racemase OS=Mus musculus OX=10090 GN=Amacr PE=1 SV=4	AMACR	12	-0.0638023	-4.84105e-18	0.018225	0.250784	1	0.745437	FALSE	FALSE	FALSE
Q8BJL0	>sp|Q8BJL0|SMAL1_MOUSE SWI/SNF-related matrix-associated actin-dependent regulator of chromatin subfamily A-like protein 1 OS=Mus musculus OX=10090 GN=Smarcal1 PE=1 SV=1	SMARCAL1	9	0.226691	-0.24848	-0.499684	0.00129959	0.000576715	1.68977e-09	TRUE	TRUE	TRUE
P49025	>sp|P49025|CTRO_MOUSE Citron Rho-interacting kinase OS=Mus musculus OX=10090 GN=Cit PE=1 SV=3	CIT	34	0.849542	1.06953	0.154491	4.05845e-11	2.70771e-10	0.193425	TRUE	TRUE	FALSE
Q8BVG4	>sp|Q8BVG4|DPP9_MOUSE Dipeptidyl peptidase 9 OS=Mus musculus OX=10090 GN=Dpp9 PE=1 SV=2	DPP9	23	0	0.336831	0.332948	1	3.21685e-09	5.536e-08	FALSE	TRUE	TRUE
Q9DCT6	>sp|Q9DCT6|BAP18_MOUSE Chromatin complexes subunit BAP18 OS=Mus musculus OX=10090 GN=Bap18 PE=1 SV=1	BAP18	3	-0.0780867	0	NA	0.904109	1	NA	FALSE	FALSE	NA
Q2TPA8	>sp|Q2TPA8|HSDL2_MOUSE Hydroxysteroid dehydrogenase-like protein 2 OS=Mus musculus OX=10090 GN=Hsdl2 PE=1 SV=1	HSDL2	16	0.0923517	9.9723e-18	-0.112904	0.119069	1	0.0148659	FALSE	FALSE	FALSE
Q8CH09	>sp|Q8CH09|SUGP2_MOUSE SURP and G-patch domain-containing protein 2 OS=Mus musculus OX=10090 GN=Sugp2 PE=1 SV=2	SUGP2	31	0.212144	-0.422277	-0.640338	0.000376292	6.84644e-12	2.04901e-15	TRUE	TRUE	TRUE
Q5XJY4	>sp|Q5XJY4|PARL_MOUSE Presenilin-associated rhomboid-like protein, mitochondrial OS=Mus musculus OX=10090 GN=Parl PE=1 SV=1	PARL	3	-4.97792e-19	-7.17887e-16	-5.67265e-15	1	1	1	FALSE	FALSE	FALSE
Q61024	>sp|Q61024|ASNS_MOUSE Asparagine synthetase [glutamine-hydrolyzing] OS=Mus musculus OX=10090 GN=Asns PE=1 SV=3	ASNS	17	6.46971e-18	2.84865e-17	-2.79568e-17	1	1	1	FALSE	FALSE	FALSE
P19783	>sp|P19783|COX41_MOUSE Cytochrome c oxidase subunit 4 isoform 1, mitochondrial OS=Mus musculus OX=10090 GN=Cox4i1 PE=1 SV=2	COX4I1	22	0	8.04996e-18	0	1	1	1	FALSE	FALSE	FALSE
Q8BP92	>sp|Q8BP92|RCN2_MOUSE Reticulocalbin-2 OS=Mus musculus OX=10090 GN=Rcn2 PE=1 SV=1	RCN2	20	0	-6.023e-17	-7.47628e-16	1	1	1	FALSE	FALSE	FALSE
Q8VEE4	>sp|Q8VEE4|RFA1_MOUSE Replication protein A 70 kDa DNA-binding subunit OS=Mus musculus OX=10090 GN=Rpa1 PE=1 SV=1	RPA1	9	1.79119e-15	-0.580771	-0.711301	1	6.06462e-15	1.41308e-19	FALSE	TRUE	TRUE
Q9Z321	>sp|Q9Z321|TOP3B_MOUSE DNA topoisomerase 3-beta-1 OS=Mus musculus OX=10090 GN=Top3b PE=1 SV=1	TOP3B	12	0	-0.164053	-0.180712	1	0.0546226	0.00269459	FALSE	FALSE	TRUE
Q8K2G4	>sp|Q8K2G4|BBS7_MOUSE Bardet-Biedl syndrome 7 protein homolog OS=Mus musculus OX=10090 GN=Bbs7 PE=1 SV=1	BBS7	7	0.0691041	0.00858453	0	0.302809	1	1	FALSE	FALSE	FALSE
O08529	>sp|O08529|CAN2_MOUSE Calpain-2 catalytic subunit OS=Mus musculus OX=10090 GN=Capn2 PE=1 SV=4	CAPN2	28	0.153971	0.0895619	-3.77942e-17	0.0514661	0.0493634	1	FALSE	FALSE	FALSE
Q80TL1	>sp|Q80TL1|ADCY2_MOUSE Adenylate cyclase type 2 OS=Mus musculus OX=10090 GN=Adcy2 PE=1 SV=2	ADCY2	27	0.490348	0.134695	-0.325051	8.67773e-08	0.0494361	2.68568e-05	TRUE	FALSE	TRUE
O08919	>sp|O08919|NUMBL_MOUSE Numb-like protein OS=Mus musculus OX=10090 GN=Numbl PE=1 SV=3	NUMBL	17	0	0.28343	0.313335	1	6.08258e-06	1.93197e-05	FALSE	TRUE	TRUE
Q3UHD9	>sp|Q3UHD9|AGAP2_MOUSE Arf-GAP with GTPase, ANK repeat and PH domain-containing protein 2 OS=Mus musculus OX=10090 GN=Agap2 PE=1 SV=1	AGAP2	42	0.0243934	-0.0467004	-0.131379	0.873543	0.395281	0.00740171	FALSE	FALSE	TRUE
Q9Z2D6	>sp|Q9Z2D6|MECP2_MOUSE Methyl-CpG-binding protein 2 OS=Mus musculus OX=10090 GN=Mecp2 PE=1 SV=1	MECP2	33	0.271967	-0.597619	-0.871743	0.0122579	2.44805e-11	9.52839e-12	FALSE	TRUE	TRUE
B7ZNL3;E9Q448	>tr|B7ZNL3|B7ZNL3_MOUSE Tpm1 protein OS=Mus musculus OX=10090 GN=Tpm1 PE=1 SV=1;>tr|E9Q448|E9Q448_MOUSE Tropomyosin 1, alpha OS=Mus musculus OX=10090 GN=Tpm1 PE=1 SV=1	TPM1;TPM1	4	0.552816	-0.321969	-1.2315	0.0816366	0.351827	0.00184294	FALSE	FALSE	TRUE
Q80WC7	>sp|Q80WC7|AGFG2_MOUSE Arf-GAP domain and FG repeat-containing protein 2 OS=Mus musculus OX=10090 GN=Agfg2 PE=1 SV=1	AGFG2	10	-6.52848e-15	-0.0468376	-2.57994e-18	1	0.441119	1	FALSE	FALSE	FALSE
E9PZ19	>sp|E9PZ19|TUTLB_MOUSE Protein turtle homolog B OS=Mus musculus OX=10090 GN=Igsf9b PE=1 SV=1	IGSF9B	16	1.26261	1.47158	2.10986e-15	2.8693e-10	1.19227e-09	1	TRUE	TRUE	FALSE
Q9CPQ3	>sp|Q9CPQ3|TOM22_MOUSE Mitochondrial import receptor subunit TOM22 homolog OS=Mus musculus OX=10090 GN=Tomm22 PE=1 SV=3	TOMM22	8	2.15289e-15	2.49198e-16	-1.34937e-16	1	1	1	FALSE	FALSE	FALSE
Q6URW6	>sp|Q6URW6|MYH14_MOUSE Myosin-14 OS=Mus musculus OX=10090 GN=Myh14 PE=1 SV=1	MYH14	89	-0.0116007	3.68829e-17	0.101068	1	1	0.160547	FALSE	FALSE	FALSE
E9QNN1	>tr|E9QNN1|E9QNN1_MOUSE RNA helicase OS=Mus musculus OX=10090 GN=Dhx9 PE=1 SV=1	DHX9	4	1.59867e-17	-0.768567	-0.771941	1	7.86645e-09	2.40029e-10	FALSE	TRUE	TRUE
B1APX2	>tr|B1APX2|B1APX2_MOUSE RIKEN cDNA 5031439G07 gene OS=Mus musculus OX=10090 GN=5031439G07Rik PE=1 SV=1	5031439G07RIK	15	-0.132548	0.126858	0.312023	0.0887276	0.0286359	7.72314e-11	FALSE	FALSE	TRUE
Q91YI0	>sp|Q91YI0|ARLY_MOUSE Argininosuccinate lyase OS=Mus musculus OX=10090 GN=Asl PE=1 SV=1	ASL	25	0	0.10385	0.125439	1	0.109761	0.0947309	FALSE	FALSE	FALSE
O88428	>sp|O88428|PAPS2_MOUSE Bifunctional 3'-phosphoadenosine 5'-phosphosulfate synthase 2 OS=Mus musculus OX=10090 GN=Papss2 PE=1 SV=2	PAPSS2	11	0.209543	0.448902	0.219803	0.0126469	5.58403e-07	0.0124164	FALSE	TRUE	FALSE
O08917	>sp|O08917|FLOT1_MOUSE Flotillin-1 OS=Mus musculus OX=10090 GN=Flot1 PE=1 SV=1	FLOT1	36	-2.85607e-14	-0.0199058	0	1	0.61888	1	FALSE	FALSE	FALSE
P63325	>sp|P63325|RS10_MOUSE Small ribosomal subunit protein eS10 OS=Mus musculus OX=10090 GN=Rps10 PE=1 SV=1	RPS10	10	-0.195074	-0.300854	-5.56697e-18	0.0245723	0.000244535	1	FALSE	TRUE	FALSE
Q8K183	>sp|Q8K183|PDXK_MOUSE Pyridoxal kinase OS=Mus musculus OX=10090 GN=Pdxk PE=1 SV=1	PDXK	19	0.13969	9.64225e-17	-0.135062	0.0034379	1	0.000472016	TRUE	FALSE	TRUE
P97765	>sp|P97765|WBP2_MOUSE WW domain-binding protein 2 OS=Mus musculus OX=10090 GN=Wbp2 PE=1 SV=1	WBP2	8	-0.0812627	-1.22251e-16	0.0554771	0.188858	1	0.446908	FALSE	FALSE	FALSE
E9Q5C9	>sp|E9Q5C9|NOLC1_MOUSE Nucleolar and coiled-body phosphoprotein 1 OS=Mus musculus OX=10090 GN=Nolc1 PE=1 SV=1	NOLC1	10	0	-0.61196	-0.637655	1	6.72936e-13	6.72018e-14	FALSE	TRUE	TRUE
Q9R1R2	>sp|Q9R1R2|TRIM3_MOUSE Tripartite motif-containing protein 3 OS=Mus musculus OX=10090 GN=Trim3 PE=1 SV=1	TRIM3	29	-0.0855882	0.23754	0.339483	0.0365708	2.11681e-07	3.24321e-12	FALSE	TRUE	TRUE
A2CG49	>sp|A2CG49|KALRN_MOUSE Kalirin OS=Mus musculus OX=10090 GN=Kalrn PE=1 SV=1	KALRN	97	0.16576	0.244425	0.0204403	0.00774535	1.20959e-06	0.703147	TRUE	TRUE	FALSE
Q04735	>sp|Q04735|CDK16_MOUSE Cyclin-dependent kinase 16 OS=Mus musculus OX=10090 GN=Cdk16 PE=1 SV=1	CDK16	13	3.22479e-17	0.215912	0.200681	1	5.26581e-05	8.11369e-06	FALSE	TRUE	TRUE
Q6PGL7	>sp|Q6PGL7|WASC2_MOUSE WASH complex subunit 2 OS=Mus musculus OX=10090 GN=Washc2 PE=1 SV=1	WASHC2	39	0	0.0236382	0.0755781	1	0.849402	0.320977	FALSE	FALSE	FALSE
Q61739	>sp|Q61739|ITA6_MOUSE Integrin alpha-6 OS=Mus musculus OX=10090 GN=Itga6 PE=1 SV=3	ITGA6	26	0	-0.0466167	-0.0367928	1	0.193397	0.504483	FALSE	FALSE	FALSE
Q8K1N4	>sp|Q8K1N4|SPAS2_MOUSE Spermatogenesis-associated serine-rich protein 2 OS=Mus musculus OX=10090 GN=Spats2 PE=1 SV=1	SPATS2	4	-1.25373e-17	7.79276e-18	0.0993672	1	1	0.312917	FALSE	FALSE	FALSE
Q8R3F5	>sp|Q8R3F5|FABD_MOUSE Malonyl-CoA-acyl carrier protein transacylase, mitochondrial OS=Mus musculus OX=10090 GN=Mcat PE=1 SV=3	MCAT	9	0.142897	0	-0.12188	0.00909922	1	0.0091951	TRUE	FALSE	TRUE
Q8R1N4	>sp|Q8R1N4|NUDC3_MOUSE NudC domain-containing protein 3 OS=Mus musculus OX=10090 GN=Nudcd3 PE=1 SV=3	NUDCD3	18	0.139125	0.314051	0.110111	0.131076	6.43248e-12	0.129396	FALSE	TRUE	FALSE
Q3UQ84	>sp|Q3UQ84|SYTM_MOUSE Threonine--tRNA ligase, mitochondrial OS=Mus musculus OX=10090 GN=Tars2 PE=1 SV=1	TARS2	20	-4.69657e-16	-0.120143	-0.088452	1	0.000444968	0.00667917	FALSE	TRUE	FALSE
Q80U87	>sp|Q80U87|UBP8_MOUSE Ubiquitin carboxyl-terminal hydrolase 8 OS=Mus musculus OX=10090 GN=Usp8 PE=1 SV=2	USP8	21	3.55833e-17	0.102051	0.022892	1	0.00233773	0.476239	FALSE	TRUE	FALSE
E9Q6R7	>tr|E9Q6R7|E9Q6R7_MOUSE Utrophin OS=Mus musculus OX=10090 GN=Utrn PE=1 SV=1	UTRN	37	0.170071	1.50054e-16	-0.0523585	0.000154338	1	0.44689	TRUE	FALSE	FALSE
Q6R891	>sp|Q6R891|NEB2_MOUSE Neurabin-2 OS=Mus musculus OX=10090 GN=Ppp1r9b PE=1 SV=1	PPP1R9B	48	-0.0519236	8.58367e-16	0.142302	0.559509	1	1.38707e-05	FALSE	FALSE	TRUE
O08601	>sp|O08601|MTP_MOUSE Microsomal triglyceride transfer protein large subunit OS=Mus musculus OX=10090 GN=Mttp PE=1 SV=2	MTTP	7	-9.47447e-17	-0.069772	-0.11032	1	0.51625	0.217202	FALSE	FALSE	FALSE
Q60625	>sp|Q60625|ICAM5_MOUSE Intercellular adhesion molecule 5 OS=Mus musculus OX=10090 GN=Icam5 PE=1 SV=2	ICAM5	30	2.68391e-17	-0.267668	-0.341679	1	0.00444685	0.00021562	FALSE	TRUE	TRUE
Q91V14	>sp|Q91V14|S12A5_MOUSE Solute carrier family 12 member 5 OS=Mus musculus OX=10090 GN=Slc12a5 PE=1 SV=2	SLC12A5	47	0.412346	0.107344	-0.277493	1.25359e-09	0.00929339	3.77271e-05	TRUE	TRUE	TRUE
Q6GQT9	>sp|Q6GQT9|NOMO1_MOUSE BOS complex subunit NOMO1 OS=Mus musculus OX=10090 GN=Nomo1 PE=1 SV=1	NOMO1	43	-0.402096	-0.261211	0.117095	2.1519e-14	1.65452e-07	0.0164005	TRUE	TRUE	FALSE
Q6PDI5	>sp|Q6PDI5|ECM29_MOUSE Proteasome adapter and scaffold protein ECM29 OS=Mus musculus OX=10090 GN=Ecpas PE=1 SV=3	ECPAS	53	-0.0912159	0	0.11219	0.100346	1	0.0142004	FALSE	FALSE	FALSE
A2RSJ4	>sp|A2RSJ4|BLT3B_MOUSE Bridge-like lipid transfer protein family member 3B OS=Mus musculus OX=10090 GN=Bltp3b PE=1 SV=2	BLTP3B	35	1.42956e-17	0.48207	0.462406	1	3.63717e-22	6.88263e-26	FALSE	TRUE	TRUE
P26645	>sp|P26645|MARCS_MOUSE Myristoylated alanine-rich C-kinase substrate OS=Mus musculus OX=10090 GN=Marcks PE=1 SV=2	MARCKS	12	0.39306	1.12662e-15	-0.280097	0.0272994	1	0.112441	FALSE	FALSE	FALSE
A0A087WPK3;E9Q9T1	>tr|A0A087WPK3|A0A087WPK3_MOUSE Leucine rich repeat (in FLII) interacting protein 1 OS=Mus musculus OX=10090 GN=Lrrfip1 PE=1 SV=1;>tr|E9Q9T1|E9Q9T1_MOUSE Leucine rich repeat (in FLII) interacting protein 1 OS=Mus musculus OX=10090 GN=Lrrfip1 PE=1 SV=2	LRRFIP1;LRRFIP1	12	0.126723	0.495979	0.364668	0.0751997	2.15696e-16	1.27262e-09	FALSE	TRUE	TRUE
P25444	>sp|P25444|RS2_MOUSE Small ribosomal subunit protein uS5 OS=Mus musculus OX=10090 GN=Rps2 PE=1 SV=3	RPS2	17	-0.213349	-0.365008	-0.0160702	0.0189499	1.13554e-07	0.998842	FALSE	TRUE	FALSE
Q14CH0	>sp|Q14CH0|F171B_MOUSE Protein FAM171B OS=Mus musculus OX=10090 GN=Fam171b PE=1 SV=2	FAM171B	31	0.337289	0.404552	1.84339e-16	0.00349394	1.04376e-05	1	TRUE	TRUE	FALSE
Q6PDY2	>sp|Q6PDY2|AEDO_MOUSE 2-aminoethanethiol dioxygenase OS=Mus musculus OX=10090 GN=Ado PE=1 SV=2	ADO	10	-3.88928e-13	0.197205	0.255326	1	0.000129709	2.15113e-07	FALSE	TRUE	TRUE
P17918	>sp|P17918|PCNA_MOUSE Proliferating cell nuclear antigen OS=Mus musculus OX=10090 GN=Pcna PE=1 SV=2	PCNA	3	-1.05065e-16	-0.528428	-0.486338	1	2.41721e-07	1.48459e-05	FALSE	TRUE	TRUE
Q9WTQ5	>sp|Q9WTQ5|AKA12_MOUSE A-kinase anchor protein 12 OS=Mus musculus OX=10090 GN=Akap12 PE=1 SV=1	AKAP12	47	4.32515e-15	0.664655	0.5385	1	5.35606e-05	0.000110265	FALSE	TRUE	TRUE
Q61699	>sp|Q61699|HS105_MOUSE Heat shock protein 105 kDa OS=Mus musculus OX=10090 GN=Hsph1 PE=1 SV=2	HSPH1	55	-0.0691372	0.291478	0.381273	0.298656	1.98318e-08	2.55558e-18	FALSE	TRUE	TRUE
Q8BHK2	>sp|Q8BHK2|SCN3B_MOUSE Sodium channel subunit beta-3 OS=Mus musculus OX=10090 GN=Scn3b PE=1 SV=1	SCN3B	6	-0.0440315	-0.0832693	-3.28526e-13	0.803958	0.282616	1	FALSE	FALSE	FALSE
Q9ERG2	>sp|Q9ERG2|STRN3_MOUSE Striatin-3 OS=Mus musculus OX=10090 GN=Strn3 PE=1 SV=1	STRN3	21	0.267533	0.126479	-0.13522	5.2419e-13	0.000145246	0.000168101	TRUE	TRUE	TRUE
B1AQW2;B1AQW4	>tr|B1AQW2|B1AQW2_MOUSE Microtubule-associated protein OS=Mus musculus OX=10090 GN=Mapt PE=1 SV=1;>tr|B1AQW4|B1AQW4_MOUSE Microtubule-associated protein tau (Fragment) OS=Mus musculus OX=10090 GN=Mapt PE=1 SV=1	MAPT;MAPT	1	0.143129	0.43948	0	0.600633	0.0131065	1	FALSE	FALSE	FALSE
Q8K296	>sp|Q8K296|MTMR3_MOUSE Myotubularin-related protein 3 OS=Mus musculus OX=10090 GN=Mtmr3 PE=1 SV=2	MTMR3	12	-0.152133	-0.102767	0	0.0561443	0.140306	1	FALSE	FALSE	FALSE
Q9WV92	>sp|Q9WV92|E41L3_MOUSE Band 4.1-like protein 3 OS=Mus musculus OX=10090 GN=Epb41l3 PE=1 SV=1	EPB41L3	76	-0.00455676	0.620942	0.695762	1	8.54096e-14	3.73143e-20	FALSE	TRUE	TRUE
D3YVF0	>sp|D3YVF0|AKAP5_MOUSE A-kinase anchor protein 5 OS=Mus musculus OX=10090 GN=Akap5 PE=1 SV=2	AKAP5	42	0.51375	0.136424	-0.344852	1.64831e-07	0.154476	6.52001e-09	TRUE	FALSE	TRUE
P35564	>sp|P35564|CALX_MOUSE Calnexin OS=Mus musculus OX=10090 GN=Canx PE=1 SV=1	CANX	37	-0.108268	-0.131582	-3.78184e-17	0.00555075	7.10435e-06	1	TRUE	TRUE	FALSE
Q62418	>sp|Q62418|DBNL_MOUSE Drebrin-like protein OS=Mus musculus OX=10090 GN=Dbnl PE=1 SV=2	DBNL	20	0.0848128	-0.0484581	-0.22663	0.175804	0.387229	1.62623e-05	FALSE	FALSE	TRUE
Q9CZP7	>sp|Q9CZP7|CD37L_MOUSE Hsp90 co-chaperone Cdc37-like 1 OS=Mus musculus OX=10090 GN=Cdc37l1 PE=1 SV=1	CDC37L1	4	-1.27412e-17	0.323688	0.341995	1	8.08749e-05	9.43689e-06	FALSE	TRUE	TRUE
Q80XI3	>sp|Q80XI3|IF4G3_MOUSE Eukaryotic translation initiation factor 4 gamma 3 OS=Mus musculus OX=10090 GN=Eif4g3 PE=1 SV=2	EIF4G3	41	-0.0753555	1.75282e-17	0.0827062	0.43496	1	0.220483	FALSE	FALSE	FALSE
Q9CW03	>sp|Q9CW03|SMC3_MOUSE Structural maintenance of chromosomes protein 3 OS=Mus musculus OX=10090 GN=Smc3 PE=1 SV=2	SMC3	43	0.0541129	-0.596928	-0.668439	0.17637	3.25377e-16	2.78016e-20	FALSE	TRUE	TRUE
A0A3Q4EBK4	>tr|A0A3Q4EBK4|A0A3Q4EBK4_MOUSE Bridging integrator 1 OS=Mus musculus OX=10090 GN=Bin1 PE=1 SV=1	BIN1	2	9.0157e-17	4.60487e-19	0	1	1	1	FALSE	FALSE	FALSE
Q9Z0R6	>sp|Q9Z0R6|ITSN2_MOUSE Intersectin-2 OS=Mus musculus OX=10090 GN=Itsn2 PE=1 SV=2	ITSN2	35	0.0286554	0.293683	0.213697	0.792876	4.12262e-06	1.23807e-05	FALSE	TRUE	TRUE
Q923S9	>sp|Q923S9|RAB30_MOUSE Ras-related protein Rab-30 OS=Mus musculus OX=10090 GN=Rab30 PE=1 SV=1	RAB30	6	-0.150323	0	0.0687091	0.0718899	1	0.203769	FALSE	FALSE	FALSE
P55302	>sp|P55302|AMRP_MOUSE Alpha-2-macroglobulin receptor-associated protein OS=Mus musculus OX=10090 GN=Lrpap1 PE=1 SV=1	LRPAP1	17	0.0837562	-0.278747	-0.414636	0.159323	3.02146e-11	3.56435e-22	FALSE	TRUE	TRUE
Q91ZU6	>sp|Q91ZU6|DYST_MOUSE Dystonin OS=Mus musculus OX=10090 GN=Dst PE=1 SV=2	DST	191	-0.110135	0.28036	0.409896	0.0451053	7.40841e-10	1.69473e-15	FALSE	TRUE	TRUE
Q6PIP5	>sp|Q6PIP5|NUDC1_MOUSE NudC domain-containing protein 1 OS=Mus musculus OX=10090 GN=Nudcd1 PE=1 SV=2	NUDCD1	12	0.204177	0.0678018	-0.125259	0.0011726	0.320604	0.0578441	TRUE	FALSE	FALSE
A2AJW5	>tr|A2AJW5|A2AJW5_MOUSE Family with sequence similarity 217, member B OS=Mus musculus OX=10090 GN=Fam217b PE=1 SV=1	FAM217B	6	0.278168	0.844797	0.545762	0.00144844	4.28551e-10	5.32552e-06	TRUE	TRUE	TRUE
Q8JZN7	>sp|Q8JZN7|MIRO2_MOUSE Mitochondrial Rho GTPase 2 OS=Mus musculus OX=10090 GN=Rhot2 PE=1 SV=1	RHOT2	14	-0.0288777	-0.194741	-0.12127	0.718439	0.00139379	0.00958695	FALSE	TRUE	TRUE
Q8BG51	>sp|Q8BG51|MIRO1_MOUSE Mitochondrial Rho GTPase 1 OS=Mus musculus OX=10090 GN=Rhot1 PE=1 SV=1	RHOT1	22	3.55065e-17	-0.161654	-0.183619	1	6.11333e-08	3.12129e-09	FALSE	TRUE	TRUE
Q8BGQ1	>sp|Q8BGQ1|SPE39_MOUSE Spermatogenesis-defective protein 39 homolog OS=Mus musculus OX=10090 GN=Vipas39 PE=1 SV=1	VIPAS39	20	0.0781202	0.17882	0.0635894	0.0423622	1.81067e-07	0.0609774	FALSE	TRUE	FALSE
Q91WC0	>sp|Q91WC0|SETD3_MOUSE Actin-histidine N-methyltransferase OS=Mus musculus OX=10090 GN=Setd3 PE=1 SV=1	SETD3	15	-0.0928422	0	0.0746779	0.275939	1	0.19764	FALSE	FALSE	FALSE
Q921H8	>sp|Q921H8|THIKA_MOUSE 3-ketoacyl-CoA thiolase A, peroxisomal OS=Mus musculus OX=10090 GN=Acaa1a PE=1 SV=1	ACAA1A	16	-0.10554	8.32563e-18	0.116247	0.0478618	1	0.00354293	FALSE	FALSE	TRUE
E9Q7G0	>sp|E9Q7G0|NUMA1_MOUSE Nuclear mitotic apparatus protein 1 OS=Mus musculus OX=10090 GN=Numa1 PE=1 SV=1	NUMA1	52	0.104668	-0.739131	-0.911524	0.466176	2.99621e-08	9.99623e-11	FALSE	TRUE	TRUE
Q91WG2	>sp|Q91WG2|RABE2_MOUSE Rab GTPase-binding effector protein 2 OS=Mus musculus OX=10090 GN=Rabep2 PE=1 SV=3	RABEP2	9	0.346203	0.200393	-0.0787449	0.000684253	0.0352366	0.175704	TRUE	FALSE	FALSE
Q6ZWR6	>sp|Q6ZWR6|SYNE1_MOUSE Nesprin-1 OS=Mus musculus OX=10090 GN=Syne1 PE=1 SV=2	SYNE1	232	0.10309	-0.414428	-0.537172	0.0184004	2.96344e-09	4.08507e-13	FALSE	TRUE	TRUE
Q3UJU9	>sp|Q3UJU9|RMD3_MOUSE Regulator of microtubule dynamics protein 3 OS=Mus musculus OX=10090 GN=Rmdn3 PE=1 SV=2	RMDN3	22	0.0757125	0.151084	2.81408e-17	0.142428	0.000325663	1	FALSE	TRUE	FALSE
Q922P8	>sp|Q922P8|T132A_MOUSE Transmembrane protein 132A OS=Mus musculus OX=10090 GN=Tmem132a PE=1 SV=2	TMEM132A	19	0.374609	0.115956	-0.192716	0.000101497	0.287524	0.0119082	TRUE	FALSE	FALSE
Q569Z6	>sp|Q569Z6|TR150_MOUSE Thyroid hormone receptor-associated protein 3 OS=Mus musculus OX=10090 GN=Thrap3 PE=1 SV=1	THRAP3	35	-0.00458505	-0.587148	-0.500936	1	1.74329e-12	7.82521e-08	FALSE	TRUE	TRUE
Q3U0K8	>sp|Q3U0K8|OGFD1_MOUSE Prolyl 3-hydroxylase OGFOD1 OS=Mus musculus OX=10090 GN=Ogfod1 PE=1 SV=1	OGFOD1	7	6.37897e-18	-0.234491	-0.326229	1	0.00199274	0.000409099	FALSE	TRUE	TRUE
Q7TQG1	>sp|Q7TQG1|PKHA6_MOUSE Pleckstrin homology domain-containing family A member 6 OS=Mus musculus OX=10090 GN=Plekha6 PE=1 SV=1	PLEKHA6	15	0.277659	0.150697	-0.00994138	0.000778743	0.0675564	1	TRUE	FALSE	FALSE
Q8R5L1	>tr|Q8R5L1|Q8R5L1_MOUSE Complement component 1 Q subcomponent-binding protein, mitochondrial OS=Mus musculus OX=10090 GN=C1qbp PE=1 SV=1	C1QBP	3	0	-2.42307e-15	-7.0467e-19	1	1	1	FALSE	FALSE	FALSE
P97434	>sp|P97434|MPRIP_MOUSE Myosin phosphatase Rho-interacting protein OS=Mus musculus OX=10090 GN=Mprip PE=1 SV=2	MPRIP	40	0.0669107	0.241594	0.148729	0.404722	0.000348965	4.8543e-05	FALSE	TRUE	TRUE
Q5SW19	>sp|Q5SW19|CLU_MOUSE Clustered mitochondria protein homolog OS=Mus musculus OX=10090 GN=Cluh PE=1 SV=2	CLUH	29	-0.0949922	-2.84653e-17	3.25441e-17	0.201075	1	1	FALSE	FALSE	FALSE
Q7TMY7	>sp|Q7TMY7|IPO8_MOUSE Importin-8 OS=Mus musculus OX=10090 GN=Ipo8 PE=1 SV=3	IPO8	5	0	-0.154164	-0.340243	1	0.179003	4.16398e-05	FALSE	FALSE	TRUE
Q80TB8	>sp|Q80TB8|VAT1L_MOUSE Synaptic vesicle membrane protein VAT-1 homolog-like OS=Mus musculus OX=10090 GN=Vat1l PE=1 SV=2	VAT1L	19	0.959291	0.424736	-0.528018	7.82209e-13	0.00289283	4.56198e-05	TRUE	TRUE	TRUE
E9Q3M9	>tr|E9Q3M9|E9Q3M9_MOUSE Capping protein inhibiting regulator of actin like OS=Mus musculus OX=10090 GN=Cracdl PE=1 SV=1	CRACDL	79	0.35673	-0.203211	-0.565159	3.07662e-05	0.0261231	1.06076e-10	TRUE	FALSE	TRUE
Q9DCV4	>sp|Q9DCV4|RMD1_MOUSE Regulator of microtubule dynamics protein 1 OS=Mus musculus OX=10090 GN=Rmdn1 PE=1 SV=2	RMDN1	11	0.0576946	-5.35824e-16	-0.108038	0.383511	1	0.148244	FALSE	FALSE	FALSE
O88448	>sp|O88448|KLC2_MOUSE Kinesin light chain 2 OS=Mus musculus OX=10090 GN=Klc2 PE=1 SV=1	KLC2	35	0.149074	0.407787	0.233074	0.000319106	9.43646e-28	5.83171e-13	TRUE	TRUE	TRUE
P97445	>sp|P97445|CAC1A_MOUSE Voltage-dependent P/Q-type calcium channel subunit alpha-1A OS=Mus musculus OX=10090 GN=Cacna1a PE=1 SV=2	CACNA1A	45	-0.176749	0.0565954	0.264136	0.0117085	0.304572	4.04548e-10	FALSE	FALSE	TRUE
Q61290	>sp|Q61290|CAC1E_MOUSE Voltage-dependent R-type calcium channel subunit alpha-1E OS=Mus musculus OX=10090 GN=Cacna1e PE=1 SV=1	CACNA1E	61	0.318345	-0.0603325	-0.398438	0.00133673	0.196396	1.02061e-05	TRUE	FALSE	TRUE
Q8R404	>sp|Q8R404|MIC13_MOUSE MICOS complex subunit MIC13 OS=Mus musculus OX=10090 GN=Micos13 PE=1 SV=1	MICOS13	6	0.0411043	1.13311e-17	-0.0722464	0.755519	1	0.222217	FALSE	FALSE	FALSE
Q9D6K8	>sp|Q9D6K8|FUND2_MOUSE FUN14 domain-containing protein 2 OS=Mus musculus OX=10090 GN=Fundc2 PE=1 SV=1	FUNDC2	6	3.31402e-18	-0.199106	-0.214995	1	0.0120051	0.00711072	FALSE	FALSE	TRUE
Q9QZD4	>sp|Q9QZD4|XPF_MOUSE DNA repair endonuclease XPF OS=Mus musculus OX=10090 GN=Ercc4 PE=1 SV=3	ERCC4	11	0.0221108	-0.529474	-0.594949	0.961849	2.60914e-06	4.92585e-08	FALSE	TRUE	TRUE
Q8BRN9	>sp|Q8BRN9|C2D1B_MOUSE Coiled-coil and C2 domain-containing protein 1B OS=Mus musculus OX=10090 GN=Cc2d1b PE=1 SV=1	CC2D1B	13	0	0.202425	0.210717	1	0.0015646	0.0013034	FALSE	TRUE	TRUE
Q9JIW9	>sp|Q9JIW9|RALB_MOUSE Ras-related protein Ral-B OS=Mus musculus OX=10090 GN=Ralb PE=1 SV=1	RALB	2	0.0478474	0.437237	0.353311	0.683799	3.27441e-07	0.000784273	FALSE	TRUE	TRUE
Q9D753	>sp|Q9D753|EXOS8_MOUSE Exosome complex component RRP43 OS=Mus musculus OX=10090 GN=Exosc8 PE=1 SV=1	EXOSC8	4	0.0838619	-0.567688	-0.621155	0.539672	0.00109863	3.12412e-06	FALSE	TRUE	TRUE
Q8BGB7	>sp|Q8BGB7|ENOPH_MOUSE Enolase-phosphatase E1 OS=Mus musculus OX=10090 GN=Enoph1 PE=1 SV=1	ENOPH1	9	1.1812e-14	0.237328	0.167201	1	0.000102976	0.00150481	FALSE	TRUE	TRUE
Q9DBB8	>sp|Q9DBB8|DHDH_MOUSE Trans-1,2-dihydrobenzene-1,2-diol dehydrogenase OS=Mus musculus OX=10090 GN=Dhdh PE=1 SV=1	DHDH	10	4.99456e-18	-0.263989	-0.313837	1	0.000272501	3.63446e-05	FALSE	TRUE	TRUE
Q8BK63	>sp|Q8BK63|KC1A_MOUSE Casein kinase I isoform alpha OS=Mus musculus OX=10090 GN=Csnk1a1 PE=1 SV=2	CSNK1A1	13	-0.0759129	-2.79487e-15	0.00103145	0.156188	1	1	FALSE	FALSE	FALSE
Q91XX1	>tr|Q91XX1|Q91XX1_MOUSE Protocadherin gamma C3 OS=Mus musculus OX=10090 GN=Pcdhgc3 PE=1 SV=1	PCDHGC3	10	0.289328	0	-0.253451	0.00109256	1	0.00538368	TRUE	FALSE	TRUE
Q9D824	>sp|Q9D824|FIP1_MOUSE Pre-mRNA 3'-end-processing factor FIP1 OS=Mus musculus OX=10090 GN=Fip1l1 PE=1 SV=1	FIP1L1	10	0.125598	-0.63496	-0.812293	0.114626	5.96221e-09	1.64745e-14	FALSE	TRUE	TRUE
Q3U214	>sp|Q3U214|MAST3_MOUSE Microtubule-associated serine/threonine-protein kinase 3 OS=Mus musculus OX=10090 GN=Mast3 PE=1 SV=3	MAST3	25	0	-0.0295116	-0.109882	1	0.717266	0.0668188	FALSE	FALSE	FALSE
Q91XV3	>sp|Q91XV3|BASP1_MOUSE Brain acid soluble protein 1 OS=Mus musculus OX=10090 GN=Basp1 PE=1 SV=3	BASP1	14	0.0865033	0.421601	0.0651306	0.807395	0.00280244	0.752617	FALSE	TRUE	FALSE
P28658	>sp|P28658|ATX10_MOUSE Ataxin-10 OS=Mus musculus OX=10090 GN=Atxn10 PE=1 SV=2	ATXN10	21	-3.26758e-19	-0.291916	-0.244061	1	1.04319e-05	0.00357862	FALSE	TRUE	TRUE
Q920R0	>sp|Q920R0|ALS2_MOUSE Alsin OS=Mus musculus OX=10090 GN=Als2 PE=1 SV=3	ALS2	35	1.10551e-16	0	-5.20234e-17	1	1	1	FALSE	FALSE	FALSE
E9Q616	>tr|E9Q616|E9Q616_MOUSE AHNAK nucleoprotein (desmoyokin) OS=Mus musculus OX=10090 GN=Ahnak PE=1 SV=1	AHNAK	83	0.065642	1.31814e-17	-2.79029e-15	0.643521	1	1	FALSE	FALSE	FALSE
Q6GQU6	>sp|Q6GQU6|LIGO3_MOUSE Leucine-rich repeat and immunoglobulin-like domain-containing nogo receptor-interacting protein 3 OS=Mus musculus OX=10090 GN=Lingo3 PE=2 SV=2	LINGO3	12	3.93967e-14	0.310037	0.219337	1	0.0119966	0.015206	FALSE	FALSE	FALSE
Q8C8R3	>sp|Q8C8R3|ANK2_MOUSE Ankyrin-2 OS=Mus musculus OX=10090 GN=Ank2 PE=1 SV=2	ANK2	225	-0.073033	0.131871	0.226272	0.110549	0.000525196	4.66848e-06	FALSE	TRUE	TRUE
Q9DB41	>sp|Q9DB41|GHC2_MOUSE Mitochondrial glutamate carrier 2 OS=Mus musculus OX=10090 GN=Slc25a18 PE=1 SV=4	SLC25A18	10	-1.13084e-16	-7.12851e-17	1.67581e-16	1	1	1	FALSE	FALSE	FALSE
A2AJ72;Q3TIX6	>tr|A2AJ72|A2AJ72_MOUSE Far upstream element (FUSE) binding protein 3 OS=Mus musculus OX=10090 GN=Fubp3 PE=1 SV=1;>tr|Q3TIX6|Q3TIX6_MOUSE Far upstream element (FUSE) binding protein 3 OS=Mus musculus OX=10090 GN=Fubp3 PE=1 SV=1	FUBP3;FUBP3	15	-0.140741	-0.5997	-0.462391	0.00794503	9.67925e-28	8.66521e-16	TRUE	TRUE	TRUE
P18052	>sp|P18052|PTPRA_MOUSE Receptor-type tyrosine-protein phosphatase alpha OS=Mus musculus OX=10090 GN=Ptpra PE=1 SV=3	PTPRA	28	1.45946e-17	-0.0182341	-0.0360483	1	0.580954	0.169751	FALSE	FALSE	FALSE
Q3UNH4	>sp|Q3UNH4|GRIN1_MOUSE G protein-regulated inducer of neurite outgrowth 1 OS=Mus musculus OX=10090 GN=Gprin1 PE=1 SV=2	GPRIN1	69	0.159447	-0.2886	-0.484577	0.0870822	0.000457813	1.48645e-09	FALSE	TRUE	TRUE
Q5ND34	>sp|Q5ND34|WDR81_MOUSE WD repeat-containing protein 81 OS=Mus musculus OX=10090 GN=Wdr81 PE=1 SV=2	WDR81	19	-0.12108	0	0.103583	0.0595387	1	0.149726	FALSE	FALSE	FALSE
P49446	>sp|P49446|PTPRE_MOUSE Receptor-type tyrosine-protein phosphatase epsilon OS=Mus musculus OX=10090 GN=Ptpre PE=1 SV=3	PTPRE	24	-0.0107015	-0.531055	-0.459673	1	1.14624e-07	1.66284e-16	FALSE	TRUE	TRUE
P19137	>sp|P19137|LAMA1_MOUSE Laminin subunit alpha-1 OS=Mus musculus OX=10090 GN=Lama1 PE=1 SV=2	LAMA1	37	0.0814494	-0.142815	-0.321981	0.545025	0.313982	0.0544722	FALSE	FALSE	FALSE
Q8K370	>sp|Q8K370|ACD10_MOUSE Acyl-CoA dehydrogenase family member 10 OS=Mus musculus OX=10090 GN=Acad10 PE=1 SV=1	ACAD10	7	-0.242798	-0.27477	-1.68123e-16	0.00188609	0.000525777	1	TRUE	TRUE	FALSE
Q60673	>sp|Q60673|PTPRN_MOUSE Receptor-type tyrosine-protein phosphatase-like N OS=Mus musculus OX=10090 GN=Ptprn PE=1 SV=2	PTPRN	22	-0.179424	-0.486437	-0.283496	0.0189499	6.46627e-08	5.27223e-07	FALSE	TRUE	TRUE
Q7TPD3	>sp|Q7TPD3|ROBO2_MOUSE Roundabout homolog 2 OS=Mus musculus OX=10090 GN=Robo2 PE=1 SV=2	ROBO2	48	0.16124	-0.176173	-0.362082	0.0121942	0.000394915	2.47373e-13	FALSE	TRUE	TRUE
P52480	>sp|P52480|KPYM_MOUSE Pyruvate kinase PKM OS=Mus musculus OX=10090 GN=Pkm PE=1 SV=4	PKM	71	0	0.0112938	0.00626635	1	1	1	FALSE	FALSE	FALSE
Q8K268	>sp|Q8K268|ABCF3_MOUSE ATP-binding cassette sub-family F member 3 OS=Mus musculus OX=10090 GN=Abcf3 PE=1 SV=1	ABCF3	17	-0.101935	-0.139717	-4.03083e-16	0.0294122	0.0129727	1	FALSE	FALSE	FALSE
Q60738	>sp|Q60738|ZNT1_MOUSE Proton-coupled zinc antiporter SLC30A1 OS=Mus musculus OX=10090 GN=Slc30a1 PE=1 SV=1	SLC30A1	12	0.0764138	3.6891e-18	-0.0462426	0.309538	1	0.339514	FALSE	FALSE	FALSE
Q96DY5	>sp|Q96DY5|RN112_MOUSE RING finger protein 112 OS=Mus musculus OX=10090 GN=Rnf112 PE=1 SV=1	RNF112	14	-0.847644	-0.953687	-0.0547513	8.50839e-10	5.11009e-19	0.550247	TRUE	TRUE	FALSE
Q8BJH1	>sp|Q8BJH1|ZC21A_MOUSE Zinc finger C2HC domain-containing protein 1A OS=Mus musculus OX=10090 GN=Zc2hc1a PE=1 SV=1	ZC2HC1A	14	3.69213e-17	0.460164	0.35447	1	0.00101788	0.000261412	FALSE	TRUE	TRUE
O54774	>sp|O54774|AP3D1_MOUSE AP-3 complex subunit delta-1 OS=Mus musculus OX=10090 GN=Ap3d1 PE=1 SV=1	AP3D1	62	0.0798295	0.0231815	-0.0146362	0.171579	0.430805	0.767313	FALSE	FALSE	FALSE
E9PY43	>tr|E9PY43|E9PY43_MOUSE Glutamate rich 1 OS=Mus musculus OX=10090 GN=Erich1 PE=1 SV=1	ERICH1	1	0	NA	NA	1	NA	NA	FALSE	NA	NA
Q9D906	>sp|Q9D906|ATG7_MOUSE Ubiquitin-like modifier-activating enzyme ATG7 OS=Mus musculus OX=10090 GN=Atg7 PE=1 SV=1	ATG7	27	0.0849546	0.110303	0	0.0296378	0.00424727	1	FALSE	TRUE	FALSE
D3YWX2	>tr|D3YWX2|D3YWX2_MOUSE YLP motif containing 1 OS=Mus musculus OX=10090 GN=Ylpm1 PE=1 SV=2	YLPM1	13	-1.99528e-18	-0.461923	-0.454975	1	6.72048e-05	1.2944e-10	FALSE	TRUE	TRUE
P14733	>sp|P14733|LMNB1_MOUSE Lamin-B1 OS=Mus musculus OX=10090 GN=Lmnb1 PE=1 SV=3	LMNB1	52	0.294657	-0.404167	-0.719729	1.78103e-05	3.71426e-08	1.12099e-27	TRUE	TRUE	TRUE
Q71LX4	>sp|Q71LX4|TLN2_MOUSE Talin-2 OS=Mus musculus OX=10090 GN=Tln2 PE=1 SV=3	TLN2	107	0.0384823	0.206067	0.153472	0.262586	6.60388e-09	1.97134e-05	FALSE	TRUE	TRUE
Q5SUC9	>sp|Q5SUC9|SCO1_MOUSE Protein SCO1 homolog, mitochondrial OS=Mus musculus OX=10090 GN=Sco1 PE=1 SV=1	SCO1	8	0	-7.09494e-15	-2.7988e-15	1	1	1	FALSE	FALSE	FALSE
Q9Z2W8	>sp|Q9Z2W8|GRIA4_MOUSE Glutamate receptor 4 OS=Mus musculus OX=10090 GN=Gria4 PE=1 SV=2	GRIA4	12	-0.0566343	0.0746159	0.221935	0.587506	0.199717	0.000214045	FALSE	FALSE	TRUE
O55003	>sp|O55003|BNIP3_MOUSE BCL2/adenovirus E1B 19 kDa protein-interacting protein 3 OS=Mus musculus OX=10090 GN=Bnip3 PE=1 SV=1	BNIP3	4	-0.444594	-0.220467	0.15964	0.000628657	0.0527083	0.10684	TRUE	FALSE	FALSE
O35071	>sp|O35071|KIF1C_MOUSE Kinesin-like protein KIF1C OS=Mus musculus OX=10090 GN=Kif1c PE=1 SV=2	KIF1C	2	-0.135349	0	0.184185	0.181066	1	0.0625282	FALSE	FALSE	FALSE
Q80TR1	>sp|Q80TR1|AGRL1_MOUSE Adhesion G protein-coupled receptor L1 OS=Mus musculus OX=10090 GN=Adgrl1 PE=1 SV=2	ADGRL1	36	0.207717	0.338057	0.0359834	0.0278087	5.56735e-07	0.677292	FALSE	TRUE	FALSE
Q91Z67	>sp|Q91Z67|SRGP2_MOUSE SLIT-ROBO Rho GTPase-activating protein 2 OS=Mus musculus OX=10090 GN=Srgap2 PE=1 SV=2	SRGAP2	41	-0.0167448	0.428454	0.492092	0.957602	6.49524e-22	1.28077e-33	FALSE	TRUE	TRUE
Q61771	>sp|Q61771|KIF3B_MOUSE Kinesin-like protein KIF3B OS=Mus musculus OX=10090 GN=Kif3b PE=1 SV=1	KIF3B	26	3.9185e-18	0.0585917	4.98715e-16	1	0.194632	1	FALSE	FALSE	FALSE
Q9CQ80	>sp|Q9CQ80|VPS25_MOUSE Vacuolar protein-sorting-associated protein 25 OS=Mus musculus OX=10090 GN=Vps25 PE=1 SV=1	VPS25	11	0.240653	0.105625	-0.0245465	0.0578502	0.315802	0.922932	FALSE	FALSE	FALSE
O35551	>sp|O35551|RABE1_MOUSE Rab GTPase-binding effector protein 1 OS=Mus musculus OX=10090 GN=Rabep1 PE=1 SV=2	RABEP1	35	0.109212	0.252084	0.112328	0.101468	4.57786e-19	0.0770699	FALSE	TRUE	FALSE
A0A087WS16;E9PWQ3;J3QQ16	>tr|A0A087WS16|A0A087WS16_MOUSE Collagen, type VI, alpha 3 OS=Mus musculus OX=10090 GN=Col6a3 PE=1 SV=1;>tr|E9PWQ3|E9PWQ3_MOUSE Collagen, type VI, alpha 3 OS=Mus musculus OX=10090 GN=Col6a3 PE=1 SV=2;>tr|J3QQ16|J3QQ16_MOUSE Collagen, type VI, alpha 3 OS=Mus musculus OX=10090 GN=Col6a3 PE=1 SV=1	COL6A3;COL6A3;COL6A3	63	0.253133	-0.953856	-1.5113	0.584417	0.0479732	0.00168451	FALSE	FALSE	TRUE
Q8BFU3	>sp|Q8BFU3|RN214_MOUSE RING finger protein 214 OS=Mus musculus OX=10090 GN=Rnf214 PE=1 SV=1	RNF214	22	0.132152	0.157263	7.7308e-16	0.108272	0.0396168	1	FALSE	FALSE	FALSE
Q05BC3	>sp|Q05BC3|EMAL1_MOUSE Echinoderm microtubule-associated protein-like 1 OS=Mus musculus OX=10090 GN=Eml1 PE=1 SV=1	EML1	20	-1.72345e-17	0.610195	0.630898	1	7.746e-08	2.19701e-16	FALSE	TRUE	TRUE
O35066	>sp|O35066|KIF3C_MOUSE Kinesin-like protein KIF3C OS=Mus musculus OX=10090 GN=Kif3c PE=1 SV=3	KIF3C	12	-0.454331	0.0354212	0.500005	2.58539e-08	0.616576	1.10104e-12	TRUE	FALSE	TRUE
Q8BG40	>sp|Q8BG40|KTNB1_MOUSE Katanin p80 WD40 repeat-containing subunit B1 OS=Mus musculus OX=10090 GN=Katnb1 PE=1 SV=1	KATNB1	19	0.193695	0.290652	0.0741174	5.54513e-08	9.81949e-15	0.0243456	TRUE	TRUE	FALSE
Q8BTM8	>sp|Q8BTM8|FLNA_MOUSE Filamin-A OS=Mus musculus OX=10090 GN=Flna PE=1 SV=5	FLNA	77	0.310108	-0.406813	-0.830093	0.130985	0.0632228	4.01818e-05	FALSE	FALSE	TRUE
Q9CWJ9	>sp|Q9CWJ9|PUR9_MOUSE Bifunctional purine biosynthesis protein ATIC OS=Mus musculus OX=10090 GN=Atic PE=1 SV=2	ATIC	31	0.201953	0.182715	0	7.81384e-08	5.30943e-11	1	TRUE	TRUE	FALSE
D3Z286	>tr|D3Z286|D3Z286_MOUSE Transmembrane protein with metallophosphoesterase domain OS=Mus musculus OX=10090 GN=Tmppe PE=1 SV=2	TMPPE	6	-0.136252	-0.116757	0.00837348	0.0955522	0.0986795	1	FALSE	FALSE	FALSE
Q8BKT7	>sp|Q8BKT7|THOC5_MOUSE THO complex subunit 5 homolog OS=Mus musculus OX=10090 GN=Thoc5 PE=1 SV=2	THOC5	12	4.54299e-17	-0.764458	-0.911662	1	7.73846e-19	4.61503e-25	FALSE	TRUE	TRUE
Q9JJ89	>sp|Q9JJ89|CCD86_MOUSE Coiled-coil domain-containing protein 86 OS=Mus musculus OX=10090 GN=Ccdc86 PE=1 SV=2	CCDC86	1	0	-0.515402	-0.427913	1	0.0426116	0.137959	FALSE	FALSE	FALSE
Q8BHN3	>sp|Q8BHN3|GANAB_MOUSE Neutral alpha-glucosidase AB OS=Mus musculus OX=10090 GN=Ganab PE=1 SV=1	GANAB	50	-0.115427	-0.2804	-0.161704	0.00248851	3.13097e-13	0.000131435	TRUE	TRUE	TRUE
Q8VE70	>sp|Q8VE70|PDC10_MOUSE Programmed cell death protein 10 OS=Mus musculus OX=10090 GN=Pdcd10 PE=1 SV=1	PDCD10	10	0.168968	0.20732	1.0685e-15	0.129405	0.0891365	1	FALSE	FALSE	FALSE
P70663	>sp|P70663|SPRL1_MOUSE SPARC-like protein 1 OS=Mus musculus OX=10090 GN=Sparcl1 PE=1 SV=3	SPARCL1	13	0.118717	0.0893094	-1.62239e-16	0.38837	0.408646	1	FALSE	FALSE	FALSE
Q9EQH3	>sp|Q9EQH3|VPS35_MOUSE Vacuolar protein sorting-associated protein 35 OS=Mus musculus OX=10090 GN=Vps35 PE=1 SV=1	VPS35	43	0.145252	0	-0.182978	0.0102988	1	0.000544106	FALSE	FALSE	TRUE
Q924T7	>sp|Q924T7|RNF31_MOUSE E3 ubiquitin-protein ligase RNF31 OS=Mus musculus OX=10090 GN=Rnf31 PE=1 SV=2	RNF31	13	0.199642	-1.39302e-16	-0.222365	0.0021837	1	0.000105565	TRUE	FALSE	TRUE
O54988	>sp|O54988|SLK_MOUSE STE20-like serine/threonine-protein kinase OS=Mus musculus OX=10090 GN=Slk PE=1 SV=2	SLK	44	0.0258959	0.11312	0.0428913	0.720685	0.0720079	0.474164	FALSE	FALSE	FALSE
Q6NZL0	>sp|Q6NZL0|SOGA3_MOUSE Protein SOGA3 OS=Mus musculus OX=10090 GN=Soga3 PE=1 SV=2	SOGA3	42	-0.0326378	0.235545	0.28762	0.37051	4.29334e-17	4.21721e-13	FALSE	TRUE	TRUE
Q8VIJ6	>sp|Q8VIJ6|SFPQ_MOUSE Splicing factor, proline- and glutamine-rich OS=Mus musculus OX=10090 GN=Sfpq PE=1 SV=1	SFPQ	47	-4.90837e-16	-0.765967	-0.707285	1	2.91303e-23	1.03428e-14	FALSE	TRUE	TRUE
Q8R326	>sp|Q8R326|PSPC1_MOUSE Paraspeckle component 1 OS=Mus musculus OX=10090 GN=Pspc1 PE=1 SV=1	PSPC1	21	4.63314e-15	-0.562308	-0.580574	1	3.06392e-08	1.45064e-08	FALSE	TRUE	TRUE
Q61136	>sp|Q61136|PRP4B_MOUSE Serine/threonine-protein kinase PRP4 homolog OS=Mus musculus OX=10090 GN=Prpf4b PE=1 SV=3	PRPF4B	15	-4.02497e-17	-0.61012	-0.543674	1	1.76345e-11	2.09919e-07	FALSE	TRUE	TRUE
Q5SSZ5	>sp|Q5SSZ5|TENS3_MOUSE Tensin-3 OS=Mus musculus OX=10090 GN=Tns3 PE=1 SV=1	TNS3	10	-0.15305	6.12338e-16	0.172374	0.0223379	1	0.0129346	FALSE	FALSE	FALSE
Q8VC31	>sp|Q8VC31|CCDC9_MOUSE Coiled-coil domain-containing protein 9 OS=Mus musculus OX=10090 GN=Ccdc9 PE=1 SV=1	CCDC9	2	0.0967506	1.54141e-18	-1.91354e-17	0.643521	1	1	FALSE	FALSE	FALSE
D3YZP9	>sp|D3YZP9|CCDC6_MOUSE Coiled-coil domain-containing protein 6 OS=Mus musculus OX=10090 GN=Ccdc6 PE=1 SV=1	CCDC6	20	0.201449	0.174229	0	0.00540349	4.83242e-05	1	TRUE	TRUE	FALSE
Q924Z6	>sp|Q924Z6|XPO6_MOUSE Exportin-6 OS=Mus musculus OX=10090 GN=Xpo6 PE=1 SV=2	XPO6	10	-3.75754e-15	-0.111298	-0.0197696	1	0.111946	0.831523	FALSE	FALSE	FALSE
Q3U1Y4	>sp|Q3U1Y4|DEN4B_MOUSE DENN domain-containing protein 4B OS=Mus musculus OX=10090 GN=Dennd4b PE=1 SV=2	DENND4B	24	0.170188	0.178307	0	0.000169153	1.58889e-05	1	TRUE	TRUE	FALSE
Q91YP2	>sp|Q91YP2|NEUL_MOUSE Neurolysin, mitochondrial OS=Mus musculus OX=10090 GN=Nln PE=1 SV=1	NLN	24	0.036443	-0.141033	-0.200092	0.40073	4.57854e-06	3.51219e-06	FALSE	TRUE	TRUE
Q9JKC7	>sp|Q9JKC7|AP4M1_MOUSE AP-4 complex subunit mu-1 OS=Mus musculus OX=10090 GN=Ap4m1 PE=1 SV=1	AP4M1	7	-1.26573e-15	-0.07395	-1.5259e-17	1	0.364426	1	FALSE	FALSE	FALSE
P58044	>sp|P58044|IDI1_MOUSE Isopentenyl-diphosphate Delta-isomerase 1 OS=Mus musculus OX=10090 GN=Idi1 PE=1 SV=1	IDI1	9	-9.40686e-17	0.157245	0.227171	1	0.123038	0.013996	FALSE	FALSE	FALSE
Q9QXG4	>sp|Q9QXG4|ACSA_MOUSE Acetyl-coenzyme A synthetase, cytoplasmic OS=Mus musculus OX=10090 GN=Acss2 PE=1 SV=2	ACSS2	12	-0.288666	2.48781e-16	0.342957	1.44964e-05	1	3.90383e-07	TRUE	FALSE	TRUE
Q9D853	>sp|Q9D853|EFMT2_MOUSE EEF1A lysine methyltransferase 2 OS=Mus musculus OX=10090 GN=Eef1akmt2 PE=1 SV=1	EEF1AKMT2	7	0.0867065	-8.83986e-16	-0.178199	0.286534	1	0.0289889	FALSE	FALSE	FALSE
D4AFX7	>tr|D4AFX7|D4AFX7_MOUSE DnaJ heat shock protein family (Hsp40) member C13 OS=Mus musculus OX=10090 GN=Dnajc13 PE=1 SV=1	DNAJC13	66	0.178611	0.201913	0	3.24969e-06	2.65886e-15	1	TRUE	TRUE	FALSE
Q99J85	>sp|Q99J85|NPTXR_MOUSE Neuronal pentraxin receptor OS=Mus musculus OX=10090 GN=Nptxr PE=1 SV=1	NPTXR	14	-0.51711	-0.160677	0.300234	2.23648e-05	0.102632	0.000290958	TRUE	FALSE	TRUE
Q3UUQ7	>sp|Q3UUQ7|PGAP1_MOUSE GPI inositol-deacylase OS=Mus musculus OX=10090 GN=Pgap1 PE=1 SV=3	PGAP1	17	-0.0529537	0	0.0460082	0.827768	1	0.56248	FALSE	FALSE	FALSE
P62908	>sp|P62908|RS3_MOUSE Small ribosomal subunit protein uS3 OS=Mus musculus OX=10090 GN=Rps3 PE=1 SV=1	RPS3	24	-0.297478	-0.33519	0	0.00565046	1.34565e-07	1	TRUE	TRUE	FALSE
Q9D0R2	>sp|Q9D0R2|SYTC_MOUSE Threonine--tRNA ligase 1, cytoplasmic OS=Mus musculus OX=10090 GN=Tars1 PE=1 SV=2	TARS1	23	0	0.0928063	0.0959238	1	0.0133556	0.00777966	FALSE	FALSE	FALSE
Q6IEE6	>sp|Q6IEE6|T132E_MOUSE Transmembrane protein 132E OS=Mus musculus OX=10090 GN=Tmem132e PE=1 SV=2	TMEM132E	18	0.0525004	-0.866786	-1.00884	0.696147	1.93926e-16	9.41014e-28	FALSE	TRUE	TRUE
A0A338P6L0;Q0VB45;Q8C4T8	>tr|A0A338P6L0|A0A338P6L0_MOUSE G protein-activated inward rectifier potassium channel 2 OS=Mus musculus OX=10090 GN=Kcnj6 PE=1 SV=1;>tr|Q0VB45|Q0VB45_MOUSE G protein-activated inward rectifier potassium channel 2 OS=Mus musculus OX=10090 GN=Kcnj6 PE=1 SV=1;>tr|Q8C4T8|Q8C4T8_MOUSE G protein-activated inward rectifier potassium channel 2 OS=Mus musculus OX=10090 GN=Kcnj6 PE=1 SV=1	KCNJ6;KCNJ6;KCNJ6	2	-0.351388	-0.218845	0.103525	0.000454069	0.0311138	0.158537	TRUE	FALSE	FALSE
A2A5R2	>sp|A2A5R2|BIG2_MOUSE Brefeldin A-inhibited guanine nucleotide-exchange protein 2 OS=Mus musculus OX=10090 GN=Arfgef2 PE=1 SV=1	ARFGEF2	55	0.0947078	0.193446	0.0779696	0.0087702	7.67713e-17	0.00113602	FALSE	TRUE	FALSE
O55106	>sp|O55106|STRN_MOUSE Striatin OS=Mus musculus OX=10090 GN=Strn PE=1 SV=2	STRN	30	2.71677e-17	1.1019e-14	0.0189374	1	1	0.542633	FALSE	FALSE	FALSE
P58404	>sp|P58404|STRN4_MOUSE Striatin-4 OS=Mus musculus OX=10090 GN=Strn4 PE=1 SV=2	STRN4	19	0.000790399	-1.84831e-16	-0.0692946	1	1	0.0912754	FALSE	FALSE	FALSE
Q80WM4	>sp|Q80WM4|HPLN4_MOUSE Hyaluronan and proteoglycan link protein 4 OS=Mus musculus OX=10090 GN=Hapln4 PE=2 SV=2	HAPLN4	17	-0.374259	0.642337	1.01909	3.23828e-10	2.06211e-21	2.12061e-31	TRUE	TRUE	TRUE
Q9R0E2	>sp|Q9R0E2|PLOD1_MOUSE Procollagen-lysine,2-oxoglutarate 5-dioxygenase 1 OS=Mus musculus OX=10090 GN=Plod1 PE=1 SV=1	PLOD1	1	-0.256652	0	0.462446	0.289616	1	0.00635043	FALSE	FALSE	TRUE
Q8K1X1	>sp|Q8K1X1|WDR11_MOUSE WD repeat-containing protein 11 OS=Mus musculus OX=10090 GN=Wdr11 PE=1 SV=1	WDR11	24	-0.0986438	-0.0171211	0.0238881	0.0216511	0.670146	0.507094	FALSE	FALSE	FALSE
Q9CWF6	>sp|Q9CWF6|BBS2_MOUSE Bardet-Biedl syndrome 2 protein homolog OS=Mus musculus OX=10090 GN=Bbs2 PE=1 SV=1	BBS2	3	0.138647	0.242887	1.2242e-17	0.363552	0.0535365	1	FALSE	FALSE	FALSE
Q5SWZ5	>tr|Q5SWZ5|Q5SWZ5_MOUSE Myosin phosphatase Rho interacting protein OS=Mus musculus OX=10090 GN=Mprip PE=1 SV=1	MPRIP	35	0.070079	0.364186	0.231103	0.477311	7.47734e-08	0.00219052	FALSE	TRUE	TRUE
Q925I8	>tr|Q925I8|Q925I8_MOUSE OL-protocadherin isoform OS=Mus musculus OX=10090 GN=Pcdh10 PE=1 SV=1	PCDH10	20	0.372555	0.817958	0.446057	6.80866e-08	2.63216e-18	1.52456e-07	TRUE	TRUE	TRUE
Q8BR92	>sp|Q8BR92|PALM2_MOUSE Paralemmin-2 OS=Mus musculus OX=10090 GN=Palm2 PE=1 SV=1	PALM2	27	-1.54681e-15	-0.155615	-0.125082	1	0.0119306	0.00593912	FALSE	FALSE	TRUE
Q80V03	>sp|Q80V03|ADCK5_MOUSE Uncharacterized aarF domain-containing protein kinase 5 OS=Mus musculus OX=10090 GN=Adck5 PE=2 SV=2	ADCK5	6	-0.0956998	-0.188112	-0.0925469	0.396216	0.0184253	0.168049	FALSE	FALSE	FALSE
Q9EQ20	>sp|Q9EQ20|MMSA_MOUSE Methylmalonate-semialdehyde dehydrogenase [acylating], mitochondrial OS=Mus musculus OX=10090 GN=Aldh6a1 PE=1 SV=1	ALDH6A1	37	0	-0.163292	-0.210245	1	0.00384681	2.02073e-08	FALSE	TRUE	TRUE
Q91X97	>sp|Q91X97|NCALD_MOUSE Neurocalcin-delta OS=Mus musculus OX=10090 GN=Ncald PE=1 SV=4	NCALD	10	-0.283343	-0.545689	-0.268953	0.0141221	0.00026772	0.0163327	FALSE	TRUE	FALSE
P03995	>sp|P03995|GFAP_MOUSE Glial fibrillary acidic protein OS=Mus musculus OX=10090 GN=Gfap PE=1 SV=4	GFAP	64	-0.216529	0	0.0681576	0.14356	1	0.616543	FALSE	FALSE	FALSE
O08638	>sp|O08638|MYH11_MOUSE Myosin-11 OS=Mus musculus OX=10090 GN=Myh11 PE=1 SV=1	MYH11	91	0.718716	-0.241176	-1.18943	0.0148383	0.422006	3.03329e-06	FALSE	FALSE	TRUE
Q8C6M1	>sp|Q8C6M1|UBP20_MOUSE Ubiquitin carboxyl-terminal hydrolase 20 OS=Mus musculus OX=10090 GN=Usp20 PE=1 SV=1	USP20	11	-0.13894	0.171949	0.331571	0.0379404	0.00160133	4.85459e-10	FALSE	TRUE	TRUE
Q9JI59	>sp|Q9JI59|JAM2_MOUSE Junctional adhesion molecule B OS=Mus musculus OX=10090 GN=Jam2 PE=1 SV=1	JAM2	5	-1.73181e-17	0	8.94345e-17	1	1	1	FALSE	FALSE	FALSE
P05063	>sp|P05063|ALDOC_MOUSE Fructose-bisphosphate aldolase C OS=Mus musculus OX=10090 GN=Aldoc PE=1 SV=4	ALDOC	42	-2.87012e-17	0	0	1	1	1	FALSE	FALSE	FALSE
Q9EPE9	>sp|Q9EPE9|AT131_MOUSE Endoplasmic reticulum transmembrane helix translocase OS=Mus musculus OX=10090 GN=Atp13a1 PE=1 SV=2	ATP13A1	28	-0.0796022	-0.0435436	0	0.019429	0.283614	1	FALSE	FALSE	FALSE
Q3TLI0	>sp|Q3TLI0|TPC10_MOUSE Trafficking protein particle complex subunit 10 OS=Mus musculus OX=10090 GN=Trappc10 PE=1 SV=3	TRAPPC10	25	0.0849689	0.0898328	3.82003e-17	0.114541	0.0217708	1	FALSE	FALSE	FALSE
E0CYH4	>tr|E0CYH4|E0CYH4_MOUSE WD repeat domain 26 (Fragment) OS=Mus musculus OX=10090 GN=Wdr26 PE=1 SV=1	WDR26	1	0	NA	NA	1	NA	NA	FALSE	NA	NA
Q6RHR9	>sp|Q6RHR9|MAGI1_MOUSE Membrane-associated guanylate kinase, WW and PDZ domain-containing protein 1 OS=Mus musculus OX=10090 GN=Magi1 PE=1 SV=1	MAGI1	28	0.37459	-8.98674e-17	-0.440419	3.9589e-08	1	7.40817e-19	TRUE	FALSE	TRUE
O88738	>sp|O88738|BIRC6_MOUSE Baculoviral IAP repeat-containing protein 6 OS=Mus musculus OX=10090 GN=Birc6 PE=1 SV=2	BIRC6	59	-0.0435248	0.0960344	0.154424	0.104669	2.32565e-05	9.83079e-06	FALSE	FALSE	TRUE
P60755	>sp|P60755|MDGA2_MOUSE MAM domain-containing glycosylphosphatidylinositol anchor protein 2 OS=Mus musculus OX=10090 GN=Mdga2 PE=1 SV=1	MDGA2	11	0.571116	0.624037	3.83215e-17	1.56154e-10	1.23312e-14	1	TRUE	TRUE	FALSE
Q60751	>sp|Q60751|IGF1R_MOUSE Insulin-like growth factor 1 receptor OS=Mus musculus OX=10090 GN=Igf1r PE=1 SV=3	IGF1R	11	-0.442669	-0.261051	0.151138	7.59484e-07	0.00437871	0.011091	TRUE	TRUE	FALSE
Q0PMG2	>sp|Q0PMG2|MDGA1_MOUSE MAM domain-containing glycosylphosphatidylinositol anchor protein 1 OS=Mus musculus OX=10090 GN=Mdga1 PE=2 SV=3	MDGA1	21	0	0.631315	0.601328	1	1.23226e-11	1.09731e-24	FALSE	TRUE	TRUE
Q3TLH4	>sp|Q3TLH4|PRC2C_MOUSE Protein PRRC2C OS=Mus musculus OX=10090 GN=Prrc2c PE=1 SV=3	PRRC2C	48	-0.0417432	-0.21614	-0.11904	0.735328	0.00307337	0.0121217	FALSE	TRUE	FALSE
Q7TSC1	>sp|Q7TSC1|PRC2A_MOUSE Protein PRRC2A OS=Mus musculus OX=10090 GN=Prrc2a PE=1 SV=1	PRRC2A	36	-2.55791e-17	-0.102755	-0.100264	1	0.103377	0.0399639	FALSE	FALSE	FALSE
Q5U4C1	>sp|Q5U4C1|GASP1_MOUSE G-protein coupled receptor-associated sorting protein 1 OS=Mus musculus OX=10090 GN=Gprasp1 PE=1 SV=1	GPRASP1	18	0.209622	0.0920943	-0.104644	0.000161827	0.0512597	0.0441643	TRUE	FALSE	FALSE
P70261	>sp|P70261|PALD_MOUSE Paladin OS=Mus musculus OX=10090 GN=Pald1 PE=1 SV=1	PALD1	13	-0.655107	-0.518353	0.118552	5.19187e-11	4.8372e-15	0.00930906	TRUE	TRUE	TRUE
Q8BH24	>sp|Q8BH24|TM9S4_MOUSE Transmembrane 9 superfamily member 4 OS=Mus musculus OX=10090 GN=Tm9sf4 PE=1 SV=1	TM9SF4	10	-0.186224	-0.312743	-0.0774717	0.0352459	4.46881e-05	0.133208	FALSE	TRUE	FALSE
Q8VHI3	>sp|Q8VHI3|OFUT2_MOUSE GDP-fucose protein O-fucosyltransferase 2 OS=Mus musculus OX=10090 GN=Pofut2 PE=1 SV=1	POFUT2	8	0	-1.34588e-16	0	1	1	1	FALSE	FALSE	FALSE
Q05512	>sp|Q05512|MARK2_MOUSE Serine/threonine-protein kinase MARK2 OS=Mus musculus OX=10090 GN=Mark2 PE=1 SV=3	MARK2	41	-4.56675e-17	4.79194e-17	0.024413	1	1	0.434107	FALSE	FALSE	FALSE
Q8CIP4	>sp|Q8CIP4|MARK4_MOUSE MAP/microtubule affinity-regulating kinase 4 OS=Mus musculus OX=10090 GN=Mark4 PE=1 SV=1	MARK4	20	-3.00868e-17	0.337005	0.412403	1	2.93599e-09	4.94389e-16	FALSE	TRUE	TRUE
Q8R409	>sp|Q8R409|HEXI1_MOUSE Protein HEXIM1 OS=Mus musculus OX=10090 GN=Hexim1 PE=1 SV=1	HEXIM1	5	0	-0.537565	-0.597397	1	0.000230956	0.000246171	FALSE	TRUE	TRUE
Q6NVG1	>sp|Q6NVG1|LPCT4_MOUSE Lysophospholipid acyltransferase LPCAT4 OS=Mus musculus OX=10090 GN=Lpcat4 PE=1 SV=1	LPCAT4	9	0.0973558	-0.0634816	-0.223767	0.169145	0.422006	0.00374449	FALSE	FALSE	TRUE
Q9QXZ0	>sp|Q9QXZ0|MACF1_MOUSE Microtubule-actin cross-linking factor 1, isoforms 1/2/3/4 OS=Mus musculus OX=10090 GN=Macf1 PE=1 SV=2	MACF1	263	0.0136907	0.112948	0.0254731	1	0.00914938	0.71881	FALSE	TRUE	FALSE
Q811S7	>sp|Q811S7|UBIP1_MOUSE Upstream-binding protein 1 OS=Mus musculus OX=10090 GN=Ubp1 PE=1 SV=1	UBP1	11	0.0119691	-0.160586	-0.223979	1	0.00775923	5.23589e-05	FALSE	TRUE	TRUE
Q01730	>sp|Q01730|RSU1_MOUSE Ras suppressor protein 1 OS=Mus musculus OX=10090 GN=Rsu1 PE=1 SV=3	RSU1	12	0.123931	0.21592	0.0191236	0.156681	0.0191562	0.772749	FALSE	FALSE	FALSE
E9PV24	>sp|E9PV24|FIBA_MOUSE Fibrinogen alpha chain OS=Mus musculus OX=10090 GN=Fga PE=1 SV=1	FGA	23	-0.195304	-0.637127	-1.92006e-17	0.701255	0.174098	1	FALSE	FALSE	FALSE
Q80YR9	>sp|Q80YR9|R12BA_MOUSE RNA-binding protein 12B-A OS=Mus musculus OX=10090 GN=Rbm12b1 PE=1 SV=2	RBM12B1	6	0.048189	-0.680485	-0.804221	0.791667	1.23251e-07	2.42243e-16	FALSE	TRUE	TRUE
Q9CPW0	>sp|Q9CPW0|CNTP2_MOUSE Contactin-associated protein-like 2 OS=Mus musculus OX=10090 GN=Cntnap2 PE=1 SV=2	CNTNAP2	35	-1.59552e-15	0.78687	0.844445	1	4.15497e-85	3.22349e-85	FALSE	TRUE	TRUE
P46460	>sp|P46460|NSF_MOUSE Vesicle-fusing ATPase OS=Mus musculus OX=10090 GN=Nsf PE=1 SV=2	NSF	94	0	-0.00342924	-0.123072	1	1	0.0032243	FALSE	FALSE	TRUE
D3YUZ8	>tr|D3YUZ8|D3YUZ8_MOUSE Discs large MAGUK scaffold protein 2 OS=Mus musculus OX=10090 GN=Dlg2 PE=1 SV=1	DLG2	3	-0.494536	0.319665	1.01799	0.0104472	0.0245254	8.10694e-10	FALSE	FALSE	TRUE
P09411	>sp|P09411|PGK1_MOUSE Phosphoglycerate kinase 1 OS=Mus musculus OX=10090 GN=Pgk1 PE=1 SV=4	PGK1	52	-6.68631e-15	0.0761179	0.125435	1	0.285215	0.0152807	FALSE	FALSE	FALSE
Q7TPV4	>sp|Q7TPV4|MBB1A_MOUSE Myb-binding protein 1A OS=Mus musculus OX=10090 GN=Mybbp1a PE=1 SV=2	MYBBP1A	36	-0.0206844	-0.766901	-0.665215	1	5.85269e-22	4.3663e-14	FALSE	TRUE	TRUE
Q99JY9	>sp|Q99JY9|ARP3_MOUSE Actin-related protein 3 OS=Mus musculus OX=10090 GN=Actr3 PE=1 SV=3	ACTR3	34	0.138995	0	-0.152557	0.066773	1	1.84792e-05	FALSE	FALSE	TRUE
Q641P0	>sp|Q641P0|ARP3B_MOUSE Actin-related protein 3B OS=Mus musculus OX=10090 GN=Actr3b PE=1 SV=1	ACTR3B	23	0.175298	0.540724	0.330557	0.0632227	7.27297e-12	1.40298e-06	FALSE	TRUE	TRUE
Q921K2	>tr|Q921K2|Q921K2_MOUSE Poly [ADP-ribose] polymerase OS=Mus musculus OX=10090 GN=Parp1 PE=1 SV=1	PARP1	8	-0.209162	-0.514346	-0.249109	0.0674381	5.69361e-06	0.00559517	FALSE	TRUE	TRUE
Q9R061	>sp|Q9R061|NUBP2_MOUSE Cytosolic Fe-S cluster assembly factor NUBP2 OS=Mus musculus OX=10090 GN=Nubp2 PE=1 SV=1	NUBP2	7	-0.144492	1.53209e-15	0.216043	0.0684788	1	0.00676297	FALSE	FALSE	TRUE
Q91YX5	>sp|Q91YX5|LGAT1_MOUSE Acyl-CoA:lysophosphatidylglycerol acyltransferase 1 OS=Mus musculus OX=10090 GN=Lpgat1 PE=1 SV=1	LPGAT1	14	0.143965	0.431903	0.251775	0.014247	2.94823e-07	4.90216e-06	FALSE	TRUE	TRUE
Q9D1P4	>sp|Q9D1P4|CHRD1_MOUSE Cysteine and histidine-rich domain-containing protein 1 OS=Mus musculus OX=10090 GN=Chordc1 PE=1 SV=1	CHORDC1	13	0	0.15223	0.095527	1	0.0401324	0.237893	FALSE	FALSE	FALSE
Q80UP3	>sp|Q80UP3|DGKZ_MOUSE Diacylglycerol kinase zeta OS=Mus musculus OX=10090 GN=Dgkz PE=1 SV=2	DGKZ	19	0.303317	0.830337	0.479001	0.0346926	7.60923e-18	1.28644e-08	FALSE	TRUE	TRUE
Q80TJ1	>sp|Q80TJ1|CAPS1_MOUSE Calcium-dependent secretion activator 1 OS=Mus musculus OX=10090 GN=Cadps PE=1 SV=3	CADPS	82	-0.194617	0.109097	0.304638	7.07057e-07	0.00161433	1.08347e-24	TRUE	TRUE	TRUE
Q9D844	>sp|Q9D844|DNJC4_MOUSE DnaJ homolog subfamily C member 4 OS=Mus musculus OX=10090 GN=Dnajc4 PE=2 SV=2	DNAJC4	1	-0.450412	NA	NA	0.104252	NA	NA	FALSE	NA	NA
A0A286YDY4	>tr|A0A286YDY4|A0A286YDY4_MOUSE Erythrocyte membrane protein band 4.1 like 3 (Fragment) OS=Mus musculus OX=10090 GN=Epb41l3 PE=1 SV=1	EPB41L3	5	0.00898033	0.884493	0.762987	1	6.57153e-16	1.64143e-10	FALSE	TRUE	TRUE
Q8BIK4	>sp|Q8BIK4|DOCK9_MOUSE Dedicator of cytokinesis protein 9 OS=Mus musculus OX=10090 GN=Dock9 PE=1 SV=2	DOCK9	60	0	0.420408	0.425466	1	4.03626e-30	1.93969e-47	FALSE	TRUE	TRUE
Q8CHG3	>sp|Q8CHG3|GCC2_MOUSE GRIP and coiled-coil domain-containing protein 2 OS=Mus musculus OX=10090 GN=Gcc2 PE=1 SV=3	GCC2	26	0.0882777	0.154474	1.93237e-16	0.29429	0.0210639	1	FALSE	FALSE	FALSE
Q91WK0	>sp|Q91WK0|LRRF2_MOUSE Leucine-rich repeat flightless-interacting protein 2 OS=Mus musculus OX=10090 GN=Lrrfip2 PE=1 SV=1	LRRFIP2	7	0.200867	0.352143	0.143077	0.00746446	0.00056318	0.0179094	TRUE	TRUE	FALSE
E9Q634	>sp|E9Q634|MYO1E_MOUSE Unconventional myosin-Ie OS=Mus musculus OX=10090 GN=Myo1e PE=1 SV=1	MYO1E	7	-6.40291e-15	0.5523	0.579275	1	3.80957e-09	7.88095e-12	FALSE	TRUE	TRUE
Q60597	>sp|Q60597|ODO1_MOUSE 2-oxoglutarate dehydrogenase complex component E1 OS=Mus musculus OX=10090 GN=Ogdh PE=1 SV=3	OGDH	74	-1.79178e-16	0.0584659	0.0438035	1	0.0222981	0.10303	FALSE	FALSE	FALSE
Q7TT37	>sp|Q7TT37|ELP1_MOUSE Elongator complex protein 1 OS=Mus musculus OX=10090 GN=Elp1 PE=1 SV=2	ELP1	34	-0.0954877	-0.485356	-0.368427	0.0677593	1.39092e-28	3.07751e-23	FALSE	TRUE	TRUE
Q99JB2	>sp|Q99JB2|STML2_MOUSE Stomatin-like protein 2, mitochondrial OS=Mus musculus OX=10090 GN=Stoml2 PE=1 SV=1	STOML2	16	0	-0.00530651	-0.112093	1	1	0.0908874	FALSE	FALSE	FALSE
Q9DCD2	>sp|Q9DCD2|SYF1_MOUSE Pre-mRNA-splicing factor SYF1 OS=Mus musculus OX=10090 GN=Xab2 PE=1 SV=1	XAB2	9	0.0686894	-0.639126	-0.750986	0.42544	2.26657e-17	7.19341e-17	FALSE	TRUE	TRUE
P60487	>sp|P60487|PLPP_MOUSE Chronophin OS=Mus musculus OX=10090 GN=Pdxp PE=1 SV=1	PDXP	17	0.223756	0	-0.252736	1.15675e-05	1	2.08772e-10	TRUE	FALSE	TRUE
Q9CYI4	>sp|Q9CYI4|LUC7L_MOUSE Putative RNA-binding protein Luc7-like 1 OS=Mus musculus OX=10090 GN=Luc7l PE=1 SV=2	LUC7L	7	-0.0722847	-0.576235	-0.452287	0.531272	1.87558e-09	3.60918e-07	FALSE	TRUE	TRUE
Q99MU3	>sp|Q99MU3|DSRAD_MOUSE Double-stranded RNA-specific adenosine deaminase OS=Mus musculus OX=10090 GN=Adar PE=1 SV=2	ADAR	20	-0.248152	-0.389538	-0.101676	0.0101631	9.59363e-08	0.0732784	FALSE	TRUE	FALSE
E9Q0T8	>tr|E9Q0T8|E9Q0T8_MOUSE Dynein, axonemal, heavy chain 7A OS=Mus musculus OX=10090 GN=Dnah7a PE=1 SV=2	DNAH7A	1	0.367172	0.053703	-0.168183	0.0760139	0.764843	0.270078	FALSE	FALSE	FALSE
Q9JHR7	>sp|Q9JHR7|IDE_MOUSE Insulin-degrading enzyme OS=Mus musculus OX=10090 GN=Ide PE=1 SV=1	IDE	37	-0.0498412	0	0.0295584	0.107019	1	0.65213	FALSE	FALSE	FALSE
Q9JI18	>sp|Q9JI18|LRP1B_MOUSE Low-density lipoprotein receptor-related protein 1B OS=Mus musculus OX=10090 GN=Lrp1b PE=1 SV=1	LRP1B	31	-0.479753	-0.652753	-0.160304	5.88136e-14	1.95051e-41	0.0088152	TRUE	TRUE	TRUE
P02468	>sp|P02468|LAMC1_MOUSE Laminin subunit gamma-1 OS=Mus musculus OX=10090 GN=Lamc1 PE=1 SV=2	LAMC1	40	1.49697e-15	-2.29889e-16	-4.40981e-15	1	1	1	FALSE	FALSE	FALSE
P70302	>sp|P70302|STIM1_MOUSE Stromal interaction molecule 1 OS=Mus musculus OX=10090 GN=Stim1 PE=1 SV=2	STIM1	27	-0.186355	-0.122106	0.0411959	8.55412e-05	0.00730972	0.233999	TRUE	TRUE	FALSE
P32507	>sp|P32507|NECT2_MOUSE Nectin-2 OS=Mus musculus OX=10090 GN=Nectin2 PE=1 SV=2	NECTIN2	4	5.23117e-17	-1.50555e-19	-0.0363923	1	1	0.70635	FALSE	FALSE	FALSE
Q3TFK5	>sp|Q3TFK5|GPTC4_MOUSE G patch domain-containing protein 4 OS=Mus musculus OX=10090 GN=Gpatch4 PE=1 SV=1	GPATCH4	1	-0.267676	0.464362	1.16835	0.504969	0.151438	0.000270412	FALSE	FALSE	TRUE
Q8BH15	>sp|Q8BH15|CNO10_MOUSE CCR4-NOT transcription complex subunit 10 OS=Mus musculus OX=10090 GN=Cnot10 PE=1 SV=1	CNOT10	11	-2.37099e-19	-0.167016	-0.160765	1	0.0190521	0.018361	FALSE	FALSE	FALSE
Q8K298	>sp|Q8K298|ANLN_MOUSE Anillin OS=Mus musculus OX=10090 GN=Anln PE=1 SV=2	ANLN	29	-0.323071	1.72301	2.09514	0.00168752	9.43646e-28	3.37908e-31	TRUE	TRUE	TRUE
H3BJD0;H3BJD6;H3BKQ7;H3BL28;Q7TN74	>tr|H3BJD0|H3BJD0_MOUSE Protein phosphatase 1, regulatory subunit 9A OS=Mus musculus OX=10090 GN=Ppp1r9a PE=1 SV=1;>tr|H3BJD6|H3BJD6_MOUSE Protein phosphatase 1, regulatory subunit 9A OS=Mus musculus OX=10090 GN=Ppp1r9a PE=1 SV=1;>tr|H3BKQ7|H3BKQ7_MOUSE Protein phosphatase 1, regulatory subunit 9A OS=Mus musculus OX=10090 GN=Ppp1r9a PE=1 SV=1;>tr|H3BL28|H3BL28_MOUSE Protein phosphatase 1, regulat…	PPP1R9A;PPP1R9A;PPP1R9A;PPP1R9A;PPP1R9A	42	0.255478	-0.0374503	-0.382364	0.000767637	0.648301	2.02704e-08	TRUE	FALSE	TRUE
Q8VHK9	>sp|Q8VHK9|DHX36_MOUSE ATP-dependent DNA/RNA helicase DHX36 OS=Mus musculus OX=10090 GN=Dhx36 PE=1 SV=2	DHX36	20	-0.0937153	-0.169703	-0.00908915	0.0935056	0.00184901	1	FALSE	TRUE	FALSE
Q6P2K6	>sp|Q6P2K6|P4R3A_MOUSE Serine/threonine-protein phosphatase 4 regulatory subunit 3A OS=Mus musculus OX=10090 GN=Ppp4r3a PE=1 SV=1	PPP4R3A	11	0.0723198	-0.32859	-0.513977	0.554913	0.00202234	8.63584e-07	FALSE	TRUE	TRUE
Q9QWI6	>sp|Q9QWI6|SRCN1_MOUSE SRC kinase signaling inhibitor 1 OS=Mus musculus OX=10090 GN=Srcin1 PE=1 SV=2	SRCIN1	89	0.114847	0.169156	6.11389e-16	0.301068	0.0652584	1	FALSE	FALSE	FALSE
Q8R146	>sp|Q8R146|ACPH_MOUSE Acylamino-acid-releasing enzyme OS=Mus musculus OX=10090 GN=Apeh PE=1 SV=3	APEH	19	0.0817577	0.209606	0.103289	0.177929	1.15504e-06	0.00122321	FALSE	TRUE	TRUE
Q542V3	>tr|Q542V3|Q542V3_MOUSE Serine and arginine-rich splicing factor 4 OS=Mus musculus OX=10090 GN=Srsf4 PE=1 SV=1	SRSF4	2	0	-0.381687	-2.74495e-17	1	0.185853	1	FALSE	FALSE	FALSE
Q9CQ65	>sp|Q9CQ65|MTAP_MOUSE S-methyl-5'-thioadenosine phosphorylase OS=Mus musculus OX=10090 GN=Mtap PE=1 SV=1	MTAP	11	0	0.0579642	1.28514e-16	1	0.192624	1	FALSE	FALSE	FALSE
P22315	>sp|P22315|HEMH_MOUSE Ferrochelatase, mitochondrial OS=Mus musculus OX=10090 GN=Fech PE=1 SV=3	FECH	22	-0.237636	-0.0779761	0.111681	5.10584e-12	0.0212197	0.000130112	TRUE	FALSE	TRUE
Q6PDG8	>sp|Q6PDG8|MON1A_MOUSE Vacuolar fusion protein MON1 homolog A OS=Mus musculus OX=10090 GN=Mon1a PE=1 SV=3	MON1A	11	0.0378435	0.245817	0.132922	0.656605	0.00722499	0.0468282	FALSE	TRUE	FALSE
Q61838	>sp|Q61838|PZP_MOUSE Pregnancy zone protein OS=Mus musculus OX=10090 GN=Pzp PE=1 SV=3	PZP	26	-5.14701e-16	-1.71027e-16	2.06033e-15	1	1	1	FALSE	FALSE	FALSE
Q6NVE8	>sp|Q6NVE8|WDR44_MOUSE WD repeat-containing protein 44 OS=Mus musculus OX=10090 GN=Wdr44 PE=1 SV=1	WDR44	38	0.0747037	0.295558	0.210771	0.0411268	8.28189e-12	3.54659e-07	FALSE	TRUE	TRUE
Q9DBJ6	>sp|Q9DBJ6|JOS1_MOUSE Josephin-1 OS=Mus musculus OX=10090 GN=Josd1 PE=1 SV=1	JOSD1	1	0	0	0.291479	1	1	0.100677	FALSE	FALSE	FALSE
Q5SS00	>sp|Q5SS00|ZDBF2_MOUSE DBF4-type zinc finger-containing protein 2 homolog OS=Mus musculus OX=10090 GN=Zdbf2 PE=2 SV=1	ZDBF2	2	3.30276e-18	0.291827	0.0914861	1	0.44142	0.625657	FALSE	FALSE	FALSE
Q8C0T5	>sp|Q8C0T5|SI1L1_MOUSE Signal-induced proliferation-associated 1-like protein 1 OS=Mus musculus OX=10090 GN=Sipa1l1 PE=1 SV=2	SIPA1L1	74	0.045303	0.103755	0.0138112	0.599699	0.0698068	0.68774	FALSE	FALSE	FALSE
Q99LD4	>sp|Q99LD4|CSN1_MOUSE COP9 signalosome complex subunit 1 OS=Mus musculus OX=10090 GN=Gps1 PE=1 SV=1	GPS1	23	0.0706153	0.250844	0.101934	0.237499	2.84513e-05	0.138852	FALSE	TRUE	FALSE
Q8VD37	>sp|Q8VD37|SGIP1_MOUSE SH3-containing GRB2-like protein 3-interacting protein 1 OS=Mus musculus OX=10090 GN=Sgip1 PE=1 SV=1	SGIP1	49	1.63884e-18	0.18106	0.17289	1	3.02038e-08	1.92484e-10	FALSE	TRUE	TRUE
Q70FJ1	>sp|Q70FJ1|AKAP9_MOUSE A-kinase anchor protein 9 OS=Mus musculus OX=10090 GN=Akap9 PE=1 SV=2	AKAP9	23	-2.23563e-17	-0.263074	-0.191887	1	0.000789306	0.0152977	FALSE	TRUE	FALSE
Q9JI44	>sp|Q9JI44|DMAP1_MOUSE DNA methyltransferase 1-associated protein 1 OS=Mus musculus OX=10090 GN=Dmap1 PE=1 SV=1	DMAP1	10	0.167128	-0.547286	-0.792248	0.0492312	1.04804e-08	4.64039e-13	FALSE	TRUE	TRUE
Q9D4J1	>sp|Q9D4J1|EFHD1_MOUSE EF-hand domain-containing protein D1 OS=Mus musculus OX=10090 GN=Efhd1 PE=1 SV=1	EFHD1	3	6.47789e-18	NA	NA	1	NA	NA	FALSE	NA	NA
Q9JJL8	>sp|Q9JJL8|SYSM_MOUSE Serine--tRNA ligase, mitochondrial OS=Mus musculus OX=10090 GN=Sars2 PE=1 SV=2	SARS2	16	0	0.171966	0.162976	1	1.22369e-05	2.16966e-06	FALSE	TRUE	TRUE
Q925J9	>sp|Q925J9|MED1_MOUSE Mediator of RNA polymerase II transcription subunit 1 OS=Mus musculus OX=10090 GN=Med1 PE=1 SV=2	MED1	4	0.103489	-5.35531e-17	-0.529803	0.714154	1	0.0101965	FALSE	FALSE	FALSE
Q69Z38	>sp|Q69Z38|PEAK1_MOUSE Inactive tyrosine-protein kinase PEAK1 OS=Mus musculus OX=10090 GN=Peak1 PE=1 SV=4	PEAK1	40	-0.929578	0.104286	1.14017	6.20384e-33	0.370382	3.67577e-21	TRUE	FALSE	TRUE
Q8R2U0	>sp|Q8R2U0|SEH1_MOUSE Nucleoporin SEH1 OS=Mus musculus OX=10090 GN=Seh1l PE=2 SV=1	SEH1L	8	-0.0406228	-0.362061	-0.266244	0.665734	1.13554e-07	6.5246e-05	FALSE	TRUE	TRUE
P60469	>sp|P60469|LIPA3_MOUSE Liprin-alpha-3 OS=Mus musculus OX=10090 GN=Ppfia3 PE=1 SV=2	PPFIA3	77	0.135725	0.24252	0.0729709	0.0243995	1.14361e-09	0.213687	FALSE	TRUE	FALSE
Q8BSS9	>sp|Q8BSS9|LIPA2_MOUSE Liprin-alpha-2 OS=Mus musculus OX=10090 GN=Ppfia2 PE=1 SV=2	PPFIA2	56	-0.282603	-0.326559	-0.00888885	9.47338e-07	1.07331e-15	0.90387	TRUE	TRUE	FALSE
B8QI36	>tr|B8QI36|B8QI36_MOUSE Liprin-alpha 4 OS=Mus musculus OX=10090 GN=Ppfia4 PE=1 SV=1	PPFIA4	36	-0.106104	-0.0706915	0	0.0360854	0.0336013	1	FALSE	FALSE	FALSE
Q80Y17	>sp|Q80Y17|L2GL1_MOUSE Lethal(2) giant larvae protein homolog 1 OS=Mus musculus OX=10090 GN=Llgl1 PE=1 SV=1	LLGL1	16	-0.200516	0.315927	0.530432	0.00271652	2.26122e-13	2.14905e-20	TRUE	TRUE	TRUE
Q9Z2H5	>sp|Q9Z2H5|E41L1_MOUSE Band 4.1-like protein 1 OS=Mus musculus OX=10090 GN=Epb41l1 PE=1 SV=2	EPB41L1	57	4.44015e-15	-0.466571	-0.495346	1	8.11022e-39	2.16804e-36	FALSE	TRUE	TRUE
Q8VE88	>sp|Q8VE88|F1142_MOUSE Protein FAM114A2 OS=Mus musculus OX=10090 GN=Fam114a2 PE=1 SV=2	FAM114A2	17	-0.251533	-0.420579	-0.15647	0.000470736	1.3351e-11	0.00298302	TRUE	TRUE	TRUE
Q8BY87	>sp|Q8BY87|UBP47_MOUSE Ubiquitin carboxyl-terminal hydrolase 47 OS=Mus musculus OX=10090 GN=Usp47 PE=1 SV=2	USP47	37	0	-0.204452	-0.200809	1	1.58623e-12	4.948e-12	FALSE	TRUE	TRUE
Q810U4	>sp|Q810U4|NRCAM_MOUSE Neuronal cell adhesion molecule OS=Mus musculus OX=10090 GN=Nrcam PE=1 SV=2	NRCAM	46	0	-0.134231	-0.146889	1	0.000171818	0.00421001	FALSE	TRUE	TRUE
Q8C878	>sp|Q8C878|UBA3_MOUSE NEDD8-activating enzyme E1 catalytic subunit OS=Mus musculus OX=10090 GN=Uba3 PE=1 SV=2	UBA3	15	0.139913	0.127855	-1.66957e-18	0.00809075	0.0076755	1	TRUE	TRUE	FALSE
Q9JJY3	>sp|Q9JJY3|NSMA2_MOUSE Sphingomyelin phosphodiesterase 3 OS=Mus musculus OX=10090 GN=Smpd3 PE=1 SV=1	SMPD3	13	-0.141415	0.390681	0.524753	0.00436043	2.23205e-10	5.29509e-27	TRUE	TRUE	TRUE
Q8VEK3	>sp|Q8VEK3|HNRPU_MOUSE Heterogeneous nuclear ribonucleoprotein U OS=Mus musculus OX=10090 GN=Hnrnpu PE=1 SV=1	HNRNPU	43	-4.84941e-16	-0.894216	-0.880304	1	7.31066e-33	9.66266e-26	FALSE	TRUE	TRUE
B9EHT4	>sp|B9EHT4|CLIP3_MOUSE CAP-Gly domain-containing linker protein 3 OS=Mus musculus OX=10090 GN=Clip3 PE=1 SV=1	CLIP3	12	-0.15661	1.50302e-22	0.18056	0.0227961	1	0.00896495	FALSE	FALSE	TRUE
B1AR13	>sp|B1AR13|CISD3_MOUSE CDGSH iron-sulfur domain-containing protein 3, mitochondrial OS=Mus musculus OX=10090 GN=Cisd3 PE=1 SV=1	CISD3	4	-0.123969	0.147845	0.372703	0.369597	0.1303	0.000974906	FALSE	FALSE	TRUE
Q8K2F8	>sp|Q8K2F8|LS14A_MOUSE Protein LSM14 homolog A OS=Mus musculus OX=10090 GN=Lsm14a PE=1 SV=1	LSM14A	13	0	-0.342849	-0.34605	1	0.00129923	3.68151e-08	FALSE	TRUE	TRUE
P63143	>sp|P63143|KCAB1_MOUSE Voltage-gated potassium channel subunit beta-1 OS=Mus musculus OX=10090 GN=Kcnab1 PE=1 SV=2	KCNAB1	12	0.409429	0.353199	-0.0275699	8.34093e-07	1.03815e-09	0.699779	TRUE	TRUE	FALSE
Q921M3	>sp|Q921M3|SF3B3_MOUSE Splicing factor 3B subunit 3 OS=Mus musculus OX=10090 GN=Sf3b3 PE=1 SV=1	SF3B3	38	0.0573745	-0.649843	-0.735443	0.203556	1.13988e-23	1.32742e-36	FALSE	TRUE	TRUE
Q8K114	>sp|Q8K114|INT9_MOUSE Integrator complex subunit 9 OS=Mus musculus OX=10090 GN=Ints9 PE=1 SV=1	INTS9	6	0.105855	-0.538026	-0.617242	0.207837	1.03971e-09	1.58725e-12	FALSE	TRUE	TRUE
Q9CQC6	>sp|Q9CQC6|5MP2_MOUSE eIF5-mimic protein 2 OS=Mus musculus OX=10090 GN=Bzw1 PE=1 SV=1	BZW1	17	-0.0521554	-2.24699e-12	0.0511542	0.365914	1	0.23923	FALSE	FALSE	FALSE
Q3UXZ6	>sp|Q3UXZ6|FA81A_MOUSE Protein FAM81A OS=Mus musculus OX=10090 GN=Fam81a PE=1 SV=2	FAM81A	19	1.71363	0.579463	-1.07713	1.11288e-14	6.79557e-06	5.40031e-08	TRUE	TRUE	TRUE
Q9CZD3	>sp|Q9CZD3|GARS_MOUSE Glycine--tRNA ligase OS=Mus musculus OX=10090 GN=Gars1 PE=1 SV=1	GARS1	30	-0.0449218	-0.128468	-0.00740737	0.437797	3.33353e-05	0.990481	FALSE	TRUE	FALSE
Q99JG2	>sp|Q99JG2|G37L1_MOUSE G-protein coupled receptor 37-like 1 OS=Mus musculus OX=10090 GN=Gpr37l1 PE=1 SV=2	GPR37L1	5	0.0204427	8.08535e-18	-0.131482	1	1	0.172331	FALSE	FALSE	FALSE
Q9D7I5	>sp|Q9D7I5|LHPP_MOUSE Phospholysine phosphohistidine inorganic pyrophosphate phosphatase OS=Mus musculus OX=10090 GN=Lhpp PE=1 SV=1	LHPP	7	6.22681e-16	0.295374	0.142836	1	0.00147858	0.107102	FALSE	TRUE	FALSE
E9PUR0;E9Q1M6	>tr|E9PUR0|E9PUR0_MOUSE Ankyrin repeat and KH domain containing 1 OS=Mus musculus OX=10090 GN=Ankhd1 PE=1 SV=1;>tr|E9Q1M6|E9Q1M6_MOUSE Ankyrin repeat and KH domain containing 1 OS=Mus musculus OX=10090 GN=Ankhd1 PE=1 SV=1	ANKHD1;ANKHD1	3	-0.136634	-0.257853	0	0.2039	0.00176962	1	FALSE	TRUE	FALSE
P62812	>sp|P62812|GBRA1_MOUSE Gamma-aminobutyric acid receptor subunit alpha-1 OS=Mus musculus OX=10090 GN=Gabra1 PE=1 SV=1	GABRA1	17	0.756342	0.350097	-0.354449	1.07668e-08	0.00297288	0.000155502	TRUE	TRUE	TRUE
Q61239	>sp|Q61239|FNTA_MOUSE Protein farnesyltransferase/geranylgeranyltransferase type-1 subunit alpha OS=Mus musculus OX=10090 GN=Fnta PE=1 SV=1	FNTA	16	0.256257	0.300753	2.47974e-17	0.0320484	9.52299e-08	1	FALSE	TRUE	FALSE
Q9CZ62	>sp|Q9CZ62|CEP97_MOUSE Centrosomal protein of 97 kDa OS=Mus musculus OX=10090 GN=Cep97 PE=1 SV=1	CEP97	15	0	0.21726	0.255898	1	5.1243e-05	1.62345e-09	FALSE	TRUE	TRUE
Q8BW96	>sp|Q8BW96|KCC1D_MOUSE Calcium/calmodulin-dependent protein kinase type 1D OS=Mus musculus OX=10090 GN=Camk1d PE=1 SV=2	CAMK1D	22	-0.346868	0.429617	0.799799	1.88486e-07	4.3959e-06	1.39512e-24	TRUE	TRUE	TRUE
Q99NF2	>sp|Q99NF2|NSMF_MOUSE NMDA receptor synaptonuclear signaling and neuronal migration factor OS=Mus musculus OX=10090 GN=Nsmf PE=1 SV=1	NSMF	16	-2.32682e-16	0.165836	0.195371	1	0.000247882	1.30939e-07	FALSE	TRUE	TRUE
P06802	>sp|P06802|ENPP1_MOUSE Ectonucleotide pyrophosphatase/phosphodiesterase family member 1 OS=Mus musculus OX=10090 GN=Enpp1 PE=1 SV=4	ENPP1	8	1.28164e-16	0.509655	0.444288	1	0.00145319	0.000138006	FALSE	TRUE	TRUE
Q80XR2	>sp|Q80XR2|AT2C1_MOUSE Calcium-transporting ATPase type 2C member 1 OS=Mus musculus OX=10090 GN=Atp2c1 PE=1 SV=2	ATP2C1	19	-1.48133e-16	-0.0607869	-1.44872e-16	1	0.382759	1	FALSE	FALSE	FALSE
Q8BHF7	>sp|Q8BHF7|PGPS1_MOUSE CDP-diacylglycerol--glycerol-3-phosphate 3-phosphatidyltransferase, mitochondrial OS=Mus musculus OX=10090 GN=Pgs1 PE=1 SV=1	PGS1	21	-0.0517151	0.0566583	0.119747	0.305927	0.108899	0.0316258	FALSE	FALSE	FALSE
P97291	>sp|P97291|CADH8_MOUSE Cadherin-8 OS=Mus musculus OX=10090 GN=Cdh8 PE=1 SV=2	CDH8	13	0.0412963	0.044635	-9.77973e-18	0.787857	0.513301	1	FALSE	FALSE	FALSE
Q3U0D9	>sp|Q3U0D9|HACE1_MOUSE E3 ubiquitin-protein ligase HACE1 OS=Mus musculus OX=10090 GN=Hace1 PE=1 SV=1	HACE1	14	0.162458	-0.199195	-0.372649	0.00409879	6.94043e-06	1.20065e-13	TRUE	TRUE	TRUE
Q64008	>sp|Q64008|RAB34_MOUSE Ras-related protein Rab-34 OS=Mus musculus OX=10090 GN=Rab34 PE=1 SV=2	RAB34	5	5.52484e-16	0	1.2478e-16	1	1	1	FALSE	FALSE	FALSE
Q0KL02	>sp|Q0KL02|TRIO_MOUSE Triple functional domain protein OS=Mus musculus OX=10090 GN=Trio PE=1 SV=3	TRIO	91	0	0.128265	0.144857	1	5.02672e-09	8.16692e-05	FALSE	TRUE	TRUE
Q6VNB8	>sp|Q6VNB8|WDFY3_MOUSE WD repeat and FYVE domain-containing protein 3 OS=Mus musculus OX=10090 GN=Wdfy3 PE=1 SV=1	WDFY3	76	0.156792	0.315187	0.120103	0.000278675	1.34646e-26	0.00106517	TRUE	TRUE	TRUE
Q8BH95	>sp|Q8BH95|ECHM_MOUSE Enoyl-CoA hydratase, mitochondrial OS=Mus musculus OX=10090 GN=Echs1 PE=1 SV=1	ECHS1	21	-0.0319443	-0.366717	-0.312189	0.49953	6.74113e-17	1.04857e-18	FALSE	TRUE	TRUE
P26043	>sp|P26043|RADI_MOUSE Radixin OS=Mus musculus OX=10090 GN=Rdx PE=1 SV=3	RDX	30	-0.166207	0.0364531	0.235457	4.2353e-05	0.474325	1.82487e-07	TRUE	FALSE	TRUE
P80315	>sp|P80315|TCPD_MOUSE T-complex protein 1 subunit delta OS=Mus musculus OX=10090 GN=Cct4 PE=1 SV=3	CCT4	39	-0.110963	0	0.124931	0.00364614	1	0.000121191	TRUE	FALSE	TRUE
Q61733	>sp|Q61733|RT31_MOUSE Small ribosomal subunit protein mS31 OS=Mus musculus OX=10090 GN=Mrps31 PE=1 SV=1	MRPS31	19	0	-0.0982661	-0.0915472	1	0.0250756	0.0121893	FALSE	FALSE	FALSE
Q8R3B1	>sp|Q8R3B1|PLCD1_MOUSE 1-phosphatidylinositol 4,5-bisphosphate phosphodiesterase delta-1 OS=Mus musculus OX=10090 GN=Plcd1 PE=1 SV=2	PLCD1	21	3.13941e-17	0.0919099	0.0839287	1	0.00603777	0.0717103	FALSE	FALSE	FALSE
Q80XN4	>tr|Q80XN4|Q80XN4_MOUSE Zinc finger protein 871 OS=Mus musculus OX=10090 GN=Zfp871 PE=1 SV=1	ZFP871	2	0.15668	-0.817293	-1.10035	0.476781	0.000227656	5.58129e-07	FALSE	TRUE	TRUE
Q921F2	>sp|Q921F2|TADBP_MOUSE TAR DNA-binding protein 43 OS=Mus musculus OX=10090 GN=Tardbp PE=1 SV=1	TARDBP	18	0.189089	-0.601422	-0.814375	0.00579125	6.17737e-09	3.52109e-23	TRUE	TRUE	TRUE
P45952	>sp|P45952|ACADM_MOUSE Medium-chain specific acyl-CoA dehydrogenase, mitochondrial OS=Mus musculus OX=10090 GN=Acadm PE=1 SV=1	ACADM	18	-0.0273262	-0.299342	-0.212058	0.818626	7.76564e-09	0.0014705	FALSE	TRUE	TRUE
Q6PHP6	>tr|Q6PHP6|Q6PHP6_MOUSE Leucine rich repeat protein 2, neuronal OS=Mus musculus OX=10090 GN=Lrrn2 PE=1 SV=1	LRRN2	3	-0.615652	-0.353775	0.25246	1.25661e-06	0.000119586	0.00415074	TRUE	TRUE	TRUE
Q91VM9	>sp|Q91VM9|IPYR2_MOUSE Inorganic pyrophosphatase 2, mitochondrial OS=Mus musculus OX=10090 GN=Ppa2 PE=1 SV=1	PPA2	23	0.195986	0.25361	0.0288887	0.000453562	3.87969e-12	0.547611	TRUE	TRUE	FALSE
Q6PHQ8	>sp|Q6PHQ8|NAA35_MOUSE N-alpha-acetyltransferase 35, NatC auxiliary subunit OS=Mus musculus OX=10090 GN=Naa35 PE=1 SV=1	NAA35	19	-0.0173493	-0.182822	-0.0855301	0.985833	4.94828e-06	0.161587	FALSE	TRUE	FALSE
Q8VBV7	>sp|Q8VBV7|CSN8_MOUSE COP9 signalosome complex subunit 8 OS=Mus musculus OX=10090 GN=Cops8 PE=1 SV=1	COPS8	8	0.212404	0.210404	1.86087e-19	0.200241	0.124137	1	FALSE	FALSE	FALSE
O88322	>sp|O88322|NID2_MOUSE Nidogen-2 OS=Mus musculus OX=10090 GN=Nid2 PE=1 SV=2	NID2	16	0.0765693	-4.25435e-18	-0.12724	0.595102	1	0.354521	FALSE	FALSE	FALSE
Q61990	>sp|Q61990|PCBP2_MOUSE Poly(rC)-binding protein 2 OS=Mus musculus OX=10090 GN=Pcbp2 PE=1 SV=1	PCBP2	20	4.68513e-18	-0.350195	-0.35152	1	3.5194e-12	1.4517e-14	FALSE	TRUE	TRUE
Q6PAL7	>sp|Q6PAL7|AHDC1_MOUSE Transcription factor Gibbin OS=Mus musculus OX=10090 GN=Ahdc1 PE=1 SV=1	AHDC1	12	-3.91061e-18	-0.713811	-0.671306	1	3.58238e-17	4.42776e-13	FALSE	TRUE	TRUE
A2AQ89	>tr|A2AQ89|A2AQ89_MOUSE Src homology 2 domain containing F (Fragment) OS=Mus musculus OX=10090 GN=Shf PE=1 SV=1	SHF	1	0	0	0	1	1	1	FALSE	FALSE	FALSE
A2ARW1	>tr|A2ARW1|A2ARW1_MOUSE Predicted gene 14410 OS=Mus musculus OX=10090 GN=Gm14410 PE=4 SV=1	GM14410	1	0	NA	NA	1	NA	NA	FALSE	NA	NA
Q8VEH5	>sp|Q8VEH5|EPMIP_MOUSE EPM2A-interacting protein 1 OS=Mus musculus OX=10090 GN=Epm2aip1 PE=1 SV=1	EPM2AIP1	25	0	-0.196489	-0.195983	1	5.05749e-05	2.5967e-05	FALSE	TRUE	TRUE
Q58A65	>sp|Q58A65|JIP4_MOUSE C-Jun-amino-terminal kinase-interacting protein 4 OS=Mus musculus OX=10090 GN=Spag9 PE=1 SV=2	SPAG9	29	0.00835232	0.128699	0.0493563	1	0.0086537	0.36279	FALSE	TRUE	FALSE
Q8BJ71	>sp|Q8BJ71|NUP93_MOUSE Nuclear pore complex protein Nup93 OS=Mus musculus OX=10090 GN=Nup93 PE=1 SV=1	NUP93	24	1.57688e-17	-0.437221	-0.444098	1	2.38875e-12	5.64633e-15	FALSE	TRUE	TRUE
Q7TSV4	>sp|Q7TSV4|PGM2_MOUSE Phosphopentomutase OS=Mus musculus OX=10090 GN=Pgm2 PE=1 SV=1	PGM2	18	0.119031	5.42513e-15	-0.0799868	0.017831	1	0.0944455	FALSE	FALSE	FALSE
Q9CRY7	>sp|Q9CRY7|GDPD1_MOUSE Lysophospholipase D GDPD1 OS=Mus musculus OX=10090 GN=Gdpd1 PE=1 SV=1	GDPD1	19	-0.141416	0.130552	0.307092	0.00160998	0.00212378	3.41941e-15	TRUE	TRUE	TRUE
Q99LI2	>sp|Q99LI2|CLCC1_MOUSE Chloride channel CLIC-like protein 1 OS=Mus musculus OX=10090 GN=Clcc1 PE=1 SV=1	CLCC1	8	-0.0028056	-0.201652	-0.088496	1	0.00402864	0.215943	FALSE	TRUE	FALSE
Q99MN9	>sp|Q99MN9|PCCB_MOUSE Propionyl-CoA carboxylase beta chain, mitochondrial OS=Mus musculus OX=10090 GN=Pccb PE=1 SV=2	PCCB	26	4.89663e-15	-0.0802078	-0.16923	1	0.248885	0.000380226	FALSE	FALSE	TRUE
Q9JLJ4	>sp|Q9JLJ4|ELOV2_MOUSE Elongation of very long chain fatty acids protein 2 OS=Mus musculus OX=10090 GN=Elovl2 PE=1 SV=1	ELOVL2	1	0	0.0344562	0	1	0.979177	1	FALSE	FALSE	FALSE
Q9JKS5	>sp|Q9JKS5|HABP4_MOUSE Intracellular hyaluronan-binding protein 4 OS=Mus musculus OX=10090 GN=Habp4 PE=1 SV=2	HABP4	11	-0.402012	0.20853	0.630262	2.51452e-09	0.00170471	5.10254e-15	TRUE	TRUE	TRUE
Q91V92	>sp|Q91V92|ACLY_MOUSE ATP-citrate synthase OS=Mus musculus OX=10090 GN=Acly PE=1 SV=1	ACLY	65	0.113001	0.0913486	-4.84604e-17	0.0104858	0.0389853	1	FALSE	FALSE	FALSE
Q8BX90	>sp|Q8BX90|FND3A_MOUSE Fibronectin type-III domain-containing protein 3A OS=Mus musculus OX=10090 GN=Fndc3a PE=1 SV=3	FNDC3A	5	3.90547e-16	-0.16612	-0.216922	1	0.113762	0.141452	FALSE	FALSE	FALSE
Q9CZ30	>sp|Q9CZ30|OLA1_MOUSE Obg-like ATPase 1 OS=Mus musculus OX=10090 GN=Ola1 PE=1 SV=1	OLA1	30	0.0328708	0.149633	0.0637847	0.692733	0.00626369	0.168327	FALSE	TRUE	FALSE
E9Q7N9	>tr|E9Q7N9|E9Q7N9_MOUSE Dynein, axonemal, heavy chain 11 OS=Mus musculus OX=10090 GN=Dnah11 PE=1 SV=2	DNAH11	1	7.30996e-19	0.289109	0.192862	1	0.102117	0.116391	FALSE	FALSE	FALSE
P32037	>sp|P32037|GTR3_MOUSE Solute carrier family 2, facilitated glucose transporter member 3 OS=Mus musculus OX=10090 GN=Slc2a3 PE=1 SV=1	SLC2A3	14	0.175316	-0.0208266	-0.236533	0.00087444	0.67052	7.74322e-08	TRUE	FALSE	TRUE
Q8C1Z7	>sp|Q8C1Z7|BBS4_MOUSE Bardet-Biedl syndrome 4 protein homolog OS=Mus musculus OX=10090 GN=Bbs4 PE=1 SV=1	BBS4	3	0.239298	0.109536	-5.9303e-16	0.0331784	0.264447	1	FALSE	FALSE	FALSE
D3Z7X0	>tr|D3Z7X0|D3Z7X0_MOUSE Acyl-Coenzyme A dehydrogenase family, member 12 OS=Mus musculus OX=10090 GN=Acad12 PE=1 SV=1	ACAD12	2	-0.00427169	3.56038e-17	0.0583228	1	1	0.601745	FALSE	FALSE	FALSE
V9GX34	>tr|V9GX34|V9GX34_MOUSE CUB and Sushi multiple domains 2 OS=Mus musculus OX=10090 GN=Csmd2 PE=1 SV=2	CSMD2	26	0.302567	0.0306183	-0.259239	9.81357e-07	0.596483	6.0265e-13	TRUE	FALSE	TRUE
O70435	>sp|O70435|PSA3_MOUSE Proteasome subunit alpha type-3 OS=Mus musculus OX=10090 GN=Psma3 PE=1 SV=3	PSMA3	15	-9.72107e-18	-2.00575e-17	-9.7338e-17	1	1	1	FALSE	FALSE	FALSE
P12658	>sp|P12658|CALB1_MOUSE Calbindin OS=Mus musculus OX=10090 GN=Calb1 PE=1 SV=2	CALB1	19	0.938061	-0.680841	-1.68018	1.60738e-08	1.99476e-10	1.14216e-25	TRUE	TRUE	TRUE
Q3UR97	>sp|Q3UR97|SNX21_MOUSE Sorting nexin-21 OS=Mus musculus OX=10090 GN=Snx21 PE=1 SV=1	SNX21	1	0.467831	0.316202	0	0.0219469	0.174045	1	FALSE	FALSE	FALSE
P97412	>sp|P97412|LYST_MOUSE Lysosomal-trafficking regulator OS=Mus musculus OX=10090 GN=Lyst PE=1 SV=1	LYST	42	-0.209699	-0.258779	-0.0125564	2.7487e-05	7.29359e-10	0.830648	TRUE	TRUE	FALSE
B2RY58	>tr|B2RY58|B2RY58_MOUSE Hyperpolarization-activated, cyclic nucleotide-gated K+ 4 OS=Mus musculus OX=10090 GN=Hcn4 PE=1 SV=1	HCN4	4	0.467893	0.733917	0.258827	3.85091e-05	1.65159e-08	0.0113145	TRUE	TRUE	FALSE
Q91WG5	>sp|Q91WG5|AAKG2_MOUSE 5'-AMP-activated protein kinase subunit gamma-2 OS=Mus musculus OX=10090 GN=Prkag2 PE=1 SV=2	PRKAG2	28	-0.212433	0.0520896	0.301245	0.017708	0.473603	1.05394e-05	FALSE	FALSE	TRUE
O54950	>sp|O54950|AAKG1_MOUSE 5'-AMP-activated protein kinase subunit gamma-1 OS=Mus musculus OX=10090 GN=Prkag1 PE=1 SV=2	PRKAG1	11	0.115358	0.0496193	-2.30098e-16	0.0517645	0.322257	1	FALSE	FALSE	FALSE
A2AGL3	>sp|A2AGL3|RYR3_MOUSE Ryanodine receptor 3 OS=Mus musculus OX=10090 GN=Ryr3 PE=1 SV=1	RYR3	65	-0.337809	0.612975	0.954326	0.00377147	1.2194e-06	1.80389e-32	TRUE	TRUE	TRUE
Q11011	>sp|Q11011|PSA_MOUSE Puromycin-sensitive aminopeptidase OS=Mus musculus OX=10090 GN=Npepps PE=1 SV=2	NPEPPS	65	0.0749777	0.195576	0.0991852	0.0517645	6.95613e-11	1.27874e-05	FALSE	TRUE	FALSE
Q3UIL6	>sp|Q3UIL6|PKHA7_MOUSE Pleckstrin homology domain-containing family A member 7 OS=Mus musculus OX=10090 GN=Plekha7 PE=1 SV=2	PLEKHA7	9	0.329173	0.158775	-0.127328	0.0310952	0.218074	0.143766	FALSE	FALSE	FALSE
O35633	>sp|O35633|VIAAT_MOUSE Vesicular inhibitory amino acid transporter OS=Mus musculus OX=10090 GN=Slc32a1 PE=1 SV=3	SLC32A1	11	3.92645e-18	0	-4.32514e-18	1	1	1	FALSE	FALSE	FALSE
Q08642	>sp|Q08642|PADI2_MOUSE Protein-arginine deiminase type-2 OS=Mus musculus OX=10090 GN=Padi2 PE=1 SV=2	PADI2	23	-0.362315	0.239722	0.640622	1.11875e-06	0.000237435	9.7789e-30	TRUE	TRUE	TRUE
Q6I6G8	>sp|Q6I6G8|HECW2_MOUSE E3 ubiquitin-protein ligase HECW2 OS=Mus musculus OX=10090 GN=Hecw2 PE=1 SV=1	HECW2	30	0.40352	0.407308	0	3.72082e-08	1.74655e-09	1	TRUE	TRUE	FALSE
Q99L27	>sp|Q99L27|GMPR2_MOUSE GMP reductase 2 OS=Mus musculus OX=10090 GN=Gmpr2 PE=1 SV=2	GMPR2	10	2.90946e-15	0.24844	0.195733	1	2.73971e-05	0.00150835	FALSE	TRUE	TRUE
P11627	>sp|P11627|L1CAM_MOUSE Neural cell adhesion molecule L1 OS=Mus musculus OX=10090 GN=L1cam PE=1 SV=1	L1CAM	45	0.312525	0.559902	0.232066	5.36896e-09	2.6211e-14	0.000321643	TRUE	TRUE	TRUE
Q810B7	>sp|Q810B7|SLIK5_MOUSE SLIT and NTRK-like protein 5 OS=Mus musculus OX=10090 GN=Slitrk5 PE=2 SV=1	SLITRK5	21	0.237649	-0.0718053	-0.392199	0.00871273	0.32143	9.90345e-10	TRUE	FALSE	TRUE
Q99KC8	>sp|Q99KC8|VMA5A_MOUSE von Willebrand factor A domain-containing protein 5A OS=Mus musculus OX=10090 GN=Vwa5a PE=1 SV=2	VWA5A	21	-0.0538643	0.181174	0.276527	0.456805	1.77005e-05	3.31154e-11	FALSE	TRUE	TRUE
O88712	>sp|O88712|CTBP1_MOUSE C-terminal-binding protein 1 OS=Mus musculus OX=10090 GN=Ctbp1 PE=1 SV=2	CTBP1	21	4.37416e-17	-6.59045e-17	-0.0557422	1	1	0.183272	FALSE	FALSE	FALSE
Q7TQI3	>sp|Q7TQI3|OTUB1_MOUSE Ubiquitin thioesterase OTUB1 OS=Mus musculus OX=10090 GN=Otub1 PE=1 SV=2	OTUB1	16	0.0934076	0.135054	-6.70514e-17	0.228832	0.00237516	1	FALSE	TRUE	FALSE
P49615	>sp|P49615|CDK5_MOUSE Cyclin-dependent kinase 5 OS=Mus musculus OX=10090 GN=Cdk5 PE=1 SV=1	CDK5	19	0.18583	0.298615	0.0848072	0.000152293	4.06668e-07	0.0348727	TRUE	TRUE	FALSE
Q7TPM6	>sp|Q7TPM6|FSD1_MOUSE Fibronectin type III and SPRY domain-containing protein 1 OS=Mus musculus OX=10090 GN=Fsd1 PE=1 SV=1	FSD1	20	0.170723	0.336043	0.101135	0.0654154	3.10932e-13	0.105706	FALSE	TRUE	FALSE
A2A432	>sp|A2A432|CUL4B_MOUSE Cullin-4B OS=Mus musculus OX=10090 GN=Cul4b PE=1 SV=1	CUL4B	37	0.107334	0.0214649	-0.0499418	0.00955704	0.592176	0.0883482	TRUE	FALSE	FALSE
B2RY04	>sp|B2RY04|DOCK5_MOUSE Dedicator of cytokinesis protein 5 OS=Mus musculus OX=10090 GN=Dock5 PE=1 SV=2	DOCK5	22	-0.279306	0.612173	0.920495	0.000352229	4.56384e-05	2.1869e-13	TRUE	TRUE	TRUE
P21956	>sp|P21956|MFGM_MOUSE Lactadherin OS=Mus musculus OX=10090 GN=Mfge8 PE=1 SV=3	MFGE8	9	0.42137	-3.38143e-18	-0.401792	6.01635e-05	1	3.64243e-05	TRUE	FALSE	TRUE
Q8R1D1	>sp|Q8R1D1|ZN426_MOUSE Zinc finger protein 426 OS=Mus musculus OX=10090 GN=Znf426 PE=2 SV=1	ZNF426	1	0	0	0	1	1	1	FALSE	FALSE	FALSE
P84104	>sp|P84104|SRSF3_MOUSE Serine/arginine-rich splicing factor 3 OS=Mus musculus OX=10090 GN=Srsf3 PE=1 SV=1	SRSF3	7	-3.44687e-16	-0.781439	-0.686332	1	3.32097e-16	5.55746e-09	FALSE	TRUE	TRUE
Q9R1J0	>sp|Q9R1J0|NSDHL_MOUSE Sterol-4-alpha-carboxylate 3-dehydrogenase, decarboxylating OS=Mus musculus OX=10090 GN=Nsdhl PE=1 SV=1	NSDHL	8	0	0	0.108851	1	1	0.109027	FALSE	FALSE	FALSE
Q5SUR0	>sp|Q5SUR0|PUR4_MOUSE Phosphoribosylformylglycinamidine synthase OS=Mus musculus OX=10090 GN=Pfas PE=1 SV=1	PFAS	29	0.0952831	-0.454901	-0.578459	0.228582	6.95534e-08	6.78359e-12	FALSE	TRUE	TRUE
Q9Z0R9	>sp|Q9Z0R9|FADS2_MOUSE Acyl-CoA 6-desaturase OS=Mus musculus OX=10090 GN=Fads2 PE=1 SV=1	FADS2	10	0.107847	-0.328026	-0.486711	0.0721491	1.62734e-09	5.57712e-17	FALSE	TRUE	TRUE
P0C673	>sp|P0C673|IGS11_MOUSE Immunoglobulin superfamily member 11 OS=Mus musculus OX=10090 GN=Igsf11 PE=1 SV=1	IGSF11	4	-0.019319	-0.327006	-0.118736	1	0.0241915	0.230715	FALSE	FALSE	FALSE
O35409	>sp|O35409|FOLH1_MOUSE Glutamate carboxypeptidase 2 OS=Mus musculus OX=10090 GN=Folh1 PE=1 SV=2	FOLH1	21	0.092921	0.724364	0.614242	0.028023	6.24879e-17	3.5183e-14	FALSE	TRUE	TRUE
E9Q557	>sp|E9Q557|DESP_MOUSE Desmoplakin OS=Mus musculus OX=10090 GN=Dsp PE=1 SV=1	DSP	100	-8.20567e-17	-0.944192	-0.807055	1	0.0271953	0.037168	FALSE	FALSE	FALSE
Q9D1J1	>sp|Q9D1J1|NECP2_MOUSE Adaptin ear-binding coat-associated protein 2 OS=Mus musculus OX=10090 GN=Necap2 PE=1 SV=1	NECAP2	7	-0.0921703	0	0.100938	0.211337	1	0.100465	FALSE	FALSE	FALSE
Q9JHE3	>sp|Q9JHE3|ASAH2_MOUSE Neutral ceramidase OS=Mus musculus OX=10090 GN=Asah2 PE=1 SV=1	ASAH2	2	-7.19007e-16	0.890098	0.933924	1	2.38314e-05	9.51133e-07	FALSE	TRUE	TRUE
[truncated: 8,137 more rows]

## Sheet: subregion tissue GO
GO overrepresentation analysis of proteins significantly enriched in one subregion vs. both others
top terms are depicted in figure 1h
CA1														CA2/3														DG
ONTOLOGY	ID	Description	GeneRatio	BgRatio	RichFactor	FoldEnrichment	zScore	pvalue	p.adjust	qvalue	geneID	Count		ONTOLOGY	ID	Description	GeneRatio	BgRatio	RichFactor	FoldEnrichment	zScore	pvalue	p.adjust	qvalue	geneID	Count		ONTOLOGY	ID	Description	GeneRatio	BgRatio	RichFactor	FoldEnrichment	zScore	pvalue	p.adjust	qvalue	geneID	Count
BP	GO:0050808	synapse organization	63/400	474/8969	0.132911	2.98021	9.57041	1.75785e-15	7.48669e-12	6.85007e-12	Ptk2/Myo5a/Farp1/Homer1/Pak1/Cap2/Itpka/Flrt2/Adgrl2/Dab2ip/Sez6/Ctnnd2/Adgrb3/Adgrl3/Cask/Gabrg2/Arhgap44/Myh10/Septin7/Igsf9b/Kalrn/Mdga2/Gabra1/L1cam/Cdk5/Nlgn2/Asap1/Sema4a/Grm5/Arhgap33/Lzts1/Ophn1/Plxnc1/Magi2/Shank3/Ntrk2/Psd/Cyfip1/Ephb3/Sdk2/Slitrk1/Cdkl5/Cdh6/Camk1/Tpbg/Cacna2d2/Pik3r1/Cadm1/Arc/Lrrc4c/Ngef/Gabra3/Efnb2/Slc7a11/Gria1/Igsf21/Flrt1/Gabrb2/Rims3/Gabra6/Zdhhc2/Rims4/Dgkz	63		CC	GO:0044304	main axon	16/341	73/8969	0.219178	5.76483	8.12609	9.83685e-09	4.16591e-05	3.92646e-05	Trim46/Sirt2/Myo1d/Ank3/Map1a/Kcnc1/Gjc2/Cntnap1/Kcnq2/Lgi3/Scn8a/Mag/Hapln2/Kcna1/Spock1/Kcnab2	16		BP	GO:0006397	mRNA processing	235/1181	383/8969	0.613577	4.65976	28.5047	5.73312e-115	3.18647e-111	2.90579e-111	Sltm/Thoc2/Son/Hnrnpm/Eif4a3/Mtrex/Rbm39/Dcps/Rbm8a/Cdc73/Ddx39b/Safb/U2af1/Cstf2/Rbm28/Prpf8/Mbnl2/Snw1/Sf1/Snrpa/Sart3/Ptbp2/Thoc6/Hnrnpk/Sf3a3/Hnrnpa3/Hnrnph1/Celf2/Celf1/Dazap1/Cpsf4/U2af2/Cstf3/Htatsf1/Smu1/Snrpd3/Snrpd2/Srsf2/Psip1/Prpf3/Ybx1/Rbbp6/Dhx9/Prpf6/Tia1/Srrm2/Ik/Sf3b1/Rbm14/Xrn2/Snrnp200/Sfswap/Rbm17/Thoc1/Rbfox3/Rbm15/Ccar2/Sart1/Tfip11/Safb2/Sugp2/Thrap3/Fip1l1/Thoc5/Sfpq/Prpf4…	235
BP	GO:0050807	regulation of synapse organization	38/400	249/8969	0.15261	3.42191	8.37359	1.74103e-11	1.16107e-08	1.06234e-08	Ptk2/Farp1/Homer1/Itpka/Flrt2/Adgrl2/Dab2ip/Adgrb3/Adgrl3/Cask/Arhgap44/Myh10/Kalrn/Mdga2/Cdk5/Nlgn2/Asap1/Sema4a/Arhgap33/Lzts1/Plxnc1/Magi2/Shank3/Ntrk2/Psd/Cyfip1/Ephb3/Slitrk1/Cdkl5/Camk1/Tpbg/Pik3r1/Arc/Ngef/Slc7a11/Flrt1/Rims3/Rims4	38		CC	GO:0043209	myelin sheath	22/341	182/8969	0.120879	3.17937	5.90495	1.41526e-06	0.00299681	0.00282455	Pllp/Sirt2/Myo1d/Cryab/Ehd1/Ina/Nefl/Nefm/Cnp/Nefh/Dlat/Hsp90aa1/Llgl1/Rdx/Gjc2/Mog/Cntnap1/Jam3/Mag/Tspan2/Plp1/Mobp	22		BP	GO:0022613	ribonucleoprotein complex biogenesis	134/1181	337/8969	0.397626	3.01974	14.7168	7.70243e-36	2.25316e-33	2.05469e-33	Nup88/Dkc1/Mtrex/Cdc73/Ddx39b/Nol9/Exosc4/Prpf8/Ddx51/Sart3/Ptbp2/Ago1/Sf3a3/Rps24/Celf2/Celf1/U2af2/Rpsa/Pa2g4/Htatsf1/Snrpd3/Snrpd2/Psip1/Prpf3/Dhx9/Prpf6/Dhx29/Sf3b1/Ddx21/Snrnp200/Sfswap/Sart1/Gtpbp4/Exosc8/Mybbp1a/Xab2/Luc7l/Eif3a/Rpl10a/Xpo1/Exosc5/Crnkl1/Rbmx/Ncl/Ruvbl1/Rpl7l1/Nudt21/Rsl1d1/Prpf19/Nop16/Luc7l2/Ddx42/Usp39/Ncbp1/Mettl16/Dnttip2/Sf3a1/Nop56/Puf60/Exosc10/Riox1/Wbp11/Mrto4/Cp…	134
BP	GO:0010975	regulation of neuron projection development	52/400	426/8969	0.122066	2.73702	7.93628	1.9083e-11	1.16107e-08	1.06234e-08	Ptk2/Twf2/Stk24/Pak1/Adcy6/Itpka/Itpr1/Dpysl3/Dpysl5/Dab2ip/Sez6/Adgrb3/Cask/Arhgap44/Plxna2/Cit/Kalrn/Katnb1/Hecw2/L1cam/Cdk5/Tenm3/Bag5/Dip2b/Ndel1/Trpc5/Serpini1/Sema4a/Ntm/Arhgap33/Lzts1/Plxnc1/Magi2/Shank3/Ntrk2/Dmd/Cyfip1/Ephb3/Slitrk1/Cdkl5/Dab1/Camk1/Bmpr2/Cdh4/Arc/Lrrc4c/Ngef/Sh3glb1/Omg/Efnb2/Trpv2/Wls	52		CC	GO:0043204	perikaryon	13/341	104/8969	0.125	3.28776	4.66506	0.000147914	0.0272355	0.02567	Sirt2/Cryab/Nefm/Nefh/Grik5/Nell2/Gjc2/Pi4k2a/Hpca/Rufy3/Kcna1/Slc17a8/Grik4	13		BP	GO:0006403	RNA localization	76/1181	139/8969	0.546763	4.15234	14.5855	9.33374e-32	2.49763e-29	2.27762e-29	Thoc2/Nup88/Sarnp/Eif4a3/Dkc1/Poldip3/Rbm8a/Ddx39b/Pcid2/Thoc6/Hnrnpa3/Nup62/Tst/Ybx1/Tpr/Dhx9/Prpf6/Nup188/Zc3h11a/Thoc1/Nup214/Thoc5/Seh1l/Hnrnpu/Nup93/Srsf3/Srsf7/Xpo5/Nxf1/Nup133/Xpo1/Nup210/Khsrp/Nup107/Ranbp2/Hnrnpa2b1/Ncbp1/Exosc10/Ndc1/Chtop/Nup35/Cpsf6/Hnrnpa1/Khdrbs1/Thoc3/Dcp2/Iws1/Srsf1/Fbl/Fmr1/Nup160/Nup43/Nup98/Ssb/Nop58/Ahctf1/Nsun2/Nup153/Nup155/Sidt1/Hnrnpab/Rbm15b/Magoh/Rae1/Yy…	76
BP	GO:0050803	regulation of synapse structure or activity	38/400	255/8969	0.14902	3.34139	8.19499	3.62342e-11	1.56293e-08	1.43003e-08	Ptk2/Farp1/Homer1/Itpka/Flrt2/Adgrl2/Dab2ip/Adgrb3/Adgrl3/Cask/Arhgap44/Myh10/Kalrn/Mdga2/Cdk5/Nlgn2/Asap1/Sema4a/Arhgap33/Lzts1/Plxnc1/Magi2/Shank3/Ntrk2/Psd/Cyfip1/Ephb3/Slitrk1/Cdkl5/Camk1/Tpbg/Pik3r1/Arc/Ngef/Slc7a11/Flrt1/Rims3/Rims4	38		CC	GO:0034702	monoatomic ion channel complex	19/341	200/8969	0.095	2.4987	4.26111	0.00021155	0.0316396	0.029821	Clic4/Kcnc1/Grik5/Ryr3/Cpt1c/Shisa6/Cachd1/Kcnq2/Abhd6/Scn8a/Kcna1/Lrrc8d/Gabra5/Kcnq5/Slc17a8/Grik4/Kcnj10/Grin1/Kcnab2	19		BP	GO:0071824	protein-DNA complex organization	142/1181	399/8969	0.35589	2.70277	13.5492	9.43688e-32	2.49763e-29	2.27762e-29	Trim28/Rbbp4/Pcid2/Lmnb2/Hp1bp3/Sart3/Ptma/Top1/Actl6b/Actl6a/Tbl1xr1/Psip1/Samd1/Arid1b/Arid1a/Sin3a/Tpr/Sf3b1/Ddx21/Glyr1/Gatad2b/Macroh2a1/Atrx/Trrap/Rbm15/Chd4/Ehmt1/Mecp2/Lmnb1/Sfpq/Mybbp1a/Dmap1/Hnrnpu/Tasor/Cenpv/Hdgfl3/H2ax/Mta3/Smarca2/Dnmt1/Ep400/Macroh2a2/Ruvbl1/Med23/Smarcc2/Rnf40/Smchd1/Phf2/Rnf20/Med14/Smarca5/Gtf2b/Rsf1/Rad21/Wdr5/Smarcb1/Chtop/Riox1/Kmt2d/Ssrp1/Cggbp1/Mta1/Smyd3/T…	142
BP	GO:0050804	modulation of chemical synaptic transmission	53/400	454/8969	0.11674	2.6176	7.64224	6.62705e-11	2.55665e-08	2.33925e-08	Ptk2/Myo5a/Pnkd/Prkcb/Homer1/Pak1/Bcr/Apba1/Cyp46a1/Itpka/Plcl2/Ctnnd2/Pde4a/Cask/Arhgap44/Gria3/L1cam/Cdk5/Gucy1b1/Git1/Nlgn2/Rin1/Grm5/Dlgap4/Plcb4/Gipc1/Lzts1/Ophn1/Sorcs3/Plcg1/Shank3/Ntrk2/Slc4a8/Gucy1a1/Cyfip1/Kcnn2/Cdkl5/Cacna2d2/Adcy8/Stx1a/Arc/Lrrc4c/Nr3c1/Slc7a11/Gria1/Asic1/Usp46/Rims3/Htr2a/Zdhhc2/Rims4/Dgkz/Grin3a	53		CC	GO:0072534	perineuronal net	4/341	8969-10-01	0.4	10.5208	5.98845	0.000359388	0.0390259	0.0367827	Hapln4/Acan/Hapln1/Hapln2	4		BP	GO:0006338	chromatin remodeling	111/1181	271/8969	0.409594	3.11063	13.7387	4.41248e-31	1.11475e-28	1.01656e-28	Trim28/Rbbp4/Pcid2/Lmnb2/Hp1bp3/Sart3/Top1/Actl6b/Actl6a/Psip1/Samd1/Arid1b/Arid1a/Sin3a/Tpr/Sf3b1/Ddx21/Glyr1/Gatad2b/Macroh2a1/Atrx/Rbm15/Chd4/Ehmt1/Mecp2/Lmnb1/Sfpq/Mybbp1a/Dmap1/Hnrnpu/Tasor/Cenpv/Hdgfl3/H2ax/Mta3/Smarca2/Dnmt1/Macroh2a2/Ruvbl1/Smarcc2/Smchd1/Phf2/Smarca5/Rsf1/Wdr5/Smarcb1/Chtop/Riox1/Kmt2d/Ssrp1/Cggbp1/Mta1/Smyd3/Smarce1/Pbrm1/Ddx23/Baz1b/Rbbp7/Npm1/Morc2a/Mta2/Iws1/Hdac1/Hd…	111
BP	GO:0099177	regulation of trans-synaptic signaling	53/400	455/8969	0.116484	2.61185	7.62389	7.20353e-11	2.55665e-08	2.33925e-08	Ptk2/Myo5a/Pnkd/Prkcb/Homer1/Pak1/Bcr/Apba1/Cyp46a1/Itpka/Plcl2/Ctnnd2/Pde4a/Cask/Arhgap44/Gria3/L1cam/Cdk5/Gucy1b1/Git1/Nlgn2/Rin1/Grm5/Dlgap4/Plcb4/Gipc1/Lzts1/Ophn1/Sorcs3/Plcg1/Shank3/Ntrk2/Slc4a8/Gucy1a1/Cyfip1/Kcnn2/Cdkl5/Cacna2d2/Adcy8/Stx1a/Arc/Lrrc4c/Nr3c1/Slc7a11/Gria1/Asic1/Usp46/Rims3/Htr2a/Zdhhc2/Rims4/Dgkz/Grin3a	53		CC	GO:0099634	postsynaptic specialization membrane	14/341	132/8969	0.106061	2.78961	4.11778	0.000474713	0.0490344	0.046216	Rtn4/Grik5/Shisa6/Lrrtm1/Dgkb/Nectin3/Clstn2/Neto1/Lrrc4b/Scn8a/Gabra5/Grik4/Grin1/Kcnab2	14		BP	GO:0050657	nucleic acid transport	67/1181	115/8969	0.582609	4.42457	14.3928	2.22433e-30	4.94513e-28	4.50953e-28	Thoc2/Nup88/Sarnp/Eif4a3/Poldip3/Rbm8a/Ddx39b/Pcid2/Thoc6/Hnrnpa3/Nup62/Tst/Ybx1/Tpr/Dhx9/Nup188/Zc3h11a/Thoc1/Nup214/Thoc5/Seh1l/Nup93/Srsf3/Srsf7/Xpo5/Nxf1/Nup133/Xpo1/Nup210/Khsrp/Nup107/Ranbp2/Hnrnpa2b1/Ncbp1/Ndc1/Chtop/Nup35/Cpsf6/Hnrnpa1/Khdrbs1/Thoc3/Iws1/Srsf1/Fmr1/Nup160/Nup43/Nup98/Ssb/Ahctf1/Nsun2/Nup153/Nup155/Sidt1/Rbm15b/Magoh/Rae1/Pabpn1/Ddx39a/Fyttd1/Ythdc1/Nup37/Nup54/Alyref/Rbm3…	67
BP	GO:0007416	synapse assembly	30/400	188/8969	0.159574	3.57806	7.71814	8.65191e-10	2.63204e-07	2.40822e-07	Ptk2/Farp1/Flrt2/Adgrl2/Adgrb3/Adgrl3/Gabrg2/Mdga2/Gabra1/Cdk5/Nlgn2/Sema4a/Lzts1/Magi2/Shank3/Ntrk2/Psd/Ephb3/Sdk2/Slitrk1/Tpbg/Pik3r1/Cadm1/Gabra3/Efnb2/Gria1/Flrt1/Gabrb2/Gabra6/Zdhhc2	30		CC	GO:0044232	organelle membrane contact site	7/341	38/8969	0.184211	4.84511	4.72195	0.000492143	0.0494602	0.0466173	Ahcyl1/Esyt2/Tmcc1/Acsl4/Saraf/Stx17/Mospd2	7		BP	GO:0050658	RNA transport	67/1181	115/8969	0.582609	4.42457	14.3928	2.22433e-30	4.94513e-28	4.50953e-28	Thoc2/Nup88/Sarnp/Eif4a3/Poldip3/Rbm8a/Ddx39b/Pcid2/Thoc6/Hnrnpa3/Nup62/Tst/Ybx1/Tpr/Dhx9/Nup188/Zc3h11a/Thoc1/Nup214/Thoc5/Seh1l/Nup93/Srsf3/Srsf7/Xpo5/Nxf1/Nup133/Xpo1/Nup210/Khsrp/Nup107/Ranbp2/Hnrnpa2b1/Ncbp1/Ndc1/Chtop/Nup35/Cpsf6/Hnrnpa1/Khdrbs1/Thoc3/Iws1/Srsf1/Fmr1/Nup160/Nup43/Nup98/Ssb/Ahctf1/Nsun2/Nup153/Nup155/Sidt1/Rbm15b/Magoh/Rae1/Pabpn1/Ddx39a/Fyttd1/Ythdc1/Nup37/Nup54/Alyref/Rbm3…	67
BP	GO:0006887	exocytosis	36/400	276/8969	0.130435	2.92467	7.01681	5.15564e-09	1.29164e-06	1.18181e-06	Myo5a/Vps11/Prkcb/Pdcd6ip/Exoc5/Pak1/Rab27b/Bcr/Exoc3/Cadps2/Pex5l/Cask/Myh10/Exoc2/Septin2/Cdk5/Trappc11/Git1/Exoc4/Exoc7/Exoc1/Exoc6b/Slc4a8/Rab11fip2/Exoc8/Vsnl1/Mical3/Crhbp/Stx1a/Gab2/Doc2a/Cdk5r2/Syt2/Snx19/Rims3/Rims4	36		CC	GO:0005883	neurofilament	4/341	8969-11-01	0.363636	9.56438	5.65011	0.000547894	0.0494602	0.0466173	Ina/Nefl/Nefm/Nefh	4		BP	GO:0006406	mRNA export from nucleus	37/1181	52/8969	0.711538	5.40372	12.4014	9.77679e-22	1.26371e-19	1.15239e-19	Thoc2/Nup88/Sarnp/Eif4a3/Poldip3/Rbm8a/Ddx39b/Pcid2/Thoc6/Tpr/Zc3h11a/Thoc1/Nup214/Thoc5/Nup93/Srsf3/Nxf1/Nup133/Xpo1/Nup107/Hnrnpa2b1/Ncbp1/Chtop/Thoc3/Iws1/Fmr1/Nup160/Nsun2/Nup155/Rbm15b/Magoh/Pabpn1/Ddx39a/Fyttd1/Ythdc1/Alyref/Alkbh5	37
BP	GO:0051962	positive regulation of nervous system development	34/400	261/8969	0.130268	2.92094	6.80436	1.45257e-08	3.25605e-06	2.97917e-06	Clcn2/Ptk2/Twf2/Pak1/Itpka/Flrt2/Adgrl2/Tenm4/Adgrb3/Adgrl3/Cask/Plxna2/Kalrn/L1cam/Nlgn2/Ndel1/Trpc5/Sema4a/Grm5/Plxnc1/Shank3/Ntrk2/Cyfip1/Ephb3/Slitrk1/Cdkl5/Tpbg/Bmpr2/Pik3r1/Cdh4/Sh3glb1/Trpv2/Wls/Flrt1	34		BP	GO:0048261	negative regulation of receptor-mediated endocytosis	7/341	23/8969	0.304348	8.00497	6.68692	1.56328e-05	0.0144676	0.013636	Sdcbp/Abca2/Atxn2/Syt11/Lrrtm1/Mtmr2/Necab2	7		BP	GO:0051168	nuclear export	61/1181	128/8969	0.476562	3.61921	11.6221	1.44837e-21	1.82955e-19	1.6684e-19	Thoc2/Nup88/Sarnp/Eif4a3/Ranbp3/Poldip3/Rbm8a/Ddx39b/Pcid2/Thoc6/Nup62/Tpr/Dhx9/Nup188/Zc3h11a/Thoc1/Nup214/Thoc5/Nup93/Srsf3/Xpo5/Nxf1/Nup133/Xpo1/Nup107/Ranbp2/Hnrnpa2b1/Ncbp1/Chtop/Cpsf6/Rbm22/Khdrbs1/Thoc3/Npm1/Iws1/Ube2i/Fmr1/Anp32b/Prkaca/Nup160/Nup98/Ssb/Nsun2/Nup153/Nup155/Rbm10/Rbm15b/Magoh/Rae1/Pabpn1/Ddx39a/Fyttd1/Ythdc1/Mdn1/Ctdspl2/Alyref/Rbm33/Phax/Ncbp2/Prkd1/Alkbh5	61
BP	GO:0034329	cell junction assembly	38/400	335/8969	0.113433	2.54345	6.22044	8.89106e-08	1.57779e-05	1.44363e-05	Ptk2/Pdcd6ip/Farp1/Bcr/Flrt2/Adgrl2/Adgrb3/Adgrl3/Gabrg2/Mdga2/Gabra1/Cdk5/Vcl/Nlgn2/Sema4a/Lzts1/Ophn1/Myo1c/Magi2/Shank3/Ntrk2/Psd/Ephb3/Sdk2/Slitrk1/Cdh6/Tpbg/Pik3r1/Cdh4/Cadm1/Cdh20/Gabra3/Efnb2/Gria1/Flrt1/Gabrb2/Gabra6/Zdhhc2	38		BP	GO:0048709	oligodendrocyte differentiation	12/341	73/8969	0.164384	4.32363	5.66821	1.7081e-05	0.0144676	0.013636	Sirt2/Cnp/Aspa/Fa2h/Enpp2/Daam2/Abca2/Cntnap1/Mag/Tspan2/Plp1/Kcnj10	12		BP	GO:0006401	RNA catabolic process	77/1181	191/8969	0.403141	3.06162	11.2147	2.73552e-21	3.37868e-19	3.08106e-19	Eif4a3/Dkc1/Mtrex/Dcps/Rbm8a/Eif3e/Exosc4/Pcid2/Hnrnpr/Ago1/Celf1/Skic8/Edc4/Ybx1/Dhx9/Cnot3/Fus/Xrn2/Edc3/Thrap3/Exosc8/Hnrnpu/Tardbp/Smg1/Upf2/Upf1/Exosc5/Khsrp/Elavl1/Pum1/Ncbp1/Mettl16/Ddx5/Supv3l1/Dcp1a/Cnot1/Exosc10/Mrto4/Dis3/Fto/Gtpbp1/Dcp2/Npm1/Srsf1/Ago2/Rnps1/Fmr1/Angel2/Hnrnpd/Ssb/Lsm2/Apex1/Nsun2/Cnot6l/Rbm10/Hnrnpab/Exosc9/Magoh/Hnrnpa0/Zc3h14/Exosc3/Polr2g/Hnrnpc/Cirbp/Wdr82/Ptbp1/…	77
BP	GO:0099022	vesicle tethering	10/400	29/8969	0.344828	7.7319	7.84477	2.60232e-07	4.43331e-05	4.05633e-05	Exoc5/Exoc3/Exoc2/Trappc8/Trappc11/Exoc4/Exoc7/Exoc1/Exoc6b/Exoc8	10		BP	GO:0071248	cellular response to metal ion	15/341	113/8969	0.132743	3.49142	5.29832	2.25491e-05	0.0159159	0.0150011	Clic4/Cpne6/Ank3/Smpd3/Tfrc/Slc12a2/Nptx1/Syt11/Hpca/Kcnq2/Cpne4/Prkaa1/Kcna1/Tigar/Kcnj10	15		BP	GO:0000122	negative regulation of transcription by RNA polymerase II	115/1181	378/8969	0.304233	2.31047	10.137	2.28956e-19	2.35655e-17	2.14897e-17	Sarnp/Trim28/Myef2/Rbbp4/Cdc73/Pcid2/Snw1/Hnrnpk/Tbl1xr1/Smad3/Samd1/Arid1a/Sin3a/Ybx1/Tpr/Spen/Foxo3/Gatad2b/Macroh2a1/Rbm15/Chd4/Ehmt1/Mecp2/Pcna/Ylpm1/Sfpq/Hexim1/Parp1/Dmap1/Hnrnpu/Nfix/Mta3/Xpo1/Dnmt1/Macroh2a2/Zeb2/Tcerg1/Smarcc2/Hnrnpa2b1/Prox1/Nedd4/Ddx5/Cnot1/Wdr5/Scaf8/Irf2bpl/Mef2a/Mageh1/Cggbp1/Mta1/Zhx3/Mtdh/Tcf4/Khdrbs1/Rbbp7/Nfib/Mta2/Hdac1/Hdac2/Ube2i/Kdm1a/Hdgf/Prkaca/Zbtb18/Epc1…	115
BP	GO:0061640	cytoskeleton-dependent cytokinesis	16/400	79/8969	0.202532	4.54127	6.83021	2.95968e-07	4.84819e-05	4.43593e-05	Pdcd6ip/Exoc5/Exoc3/Myh10/Exoc2/Septin9/Septin2/Septin7/Septin3/Cit/Exoc4/Exoc7/Spast/Exoc1/Exoc6b/Exoc8	16		BP	GO:0042552	myelination	15/341	120/8969	0.125	3.28776	5.0156	4.62945e-05	0.0196562	0.0185264	Pllp/Sirt2/Arhgef10/Fa2h/Bcas1/Abca2/Gpc1/Cntnap1/Jam3/Mtmr2/Mag/Degs1/Tspan2/Plp1/Kcnj10	15		BP	GO:0006974	DNA damage response	131/1181	463/8969	0.282937	2.14874	9.88349	6.19756e-19	6.15107e-17	5.60925e-17	Mapk1/Mapk3/Trim28/Mtrex/Snw1/Cdkn2aip/Hnrnpk/Actl6b/Actl6a/Htatsf1/Arid1b/Arid1a/Rbbp6/Dhx9/Macrod1/Fus/Xrn2/Foxo3/Macroh2a1/Atrx/Trrap/Chd4/Ccar2/Smc1a/Smarcal1/Rpa1/Pcna/Smc3/Ercc4/Sfpq/Parp1/Xab2/Ppp4r3a/Dmap1/Usp47/Sf3b3/Smg1/Upf1/Pds5b/H2ax/Htra2/Smarca2/Ep400/Ruvbl1/Ctc1/Otub2/Nono/Nme3/Ddx1/Exd2/Smarcc2/Prpf19/Smchd1/Terf2/Nedd4/Smarca5/Cdk7/Ddx5/Rad21/Smarcb1/Ssrp1/Mta1/Wrnip1/Smarce1/Pb…	131
BP	GO:0090148	membrane fission	10/400	30/8969	0.333333	7.47417	7.67384	3.74977e-07	5.91491e-05	5.41194e-05	Exoc5/Exoc3/Exoc2/Exoc4/Exoc7/Spast/Exoc1/Exoc6b/Exoc8/Sh3glb1	10		BP	GO:0007272	ensheathment of neurons	15/341	121/8969	0.123967	3.26059	4.97692	5.10551e-05	0.0196562	0.0185264	Pllp/Sirt2/Arhgef10/Fa2h/Bcas1/Abca2/Gpc1/Cntnap1/Jam3/Mtmr2/Mag/Degs1/Tspan2/Plp1/Kcnj10	15		BP	GO:0071826	protein-RNA complex organization	66/1181	165/8969	0.4	3.03776	10.2876	3.41171e-18	3.10858e-16	2.83476e-16	Cdc73/Ddx39b/Prpf8/Sart3/Ptbp2/Ago1/Sf3a3/Celf2/Celf1/U2af2/Rpsa/Htatsf1/Snrpd3/Snrpd2/Psip1/Prpf3/Dhx9/Prpf6/Dhx29/Sf3b1/Snrnp200/Sfswap/Tfip11/Xab2/Luc7l/Eif3a/Crnkl1/Rbmx/Ruvbl1/Nudt21/Prpf19/Luc7l2/Ddx42/Usp39/Ncbp1/Sf3a1/Puf60/Mrto4/Cpsf7/Cpsf6/Snu13/Srsf6/Srsf10/Srsf1/Ago2/Dhx8/Lsm2/Coil/Ddx46/Nop2/Snrpd1/Rrs1/Brix1/Snrpb/Rpf2/Rbm5/Snrpg/Snrpf/Ythdc1/Luc7l3/Mdn1/Prpf31/Bop1/Sf3a2/Srsf12/Prp…	66
BP	GO:1903530	regulation of secretion by cell	40/400	405/8969	0.0987654	2.21457	5.4041	1.5956e-06	0.000183666	0.000168048	Myo5a/Pnkd/Prkcb/Pdcd6ip/Rap1gds1/Rab27b/Bcr/Itpr1/Cadps2/Pex5l/Cask/Tbc1d1/Myh10/Exoc2/Septin2/Kalrn/Cdk5/Git1/Nlgn2/Maob/Ntrk2/Slc4a8/Cd200/Pfkfb2/Vsnl1/Crhbp/Adcy8/Stx1a/Gab2/Doc2a/Cdk5r2/Nr3c1/Syt2/Pard6a/Asic1/Wls/Rims3/Htr2a/Rims4/Rbp4	40		BP	GO:0008366	axon ensheathment	15/341	121/8969	0.123967	3.26059	4.97692	5.10551e-05	0.0196562	0.0185264	Pllp/Sirt2/Arhgef10/Fa2h/Bcas1/Abca2/Gpc1/Cntnap1/Jam3/Mtmr2/Mag/Degs1/Tspan2/Plp1/Kcnj10	15		BP	GO:0022618	protein-RNA complex assembly	64/1181	157/8969	0.407643	3.09581	10.3163	3.55349e-18	3.18554e-16	2.90494e-16	Cdc73/Ddx39b/Prpf8/Sart3/Ptbp2/Ago1/Sf3a3/Celf2/Celf1/U2af2/Rpsa/Htatsf1/Snrpd3/Snrpd2/Psip1/Prpf3/Dhx9/Prpf6/Dhx29/Sf3b1/Snrnp200/Sfswap/Xab2/Luc7l/Eif3a/Crnkl1/Rbmx/Ruvbl1/Nudt21/Prpf19/Luc7l2/Ddx42/Usp39/Ncbp1/Sf3a1/Puf60/Mrto4/Cpsf7/Cpsf6/Snu13/Srsf6/Srsf10/Srsf1/Ago2/Lsm2/Coil/Ddx46/Nop2/Snrpd1/Rrs1/Brix1/Snrpb/Rpf2/Rbm5/Snrpg/Snrpf/Ythdc1/Luc7l3/Mdn1/Prpf31/Bop1/Sf3a2/Srsf12/Prpf39	64
BP	GO:0035249	synaptic transmission, glutamatergic	17/400	100/8969	0.17	3.81182	6.10891	1.71365e-06	0.000192064	0.000175732	Myo5a/Homer1/Pak1/Gria3/Cdk5/Shc3/Nlgn2/Grm5/Ophn1/Shank3/Ntrk2/Nr3c1/Gria1/Htr2a/Dgkz/Abtb3/Grin3a	17		BP	GO:0060326	cell chemotaxis	15/341	126/8969	0.119048	3.1312	4.78938	8.189e-05	0.0247717	0.0233479	Prkca/Fgf1/Camk1d/Padi2/Slc12a2/Enpp2/Elmo2/Il16/Dock4/Mpp1/Rhog/Jam3/Mospd2/Slit2/Nbl1	15		BP	GO:0033044	regulation of chromosome organization	58/1181	145/8969	0.4	3.03776	9.63308	3.91259e-16	2.86134e-14	2.6093e-14	Mapk1/Mapk3/Cdc23/Trim28/Dkc1/Pcid2/Actl6b/Actl6a/Arid1b/Arid1a/Tpr/Ik/Macroh2a1/Atrx/Numa1/Ercc4/Ylpm1/Sfpq/Parp1/Hnrnpu/Tasor/Smg1/Cenpv/Upf1/Smarca2/Ruvbl1/Ctc1/Smarcc2/Hnrnpa2b1/Terf2/Smarca5/Rad21/Smarcb1/Exosc10/Gnl3l/Smarce1/Pbrm1/Baz1b/Dcp2/Morc2a/Nek6/Hnrnpd/Smarca4/Brd7/Nat10/Bcl7a/Arid2/Smarcd1/Terf2ip/Yy1/Bub3/Hnrnpc/Ppp1r10/Dpf3/Map3k4/Stn1/Gnl3/Nabp2	58
[truncated: 136 more rows]

## Sheet: strata tissue FCs
log2 fold changes and significance values of all proteins from strata tissue analysis.
enriched proteins are depicted in figure 2f
[truncated: 10,135 more rows]

## Sheet: strata tissue GO
GO overrepresentation analysis of proteins significantly enriched in each stratum
[truncated: 221 more rows]
[truncated: 5 more columns]

[truncated: 2 more sheets: subregion syn FCs, strata syn FCs]
