# Supplementary material for: An integrated transcriptomic and proteomic map of the mouse hippocampus at synaptic resolution
Source: Nat Commun. 2025 Aug 26;16:7942. doi: 10.1038/s41467-025-63119-5 (PMC12381143; doi:10.1038/s41467-025-63119-5)
Supplement: Supplementary file 5 — Supplementary Data 3 [file 41467_2025_63119_MOESM5_ESM.xlsx]

## Sheet: abundance variation correlation
Pearsons correlation values for changes in mRNA and protein abundances across strata
"prot" columns contain average log2 iBAQ values for each gene in each stratum
"RNA" columns contain average log2 DESeq normalized transcript counts for each gene in each stratum
abundance changes and correlation values are shown in fig. 4b
Genes	prot_SO_av	prot_SP_av	prot_SR_av	prot_SLM_av	RNA_SO_av	RNA_SP_av	RNA_SR_av	RNA_SLM_av	Pearsons r
1500009L16Rik	20.7938	21.762	19.8584	20.719	6.29934	6.16712	6.10256	5.94361	0.218702
1700010I14Rik	15.8009	16.2457	16.7558	15.301	2.67172	3.46899	2.77603	2.77541	0.257539
1700025G04Rik	16.6624	16.0781	16.6385	16.6215	9.66356	9.66509	9.89067	9.87816	0.528545
1810024B03Rik	17.8834	18.0255	17.9419	17.6264	2.09302	1.93646	0.740716	1.99276	-0.299008
2310061I04Rik	19.7974	19.8729	19.5401	20.1203	7.68637	7.70644	7.79963	7.26938	-0.900534
2410002F23Rik	19.3273	19.9889	19.3587	18.777	8.11201	8.17809	8.17453	7.93418	0.854134
2410004B18Rik	17.5626	17.8377	16.9768	17.0299	7.02835	7.12022	7.04806	7.08376	0.381936
2700097O09Rik	15.0513	15.0204	15.0831	14.8686	6.15179	6.03447	6.17393	6.29203	-0.639627
2900026A02Rik	19.0197	19.1428	19.0778	18.4479	9.4327	9.41031	9.27211	8.54125	0.970879
4931406C07Rik	19.4886	18.6912	18.9777	19.2465	7.30638	7.05261	7.39078	7.97053	0.475453
4933434E20Rik	19.7528	19.0811	19.4162	19.681	7.96182	7.92592	8.03919	8.06692	0.501695
5031439G07Rik	21.5879	20.7101	21.1912	21.2652	10.1982	9.53753	9.83443	10.0969	0.956056
5730455P16Rik	17.9917	17.3584	17.9649	17.8812	9.30264	9.54333	9.44035	9.00769	-0.517779
A830018L16Rik	14.1205	13.4651	14.8607	13.7276	8.5967	8.88595	8.76037	8.3113	0.125068
Aaas	18.266	18.8266	17.8765	17.211	6.42479	6.32617	6.0801	6.19638	0.559473
Aacs	19.9071	18.999	18.9013	19.7529	8.32409	8.25671	8.16219	7.79851	-0.236235
Aagab	18.9891	18.7962	18.8457	19.0407	9.00375	9.06357	8.93733	8.94674	-0.467901
Aak1	20.4109	20.0396	20.0844	20.7111	11.743	11.9198	11.876	11.3581	-0.965819
Aamdc	22.247	21.8631	21.8483	21.9563	7.22357	7.44563	7.36181	7.45904	-0.814444
Aamp	18.1498	17.6812	17.875	18.0931	9.51935	9.64856	9.50515	9.5711	-0.627696
Aar2	14.7376	14.6383	14.1542	13.8066	8.25533	8.45197	8.28924	8.10753	0.714821
Aars2	17.8129	17.6367	17.5841	17.939	7.59638	7.31996	7.58527	7.05051	-0.597541
Aarsd1	20.7615	20.287	20.4348	20.9315	8.42657	8.60628	8.42335	8.10871	-0.877002
Aasdhppt	17.338	17.1696	17.123	17.4873	7.28175	7.43551	7.34395	7.20769	-0.871206
Aass	15.8304	15.6168	15.9791	16.6427	5.40453	4.59239	5.84838	6.59803	0.946841
Aatk	19.122	19.2314	19.4482	19.7241	10.7607	10.2181	10.2681	10.2621	-0.598245
Abat	25.8236	25.6702	25.675	26.0558	11.1065	10.4966	11.1162	11.6037	0.835746
Abca1	15.7649	15.0467	15.4513	16.0349	8.68345	8.57867	8.80713	9.55842	0.781888
Abca2	18.1034	17.6036	16.8743	16.32	11.2761	10.4791	10.7052	10.7769	0.442396
Abca3	17.0433	17.0069	16.9756	17.2031	9.46502	9.27327	9.40466	9.18046	-0.691843
Abca5	17.7424	16.9674	17.4461	17.762	8.67183	8.70536	8.83541	8.5737	-0.418713
Abca7	16.4634	16.2084	16.8516	17.0515	7.38936	6.80802	7.22759	7.09021	0.347779
Abca8b	14.1821	14.3679	14.3196	15.1965	7.81521	8.2087	7.80072	7.62728	-0.540662
Abca9	15.9713	15.3711	15.8161	16.7242	6.61966	6.53903	7.05075	8.22064	0.907129
Abcb10	18.4947	17.7989	18.3191	19.3532	7.6799	7.12039	7.56337	7.9725	0.962231
Abcb11	13.4877	13.5165	13.6642	13.8968	1.97954	0.179643	0.0802376	0.736649	-0.278521
Abcb1a	20.2775	19.8365	20.203	20.8172	7.41313	6.79001	7.73092	9.24867	0.972088
Abcb1b	10.2164	11.7786	11.7428	11.0833	4.67877	4.9524	4.64828	5.33594	0.0860556
Abcb6	15.5791	15.9717	15.3899	14.8457	7.20587	7.38849	7.16014	6.67377	0.975499
Abcb7	21.8841	21.7487	21.8951	22.4679	8.56784	8.46654	8.60682	8.41962	-0.578238
Abcb8	21.4114	21.3206	21.4724	21.8982	8.23759	8.21493	8.3163	8.19943	-0.345115
Abcb9	19.3148	18.0635	17.916	18.2326	7.49618	7.0734	7.49318	7.23539	0.442489
Abcc1	17.041	16.6879	16.987	16.9592	7.66982	7.71501	7.81274	7.77049	0.114433
Abcc4	15.712	15.2141	15.5855	16.0748	6.3707	6.36625	6.59809	7.49051	0.822001
Abcc8	17.6074	16.5573	16.9669	17.3966	7.37201	7.95249	7.66145	7.0462	-0.859572
Abcd1	13.5921	12.9143	13.257	13.6486	6.69256	6.50279	6.71909	7.05512	0.802699
Abcd2	18.6724	18.4805	18.8621	19.0469	7.9121	7.58909	8.17005	8.76048	0.98084
Abcd3	21.4307	21.1968	21.3945	21.5223	9.28121	9.15997	9.33352	9.53296	0.901961
Abcd4	16.0457	13.1958	13.3089	14.0609	6.73099	6.74395	6.93096	7.00838	-0.37892
Abce1	21.8823	21.6411	21.6654	21.8553	9.41323	9.5764	9.41731	9.163	-0.678279
Abcf1	20.1732	20.2317	19.872	20.1208	9.53907	9.66578	9.60081	9.42475	0.00561455
Abcf2	20.8961	20.8447	20.4139	20.6079	9.44153	9.54339	9.52613	9.30619	0.0479426
Abcf3	19.5053	19.0933	19.087	19.4457	9.16175	9.13039	9.05466	9.01085	0.0502954
Abcg1	16.6479	15.9699	16.1884	16.6171	9.21521	9.05921	8.90106	9.01688	0.471363
Abcg2	21.2676	20.6456	21.0558	21.4728	6.51464	6.40042	6.53371	7.41424	0.759284
Abcg4	15.1849	14.389	14.8518	15.3341	8.92818	8.84059	8.86403	8.17434	-0.547208
Abhd10	21.1085	20.8733	21.1021	21.642	6.94008	6.92198	6.89789	7.12742	0.925993
Abhd11	21.2332	21.1058	21.2116	21.8809	6.83497	6.74478	7.04379	7.01733	0.573404
Abhd12	23.544	23.7122	23.4781	23.376	10.8223	10.8756	10.846	10.7196	0.844226
Abhd13	16.1146	17.2779	15.5029	14.7915	8.2625	8.60611	8.21385	7.91699	0.982671
Abhd14b	19.6531	19.1209	19.306	19.7665	6.78181	6.23087	6.95918	7.32656	0.794556
Abhd16a	21.5321	21.5185	21.5433	21.8499	8.29441	8.29792	8.28313	8.3217	0.896046
Abhd17a	18.6008	18.5964	18.5531	19.1426	8.5425	8.20947	8.7086	9.13706	0.811646
Abhd17b	20.2341	19.4531	19.7577	20.1215	7.90076	7.50785	7.48538	7.71353	0.886932
Abhd17c	19.4893	19.3291	19.507	19.4463	7.94296	8.29069	7.91056	7.69112	-0.714007
Abhd3	20.572	20.4086	20.6222	21.0544	8.30473	7.74016	8.57703	9.36254	0.978117
Abhd4	21.0068	19.2229	19.2966	20.2646	9.04483	8.32702	8.95089	9.9868	0.503379
Abhd5	17.9373	17.2811	17.4505	17.2174	6.83281	6.50763	6.67948	7.43225	-0.221927
Abhd6	22.6411	22.8641	22.6369	22.582	8.70698	8.93433	8.86336	8.52723	0.774756
Abi1	24.8693	25.0033	25.0949	25.144	10.1158	10.4521	10.1681	9.83961	-0.405306
Abi2	23.809	23.9031	23.9976	24.1217	8.80616	9.24138	8.99288	8.31735	-0.61528
Abi3	19.4654	19.2666	19.5128	19.8496	5.16566	4.9917	6.01405	6.6883	0.929706
Abl1	16.7506	16.9363	16.8571	17.0783	8.95964	8.49073	8.65075	8.90661	-0.0944855
Ablim1	17.0168	16.7213	16.8302	16.7001	9.23704	8.84704	9.25685	9.80273	-0.167333
Ablim2	17.7939	18.6748	18.1784	18.2792	9.50493	9.68999	9.50379	9.05441	0.206435
Ablim3	17.9398	17.7593	17.917	18.8076	7.13378	7.40235	7.03983	7.48798	0.570225
Abr	23.2744	23.1359	23.2264	23.5467	12.0157	12.2723	12.1004	11.8223	-0.961917
Abraxas2	20.5433	20.4706	20.5628	20.8324	7.55604	7.76173	7.69907	7.56388	-0.639333
Acaa1a	23.2212	22.7391	22.9436	23.199	8.02805	7.82072	7.94653	8.26524	0.833886
Acaa2	24.1655	23.8668	24.0865	24.5206	7.07696	6.60816	7.3855	8.23207	0.953897
Acaca	20.6136	20.1472	20.3791	20.6561	8.18401	8.05004	8.09552	8.3014	0.907707
Acacb	14.3206	13.9906	14.0015	14.331	5.16129	4.31269	5.57031	6.607	0.597128
Acad10	16.6147	15.9522	16.328	17.0417	4.50846	4.49714	4.58258	4.97329	0.815941
Acad11	16.2326	16.0787	16.0361	16.131	7.62123	7.5193	7.7516	8.26841	0.00785578
Acad12	19.0247	18.7761	18.9697	18.3649	3.70623	3.25552	3.99354	4.71649	-0.666416
Acad8	21.924	21.8331	21.9467	22.5612	7.64353	7.82012	7.75331	7.99025	0.807218
Acad9	23.0081	22.8022	22.9582	23.5179	8.28948	8.19919	8.20045	8.2407	0.318901
Acadl	24.9726	24.5892	24.8601	25.5683	7.87464	7.2729	7.83658	8.98465	0.995942
Acadm	22.8343	22.4007	22.6821	23.3512	7.96825	7.46365	7.96652	8.76484	0.987887
Acads	20.7742	20.1635	20.469	21.4822	5.23051	4.45024	5.36434	6.61533	0.958333
Acadsb	22.7761	22.5624	22.7114	23.267	9.01849	9.14771	9.10068	9.31733	0.750753
Acadvl	26.2072	25.8609	26.0078	26.5524	8.65306	8.35257	8.69868	9.18855	0.945445
Acan	20.8402	20.1006	20.3933	20.3832	4.96245	4.02832	5.14584	5.10561	0.607642
Acap2	19.8016	19.5889	19.7732	19.854	10.5553	11.0074	10.7108	10.3043	-0.951934
Acap3	19.2701	19.4724	19.5532	19.0535	9.62683	9.6574	9.71213	9.24682	0.915972
Acat1	26.4947	26.3355	26.5293	27.0653	9.30281	9.23583	9.32771	9.32379	0.637478
Acat2	22.4428	21.9141	22.1008	22.6217	7.39032	7.18248	7.26558	7.40349	0.980868
Acat3	19.799	19.1063	19.3747	19.7391	4.44494	3.56976	4.83191	5.63162	0.689728
Acbd3	21.0092	21.2616	20.6934	20.5376	8.37406	8.07501	8.19217	8.23363	-0.291402
Acbd5	19.2047	18.7879	18.8938	19.317	9.28319	9.24664	9.36468	9.72836	0.695155
Acbd6	22.0522	21.8219	21.9482	22.3087	7.57136	7.62158	7.6058	7.53087	-0.988788
Ace	14.9361	14.5405	15.4779	16.4057	6.21692	5.905	6.20496	6.8756	0.956907
Ace2	16.2166	15.4011	15.6095	16.6733	3.55395	2.0971	3.74006	4.39856	0.804329
Ache	20.2197	20.344	20.187	20.2881	8.23634	7.65385	8.19603	7.60031	-0.8935
Acly	20.9525	20.6865	20.9235	21.2241	10.351	10.1371	10.3823	10.3257	0.657413
Aco1	22.7209	22.2361	22.4291	22.745	8.04643	7.97902	8.03881	8.36399	0.691644
Aco2	23.4776	23.5796	23.9646	24.0009	11.9648	11.8357	12.0688	12.1081	0.819097
Acot1	20.6667	19.8792	19.9445	20.1569	5.89118	5.92409	5.86233	6.5253	-0.0181178
Acot11	21.4652	21.0443	21.1952	21.5818	8.67473	7.83386	8.75125	9.59135	0.872509
Acot13	26.0159	25.9442	25.976	26.535	8.26845	8.30873	8.37575	8.11497	-0.929481
Acot2	23.1341	22.8253	22.9518	23.3705	6.03815	6.1694	5.87159	5.43943	-0.850798
Acot7	26.0447	25.7441	25.887	26.2782	10.6918	10.7022	10.5687	10.129	-0.827298
Acot8	20.3601	20.1604	20.7466	20.7468	5.6705	5.83424	5.86245	5.9929	0.593168
Acot9	23.033	22.9291	23.0606	23.5392	6.31485	6.2254	6.01112	5.94181	-0.736757
Acox3	17.7868	17.2289	17.421	17.3509	7.74569	7.50895	7.8659	7.96859	0.190286
Acp1	22.7603	22.5828	22.7337	22.9141	7.71904	7.81798	7.7679	7.56231	-0.956473
Acp2	19.4948	19.6608	19.2513	19.0991	9.11125	9.1336	9.08214	9.02912	0.968095
Acp6	22.4113	22.3074	22.3567	22.8894	6.76935	6.91948	7.08447	6.75716	-0.604545
Acrbp	19.9493	19.9697	20.1372	20.2541	5.69263	5.80558	5.73168	5.99877	0.748122
Acsbg1	23.6993	23.5743	23.67	24.0112	10.1272	9.61928	10.3508	11.2277	0.964913
Acsf2	22.3712	21.7387	22.0736	22.792	5.75674	4.83301	5.538	6.69672	0.986991
Acsf3	20.7096	20.5551	20.6864	21.2419	6.79246	6.91234	6.72957	6.81092	-0.201765
Acsl1	22.3212	22.2369	22.3362	22.6287	8.57386	8.44611	8.36037	8.46348	0.0113789
Acsl3	21.774	21.5446	21.5669	21.8691	10.6719	10.2675	10.6648	11.4875	0.846288
Acsl4	20.6551	20.9695	20.7065	20.6909	9.42001	9.75766	9.38692	8.71123	0.630592
Acsl5	19.8359	19.9612	19.9507	20.0698	8.96812	9.29707	8.99615	8.56092	-0.517275
Acsl6	23.7039	23.4944	23.6621	23.9929	10.7598	10.5539	10.9757	11.3902	0.945526
Acss1	21.6084	21.1626	21.4587	22.0053	8.23611	7.99804	8.45606	9.20014	0.919478
Acss2	19.6687	19.1894	19.5085	19.2111	8.78671	8.56154	8.73171	8.92063	0.147066
Acta1	19.52	19.3481	20.222	21.7448	5.18677	5.57075	5.31227	4.58495	-0.916349
Actb	31.8546	31.8275	31.9563	32.1808	12.6232	12.8774	12.5616	12.4265	-0.845052
Actg1	21.2941	19.9874	20.6739	22.6462	9.25302	9.36241	9.16999	8.81359	-0.924188
Actg2	27.8294	27.6737	27.7893	28.2426	0.29191	0.256688	0.142509	1.56676	0.958454
Actl6a	19.4339	19.0143	18.1334	18.8583	6.41789	6.37853	6.41786	6.85474	-0.0184579
Actl6b	21.2348	21.9036	21.0511	20.6705	9.14942	9.45736	9.3522	8.81192	0.824509
Actn1	20.8971	21.0535	21.4657	22.0671	9.06061	9.45816	9.07497	8.5371	-0.825329
Actn2	21.2748	21.7719	21.9241	22.1003	6.32341	6.61925	6.20109	5.58988	-0.567919
Actn4	20.8804	20.8281	21.113	21.5247	9.74218	9.54854	9.66525	9.83541	0.768783
Actr10	21.2204	20.94	21.0941	21.3341	9.65175	9.73871	9.64948	9.30954	-0.848942
Actr1a	25.5096	25.1141	25.2862	25.5628	10.6516	10.6489	10.5056	10.4446	-0.42639
Actr1b	22.5609	22.4664	22.6123	22.9549	10.8508	10.9481	10.8893	10.4505	-0.980202
Actr2	26.1263	26.2594	26.326	26.6055	11.7476	12.1446	11.8367	11.1218	-0.772631
Actr3	25.638	25.7488	25.8279	25.9919	10.1198	10.5012	10.1186	9.69144	-0.688221
Actr3b	23.7382	23.9179	24.0528	24.1827	9.8909	10.2252	10.0106	9.10141	-0.623719
Actr8	12.8841	13.274	12.417	11.4602	8.60728	8.78029	8.61483	8.33898	0.964138
Acvr1	16.4156	16.0581	16.2846	16.1846	7.65289	8.07658	7.76007	7.47368	-0.528824
Acvr1b	19.384	18.9738	19.0554	19.4277	9.69246	9.95498	9.6988	9.11983	-0.773445
Acvr2a	13.3959	10.941	13.0451	14.8588	8.10838	8.22561	8.09703	8.09353	-0.895769
Acy1	19.1376	17.9178	18.0837	18.5409	5.75605	5.29694	5.52358	6.41297	0.491839
Acyp1	24.1836	23.7637	23.8918	24.3114	6.32703	6.34066	6.42289	6.45978	0.382399
Acyp2	21.7227	21.9742	22.0673	22.3292	6.14718	5.91451	6.29484	6.31424	0.497697
Adal	18.2042	17.1059	16.7432	17.8728	6.7483	6.91045	6.72747	6.74311	-0.274045
Adam10	20.6349	19.724	19.8719	20.2108	9.50377	9.59468	9.4783	9.47304	-0.469028
Adam11	21.7971	21.8703	21.9271	22.0829	10.1778	10.4559	10.0116	9.35848	-0.878306
Adam15	11.6712	11.7235	11.5455	11.7781	9.38102	9.25724	9.25326	9.0756	-0.490678
Adam17	17.509	17.5586	17.0559	17.7488	7.34068	6.91739	7.16462	7.93123	0.526249
Adam22	19.5483	18.5282	18.5772	19.1554	10.7748	10.9791	10.7794	10.1864	-0.413776
Adam23	22.1758	21.6938	21.8302	22.0878	9.9189	9.96876	9.87933	9.36378	-0.456529
Adam9	14.9165	14.7018	14.5194	15.2778	8.82481	8.60451	8.71722	8.96364	0.856618
Adamts16	10.2001	10.1362	10.2179	10.751	5.62493	4.24066	5.60852	5.80312	0.549309
Adap1	23.6747	23.3957	23.5916	23.9341	9.95298	9.66659	9.88212	9.8116	0.443518
Adar	18.0013	18.4944	17.7103	16.3029	10.4419	10.5227	10.523	10.1701	0.925429
Adarb1	18.7371	19.0165	18.3878	18.983	9.98417	9.57034	10.0361	10.0238	-0.5648
Adck1	20.8564	20.7824	20.9649	21.2491	7.79884	7.96181	7.93576	7.58588	-0.852671
Adck2	12.9919	12.6622	12.6197	13.3508	7.29234	7.4005	7.26646	7.22567	-0.637987
Adck5	15.7316	15.5525	15.8523	16.1697	6.43534	6.72494	6.77697	6.5482	-0.258398
Adcy1	19.4517	18.6411	19.059	19.8509	12.5949	12.5251	13.1452	13.2275	0.558116
Adcy2	20.3694	20.4692	20.5397	20.9656	10.5161	10.6261	10.5468	10.5202	-0.315936
Adcy3	18.7538	18.388	18.5765	18.6886	8.69715	8.67892	8.61624	7.91041	-0.343319
Adcy5	19.918	19.2652	19.6052	19.9745	9.87056	9.32766	9.82459	10.0086	0.940307
Adcy6	15.0079	15.1136	15.5875	15.8567	8.88115	8.73184	8.8925	8.80551	0.0950998
Adcy8	17.9852	17.8564	18.1091	18.9747	7.59652	7.66016	7.63	7.51182	-0.934753
Adcy9	22.2825	21.9274	22.1198	21.535	10.2567	10.742	10.2507	9.11207	0.709161
Adcyap1r1	15.631	15.9882	15.7828	16.1435	10.2972	10.1007	10.3797	10.9883	0.575941
Add1	22.2456	21.5509	22.078	22.2831	11.7079	11.7826	11.7003	11.6923	-0.960681
Add2	25.3656	25.0768	25.3298	25.6933	11.5911	11.9419	11.7888	11.1959	-0.971548
Add3	21.873	21.4304	21.5184	22.0718	10.0427	9.75965	10.0207	10.9639	0.857826
Adgra1	18.7034	18.2887	18.9532	19.1922	9.06643	8.17276	9.34658	8.65813	0.547237
Adgrb1	19.8688	19.8555	20.0482	19.9827	10.9257	10.9688	10.8581	9.8926	-0.394346
Adgrb2	19.6664	20.2943	20.4404	20.8291	11.5623	11.8161	11.5103	10.8814	-0.634372
Adgrb3	19.6766	19.9423	20.0745	20.7586	9.94157	10.3589	9.95224	9.32791	-0.795517
Adgre5	12.9922	12.9308	12.952	13.2426	5.65563	5.2278	5.94749	7.40052	0.958981
Adgrg1	17.9115	17.6313	17.6635	18.4347	8.86399	8.1648	8.76514	9.72025	0.936683
Adgrl1	17.3485	17.4135	17.5154	17.9128	11.3551	11.2785	11.3293	10.9021	-0.960054
Adgrl2	20.4912	20.2032	20.6253	21.087	9.87674	10.1568	9.96773	8.90007	-0.938735
Adgrl3	20.9978	21.0774	21.2778	21.6285	10.0566	10.4337	10.2029	9.61589	-0.782351
Adh5	23.9216	23.2833	23.4393	23.7468	8.43826	8.29765	8.36879	8.71173	0.610741
Adhfe1	19.697	18.841	19.2198	19.8617	7.07421	6.55972	7.2714	8.47448	0.791481
Adi1	21.4637	18.0589	18.5998	20.6235	7.63504	6.87751	7.11862	7.83585	0.917826
Adipor1	15.8708	15.7471	15.6234	16.5268	8.77716	8.69383	8.74078	9.14642	0.972808
Adk	22.4041	21.7622	22.0149	22.3916	8.22422	7.97239	8.31641	8.96336	0.678515
Adnp	17.7661	18.7526	17.394	16.2816	2.48367	2.99843	1.89277	2.38335	0.603838
Ado	21.9221	21.0927	21.323	21.7418	6.22456	5.49382	5.76568	5.7507	0.858898
Adpgk	19.4191	18.9691	19.03	19.2828	6.86893	6.66982	6.7228	6.75164	0.927949
Adprh	22.5178	22.3463	22.3271	22.7084	8.95722	8.98318	8.83246	8.66502	-0.685558
Adra2a	15.3311	15.3004	16.1229	16.703	6.13439	6.01573	5.85437	5.7959	-0.92552
Adra2c	11.7035	12.4372	12.0122	11.9456	6.91197	6.70061	6.28338	6.25412	-0.0927957
Adrm1	20.6711	20.5372	20.5547	20.6711	6.32782	6.31478	6.09916	6.12349	0.016808
Adsl	21.7893	21.401	21.5258	21.8357	7.20716	7.0207	7.12169	7.2561	0.980337
Afap1	12.1021	13.9473	12.9694	13.8699	7.18256	6.49403	7.04373	7.75464	-0.069363
Afdn	19.4153	19.0872	19.3003	19.9055	9.86281	9.89547	9.90399	9.74745	-0.95227
Aff4	13.9921	14.6264	13.5102	13.0252	10.8844	11.2542	11.0211	10.6244	0.87063
Afg1l	19.4353	19.198	19.3376	19.7089	7.27811	7.00071	7.11722	7.47904	0.989081
Afg3l1	15.2949	14.664	15.5452	16.226	7.93332	7.51806	7.91494	8.1907	0.968846
Afg3l2	22.2372	22.1456	22.2849	22.8028	9.23198	9.34003	9.21678	8.82582	-0.997526
Aftph	18.7373	18.4796	18.5917	18.6287	9.2392	9.52128	9.30637	9.06666	-0.685896
Agap1	17.8007	17.0006	17.3955	17.8634	9.88307	9.31107	9.61048	9.89497	0.997948
Agap2	23.3527	23.3856	23.4361	23.7248	12.5858	12.4639	12.6036	12.4442	-0.603055
Agap3	20.2519	20.5121	20.33	20.5964	10.3361	10.2955	10.2862	9.9718	-0.775276
Agbl4	18.0651	17.7455	18.0669	18.2012	6.36022	6.0596	6.29465	5.57006	-0.308109
Agfg1	22.8612	22.9018	22.8395	23.2266	9.36352	9.6872	9.53107	9.0689	-0.81293
Agfg2	21.4859	21.6246	21.4963	21.5884	8.36239	8.51372	8.2134	7.74409	-0.076363
Agk	24.1004	24.0008	24.1444	24.5984	6.80764	6.87668	6.97166	6.53617	-0.877599
Agl	21.4134	21.3359	21.6429	22.0127	8.56419	8.28888	8.66079	9.5742	0.969851
Agmo	15.0621	14.8066	14.9033	15.2246	5.31039	5.04762	5.48168	6.37332	0.864737
Ago1	19.0899	19.4018	19.005	18.924	9.48885	9.59064	9.62458	9.5904	-0.048899
Ago2	19.7031	20.1917	19.7374	19.7463	8.58433	8.94308	8.86446	8.47283	0.676876
Ago3	16.9987	16.9087	16.3672	16.6021	9.10461	9.12849	9.12788	8.93581	0.19928
Agpat1	18.3712	18.7756	19.0228	18.561	9.38556	9.26716	9.28799	8.92176	0.0717349
Agpat3	22.6079	22.4206	22.5134	22.619	10.644	10.3285	10.6165	10.753	0.933456
Agpat4	21.7226	21.082	21.0156	21.1745	8.99787	8.70891	8.49194	8.63076	0.935837
Agpat5	20.2974	20.2245	20.2783	20.8602	8.20554	7.9237	8.26464	8.64358	0.907578
Agps	19.78	19.2531	19.4035	19.644	8.25379	8.14471	8.1277	8.31823	0.80557
Agrn	18.33	18.143	18.3002	19.1082	10.6236	10.8326	10.6411	10.2937	-0.969585
Agtpbp1	17.3001	17.3159	17.386	17.5334	11.1642	11.4133	11.2906	10.7719	-0.848458
Ahctf1	17.5703	18.2597	17.6888	17.7532	8.92205	9.32596	9.06628	8.70045	0.727821
Ahcy	23.7882	23.3909	23.4799	23.6748	4.9982	5.07295	4.74603	4.66039	-0.178563
Ahcyl1	25.1439	24.8896	25.0948	25.3438	11.7359	11.5315	11.8231	12.2802	0.946864
Ahcyl2	19.1697	18.6831	18.5897	18.8145	10.2136	10.1978	10.4454	10.7254	-0.264289
Ahdc1	16.8132	18.1221	15.7983	15.2719	8.37463	8.39661	8.01977	7.73577	0.901021
Ahi1	17.6749	17.9608	17.7747	17.7818	10.9764	11.4671	11.0483	10.4746	0.594374
Ahnak	18.8068	17.5728	18.2284	19.2502	8.02693	7.3706	8.10082	9.73103	0.870555
Ahnak2	16.7874	14.0491	14.455	15.8246	2.07955	2.1101	2.33823	2.56491	0.0164781
Ahsa1	23.9674	23.7962	23.8461	24.1424	9.73196	9.85697	9.76174	9.47585	-0.96753
Ahsa2	17.6391	17.6734	17.9143	18.0332	7.71974	7.51854	7.67676	7.64801	0.173469
Aida	20.8176	20.4938	20.6898	20.9437	7.52965	7.6992	7.56599	7.72038	-0.0587648
Aifm1	23.0885	22.8648	23.0459	23.6472	7.74178	7.6271	7.7168	7.67347	0.0734001
Aifm2	17.0593	16.4479	16.7151	17.614	5.56973	4.62776	5.79294	6.2763	0.851748
Aifm3	20.1482	20.1047	20.3018	20.6744	9.04346	8.99075	9.50872	9.50472	0.805825
Aim2	14.636	14.7014	14.8857	14.561	5.04104	4.76458	4.88574	5.48517	-0.692831
Aimp1	22.3478	22.6171	22.2008	21.9273	8.1378	8.40346	8.15091	8.08623	0.882335
Aimp2	18.9104	18.874	18.4284	19.5782	7.13819	7.27124	7.11043	6.69084	-0.776573
Aip	21.6703	21.3562	21.3605	21.5676	9.11775	9.29283	9.10966	9.07553	-0.556921
Aire	11.5842	11.8653	11.7809	12.0331	1.33041	2.12479	1.63599	1.63763	0.518131
Ajap1	17.2808	17.2899	17.1548	17.2287	7.7397	7.86408	7.50645	6.64025	0.357688
Ajm1	21.8359	22.0432	22.261	22.5624	9.03186	9.10224	8.93216	8.5413	-0.889292
Ak1	25.7764	25.4828	25.6307	26.0543	9.22537	9.19541	9.26876	9.04649	-0.764289
Ak2	21.8871	21.5781	21.7627	22.2114	7.47603	7.46846	7.41214	7.53329	0.718389
Ak3	24.0327	23.6623	23.797	24.3514	9.09308	8.54981	8.97873	9.74722	0.9723
Ak4	24.7403	24.8748	24.8845	24.9996	8.34964	8.7575	8.23141	8.43665	0.1355
Ak5	22.8929	22.9914	23.0558	23.239	10.4458	10.94	10.3626	9.87837	-0.723135
Akap1	18.9167	18.7249	18.8623	19.0011	8.69	8.66812	8.63931	8.30129	-0.6976
Akap10	20.6188	20.6099	20.7517	20.9043	8.74616	8.80446	8.81696	8.62677	-0.726969
Akap11	13.5855	13.9811	13.4678	13.1209	11.2134	11.6046	11.3592	10.715	0.929028
Akap12	21.4231	19.0222	20.0712	20.3714	7.55247	6.60395	7.74342	8.34459	0.573847
Akap13	11.9164	12.3265	11.8638	12.1433	9.66209	10.0868	9.61898	9.10607	0.29427
Akap5	24.1823	24.168	23.9872	23.6035	9.44216	9.96623	9.63341	8.7091	0.874307
Akap6	15.7654	15.5448	15.3064	14.9447	10.9729	11.2387	10.952	10.186	0.823467
Akap7	20.3062	19.755	20.0646	20.9791	7.62444	7.16946	7.6204	7.98818	0.943965
Akap8	16.0888	16.2488	15.475	15.0459	9.52099	9.60553	9.62451	9.67224	-0.766159
Akap8l	17.1679	18.3998	16.0222	14.5543	9.93155	10.1132	10.1609	9.75123	0.628684
Akap9	14.8437	15.5613	14.8829	12.6532	9.41349	9.56983	9.57707	9.42858	0.613887
Akr1a1	24.8926	24.7538	24.8838	25.0908	10.7737	10.7812	10.7577	10.6935	-0.941865
Akr1b10	22.7518	22.6438	22.6674	22.8778	6.26887	6.44134	6.4909	7.05722	0.752109
Akr1c14	18.3978	18.1701	18.1796	18.4214	3.69977	2.946	3.41843	4.31424	0.871132
Akr1c18	14.7379	15.8134	15.1762	16.204	4.50578	3.59141	3.69727	2.69451	-0.937333
Akt1	19.5306	19.0036	19.3682	19.5537	10.061	9.91622	10.2047	10.3138	0.764481
Akt1s1	20.9687	20.8165	20.8503	21.1713	7.69237	7.57528	7.59275	7.66449	0.733732
Akt2	17.9817	17.7437	17.5988	18.4011	8.57236	8.31419	8.88929	9.45989	0.693169
Akt3	21.4638	21.558	21.6025	21.7659	10.6448	10.973	10.8384	10.3871	-0.575037
Aktip	20.1768	20.293	19.6348	19.5227	9.59296	9.19195	9.44576	9.75775	-0.643211
Alad	21.5268	20.9427	21.0816	21.7407	7.13013	7.37192	7.14103	7.3077	-0.150554
Alb	22.1244	21.4412	21.4986	22.5593	1.22124	3.06211	0.789408	1.72246	-0.222863
Alcam	20.541	20.621	20.7327	21.0736	9.9774	10.4354	10.2289	9.77287	-0.616986
Aldh18a1	21.4624	21.3469	21.4844	21.9678	7.49951	7.48489	7.60393	7.54853	0.325687
Aldh1a1	21.6415	21.6151	21.6976	22.7249	8.20188	7.9494	8.5947	10.0782	0.976179
Aldh1b1	23.8108	23.6297	23.8162	24.3094	6.46697	6.6837	6.39843	5.88084	-0.995704
Aldh1l1	23.3374	22.8257	23.0342	23.413	8.81236	8.13267	8.90902	9.84129	0.833386
Aldh1l2	18.6024	18.2376	18.4367	19.7533	6.42472	6.27443	6.66239	6.93601	0.865717
Aldh2	25.3115	24.9853	25.1278	25.6678	9.40922	9.22859	9.46227	10.0154	0.943671
Aldh3a2	20.2805	20.1628	20.2165	20.4845	8.70902	8.55799	8.54028	8.82251	0.93743
Aldh3b1	21.5964	18.7143	19.1708	20.3563	4.58021	3.17195	4.12743	5.56748	0.648537
Aldh4a1	22.3829	21.9644	22.2306	22.9113	7.5545	7.1077	7.40868	8.03964	0.998544
Aldh5a1	25.1979	24.9543	25.0883	25.6495	9.49046	9.07088	9.54803	9.90348	0.910751
Aldh6a1	24.4126	23.8314	24.123	24.9767	8.62168	7.98008	8.68629	9.58658	0.95847
Aldh7a1	24.0664	23.6733	23.8415	24.4261	9.64085	9.29483	9.77012	10.5515	0.92473
Aldh9a1	23.5265	22.7349	23.0025	23.5252	7.90453	7.55541	7.88324	8.62247	0.752288
Aldoa	29.4094	29.3736	29.504	29.5254	13.2365	13.4079	13.2549	12.9597	-0.798556
Aldoart2	17.9597	18.1604	18.2953	17.6584	3.65314	4.30882	3.94359	3.5734	0.730857
Aldoc	27.1634	26.5708	26.7211	27.0499	12.7112	12.1626	12.9231	13.7776	0.574088
Alg1	17.064	17.0983	17.1313	17.0734	7.13389	7.12748	7.10323	7.04137	0.115311
Alg10b	17.8466	18.6763	17.9861	17.8241	7.75281	8.01071	7.77394	7.27068	0.737216
Alg11	19.0121	18.9377	19.0051	18.7768	8.0623	8.23404	8.04432	7.68969	0.769681
Alg2	22.945	23.2436	23.0094	22.8976	9.95804	9.88943	9.76465	9.45573	0.499891
Alg3	9.73418	9.40456	9.668	9.44563	5.10592	5.28844	5.39768	5.61499	-0.56035
Alg5	19.7986	19.7398	19.6869	19.7381	6.6089	6.68413	6.6822	6.76177	-0.52112
Alg9	16.699	16.9092	16.3148	16.6414	7.1291	7.40946	7.30684	7.23134	0.19652
Alk	14.7017	13.7782	13.8016	14.8903	6.41206	5.32931	6.17898	5.8833	0.433188
Alkbh6	18.0894	17.8031	18.0045	18.2515	6.8436	6.96866	7.18307	7.06994	0.100845
Alkbh7	15.6154	16.2152	16.1266	16.6976	5.41048	5.41226	5.2569	5.57348	0.539867
Aloxe3	15.9805	15.9067	16.5241	15.3369	5.79583	6.27094	6.40826	5.99308	0.565681
Alpl	16.3324	15.9097	16.312	17.0691	5.04784	4.40433	5.46349	6.76533	0.982307
Als2	19.6356	19.5779	19.7711	19.9161	9.11606	9.5851	9.2429	8.96085	-0.772814
Als2cl	14.4612	12.8303	13.1199	14.9928	6.05588	5.22225	6.25295	7.46753	0.800979
Alyref	22.8456	23.3683	22.4451	22.066	7.10405	7.10801	6.92746	6.99682	0.751601
Amacr	20.1652	19.5721	20.0525	20.2515	5.94501	5.80377	5.69218	5.70636	-0.0597432
Ambra1	12.0505	13.0862	12.2254	13.0347	9.16287	9.2033	9.1719	8.90078	-0.431998
Amdhd2	20.7688	20.2022	20.2218	20.7023	6.33653	6.3483	6.11285	6.18681	0.180422
Amer2	20.416	20.007	20.073	20.1303	9.50866	9.47188	9.48243	9.81035	-0.00275842
Amfr	18.7808	18.6748	18.429	18.2234	10.357	10.3732	10.3862	10.5225	-0.886938
Amigo1	19.7645	20.4595	19.8218	18.9939	9.4598	9.44944	9.35131	9.02612	0.870926
Amigo2	17.3742	17.6163	16.4771	15.887	6.74896	5.86893	6.52802	6.70932	-0.577512
Amot	15.8428	16.0382	15.6647	15.376	7.91682	7.87975	8.28198	9.134	-0.949184
Ampd2	19.7185	19.8228	19.9436	19.8184	8.85194	9.09958	8.97893	8.80178	0.39461
Ampd3	19.6987	19.2914	19.5268	19.8134	7.01003	6.72846	7.29823	7.72214	0.796548
Amph	26.1964	26.2185	26.3661	26.3707	10.9287	11.2043	10.8727	10.3943	-0.71829
Amt	17.8137	17.0588	17.144	18.0014	7.84104	7.81492	7.96923	8.42342	0.636085
Amy1	19.7474	11.3212	12.1125	15.1202	6.91355	6.77404	6.88036	7.00469	0.536825
Amz2	18.021	18.1337	18.1172	18.2309	8.60913	8.80443	8.50047	8.40694	-0.426299
Anapc1	19.3684	19.4282	19.0499	18.8423	9.58035	9.84996	9.63258	9.55561	0.638571
Anapc10	16.623	16.4498	17.2039	16.8569	5.34435	5.69038	5.81109	5.51277	0.466031
Anapc2	18.377	18.33	17.6706	17.1031	9.57991	9.50893	9.51064	9.5143	0.505354
Anapc4	18.1549	18.0581	17.9308	17.9226	8.61198	8.70181	8.68155	8.49224	0.285903
Anapc5	19.105	19.1819	18.9709	18.9883	10.455	10.4896	10.5075	10.4416	0.0420398
Anapc7	17.335	17.3821	17.3204	17.112	7.91857	8.03897	7.79544	7.78988	0.703859
Angel2	18.4546	18.5748	18.4114	19.1755	8.64221	8.83402	8.75833	8.63176	-0.473196
Ank1	15.7278	15.6609	15.7467	15.9569	9.07084	8.17256	8.82472	8.54396	0.070185
Ankfy1	20.2669	20.0788	20.1917	20.3836	8.86079	9.08219	9.02964	9.23965	0.300539
Ankhd1	12.314	12.4427	10.9878	12.5467	9.08725	9.28395	9.31223	9.1629	-0.588514
Ankib1	17.7092	16.9255	17.4212	17.6786	8.88793	8.705	8.67871	8.90012	0.772279
Ankle2	18.4327	18.1899	18.1416	18.2043	8.34599	8.39047	8.26665	8.25701	0.360925
Ankmy2	19.7414	19.7228	19.8921	19.926	8.44836	8.72959	8.47211	8.22896	-0.770021
Ankrd11	12.4077	12.4722	10.5172	16.315	10.7994	10.8457	10.8476	10.7276	-0.926773
Ankrd13a	18.478	15.1411	15.9735	17.3654	8.40875	7.46574	7.89757	8.6593	0.870247
Ankrd13c	15.2312	16.3298	16.1577	16.3232	9.14295	8.98429	9.18597	9.07438	-0.473933
Ankrd13d	19.5292	19.169	19.2251	19.7062	8.30034	8.33943	8.49154	7.83672	-0.847404
Ankrd17	19.6259	19.9368	19.4655	19.2125	10.4607	10.4399	10.5433	10.3767	0.216206
Ankrd26	14.9591	14.7119	14.5983	15.601	7.08686	6.80912	7.1553	7.49735	0.803353
Ankrd27	16.9263	16.9839	17.0673	17.136	8.19999	8.19914	8.18845	8.20535	0.0842477
Ankrd28	19.6587	19.4989	19.8314	20.0786	9.10682	9.00008	8.91175	9.19685	0.476253
Ankrd29	18.9599	18.4625	18.716	18.5982	7.45586	7.19233	7.58692	7.70554	0.294985
Ankrd33b	17.4292	17.6425	16.986	15.7755	9.90172	10.2606	10.2169	9.12312	0.891485
Ankrd34a	20.3856	20.1993	20.25	20.7514	8.25141	8.21034	8.15458	7.45348	-0.922494
Ankrd34b	17.3936	16.1149	16.3818	17.2728	7.61276	6.81791	7.50414	6.87244	0.283272
Ankrd40	16.6274	15.9986	16.044	16.3146	10.1282	9.52087	9.86875	10.4591	0.652232
Ankrd44	15.0477	12.9516	14.0946	14.8061	6.60483	5.58633	6.20729	7.10681	0.905003
Ankrd46	20.5662	20.9152	20.4939	20.2305	10.562	10.829	10.4701	10.1858	0.993653
Ankrd49	17.6066	17.5715	17.6273	17.7734	6.45472	6.52871	6.26808	6.33298	-0.569628
Ankrd50	14.0111	13.7505	14.2427	16.0958	8.49087	8.12019	8.51238	8.63715	0.716581
Ankrd52	14.158	13.8431	13.078	12.9872	8.86808	8.67501	8.77328	8.28443	0.650767
Ankrd63	19.9882	20.2702	20.2882	20.5053	7.99729	8.18461	7.41271	6.11642	-0.789671
Anks1b	22.6481	23.1211	23.1315	22.9244	11.4114	11.615	11.5047	10.9537	0.326863
Anln	21.4657	17.0606	18.0881	19.0363	9.36242	8.61645	8.22635	9.03309	0.815424
Ano10	18.6728	18.3198	18.3238	18.4469	7.00537	6.80921	6.76278	7.17639	0.562587
Ano3	17.2524	17.4785	17.445	17.0184	9.10872	9.96744	9.27167	8.58187	0.897907
Ano6	16.3782	16.2619	16.4263	16.5959	7.43953	7.58835	7.41316	7.97999	0.683301
Ano8	17.752	17.0436	17.3638	17.631	7.96785	7.49974	7.70475	7.20045	0.230175
Anp32a	23.4366	23.583	23.238	23.3432	10.2617	10.4841	10.2492	10.3931	0.714408
Anp32b	21.2141	21.1829	20.5281	20.6307	8.46659	8.27533	8.15187	8.55327	0.177928
Anp32e	20.5177	20.222	19.7097	19.8412	9.6078	9.51693	9.62603	9.94996	-0.47589
Anpep	19.1627	18.7514	18.9049	19.723	3.61527	2.88342	3.42974	5.45411	0.982214
Antxr1	15.6349	15.1559	15.0915	16.2432	6.24357	5.47028	6.18736	7.5345	0.89846
Anxa1	18.3254	16.8901	17.2884	16.7697	2.60145	2.30565	1.80719	3.02097	-0.0735383
Anxa11	22.6228	22.8624	22.8215	22.6775	8.25071	8.61287	8.07371	7.82143	0.510837
Anxa2	21.3534	20.4992	20.9455	21.5437	6.02485	5.37401	5.47911	7.24373	0.851928
Anxa3	22.0159	21.7956	21.964	22.4317	6.16361	5.81466	6.47007	7.46718	0.967564
Anxa4	19.869	18.7526	19.2178	20.0214	4.34676	3.89604	4.34275	5.89811	0.764176
Anxa5	23.8659	22.7349	23.1607	24.025	7.95413	7.28496	7.93141	9.10619	0.835311
Anxa6	20.0534	19.7065	19.7576	20.2001	9.59075	9.6031	9.49337	9.63653	0.604169
Anxa7	23.5531	23.6175	23.7153	23.8694	9.19254	9.2405	9.15775	8.98445	-0.910465
Aox1	14.3574	13.3864	14.0133	15.0175	5.9606	5.61493	6.34282	7.24121	0.884611
Ap1b1	24.0225	24.1965	24.3083	24.4245	10.1931	10.2215	10.3006	10.2024	0.32331
Ap1g1	22.4108	22.4978	22.5203	22.6338	9.65677	9.83279	9.62303	9.48529	-0.59829
Ap1m1	23.5553	23.6496	23.6341	23.7207	8.70518	8.84916	8.73391	8.62046	-0.292328
Ap1s1	21.632	21.5317	21.7274	21.6096	10.4595	10.5275	10.564	10.2436	0.221594
Ap1s2	19.4575	18.7219	19.2535	19.5462	7.64399	7.50865	7.42999	7.75115	0.640547
Ap2a1	25.234	25.2034	25.4161	25.6476	10.4271	10.3286	10.3183	9.84521	-0.911951
Ap2a2	25.8998	26.1504	26.2484	26.1994	10.8775	11.0104	10.8437	10.4942	-0.287423
Ap2b1	26.7615	26.9243	27.0637	27.0737	12.2888	12.5319	12.2421	11.629	-0.536401
Ap2m1	21.4692	22.1117	21.9861	22.5206	9.28648	9.25282	9.213	8.87296	-0.830762
Ap2s1	26.8105	26.8832	27.055	27.1222	8.55528	8.70437	8.61126	8.34498	-0.605592
Ap3b1	19.5867	19.2814	19.3552	19.6881	8.65108	8.68983	8.5938	8.76255	0.562481
Ap3b2	23.7844	23.7915	23.9325	24.031	10.5166	10.6246	10.6427	10.0318	-0.731978
Ap3d1	23.3524	23.3468	23.4352	23.5394	10.5577	10.6928	10.5928	10.3421	-0.880022
Ap3m1	20.7817	20.7988	20.8548	20.9346	7.97662	7.92763	7.7834	8.09149	0.391657
Ap3m2	23.8761	23.9345	24.0128	24.1843	10.2621	10.4616	10.2143	9.81376	-0.878105
Ap3s1	21.9562	21.989	22.0796	22.2566	7.15774	7.14203	7.30709	7.16868	0.152463
Ap3s2	21.3595	21.1544	21.3072	21.7528	9.31478	9.24864	9.34402	9.44141	0.959871
Ap4b1	14.6095	14.451	15.1156	15.1017	6.80513	6.74476	6.79964	6.69311	-0.204879
Ap4e1	14.8927	14.0152	14.7277	15.2901	7.23743	7.35641	7.35482	7.22614	-0.803246
Ap4m1	16.9841	17.01	17.0112	16.8262	7.2383	7.31631	7.38877	7.32126	0.0711492
Ap4s1	17.1302	17.0348	16.9508	17.0487	7.53422	7.65895	7.49095	7.42802	0.107859
Ap5b1	11.0723	11.7612	10.6918	10.7001	4.09607	4.02496	4.21691	3.87428	-0.0703478
Ap5z1	14.6162	14.3673	14.0534	13.8151	7.10636	7.01709	7.0119	7.03591	0.638468
Apaf1	10.6405	10.4228	9.87945	11.049	6.63695	7.0049	7.05982	6.80335	-0.696699
Apba1	19.9343	19.6753	20.0676	20.4965	10.1502	9.76615	10.2727	10.2973	0.834688
Apba2	20.0667	20.1602	20.1101	20.2166	10.7538	10.9256	10.881	10.3741	-0.608394
Apba3	16.4212	16.0536	16.4534	17.1109	6.46636	5.9123	6.39916	6.36165	0.58188
Apbb1	21.3562	21.2204	21.535	21.527	11.636	11.7712	11.6437	11.4479	-0.775417
Apbb1ip	17.0567	15.4342	17.3785	17.2654	5.38237	4.44383	5.15978	6.52968	0.71442
Apbb2	14.9031	13.9609	14.346	14.6122	8.07906	7.89364	8.03814	7.8818	0.542292
Apbb3	12.5566	12.6692	12.8857	13.1674	8.11237	8.19403	8.2441	7.85531	-0.666474
Apc	18.7711	18.5277	18.6052	18.8558	11.5492	11.155	11.2946	11.1478	0.224493
Apc2	19.0837	16.9167	17.3092	17.9853	9.64665	9.51747	9.40181	8.88114	0.125031
Apeh	21.6223	21.277	21.4612	21.7553	7.19697	6.87771	7.22067	7.3886	0.924441
Apex1	20.507	20.8853	20.0356	19.8806	7.90476	8.0954	7.78814	7.58508	0.96495
Aph1a	17.4879	17.2131	17.1109	17.4062	6.42192	6.0151	6.25403	6.30366	0.650052
Api5	21.5628	22.238	21.2163	20.5997	9.15228	9.36792	9.17926	9.12335	0.873242
Apip	18.7212	18.1763	18.1474	18.7814	5.71922	5.98797	5.94029	6.09174	-0.141036
Aplp1	21.0233	20.306	20.2955	20.4338	12.9763	12.7279	12.6124	12.4124	0.727457
Aplp2	19.3228	18.7341	18.9213	19.2221	11.8168	11.4935	11.6575	11.998	0.875701
Apmap	23.161	23.2814	23.1299	23.2445	8.53129	8.61291	8.49775	8.31005	-0.00455459
Apoa1	20.7016	20.0532	19.8613	20.9087	1.41921	0.495902	0.587813	1.34353	0.94585
Apod	20.2809	18.1057	18.0644	18.6103	9.89852	8.18932	8.62298	10.5763	0.554581
Apoe	22.7976	22.398	22.4648	22.7747	12.8937	12.4134	13.208	14.3914	0.582528
Apol8	15.7261	15.9349	16.0973	16.3942	6.25172	6.51417	6.32562	5.50348	-0.769949
Apoo	24.7477	24.6731	24.8167	25.3592	3.82756	4.23857	4.13984	3.08227	-0.941374
Apool	21.7048	21.5302	21.6794	22.1626	4.41426	4.06948	4.27154	4.65973	0.942344
App	22.1782	21.6993	21.6385	21.7156	13.5445	13.6705	13.4313	13.0878	0.254722
Appbp2	13.842	14.0977	13.9722	14.2041	7.8295	7.95611	7.89218	7.85919	0.40512
Appl1	22.6758	22.4599	22.5818	22.8606	9.48127	9.78964	9.62143	9.34404	-0.985358
Appl2	21.527	20.8214	21.1201	21.6231	9.82517	9.18588	9.97279	11.0804	0.803722
Aprt	22.1739	22.1231	22.1653	22.0128	6.60749	6.94767	6.81455	6.47047	0.54307
Aqp1	16.4924	16.2236	16.1013	16.4862	1.3653	2.40843	3.13213	2.38159	-0.800643
Aqp4	21.3861	21.3634	22.0718	22.6997	9.45274	9.11757	9.84027	11.2311	0.959741
Aqr	14.7596	15.9718	14.4126	13.4075	8.34745	8.40743	8.44433	8.5937	-0.735303
Araf	18.1374	17.9548	17.9967	17.9806	9.98004	9.99691	9.99255	9.81765	0.219346
Arap1	16.8634	15.7548	16.08	16.6241	6.88225	5.96511	6.78784	7.7239	0.733556
Arap2	15.8318	16.3463	15.7772	16.5358	9.56221	9.11346	9.54042	9.65882	-0.193195
Arc	20.2108	20.6398	20.9747	20.9622	9.56012	9.38763	9.50403	9.06238	-0.574266
Arcn1	21.9397	21.9911	21.7227	21.5969	9.56422	9.63574	9.48171	9.50445	0.86511
Arel1	15.9671	16.3518	15.8927	15.8152	10.3687	10.6531	10.4226	9.83813	0.786188
Arf1	25.796	25.8248	25.7174	26.1092	11.3921	11.7765	11.4241	10.9399	-0.742735
Arf2	28.0278	27.9578	27.9857	28.1638	8.38944	8.48682	8.37875	8.30013	-0.882019
Arf4	23.2344	22.7982	22.8656	22.9924	9.04305	9.29672	9.03687	8.91905	-0.501886
Arf5	22.934	22.8264	22.8409	23.1369	9.01896	9.21132	8.96374	8.66277	-0.899172
Arf6	24.1397	23.8991	24.0093	24.2197	7.81831	7.63456	7.6996	7.81415	0.967964
Arfgap1	22.7065	22.5848	22.7149	23.0045	9.53203	9.66148	9.50446	9.23446	-0.997954
Arfgap2	20.5229	20.527	20.351	20.4534	6.73155	6.69663	6.65319	6.63096	0.688792
Arfgap3	19.7061	19.7544	19.3912	19.8111	7.28622	7.28992	7.01617	7.24185	0.927024
Arfgef1	18.6844	18.7241	18.8206	18.9301	9.713	9.87801	9.72545	9.36361	-0.831024
Arfgef2	20.3136	20.2514	20.426	20.5239	9.34861	9.34494	9.37071	9.11895	-0.741622
Arfgef3	20.2583	19.9666	20.0279	19.9561	8.80618	9.38641	9.03622	8.26301	-0.0151608
Arfip1	20.878	20.6709	20.7946	20.7882	7.13644	7.29373	7.03951	7.68728	-0.217346
Arfip2	23.3929	23.3853	23.5004	23.6062	9.41059	9.58852	9.475	9.31634	-0.730845
Arfrp1	15.9486	17.009	14.5402	13.4627	7.62333	7.70174	7.67736	7.72207	-0.374393
Arg1	17.571	18.1043	17.6904	17.8477	0.791529	-0.1565	0.829737	1.26534	-0.648424
Arg2	17.8287	16.8204	17.4202	18.6876	3.32499	2.91259	4.05697	3.89777	0.591027
Arhgap1	19.8808	19.7786	19.9594	20.0735	8.75937	8.95485	8.65864	8.59537	-0.962935
Arhgap12	17.2962	17.491	17.5692	17.4673	9.82045	10.3898	9.94859	9.39903	0.210877
Arhgap17	17.6573	16.3519	16.9096	16.4754	6.81245	7.00814	6.79292	6.99814	-0.816335
Arhgap18	10.8893	11.1472	10.2676	10.8719	5.57205	4.79359	5.58751	6.37407	-0.305656
Arhgap20	16.9753	16.6669	17.2026	17.9969	8.75663	8.95862	8.97257	8.65166	-0.72469
Arhgap21	19.0475	18.7095	18.8877	18.7954	10.6334	10.8869	10.7862	10.6002	-0.546443
Arhgap23	20.5942	20.2059	20.398	20.3596	9.93632	8.98593	9.18022	9.44286	0.925675
Arhgap25	15.3234	14.4073	15.4756	15.8745	4.52014	3.82631	4.1669	5.73579	0.814104
Arhgap26	20.7238	20.403	20.6111	20.9319	9.65861	9.4965	9.76818	9.28507	-0.446045
Arhgap31	14.5837	15.3642	15.7226	15.2354	8.19094	7.40268	8.1667	8.96147	-0.125242
Arhgap32	20.5208	20.5203	20.6814	20.9454	10.435	10.3708	10.6731	10.1122	-0.555309
Arhgap33	17.8072	18.0981	18.3821	18.8761	9.39483	9.25984	9.64285	9.58835	0.670733
Arhgap35	21.1742	21.079	21.2256	21.5351	10.939	10.8683	10.9788	10.779	-0.651656
Arhgap39	19.0563	19.21	19.1564	19.6953	9.84053	10.2603	9.90405	9.26766	-0.785018
Arhgap44	22.1603	21.8866	22.132	22.4195	10.0772	10.006	10.0836	9.50958	-0.74794
Arhgap45	13.9486	13.5305	13.6718	13.4519	6.04038	5.13698	6.37792	7.00978	-0.150462
Arhgap5	20.4474	20.0005	20.1767	20.5394	9.95994	9.7706	10.1196	10.6298	0.742598
Arhgdia	27.4152	26.8783	27.0431	27.4101	10.7611	10.5594	10.7244	10.8764	0.880001
Arhgdib	20.2685	19.8155	20.0569	20.4989	5.93059	5.06228	5.95853	6.68336	0.948818
Arhgef1	18.1761	17.8029	18.1121	18.5384	8.04313	8.0004	8.25998	8.18024	0.52843
Arhgef10	18.4698	15.38	15.1343	16.6893	9.44724	7.79355	8.39107	9.58592	0.789241
Arhgef10l	16.4032	14.2824	15.3233	16.9465	7.74631	6.60373	7.48073	7.90442	0.954808
Arhgef11	17.1445	17.3732	17.4052	17.3311	9.38261	9.40008	9.35704	9.05264	-0.123583
Arhgef17	18.6834	19.0124	19.1379	19.3523	10.5091	10.629	10.6007	10.2137	-0.539515
Arhgef18	18.4819	18.1965	18.315	18.6072	8.53803	8.55529	8.67559	8.50833	-0.536057
Arhgef2	22.7771	23.0119	23.0781	23.4823	10.3028	10.4272	10.2761	10.0007	-0.811966
Arhgef25	18.4996	18.6686	18.8036	18.6787	10.9713	11.3233	11.0589	10.5531	0.064428
Arhgef26	19.7175	19.4445	19.9291	19.0907	8.60748	8.67611	8.55574	8.91176	-0.966258
Arhgef28	17.8068	17.7055	17.4421	17.4241	10.0388	10.4541	9.95906	9.4151	0.671826
Arhgef4	13.435	14.9758	14.5869	16.2647	10.579	10.5567	10.8068	11.0554	0.77762
Arhgef40	13.9875	13.4171	13.8389	14.4012	7.2291	6.3274	7.00741	7.72288	0.996175
Arhgef6	18.0795	17.8914	18.0188	18.0936	7.43435	7.4558	7.33372	7.29253	-0.593959
Arhgef7	19.3912	19.3398	19.445	19.7953	9.86531	10.0719	9.97739	9.69532	-0.882859
Arhgef9	20.9015	21.0124	21.0489	21.7811	11.5097	11.8456	11.5887	11.0462	-0.858922
Arid1a	16.9727	17.9775	16.7155	15.3877	9.53545	9.51174	9.45197	9.42124	0.785263
Arid1b	17.2331	18.7381	17.1088	16.4186	9.53263	9.74424	9.43702	9.17545	0.947874
Arid2	13.4216	15.3966	12.6712	12.1824	8.06114	8.2265	8.13254	8.2524	0.100654
Arih1	20.5951	20.3667	20.4844	20.7094	9.69827	9.72048	9.64819	9.3109	-0.795127
Arih2	18.7157	18.4713	18.5401	18.9543	8.0755	8.19034	8.05456	8.15961	0.0889956
Arl1	21.8345	21.8007	21.5392	21.5541	9.17249	9.38054	9.20508	8.79958	0.588176
Arl10	19.9761	19.1459	19.7484	20.1586	7.89843	7.81957	7.64303	7.83859	0.182062
Arl13b	14.4006	13.5922	13.1879	13.904	6.33724	6.28146	6.28126	6.25306	0.580606
Arl15	22.4972	22.2317	22.6487	22.4099	9.00758	9.63972	9.02558	8.21819	-0.339203
Arl2	21.5759	20.6002	20.8196	21.2044	7.8344	7.69076	7.81894	7.75528	0.659819
Arl2bp	16.3579	15.6623	14.6976	16.3149	9.63964	9.4833	9.63534	10.0243	0.435179
Arl3	23.7401	23.436	23.4831	23.628	9.09739	9.19077	9.19797	9.20794	-0.721347
Arl5a	19.3185	19.3491	19.3747	19.2894	8.83659	8.84928	8.86487	8.90655	-0.490177
Arl6	21.1096	20.6474	20.6749	21.0882	7.08242	7.00132	6.90338	6.65841	-0.233986
Arl6ip1	19.846	19.3093	19.895	20.0388	11.0691	11.086	10.9992	10.7954	-0.699277
Arl6ip4	16.6709	17.6861	16.6215	14.3144	7.82703	7.89846	7.89622	7.68383	0.941888
Arl6ip5	24.5975	24.5933	24.6154	24.9031	9.4518	9.66746	9.32871	9.20953	-0.73674
Arl8a	27.0524	26.6877	26.7831	26.8725	10.0005	9.81754	9.81119	9.81006	0.857406
Arl8b	25.5089	25.3068	25.328	25.4462	10.3779	10.5485	10.3035	10.0184	-0.435664
Armc1	23.3286	23.2142	23.3587	23.7392	9.2894	9.59114	9.34759	8.89075	-0.973125
Armc10	22.5326	22.3548	22.5662	23.0727	6.64064	6.85518	6.82359	6.62906	-0.695073
Armc6	21.9119	21.7688	21.8889	22.2908	7.30723	7.29368	7.29903	6.99257	-0.951229
Armc8	18.7874	18.8453	18.987	18.9472	9.02783	9.23501	9.03736	8.63003	-0.441404
Armc9	14.0235	13.3389	13.9222	14.5885	8.06699	8.38011	8.1798	7.71703	-0.982412
Armcx2	16.5521	16.0457	15.9957	15.8696	9.66062	9.6471	9.64081	9.33609	0.588887
Armcx3	20.3969	20.4457	20.3502	20.2988	7.79541	7.98327	7.94954	7.48266	0.773104
Armcx4	14.3283	14.4211	14.3176	14.0135	9.51289	9.58619	9.69683	9.16517	0.893048
Armcx6	19.9066	18.5594	18.7964	19.6315	4.69905	4.82695	4.9049	4.91187	-0.447959
Armh3	18.3946	17.987	18.0905	18.2937	7.27233	7.5122	7.30553	7.1321	-0.762216
Armt1	21.3478	21.3705	21.3742	21.4398	7.11551	7.48219	7.23062	6.85817	-0.65762
Arnt2	17.6829	17.549	16.5831	16.9182	11.5993	11.4745	11.6991	11.6177	-0.760944
Arpc1a	26.1996	26.386	26.4508	26.607	10.4211	10.5425	10.3618	10.073	-0.731302
Arpc1b	20.3841	19.6433	19.8416	20.3941	6.70547	5.72508	6.42191	7.61661	0.865383
Arpc2	26.6312	26.8241	26.8915	27.0147	10.7312	11.1361	10.7482	10.3499	-0.467765
Arpc3	24.282	24.3374	24.5122	24.5412	9.56175	9.74599	9.60938	9.22136	-0.611166
Arpc4	26.6832	26.7504	26.871	26.9954	9.73327	9.88047	9.65672	9.47879	-0.838384
Arpc5	25.2116	25.3205	25.3084	25.4233	10.1366	10.4918	10.0752	9.40986	-0.647734
Arpc5l	24.2375	24.1324	24.355	24.696	8.71793	8.80338	8.69566	8.54041	-0.988372
Arpin	21.9966	21.6713	21.8437	22.2577	6.54792	6.16908	6.61511	6.69898	0.822535
Arpp19	19.8348	19.1342	18.0798	18.9791	9.34271	9.30627	9.34348	9.23702	-0.0221932
Arpp21	15.8133	16.1901	16.0464	15.9659	9.97061	10.201	10.2751	9.85559	0.651602
Arr3	20.5772	19.9632	19.5819	20.617	0.867192	2.77137	1.8652	2.55509	-0.228395
Arrb1	22.1068	21.7242	21.7602	22.2365	11.1887	10.9028	11.2656	11.7424	0.776382
Arrb2	19.1594	19.3423	19.0997	19.0777	8.42337	8.67383	8.44616	8.49614	0.854107
Arsa	19.762	19.3907	19.1462	19.4158	7.83157	7.63665	7.77282	7.91533	0.257287
Arsb	20.6568	20.7176	20.4932	20.8152	9.43253	9.6078	9.23503	9.55635	0.909996
Arsg	17.7572	13.574	13.8346	13.4783	7.89962	6.47456	6.8777	7.8908	0.535674
Arvcf	20.1916	20.156	20.3704	20.3505	7.34084	7.15677	7.07494	7.0536	-0.72417
As3mt	19.3683	18.3883	18.4912	19.1507	6.0924	5.52073	6.0964	7.11359	0.592721
Asah1	21.771	21.7547	21.3984	21.1451	8.22038	8.01808	8.21269	8.60132	-0.85435
Asah2	15.5517	14.3026	14.9961	13.3028	6.74554	5.54281	6.38363	6.42377	0.345033
Asap1	21.752	21.6854	21.9588	22.504	9.63216	9.71877	9.8922	9.50785	-0.528535
Asap2	18.9511	18.8024	18.8544	19.0361	9.21576	9.47745	9.18728	8.70334	-0.90564
Asb1	13.7605	13.818	13.8	13.7154	8.40908	8.51562	8.38358	8.21231	0.902157
Asb3	14.279	13.2193	13.8483	14.0549	6.45476	6.8308	6.71192	6.53538	-0.952082
Asb6	17.1322	17.2961	16.6699	16.1353	7.41111	7.5591	7.33919	7.04961	0.972636
Ascc1	17.8541	18.0034	17.9753	17.1921	6.79346	6.53962	6.45101	6.48496	0.204211
Ascc2	15.2743	15.3681	14.4663	15.3131	8.14066	8.21211	8.15805	7.92172	-0.230344
Ascc3	15.4	15.5526	15.3262	15.4177	7.70979	7.91038	7.67837	7.3755	0.495878
Ash2l	17.0444	18.1837	16.6572	15.0839	8.4489	8.5143	8.45817	8.35928	0.981969
Asic1	16.9126	16.3676	16.9495	17.2454	7.92452	7.36471	7.74208	7.66716	0.660002
Asic2	14.7134	13.8614	14.2868	15.0916	8.57994	8.53093	8.44392	8.17872	-0.644682
Asl	21.7916	21.717	21.8012	22.08	6.63547	6.45116	6.53352	6.87627	0.961195
Asns	20.9439	20.4814	20.5912	21.0625	9.26911	9.43611	9.29825	8.8084	-0.828307
Aspa	23.505	19.0726	19.7473	21.1109	7.02541	5.07261	5.57194	6.94238	0.882199
Asphd1	19.2599	19.3956	19.4093	19.3531	7.40526	7.50722	7.36025	7.199	0.0775904
Asphd2	21.1378	21.306	21.3967	21.7316	9.47456	9.84688	9.48419	9.27618	-0.5584
Aspscr1	20.6624	20.3097	20.5034	20.9583	7.42241	7.41458	7.48836	7.60946	0.820612
Asrgl1	24.1515	23.5409	23.7444	24.1232	10.3909	9.9571	10.6223	11.5366	0.646841
Ass1	23.5298	22.3573	22.8429	24.1385	5.66908	3.28949	5.3425	6.1766	0.888641
Astn1	21.6732	21.9246	21.9544	22.1322	10.8995	11.1364	10.8774	10.5399	-0.544786
Astn2	19.1643	18.652	19.2807	19.7131	8.66697	7.70501	8.5071	8.17595	0.478864
Atad1	22.3593	22.2114	22.2647	22.6984	9.62174	9.63891	9.53593	9.37109	-0.892445
Atat1	21.7125	21.3696	21.5593	21.8655	8.15204	7.99304	8.07647	8.08181	0.705308
Atcay	23.8081	23.735	23.9818	24.1575	10.5992	10.6583	10.6488	10.1942	-0.825514
Ate1	19.7304	19.4893	19.5376	19.7731	9.33472	9.41306	9.29355	9.18482	-0.710202
Atf2	17.8403	18.8193	17.8185	16.142	9.60014	9.83258	9.71678	9.37637	0.967533
Atg101	18.752	18.8993	19.0046	19.3905	7.76579	8.1693	7.77435	7.15114	-0.807963
Atg13	18.4168	18.1217	18.466	18.844	9.30027	9.34989	9.24239	9.18159	-0.965007
Atg14	18.2807	18.1204	18.3634	18.6589	7.46303	7.6328	7.40714	7.34558	-0.908439
Atg16l1	20.4059	20.419	20.5363	20.7237	8.7844	8.86178	8.81191	8.40897	-0.910749
Atg2a	18.1929	17.4942	16.6971	18.6765	8.31229	8.16901	8.30954	7.9236	-0.661591
Atg2b	20.2961	20.0505	20.2391	20.571	8.97929	9.14534	9.04609	8.85764	-0.991025
Atg3	22.5153	22.1384	22.2483	22.5164	8.17117	8.11481	8.18194	8.23618	0.75423
Atg4b	20.6542	20.308	20.2967	20.5483	8.83513	9.02652	8.80905	8.61876	-0.498214
Atg4c	17.8624	17.1983	17.3046	17.5918	8.09617	8.31755	8.07204	7.879	-0.51039
Atg4d	15.0594	14.3499	14.5132	14.3221	7.07068	6.73047	7.05931	6.76877	0.769334
Atg5	21.0243	21.0297	21.1463	21.2628	7.08131	7.16661	7.1595	6.9581	-0.702317
Atg7	20.9752	20.7933	20.9583	21.2956	7.24667	7.20563	7.36788	7.52575	0.926457
Atg9a	20.0226	19.7829	19.8958	20.0639	9.50578	9.50379	9.34827	8.99522	-0.599574
Atic	23.4038	22.7973	23.0688	23.5645	8.07379	7.93428	8.03619	8.02917	0.764727
Atl1	23.8393	23.8597	23.9324	24.0052	9.74917	10.1046	9.74485	8.9122	-0.856155
Atl2	20.9332	20.7382	20.843	21.0062	8.6824	8.66077	8.69783	8.61896	-0.46235
Atl3	21.2971	20.9085	20.9733	21.0967	8.20251	8.02909	7.92671	8.24287	0.726922
Atn1	14.9498	15.5719	15.0816	15.2848	9.4989	9.22277	9.3512	9.21716	-0.866225
Atox1	24.0388	23.4345	23.6288	24.1313	6.66246	6.58074	6.80904	7.14422	0.646457
Atp11a	15.9927	15.9018	15.9001	16.744	9.34677	8.8764	9.16182	9.5075	0.755615
Atp11b	15.8	16.0243	16.1584	16.3856	9.15846	8.93562	9.1887	9.06529	-0.1222
Atp11c	15.0406	15.4059	16.0282	15.3728	6.27889	6.16689	6.27429	6.88015	-0.124457
Atp12a	17.0671	16.608	16.9556	17.3741	2.28347	0.0385296	0.107151	1.54849	0.674571
Atp13a1	20.3114	20.3628	20.1865	20.1324	8.4566	8.33875	8.35153	7.98816	0.721929
Atp13a2	13.8415	14.1433	13.6352	13.8467	9.60719	9.3655	9.43188	8.8826	-0.0606491
Atp13a3	9.42539	9.78982	10.1873	10.0981	8.9028	9.3108	9.01147	8.67745	-0.187773
Atp1a1	26.5653	25.9503	26.2763	26.9392	12.0687	12.3282	11.939	11.5463	-0.898132
Atp1a2	26.2662	25.8579	26.0721	26.489	13.1563	12.6025	13.3592	14.434	0.901554
Atp1a3	29.9056	29.6173	29.8649	30.1382	14.2811	14.2559	14.1673	13.409	-0.809253
Atp1b1	29.8987	29.689	29.8651	30.1705	13.6926	13.7769	13.595	12.8845	-0.935424
Atp1b2	26.3946	26.0291	26.1552	26.6726	11.2311	10.7359	10.9859	11.7907	0.991099
Atp1b3	23.9907	22.4018	22.7115	23.3407	9.19741	8.67833	8.83164	9.49953	0.747427
Atp23	14.3468	13.5952	14.1252	14.4081	5.25816	5.38465	5.2224	5.0494	-0.827158
Atp2a2	25.291	25.3955	25.3299	25.3384	12.7245	12.7651	12.6943	12.2074	0.0806478
Atp2a3	14.4851	12.2332	13.7104	14.9859	5.579	4.91534	5.75314	6.81395	0.863866
Atp2b1	24.7784	25.0848	25.1516	25.1584	13.3918	14.1027	13.4853	12.4078	-0.195049
Atp2b2	23.444	23.3784	23.5346	23.7693	11.1532	11.1927	11.3496	10.9086	-0.679534
Atp2b3	21.4915	21.69	21.7779	21.8899	10.8969	11.4203	10.9789	10.0921	-0.533752
Atp2b4	21.106	19.6858	20.8765	22.0588	8.74071	8.52835	9.11738	8.81816	0.463846
Atp2c1	20.3893	20.7025	20.4474	20.0968	10.6337	10.843	10.6127	10.4628	0.976964
Atp4a	16.72	16.6647	16.5817	17.1059	2.42823	1.91499	1.92372	2.63548	0.856794
Atp5pb	26.1386	26.0303	26.2075	26.6546	9.66748	9.75216	9.7598	9.51712	-0.90039
Atp6ap1	23.332	23.6469	23.6617	23.5668	11.1587	11.1844	11.0209	10.882	-0.263604
Atp6ap2	22.0563	22.2358	21.9746	21.9757	10.494	10.5022	10.3994	9.84654	0.559708
Atp6v0a1	23.5477	23.6912	23.863	24.0118	11.6039	11.6398	11.4906	11.1084	-0.870404
Atp6v0a2	13.9108	13.8185	14.2267	13.2703	9.24412	9.16057	9.32221	9.56503	-0.673985
Atp6v0c	25.0501	25.2312	25.4951	25.8269	8.53986	8.83618	8.58904	8.31759	-0.650806
Atp6v0d1	26.6273	26.6944	26.8902	26.9044	10.348	10.4812	10.3207	10.0538	-0.683776
Atp6v1a	27.8356	27.9707	28.1137	28.1674	11.8775	12.0989	11.8577	11.4106	-0.627256
Atp6v1b2	27.5382	27.6622	27.8001	27.9064	11.8743	12.0237	11.8288	11.2863	-0.764033
Atp6v1c1	25.6082	25.7705	25.9111	25.9394	10.3461	10.5311	10.3796	9.89572	-0.503657
Atp6v1d	26.108	26.218	26.3339	26.3065	10.2874	10.497	10.2756	9.84298	-0.415266
Atp6v1f	25.0011	25.0347	25.1466	25.3096	8.80089	8.82068	8.83014	8.69259	-0.802599
Atp6v1g1	21.7147	21.7723	21.79	22.1343	7.72451	7.61469	7.78818	7.93734	0.841392
Atp6v1g2	24.398	24.6888	24.7492	24.749	11.5059	11.7337	11.4473	10.8739	-0.332567
Atp6v1h	25.6874	25.8433	25.9696	26.0028	9.89503	9.98443	9.85521	9.43904	-0.620353
Atp7a	12.5431	12.8692	12.3744	12.5466	6.23149	6.05426	6.2755	6.74265	-0.431348
Atp8a1	20.2941	20.1192	20.2166	20.1369	10.655	10.7234	10.4405	10.5261	-0.10567
Atp8a2	18.3347	18.1207	18.2141	18.2924	7.19765	7.10438	7.26914	6.65372	-0.242195
Atp9b	17.556	17.3498	17.581	17.2702	9.23851	9.3919	9.36144	9.08455	0.463291
Atpaf1	21.6901	21.6044	21.7689	22.1162	4.58876	4.70498	4.94914	4.33348	-0.659047
Atpaf2	18.2129	17.7082	18.2963	18.3636	6.8185	6.91319	6.81412	6.96783	-0.140797
Atpsckmt	12.247	12.2064	11.9177	12.1219	7.14957	7.0338	7.27949	7.40902	-0.514252
Atrn	18.4969	18.2721	18.2099	18.4717	10.3804	10.588	10.3285	9.95046	-0.50627
Atrnl1	13.6509	13.7527	13.7847	13.7515	9.30012	9.4297	9.51765	8.83149	0.101491
Atrx	17.1004	18.2824	16.9367	15.4611	10.4737	10.8586	10.6641	10.3213	0.91403
Atxn1	15.7595	17.0455	15.676	14.4655	8.85103	9.12932	9.1113	8.91201	0.610787
Atxn10	21.9493	21.486	21.5358	21.9624	10.6416	10.7477	10.5835	10.3596	-0.626497
Atxn1l	13.547	13.7259	13.3519	13.2268	8.52166	8.59049	8.47831	8.65335	-0.16138
Atxn2l	16.7064	17.3344	16.4315	16.5044	9.8351	9.85438	9.99818	9.66719	0.00384078
Atxn3	16.7399	16.2874	16.0116	16.8009	7.768	7.97315	7.86804	7.72335	-0.759852
Atxn7l3b	18.3454	17.8436	17.5916	18.1233	10.6217	10.7014	10.5226	10.5608	0.241532
Auh	24.7682	24.573	24.6887	25.1524	8.37279	8.37936	8.38307	8.1559	-0.953648
Aup1	19.0856	19.0297	18.8349	18.7849	8.29452	8.33114	8.32276	8.45687	-0.741292
Aurka	20.0023	20.03	19.9359	20.3196	4.11386	4.0792	3.85843	3.6301	-0.732322
Aurkaip1	18.2957	18.0705	18.2103	18.3662	7.91619	7.97417	7.88731	7.86788	-0.856872
Aven	17.2065	17.1772	17.1058	17.5199	5.39157	5.44872	5.32771	5.88206	0.986344
Avl9	21.6019	21.3113	21.529	22.0007	8.92298	9.11578	8.98499	8.78544	-0.982674
AW209491	14.6288	14.4891	14.4511	14.8583	6.97639	7.17326	7.19135	6.70038	-0.998462
AW551984	16.2504	15.2206	15.0493	16.484	5.16005	3.12941	4.51273	4.43299	0.542326
Axin1	12.7133	13.1457	14.2632	14.7465	7.74321	7.88207	7.7291	7.70595	-0.555141
Axl	23.0344	23.6452	23.2766	19.4938	8.60695	7.72216	8.64549	9.59662	-0.889012
Azi2	17.1597	17.1097	17.064	17.7702	8.92163	8.94537	8.81035	8.53417	-0.915698
B2m	19.9541	19.5032	19.6765	20.2937	8.22782	8.04081	8.51646	9.47414	0.846158
B3galt1	10.5526	10.857	10.5824	10.6662	8.49925	8.74585	8.4303	8.2957	0.680522
B3galt5	17.9187	17.7305	17.9542	18.0543	8.94302	8.97876	8.64933	8.60294	-0.832109
B3galt6	16.6286	17.2891	16.4115	14.8924	5.95024	6.05581	5.87284	5.74099	0.971049
B3gat3	20.136	20.7761	19.761	18.0736	9.45814	9.37585	9.48655	9.50478	-0.825005
B3glct	17.0748	17.6935	16.9409	16.7514	7.06112	7.05698	7.15809	7.2009	-0.799432
B4galnt1	17.6719	17.5794	17.2657	16.7452	8.64175	8.87936	8.66425	7.92041	0.902234
B4galt3	17.8268	19.5298	16.5311	17.5959	8.14837	8.34601	8.18494	7.91239	0.515734
B4galt6	11.937	12.5533	11.9013	11.2965	9.97392	10.1478	9.99315	9.373	0.922438
B4gat1	18.5214	18.8149	18.4574	18.1056	9.44163	9.73762	9.43295	9.08246	0.997065
B9d1	16.5468	15.7278	16.0222	16.2759	6.36035	6.28613	6.4156	6.38183	0.468765
Baalc	18.7693	18.407	18.5935	18.6533	10.289	10.0512	10.5165	10.9803	0.430286
Babam1	18.8207	18.5194	18.8147	19.2859	8.41933	8.60934	8.45547	8.4293	-0.737861
Babam2	20.6098	20.5304	20.7043	20.8049	7.62056	7.57395	7.58704	7.41735	-0.752523
Bace1	18.4754	17.696	18.4972	18.2369	6.85712	6.91345	6.78253	6.64783	-0.406934
Bad	18.2998	18.2382	18.0674	18.8345	6.72772	6.94657	6.90877	7.09752	0.634488
Bag1	17.6776	17.2424	17.4085	17.7565	9.55782	9.33666	9.4293	9.61899	0.997912
Bag2	19.382	19.6046	19.6111	19.7568	5.23284	5.54555	5.34517	5.09255	-0.181103
Bag3	17.8834	17.3977	17.3943	18.099	6.39321	5.9014	5.74389	6.55541	0.98386
Bag4	19.7127	20.2894	19.615	19.4718	8.3543	8.85754	8.49068	8.06373	0.919593
Bag5	22.0087	21.763	21.785	21.9563	8.56269	8.8284	8.55933	8.12634	-0.602319
Bag6	22.1638	21.937	22.0077	22.2515	10.3114	10.2756	10.2548	10.0058	-0.653805
Baiap2	24.6342	24.8871	25.0028	25.0346	10.9993	11.581	11.165	10.3296	-0.281353
Baiap3	13.5474	12.8248	11.8487	12.9622	4.99885	4.24377	4.06913	4.44706	0.898708
Banf1	20.7603	20.4239	20.3917	20.6141	7.47573	7.61866	7.46765	7.53283	-0.349974
Banp	14.254	14.7016	14.0156	13.3665	7.41206	7.75421	7.605	7.50115	0.545488
Basp1	27.1738	27.0191	27.3608	27.3541	10.798	10.885	10.6451	10.2077	-0.769966
Bax	21.2279	20.2696	20.7591	21.3448	7.65414	7.79722	7.6013	7.86369	0.0575591
Baz1b	15.8301	16.6839	14.8676	14.3952	10.1883	10.3307	10.2113	10.3028	0.203745
Bbs1	16.6835	16.3703	16.4798	16.6411	8.51551	8.53152	8.52357	8.4064	-0.542478
Bbs2	16.2754	15.9052	16.0307	16.5391	7.72632	7.53504	7.77352	7.83364	0.777
Bbs4	15.656	15.3317	15.7987	16.0622	8.27246	8.44933	8.34314	8.08297	-0.905516
Bbs5	14.3813	14.4826	14.3412	14.6158	6.54679	6.9334	6.80288	6.1326	-0.656635
Bbs7	16.5473	16.1334	16.1261	16.5678	7.08857	7.30823	7.05578	6.96114	-0.621027
Bbs9	13.6057	13.8932	13.856	14.7916	6.43203	6.45398	6.34613	6.5688	0.809193
Bcam	19.5747	19.0121	19.5531	20.5275	5.78139	5.16056	5.86253	7.29668	0.996046
Bcan	24.2048	23.8007	24.108	24.451	10.6747	10.0925	10.8364	11.4832	0.960748
Bcap29	20.3204	19.8455	19.8662	20.0546	7.81208	7.81575	7.82955	7.64334	-0.153044
Bcap31	20.9121	20.4809	20.4615	20.7049	8.68432	8.54663	8.50806	8.74544	0.801019
Bcar1	19.0942	19.0313	19.1436	19.3798	7.95847	7.27351	7.42412	7.65875	0.252419
Bcas1	20.7022	18.6047	19.2015	18.6581	11.2244	8.76151	9.63335	10.9477	0.59438
Bcas2	18.3592	18.8041	18.0342	17.4034	8.19065	8.23135	8.13962	8.06699	0.996598
Bcas3	17.9143	17.5212	17.725	17.5295	8.64675	8.67297	8.51281	8.50665	0.184514
Bcat1	23.7216	23.4697	23.6313	23.7147	9.7293	9.4519	9.73639	9.27025	0.10931
Bcat2	20.2614	20.0733	20.339	20.8646	6.54995	6.46532	6.71243	7.24646	0.991055
Bccip	16.7163	16.5259	16.0413	16.3021	8.36822	8.62951	8.49327	8.36147	-0.0899369
Bckdha	19.7731	19.503	19.628	20.1862	7.82439	7.5651	7.9997	8.46004	0.915784
Bckdhb	19.9585	19.6859	19.8484	20.2852	7.31331	7.28194	7.34126	7.17445	-0.7552
Bckdk	19.1888	19.209	19.3339	19.7743	7.89677	7.86406	7.88694	7.92835	0.845513
Bcl11a	17.7366	18.7616	17.6276	16.7125	9.456	9.84186	9.49327	8.77903	0.964407
Bcl11b	18.6301	19.9508	18.2008	16.614	10.03	10.2822	9.99713	9.35258	0.968655
Bcl2l1	20.6875	20.2614	20.5853	21.15	9.38055	9.27037	9.24091	9.29657	0.255011
Bcl2l13	22.9911	22.982	23.0324	23.3809	8.55616	8.61528	8.61854	8.46033	-0.898355
Bcl2l2	19.0447	18.7711	18.879	19.3787	10.3756	10.0699	10.4033	10.6076	0.880217
Bcl7a	20.0981	20.8751	19.6837	18.6429	9.12777	9.4509	9.00735	8.82807	0.971084
Bclaf1	19.9656	20.8169	19.6048	18.511	9.95184	10.1446	10.0433	9.78967	0.917956
Bcr	21.835	21.745	21.8871	22.1803	10.7844	10.8867	10.6622	10.2429	-0.997801
Bcs1l	22.0295	21.95	22.0856	22.7414	7.37504	7.38977	7.29726	7.16472	-0.961843
Bdh1	25.0302	24.8771	25.0524	25.721	8.26611	8.18912	8.28059	8.35013	0.902833
Bdnf	15.2476	14.6326	14.7643	15.7697	8.26233	8.91607	8.20231	7.25998	-0.903799
Becn1	21.0373	20.9987	21.1423	21.1804	9.60176	9.69826	9.65256	9.3677	-0.723929
Begain	21.8923	22.2785	22.4242	22.5858	8.73376	8.48121	8.64901	8.66482	-0.280525
Bet1	19.1978	18.4244	18.6129	18.2089	6.84917	6.82209	6.89661	7.16236	-0.606777
Bet1l	19.0803	19.9934	19.0547	18.08	7.34651	7.69418	7.47727	7.32875	0.872759
Bfar	12.6194	11.9248	11.6045	10.716	8.23261	8.34333	8.26258	8.25934	-0.0615872
Bicd1	16.2977	15.8779	16.2065	16.8788	8.13688	8.32828	8.23866	7.93373	-0.987242
Bicd2	18.1459	17.5647	17.5881	18.3769	9.47102	9.3378	9.50297	9.52891	0.609125
Bid	20.3215	20.0288	20.2888	20.6188	5.60902	5.73535	5.49662	5.45605	-0.878136
Bin1	21.4927	19.9634	20.5249	20.2739	11.0328	10.8745	10.7725	10.8626	0.720387
Bin2	17.544	17.5237	17.6771	18.1077	5.65552	5.04662	5.998	6.95391	0.946682
Birc2	16.3492	16.0102	15.8753	16.2579	8.03942	8.139	8.11765	7.93303	-0.735401
Birc6	19.2103	18.9638	19.1147	19.2577	10.109	10.3571	10.3352	10.1069	-0.897156
Blmh	22.6772	22.3243	22.5093	22.9168	8.06601	7.87671	8.30903	8.49704	0.79473
Bloc1s4	17.3776	17.4156	17.4326	17.3023	5.29579	5.23864	5.10849	5.2462	-0.535062
Bloc1s5	19.5304	20.4316	19.9176	19.7231	6.53182	6.22554	6.41915	6.92378	-0.683904
Blvra	22.7663	22.1801	22.3783	22.974	6.22522	5.75633	6.18527	6.31684	0.850681
Blvrb	22.6905	22.4505	22.3556	22.9517	4.60955	4.46018	4.86071	5.68019	0.742803
Bmerb1	20.1199	20.0875	19.8008	20.327	10.5247	10.5382	10.4467	10.0513	-0.623961
Bmp1	12.3186	12.5762	11.5595	12.3167	8.37599	8.55017	8.33854	8.08804	0.21826
Bmpr1a	17.1362	16.658	16.9562	17.4958	8.70434	8.43196	8.63139	9.39531	0.948199
Bmpr2	19.9731	19.551	19.9795	20.18	10.2505	10.5631	10.4815	10.0789	-0.836968
Bms1	14.024	16.5752	16.6854	11.5497	8.5162	8.56629	8.59364	8.59733	-0.0354012
Bnip1	20.2674	19.8897	19.9436	19.8214	6.52411	6.96287	6.79115	6.44945	-0.268007
Bnip2	16.9011	16.9808	17.2668	16.5474	8.03541	8.02531	8.07714	8.5402	-0.800162
Bnip3	19.5704	19.3518	19.5881	19.7368	8.14842	7.81666	8.07376	7.87595	0.266648
Bnip3l	20.1385	20.2416	20.1129	20.4218	9.24408	9.11895	9.03862	9.26038	0.570308
Bod1l	14.0951	15.1394	13.6082	12.0705	9.74126	10.016	9.75658	9.75118	0.723543
Bok	17.8365	17.2308	17.6599	18.3849	6.4708	6.49778	6.58586	6.75132	0.782226
Bola1	23.0272	22.5144	22.6735	23.0779	4.54019	4.49594	4.87442	4.43791	-0.388283
Bola2	21.5171	21.0965	21.1983	21.5064	6.68764	6.61453	6.87966	7.24759	0.498651
Bop1	15.7152	16.3736	15.838	14.518	8.19483	8.2743	8.20288	7.90331	0.987789
Borcs5	18.8311	18.7449	18.4568	18.957	7.26063	7.47611	7.32617	6.92295	-0.606476
Borcs6	18.8528	18.6205	18.2807	18.4008	6.93155	6.79846	6.68695	6.65986	0.957688
Bpgm	21.817	21.1322	21.2409	21.6963	8.91394	8.64859	8.66334	9.0716	0.888034
Bphl	23.3554	23.2303	23.4511	24.0583	7.16585	7.21315	7.32679	7.39915	0.846389
Bpnt1	22.0475	21.6247	21.7587	22.1291	8.55562	8.70958	8.62026	8.61754	-0.763886
Bpnt2	19.2492	19.5727	18.4176	17.8424	9.42949	9.43767	9.40386	9.31849	0.921307
Bptf	14.2323	16.9223	15.0712	13.6653	10.0637	10.1326	10.0606	9.86671	0.802318
Braf	22.3299	22.2953	22.4032	22.4558	10.1064	10.537	10.326	9.69593	-0.77464
Brap	16.818	16.7427	16.545	16.6548	9.07804	9.07541	8.96164	8.70487	0.484218
Brat1	8.60339	9.35263	10.2215	9.99835	6.94535	7.01638	6.79468	6.58293	-0.670304
Brcc3	20.148	20.1349	20.1964	20.4688	7.71109	7.73901	7.7838	7.62549	-0.817914
Brd1	15.2618	14.5989	14.1533	15.2103	8.65738	8.84192	8.70761	8.58733	-0.581734
Brd2	15.5575	15.9163	14.4284	16.1949	10.1403	9.85759	9.99009	10.2114	0.276055
Brd3	17.3852	16.674	15.2856	13.8253	8.95683	9.01123	8.89856	8.9114	0.692157
Brd4	18.0624	19.0387	17.2507	16.4827	9.03998	9.01245	8.90531	8.59284	0.85026
Brd9	14.2039	14.7275	13.7369	14.6345	10.5925	11.0832	10.6743	10.0789	-0.01705
Bri3bp	21.6253	22.0755	21.6319	21.1481	9.6635	9.71263	9.6793	9.15757	0.869547
Brinp1	20.9987	21.1996	21.3861	21.6557	10.7216	11.137	10.7629	9.99363	-0.734272
Brinp2	19.113	19.5255	19.5753	19.8511	9.0994	9.43179	9.01695	8.36019	-0.6082
Brinp3	14.7047	14.0634	14.0486	15.21	6.4131	5.9074	7.11775	7.01099	0.340416
Brix1	18.2289	15.8165	18.274	17.1654	7.27836	7.12082	7.11729	7.13709	0.480651
Brk1	19.7142	20.1857	20.2539	20.428	9.78133	9.95966	9.74828	9.65275	-0.279008
Brox	20.4903	19.9324	20.0155	20.387	8.14454	8.29016	8.23564	8.3174	-0.415728
Brsk1	22.3266	21.9596	22.1457	22.2193	10.7028	10.1378	10.7191	11.0664	0.75831
Brsk2	19.2252	19.2646	19.3205	19.4174	10.0548	9.9526	10.0663	9.7478	-0.797676
Bscl2	17.602	17.4731	17.4442	17.4178	9.14661	9.26867	9.08559	8.92886	0.449543
Bsdc1	19.5632	19.3446	19.4318	19.672	8.63349	8.66558	8.51495	8.57764	-0.21291
Bsg	24.6582	24.6675	24.7842	24.9318	11.2154	11.1041	11.1998	11.7006	0.905189
Bsn	23.8029	23.9511	24.0561	23.9356	10.8888	11.0628	11.0515	10.4034	0.232911
Btaf1	14.0597	14.6009	13.521	12.999	8.41004	8.78624	8.5442	8.33378	0.795906
Btbd10	16.3481	15.6687	16.1979	16.0748	8.95366	9.08931	9.03663	8.41272	-0.167417
Btbd17	20.8567	21.0804	21.3922	22.0492	5.69952	5.0073	5.59068	6.32285	0.735763
Btbd2	14.9072	14.906	14.6628	14.5038	8.30062	8.03128	8.31056	7.93994	0.382862
Btbd8	18.254	18.0885	17.8814	18.2467	9.82387	10.2251	9.86257	9.25523	-0.447797
Btbd9	16.2306	16.569	16.6102	15.8951	9.85859	10.4028	10.0523	9.80869	0.772897
Btd	14.29	14.0537	14.0633	14.4415	6.10335	5.52692	5.67067	6.83359	0.97696
Btf3	20.3786	20.8382	20.2018	19.8424	6.73797	6.7116	6.85964	7.20825	-0.880825
Btf3l4	23.5644	23.9439	23.4639	22.9989	6.9188	7.1527	7.03603	6.78474	0.91506
Bub3	21.4944	22.1006	21.1314	20.5899	8.77633	8.84944	8.66384	8.56157	0.986085
Bud31	19.1306	19.7558	19.002	18.2804	7.47013	7.56923	7.55983	7.6152	-0.393974
Bysl	13.7103	15.3335	13.9322	11.7899	7.6769	7.90032	7.80362	7.25457	0.964776
Bzw1	21.1513	20.6728	20.6038	20.7644	10.0569	10.0482	9.99179	9.99745	0.636122
Bzw2	19.2761	19.3116	18.7685	18.8231	8.36035	8.66378	8.555	7.84797	0.449303
C030006K11Rik	16.5081	16.3004	16.5779	16.8614	5.91399	4.85047	5.63544	6.01885	0.83063
C1qa	22.4509	22.0966	22.065	23.1657	8.00787	7.63686	8.39063	9.40607	0.848283
C1qb	23.5314	23.1973	23.2014	24.2059	8.26325	7.83064	8.60669	9.61323	0.868132
C1qbp	23.8714	23.7653	23.986	24.4236	7.98476	8.01981	7.98086	7.83583	-0.988126
C1qc	23.1929	22.8908	22.7767	23.7814	7.6204	7.20016	7.96967	9.05203	0.811936
C1ql3	18.6299	18.299	19.1186	19.8101	8.05917	8.74975	8.36831	7.78891	-0.786489
C1qtnf4	19.9216	19.3414	19.3697	20.3338	7.52984	7.62701	7.37329	6.69419	-0.789673
C2cd2	16.7256	15.7889	16.1588	16.1498	6.47356	6.15327	6.4121	6.79756	0.384542
C2cd2l	22.9873	22.6976	22.6406	23.0614	9.30364	9.57259	9.11235	8.6267	-0.584746
C2cd4c	18.7314	18.7715	18.9583	19.8014	5.62408	5.75533	5.40484	5.25108	-0.858827
C2cd5	17.7528	17.5155	17.7079	17.865	9.30829	9.71996	9.55241	9.17728	-0.950622
C4b	16.5081	17.1124	16.6561	16.6879	8.2572	7.59587	8.0012	9.07299	-0.550221
C9orf72	19.3902	19.5849	19.7541	19.6695	7.38745	7.50071	7.47027	7.18706	-0.0435252
Cab39	22.8647	22.5006	22.5856	22.8391	10.3773	10.5018	10.4257	10.1403	-0.74587
Cab39l	19.01	18.8565	19.3647	18.8464	7.49997	7.38628	7.51916	7.65369	-0.0182092
Cables2	17.4781	17.4932	17.422	17.4778	7.64204	7.46199	7.55501	7.35113	-0.298334
Cabp1	15.7842	16.5639	15.3666	15.436	8.0147	7.99186	7.68782	7.49399	0.733092
Cachd1	16.2277	16.2035	15.751	15.6599	8.07666	8.50048	7.97256	7.73992	0.797064
Cacna1a	17.3449	17.4567	17.6678	17.6873	9.21408	9.32409	9.25154	8.55923	-0.571538
Cacna1c	17.3999	18.3993	18.1908	18.6161	8.72304	9.15699	8.84358	8.55267	0.0816488
Cacna1d	14.5554	15.3238	14.964	14.3217	8.74648	9.38877	8.99307	8.55687	0.99165
Cacna1e	21.3834	21.6238	21.4661	21.5505	11.6555	12.3315	11.907	10.7258	0.133229
Cacna1g	11.51	11.1261	11.7034	10.8849	9.50114	9.65849	9.33392	8.4538	0.58044
Cacna1h	12.7486	13.5319	14.5965	13.4202	9.2473	9.30751	9.44316	8.81864	0.426414
Cacna1i	14.9488	16.0571	16.1374	15.4467	9.04519	9.06336	9.04735	8.15626	0.249102
Cacna2d1	23.8586	23.7487	23.9507	24.4664	10.4247	11.0718	10.4974	9.66835	-0.944465
Cacna2d2	20.0742	19.5028	19.6257	20.0568	7.96888	7.10999	7.9477	7.72164	0.600967
Cacna2d3	22.6529	22.6661	22.8079	23.3275	9.94401	10.0537	9.89224	9.11305	-0.987211
Cacnb1	19.963	20.1566	20.0767	20.108	9.78356	10.037	9.76166	8.80228	-0.0815137
Cacnb2	20.3328	20.5586	20.3795	19.9033	9.23517	9.8845	9.2281	8.23582	0.99042
Cacnb3	21.8062	21.8961	21.9739	22.0157	10.2876	10.2971	10.4302	10.4426	0.925837
Cacnb4	22.5519	22.7413	22.7877	22.9173	9.37882	9.32819	9.50652	8.96382	-0.608521
Cacng2	20.3272	19.6705	19.842	20.0388	8.806	8.41605	8.56414	8.3866	0.731112
Cacng3	20.3618	20.6219	20.9918	20.9487	8.46897	8.80158	8.70116	8.15361	-0.17351
Cacng8	24.9971	25.3682	25.4194	25.5087	9.48595	9.55648	9.34185	8.33871	-0.58187
Cacul1	15.2417	15.4802	15.0325	14.8969	8.69703	8.87781	8.81739	8.59865	0.71264
Cacybp	24.0171	23.8326	23.7781	24.0336	8.73971	8.86811	8.81402	8.67691	-0.870384
Cad	20.1921	19.3541	19.8115	20.4595	7.15397	7.01825	7.14805	7.33913	0.924379
Cadm1	21.4157	21.2474	21.5686	22.0126	10.8259	10.8151	10.806	10.7512	-0.93083
Cadm2	25.7227	25.4704	25.7457	26.2972	10.5103	10.908	10.7614	10.4281	-0.821891
Cadm3	25.8848	25.6962	25.8882	26.2388	11.2895	11.4903	11.1629	10.5361	-0.988124
Cadm4	24.8888	23.6168	23.73	24.2124	10.3893	9.62502	10.1298	10.4101	0.756276
Cadps	21.7376	21.9215	21.9676	21.8451	10.9717	10.9629	10.9055	10.4044	0.0717921
Cadps2	17.9512	17.4442	17.5074	17.6651	10.6123	10.7133	10.7379	9.67045	-0.168953
Calb1	23.4548	22.7846	23.2252	23.8126	9.29367	9.98085	9.4362	8.61359	-0.985504
Calb2	21.0197	19.8287	20.5456	22.4691	5.10359	5.83014	5.62945	6.46874	0.532388
Calcoco1	20.9552	21.002	21.1349	21.5371	9.25862	9.43575	9.28198	9.17679	-0.688976
Cald1	20.1924	19.5576	19.8286	21.1147	7.57972	7.21551	7.70139	9.01156	0.95769
Calhm2	16.5043	17.4082	16.8575	16.117	4.83917	5.7416	4.99689	5.09636	0.743901
Calhm5	14.2321	14.5676	14.1816	13.7957	5.51849	5.96103	5.58072	5.18931	0.985124
Calr	25.9344	26.272	25.8704	25.7513	11.8257	11.8727	11.7306	11.715	0.903329
Calu	21.1506	21.1829	20.9392	21.0323	9.51256	9.33145	9.46171	9.88715	-0.35975
Caly	16.2925	16.8621	16.3964	16.0609	9.56151	10.1005	9.72141	9.06921	0.961121
Camk1	19.9624	19.395	19.8637	20.6218	7.54228	7.05686	7.4004	7.87073	0.988341
Camk1d	24.5267	24.8722	24.8643	24.4001	10.2673	10.7454	10.471	9.78305	0.918016
Camk1g	15.3584	15.0082	15.3181	14.6573	8.13028	7.93305	8.20475	7.29948	0.966896
Camk2a	23.2715	23.2995	23.4062	23.2921	14.8242	14.9344	15.2837	15.7976	0.180841
Camk2d	19.0428	18.3834	19.2818	20.6234	7.35709	6.92332	7.69455	8.05124	0.950542
Camk2g	19.8964	19.509	19.7995	20.4273	10.0842	10.0475	10.211	10.4639	0.914465
Camk2n1	17.7237	17.9131	17.6752	18.906	11.7073	11.5917	11.6811	12.105	0.925145
Camkk1	21.7015	21.7276	21.7727	21.7358	10.0823	10.7247	10.2896	9.73042	0.0838484
Camkk2	21.6416	21.6193	21.7613	21.946	9.81307	10.1985	10.1235	9.41645	-0.765413
Camkmt	17.0222	15.7839	16.2438	16.598	6.78808	6.76031	6.77824	6.32937	-0.188009
Camkv	26.3657	26.6448	27.0217	27.4215	12.5281	12.8151	12.5267	11.6697	-0.79404
Camsap1	17.3792	16.9392	17.119	17.3959	9.75994	10.0177	9.80946	9.25483	-0.790141
Camsap2	20.793	20.6184	20.5263	20.8355	10.5651	10.8124	10.6358	10.1287	-0.727892
Camsap3	21.4654	20.933	21.1764	21.5331	7.29064	7.40595	7.43591	6.63916	-0.711646
Camta2	16.7165	17.5417	16.8347	17.1396	11.2979	11.4185	11.3197	10.9375	0.103376
Cand1	24.5935	24.581	24.6946	24.8447	10.1889	10.4044	10.2304	9.92388	-0.88604
Cand2	13.4356	12.9753	12.9525	13.467	4.68425	3.85064	4.38333	5.11909	0.850401
Canx	25.1076	24.9916	24.9303	25.1334	11.595	11.5499	11.5198	11.8043	0.808365
Cap1	25.8731	25.8043	25.9611	26.1272	11.1038	11.151	11.0685	10.8632	-0.976943
Cap2	25.1625	25.1921	25.3059	25.5001	10.7952	11.2598	10.9374	10.3736	-0.781262
Capn1	21.0374	21.087	21.2742	21.1732	7.23929	7.36743	7.44387	6.82193	0.0816961
Capn10	13.0317	12.8324	13.1002	13.0004	7.20349	7.39498	7.35488	7.17176	-0.377833
Capn2	21.9494	21.5101	21.6275	22.169	8.78386	8.1911	8.66391	9.40574	0.937735
Capn5	22.9033	22.3603	22.4591	22.532	8.91933	8.88412	8.63627	8.67891	0.437121
Capn7	19.1267	18.9493	19.2882	19.4811	8.38661	8.599	8.3479	8.27352	-0.937677
Capns1	23.2102	22.8663	22.9156	23.3162	9.75944	9.65836	9.68992	9.79999	0.991851
Caprin1	22.6623	23.1817	22.3079	21.8464	10.8332	10.91	10.8272	10.6523	0.930701
Capza1	21.7333	21.5529	21.7614	21.8903	6.03692	5.82349	6.13964	6.35242	0.98846
Capza2	27.4395	27.5428	27.5685	27.6463	10.7686	11.0644	10.7718	10.542	-0.43464
Capzb	24.6754	24.7582	24.8233	24.9241	10.6202	10.7581	10.6068	10.4424	-0.69701
Carhsp1	22.9088	20.2702	20.4869	21.1768	9.06434	7.61347	8.16598	9.4815	0.658064
Carm1	21.374	21.5781	21.5315	21.566	8.28534	8.28216	8.22845	8.11707	-0.463696
Carmil1	18.6023	18.4592	18.7655	19.6379	7.08776	6.88258	7.43625	8.33125	0.991497
Carmil2	20.0551	20.1748	20.1138	19.9857	8.15417	8.23798	8.20403	7.64442	0.864781
Carmil3	17.3625	17.3123	17.5975	17.7125	8.61479	8.81946	8.85767	8.07448	-0.63025
Carnmt1	13.3039	13.0186	12.6386	12.9321	4.47522	4.73596	4.89975	4.82827	-0.949666
Casc3	14.4608	14.7902	13.5523	14.2171	8.80616	8.84907	8.80188	8.74131	0.40806
Casd1	15.3375	16.2483	15.1033	14.4733	8.89466	9.15588	8.83186	8.55867	0.99191
Cask	20.0631	19.9448	20.2044	20.5402	9.12847	9.2569	9.20321	9.01753	-0.862225
Caskin1	23.0525	23.1441	23.2454	23.5661	9.95238	9.93631	9.87204	9.71528	-0.994244
Caskin2	16.5398	15.4349	15.6194	15.9573	7.53214	6.28281	7.28708	7.91251	0.648738
Casp1	11.3299	11.1837	10.9166	11.9084	2.91144	2.80406	3.16509	3.52164	0.649224
Casp3	19.2204	18.6506	18.9775	19.6045	5.93211	6.17149	6.09334	6.58918	0.562687
Casp6	11.0964	11.1007	10.2422	11.3415	4.35063	4.59915	4.66853	5.32099	0.3334
Cast	16.4601	15.8909	13.4671	16.8701	5.84516	4.90234	5.61369	6.65489	0.385893
Castor2	19.5718	19.2211	19.5311	20.1135	9.33905	9.00515	9.50852	9.40638	0.620346
Cat	21.8413	21.5649	21.6231	21.8659	8.27724	8.14867	8.29468	9.05655	0.686101
Cav1	19.3431	18.7604	19.4465	20.7108	6.28402	5.29452	6.46267	7.99361	0.994787
Cav2	15.9595	15.0264	15.6922	17.5769	7.18166	6.62251	7.43154	8.29416	0.961023
Cavin1	21.2767	20.6271	21.2606	22.8147	6.16837	5.11958	6.33162	7.91608	0.986717
Cavin2	17.5786	16.2865	17.2192	18.7359	5.39641	5.07656	5.68814	6.88723	0.921934
Cbarp	19.5343	19.3438	19.1051	19.4817	10.051	9.97568	9.90141	9.19252	-0.256123
Cbfb	16.2161	16.186	15.4898	16.9746	6.94837	6.66191	6.74965	7.71005	0.841635
Cbl	20.1701	19.9531	20.0089	20.4074	9.3742	9.48632	9.46163	9.31778	-0.980794
Cblb	16.9183	16.9703	17.4954	16.7246	7.04252	7.399	7.01671	7.35388	-0.6356
Cbln1	20.3112	19.0079	17.3484	19.2811	4.36785	4.41588	4.49817	3.52353	-0.274792
Cbln4	18.0077	17.7798	18.5463	20.8194	5.82505	5.92503	5.29957	4.7935	-0.948116
Cbr1	25.9169	25.5561	25.7359	26.1435	8.04467	8.21232	8.07295	8.01004	-0.908398
Cbr3	22.7824	22.2649	22.4484	22.5922	5.31443	5.8574	5.83027	6.14779	-0.521925
Cbr4	22.4765	22.3659	22.5326	23.1163	6.09338	6.36882	6.15825	5.77511	-0.942608
Cbs	20.7098	19.6915	20.0721	20.5897	8.24679	7.46273	8.23436	9.40336	0.729686
Cbx1	20.1659	20.6145	19.6571	19.0586	8.25961	8.23796	8.22461	8.38435	-0.748586
Cbx5	21.7177	22.6179	21.5003	20.5702	10.5737	10.7267	10.6557	10.7024	0.0850414
Cbx6	16.8425	17.603	15.9089	15.4287	11.2667	11.2609	11.3769	11.4164	-0.956521
Cc2d1a	21.5255	21.5615	21.4875	21.888	8.49835	8.48965	8.36626	7.78438	-0.946051
Cc2d1b	18.5981	17.7602	17.9194	18.31	7.98458	7.97767	8.06546	8.22853	0.181133
Ccar1	19.3219	20.0012	18.9579	17.8646	8.89274	8.99075	9.00546	9.06098	-0.594023
Ccar2	20.8044	21.4954	20.4491	19.6137	9.53072	9.62139	9.46767	9.29408	0.992704
Ccdc115	19.2329	19.4092	18.6378	18.7405	6.37568	6.85785	6.63999	6.44635	0.325552
Ccdc12	15.2679	14.9	13.9457	13.6954	6.38433	6.54511	6.54068	6.56145	-0.755998
Ccdc120	14.6467	14.4594	14.8788	15.193	5.69245	5.86633	5.77282	5.32586	-0.880225
Ccdc124	20.6129	20.6645	20.1583	20.3736	8.72498	8.90385	8.967	8.7282	-0.387498
Ccdc127	20.1857	20.1603	20.173	20.1086	8.9219	9.09335	9.01354	8.84087	0.536646
Ccdc136	18.5336	17.4821	18.0354	18.881	9.05522	8.64314	9.01484	9.05159	0.86404
Ccdc141	14.448	14.2311	14.8217	16.2812	6.80631	6.07487	7.18609	8.21565	0.954632
Ccdc149	14.5922	14.9185	14.2693	14.177	9.08944	9.36244	9.27297	9.03487	0.604345
Ccdc158	19.4969	20.3489	19.9813	20.1942	3.09187	2.69328	3.11342	2.15295	-0.628398
Ccdc167	18.3517	18.5292	18.2136	17.8292	6.54812	6.55033	6.70176	6.98145	-0.968613
Ccdc174	18.53	19.0656	18.9797	19.4479	6.87843	7.14637	7.06652	6.94819	0.31016
Ccdc177	22.6511	21.8536	22.0709	22.2272	6.50075	6.35635	6.00143	5.47893	0.191028
Ccdc186	13.536	13.8346	12.958	13.596	8.51687	8.76004	8.59135	8.36468	0.160944
Ccdc22	20.8529	20.7069	20.7639	20.9674	7.15074	7.27939	7.28921	7.07454	-0.961915
Ccdc25	19.102	18.7669	18.9027	19.1183	8.15302	8.2691	8.18996	7.82143	-0.749765
Ccdc28a	18.3496	18.4556	18.5315	18.3035	6.88374	7.19659	6.92196	6.63958	0.637078
Ccdc32	19.4263	19.239	19.1024	18.9234	8.39457	8.66415	8.39384	7.9196	0.689851
Ccdc43	20.5065	20.2333	20.2091	20.5192	7.56265	7.95209	7.5545	7.42841	-0.619972
Ccdc47	21.5517	21.8107	21.1557	20.9379	9.85491	9.9295	9.80943	9.91458	0.266681
Ccdc50	16.5374	16.4339	16.4589	16.8472	8.56311	8.38239	8.62606	9.0439	0.945488
Ccdc51	18.9953	18.775	18.9846	19.5612	5.15038	5.1454	5.13399	5.30198	0.945462
Ccdc6	21.7764	21.7114	21.8132	21.8068	8.89502	9.10189	9.10388	8.82062	-0.406415
Ccdc85a	18.8524	19.446	18.815	19.6784	8.87065	9.22107	9.20062	9.0355	0.18786
Ccdc85c	17.3109	17.2543	17.36	17.8233	8.49104	7.79269	8.50127	8.79854	0.735053
Ccdc88a	20.3574	19.8166	20.0827	20.4189	9.31701	9.44943	9.41229	9.57044	0.0977496
Ccdc9	16.3414	16.7258	16.3933	16.5358	8.01032	7.93691	7.96471	7.80188	-0.420908
Ccdc90b	17.747	17.1281	17.7393	18.7578	6.20456	6.24935	6.34454	6.72761	0.89584
Ccdc91	18.0523	17.7851	17.3642	17.4088	8.30635	8.21881	8.14952	8.34767	0.27079
Ccdc92	22.0146	21.988	21.8837	21.9316	8.47175	8.63468	8.53464	8.00643	0.23817
Ccdc93	20.4287	20.1488	20.2836	20.4487	8.41419	8.93862	8.60194	8.56831	-0.897074
Ccdc97	16.5077	16.9316	16.1425	16.5533	8.2586	8.05017	8.02028	7.99813	0.0452989
Cck	15.6314	15.8143	15.8521	15.3746	9.84231	10.4327	9.9007	9.44874	0.803441
Ccm2	19.7779	19.6881	19.7727	19.8931	8.20615	8.17075	8.43501	8.43658	0.727999
Ccnk	15.9417	17.0669	15.484	15.2111	7.48064	7.35416	7.40165	7.34681	-0.0909205
Ccny	22.3153	22.0998	22.3209	22.5042	10.1634	10.4014	10.2576	9.96759	-0.964732
Ccnyl1	17.7678	16.0698	16.3015	17.7112	5.76692	5.73614	5.88545	6.15527	0.464505
Ccp110	17.8891	15.9904	15.7795	16.0456	9.73639	8.54003	8.81232	9.72183	0.617551
Ccs	19.5277	19.1411	19.2937	19.5057	6.64076	6.60687	6.71704	7.15956	0.522881
Ccsap	21.6601	23.0911	22.0146	20.3114	8.71416	9.20994	8.70326	8.13524	0.990444
Cct2	24.8634	24.6076	24.7009	24.9265	10.0815	10.2472	10.1067	10.0079	-0.926002
Cct3	24.7475	24.6118	24.5448	24.8529	9.70726	9.7195	9.66369	9.64344	-0.343651
Cct4	24.5123	24.2973	24.3452	24.4864	9.33573	9.37649	9.31297	9.16616	-0.554474
Cct5	24.2875	24.0322	24.0875	24.3292	10.2803	10.4419	10.199	10.0155	-0.708552
Cct6a	25.1504	24.9335	24.9982	25.1741	10.2041	10.2655	10.1408	9.92063	-0.665226
Cct6b	16.8863	16.7088	16.4482	17.101	1.93044	1.21835	1.26162	1.43776	0.464808
Cct7	24.5323	24.325	24.3764	24.549	10.5382	10.6526	10.5002	10.2488	-0.719093
Cct8	24.9491	24.7164	24.7711	24.9591	10.2054	10.2649	10.1975	10.0084	-0.70262
Ccz1	20.4024	20.2947	20.5035	20.6217	7.7085	7.70001	7.64394	7.67244	-0.629859
Cd109	17.0554	17.8101	18.1316	16.8067	4.15526	3.25731	2.42786	4.18756	-0.96931
Cd14	12.6632	13.264	12.4972	13.6834	3.82909	2.96884	4.4871	5.46159	0.300033
Cd151	16.4219	15.7369	16.0159	16.5738	6.90085	6.60014	6.98696	8.03394	0.781484
Cd180	15.0964	13.3369	14.4244	15.2591	4.16794	4.21898	4.32151	5.57193	0.539287
Cd200	24.671	24.3268	24.6582	25.2526	8.73007	8.66736	8.6225	8.43119	-0.837108
Cd276	11.6896	11.7754	11.5155	12.1184	5.74948	5.83378	5.79496	5.57519	-0.825957
Cd2ap	18.1953	17.6477	18.0057	18.5932	7.36315	6.98428	7.45133	8.22215	0.946825
Cd2bp2	17.8702	19.2643	16.7909	16.8634	9.3178	9.45167	9.24793	9.26399	0.991988
Cd34	21.4578	21.7047	21.7575	21.4835	7.97885	8.61318	8.3279	8.26865	0.728171
Cd36	12.9027	12.7526	13.1302	12.5653	3.43053	3.46284	3.55034	3.29833	0.911854
Cd38	19.9264	19.8801	19.9394	20.2379	6.08242	5.7631	6.50694	7.48688	0.960957
Cd44	17.3276	16.4136	17.7568	20.1704	3.74865	3.14906	3.01052	5.16887	0.889369
Cd47	21.6816	20.9737	21.6539	21.4523	8.86577	8.94383	8.8464	8.65327	-0.355305
Cd55	13.6149	13.867	13.9133	14.4005	6.15681	5.61249	6.23332	5.18546	-0.817765
Cd63	18.0412	17.0654	17.0179	17.6819	7.52894	6.70639	7.43006	8.66646	0.516492
Cd81	25.683	23.939	24.2699	24.8588	10.3137	9.65296	10.0397	10.8431	0.609539
Cd82	24.3693	21.1533	21.7757	22.4713	7.85328	6.19658	6.78725	8.06428	0.771555
Cd9	24.3513	21.6498	22.0115	22.6726	8.45556	7.09724	7.75072	8.97605	0.629071
Cd99l2	19.652	19.2893	19.1019	19.9363	9.22026	9.19275	9.08106	9.22368	0.825947
Cdan1	11.3244	11.1875	11.0932	11.5936	7.34679	7.30609	7.44577	7.49172	0.476348
Cdc123	15.8176	14.7351	15.0289	15.6085	8.84239	8.96904	8.92183	8.80658	-0.932037
Cdc16	20.1105	19.9642	19.9318	20.0097	8.30929	8.45739	8.34428	8.3439	-0.546276
Cdc23	18.6732	18.8488	18.5989	18.6016	8.42253	8.53137	8.53289	8.47848	0.263835
Cdc27	16.4777	16.4401	16.1433	16.3149	8.65853	8.64354	8.58174	8.45748	0.478699
Cdc34	18.1934	17.945	18.1695	19.24	7.58596	7.40271	7.44463	7.32374	-0.585897
Cdc37	23.7863	23.6145	23.7476	23.9965	9.8724	10.046	9.87852	9.83436	-0.85067
Cdc37l1	19.7134	18.6159	18.9071	19.3853	10.3437	10.0173	10.1881	10.3873	0.912688
Cdc40	17.6814	18.6073	17.0401	16.2458	8.87171	9.36136	8.88664	8.355	0.958815
Cdc42	25.2252	24.6148	24.7715	25.1931	10.6755	10.7185	10.6084	10.7134	0.145788
Cdc42bpa	20.2903	19.6585	19.9021	20.1764	11.3009	11.2476	11.3864	11.2949	0.17461
Cdc42bpb	21.6714	21.6555	21.6923	22.0446	10.0647	10.0286	10.1316	9.87201	-0.887725
Cdc42ep2	18.0535	15.4557	15.6694	16.4797	6.08753	4.57777	5.2306	6.14848	0.788231
Cdc42ep4	20.7692	20.4387	20.4785	21.1219	7.21686	6.62828	7.10003	8.15067	0.947591
Cdc42se2	21.5571	20.548	19.8561	21.62	10.4238	10.8088	10.4407	10.0796	-0.528118
Cdc5l	20.2189	20.9827	19.844	19.0831	8.34985	8.53884	8.28733	8.27013	0.915108
Cdc73	17.5483	18.4802	17.2243	16.4772	8.16454	8.40373	8.42475	8.28667	0.26673
Cdh10	20.5642	20.7049	20.8125	21.4194	8.38104	8.48623	8.32083	8.38057	-0.185217
Cdh11	22.4912	22.3514	22.5934	22.6235	9.62525	9.80282	9.49715	9.10016	-0.874323
Cdh12	16.0667	15.6588	15.8607	16.4999	6.70596	7.33857	6.84555	5.98895	-0.988361
Cdh13	21.6035	20.7846	21.7652	22.5765	8.744	7.55796	8.57118	8.00686	0.327776
Cdh18	12.5395	11.6748	12.7237	13.4579	6.52694	6.24048	6.30951	5.75298	-0.594813
Cdh2	23.2943	23.2867	23.5215	23.9444	9.20138	9.18177	9.14157	9.10825	-0.947694
Cdh20	18.8409	18.1409	18.6527	19.5647	7.33051	6.60624	7.54469	8.22917	0.958553
Cdh24	16.4834	16.7671	16.9023	17.0563	6.60769	6.67639	6.94959	6.02902	-0.407974
Cdh4	18.3425	18.1212	18.4866	18.9833	7.38038	7.18724	7.07838	6.41139	-0.899828
Cdh5	17.2717	17.0569	16.9245	17.717	6.27635	5.18924	6.19813	7.86127	0.851202
Cdh6	16.9274	16.5629	17.4024	17.6192	7.18135	7.34649	8.03491	7.24169	0.303058
Cdh8	21.2899	21.1961	21.4046	22.0196	8.89876	9.18924	9.09304	8.49063	-0.92019
Cdh9	18.2429	18.7148	18.6336	18.8874	6.45245	6.44995	6.29317	6.54607	0.263683
Cdip1	22.4755	22.3906	22.3633	22.546	10.6991	10.7506	10.6424	10.4827	-0.700226
Cdipt	22.3548	22.365	22.3918	22.5331	9.30012	9.29916	9.2857	9.12826	-0.993541
Cdk11b	19.1675	19.3513	19.0856	19.8917	9.51787	9.48484	9.45869	9.43768	-0.629364
Cdk14	21.346	21.4511	21.5637	21.5614	10.7433	10.8762	10.8306	10.4524	-0.340066
Cdk16	19.8601	19.6022	19.7517	20.1094	10.3568	9.9268	10.4497	10.8439	0.939169
Cdk17	21.2913	21.2316	21.3592	21.5649	10.4348	10.897	10.4471	9.67398	-0.972265
Cdk18	21.3998	19.7851	20.5943	21.6007	7.5284	6.06331	7.08535	7.25704	0.915735
Cdk19	15.2503	16.0622	15.1657	14.4765	9.16759	8.92879	8.80499	9.58759	-0.730064
Cdk5	24.1471	24.0919	24.1573	24.337	9.56699	9.73252	9.6236	9.34271	-0.974279
Cdk5r1	20.2051	19.7919	19.2136	20.5535	10.4133	10.7764	10.3878	9.73177	-0.602565
Cdk5r2	19.5264	19.793	19.7501	19.8013	9.81998	9.36523	9.50223	9.13215	-0.914074
Cdk5rap1	11.8807	11.8856	11.6713	11.9367	6.02609	6.24212	6.1824	5.77511	-0.560516
Cdk5rap3	18.8937	18.8671	18.6578	18.51	7.73745	7.86611	7.846	8.22446	-0.856575
Cdk7	14.3505	15.0027	14.1431	14.8194	8.39261	8.63933	8.65251	8.34448	-0.104742
Cdk9	16.8917	17.8269	16.4166	14.7309	8.82069	8.94968	8.77422	8.65165	0.983317
Cdkl5	19.1306	19.4284	19.1669	18.7877	8.16109	8.77682	8.57194	7.58794	0.956479
Cdkn1b	18.9317	18.763	18.6104	18.9461	7.83916	7.84266	7.89106	8.18807	0.45145
Cdkn2aip	18.8697	19.7382	17.7588	17.2708	6.77609	6.77559	6.69797	6.81248	0.0542214
Cdr2l	18.2722	15.0206	15.0713	17.5006	6.1828	5.40225	5.81699	5.64394	0.657223
Cds1	19.2814	19.4318	19.2275	18.8666	9.98582	10.1599	10.0821	9.3458	0.96138
Cds2	22.8724	23.1025	22.8774	22.9724	12.087	12.1917	12.1728	11.9277	0.15338
Cdsn	17.5676	17.6778	18.0008	18.2804	1.08779	1.6215	1.43543	1.24727	-0.0168642
Cdv3	21.3625	21.2855	21.2587	21.8171	8.18753	7.84184	7.9586	8.23601	0.739616
Celf1	20.0731	21.0754	19.917	19.3873	10.5576	11.056	10.6802	10.2995	0.965243
Celf3	17.1388	17.2181	17.0931	16.9875	9.67943	9.95278	9.96703	9.33877	0.780639
Celf4	20.5822	21.2196	20.5836	20.1284	11.5206	11.5672	11.8022	12.0448	-0.761356
Celf6	19.8185	19.9138	16.8345	16.9931	7.48641	7.49985	7.24918	7.03271	0.901389
Celsr2	18.2633	18.481	18.4011	18.3651	10.5627	10.8222	10.465	9.6372	0.260299
Cemip2	14.0822	12.4729	14.3434	15.2301	7.10507	6.7405	6.77421	6.88511	0.35577
Cend1	21.8364	21.9179	21.7768	22.0221	10.6913	10.5478	10.7598	10.2247	-0.979878
Cenpv	23.9651	24.799	23.6489	23.1029	6.46008	6.73991	6.66969	6.41446	0.726752
Cep120	11.7222	11.6947	11.1151	11.2905	8.94638	8.90952	8.84402	8.83835	0.928817
Cep131	16.0234	15.9563	16.1019	14.2395	7.562	7.6642	7.64377	6.7682	0.991529
Cep135	12.9803	12.4208	14.2173	13.4943	6.8361	7.10696	7.01539	6.66278	-0.224318
Cep152	19.4806	19.6715	19.5712	19.6756	5.31548	5.53208	5.58375	5.74304	0.819132
Cep170	21.2262	20.7556	20.9255	21.2419	9.39797	9.40244	9.3968	9.25098	-0.590864
Cep170b	21.5199	20.9069	21.0987	21.4909	10.4054	10.085	10.3882	10.281	0.63553
Cep20	19.2185	19.331	19.3806	19.5972	7.6271	7.74448	7.62162	7.62934	-0.193875
Cep250	10.9347	10.5628	11.3396	10.5875	8.50453	8.50978	8.69332	8.71934	0.253694
Cep290	16.5604	17.2771	17.0266	17.8092	7.11843	7.25304	7.21481	7.0668	-0.240016
Cep41	17.6734	16.5254	16.7064	17.0912	5.80593	5.2406	5.69871	5.50214	0.716923
Cep68	14.3595	15.4594	14.5308	13.1748	8.15967	8.26649	8.21343	8.00474	0.975202
Cep97	18.9312	17.674	17.9672	18.5084	7.90299	7.34218	7.48551	7.83961	0.976304
Cept1	20.1013	19.8586	19.6379	19.7345	7.83529	7.8637	7.7183	7.85117	0.546899
Cerk	15.6463	14.2234	14.5654	14.1928	9.12896	8.76304	9.04106	9.27424	0.225832
Cers2	20.592	16.769	18.9926	16.8971	9.34695	8.10184	8.40378	9.39655	0.335148
Cert1	18.9346	18.5351	18.5019	19.1855	9.21548	9.348	9.39936	9.26217	-0.831115
Cetn2	20.876	20.9074	21.1054	21.2193	7.40253	7.556	7.44914	7.25193	-0.705133
Cfap100	13.4911	11.0187	11.3627	11.4979	7.52841	7.90084	7.39946	6.65298	0.0323914
Cfap20	19.0421	19.0666	18.6619	18.5917	7.2591	7.50746	7.36214	7.16743	0.556203
Cfap298	17.5754	17.4156	17.3471	17.4776	7.42587	7.59184	7.48166	7.07665	-0.318014
Cfap36	21.3339	20.5855	20.2713	21.0869	9.27878	9.44647	9.36844	9.07109	-0.617079
Cfap410	18.7972	18.6051	18.6966	18.96	7.35157	7.70405	7.497	7.37997	-0.830053
Cfap54	16.8399	16.6812	16.9312	16.8396	5.73613	5.96927	5.57	5.09387	-0.534481
Cfdp1	18.9215	19.7737	18.6735	17.8161	9.06779	8.97665	8.98689	8.99221	-0.050418
Cfl1	28.9273	28.7485	28.8381	29.244	11.7315	11.7765	11.6103	11.5365	-0.781558
Cfl2	24.6073	24.2668	24.3816	24.8465	8.60487	8.28088	8.43996	8.59182	0.883678
Cggbp1	16.7511	17.0511	16.1747	15.4134	8.70711	8.90459	8.7306	8.84682	0.0214184
Cgnl1	14.3435	13.6716	13.9949	14.9813	7.10807	6.38997	7.12417	8.47733	0.964383
Chac2	18.124	20.0221	19.9715	19.3379	5.47147	5.87086	5.78766	5.5267	0.878108
Chadl	16.5443	15.7169	16.0234	16.7474	5.35249	4.79328	5.37142	5.79636	0.884049
Champ1	17.2514	18.0422	17.1346	16.8176	8.21096	8.23744	8.06579	8.00836	0.836387
Chat	17.5483	17.6216	17.6213	17.4793	0.0115489	0.472337	0.411945	0.937759	-0.456429
Chchd10	21.249	20.7516	20.9531	21.2886	8.00663	7.88327	8.15854	8.22801	0.611914
Chchd2	20.0803	19.8944	19.7224	20.0937	8.11654	8.2832	8.20047	8.26239	-0.164768
Chchd4	20.757	20.6231	20.7814	21.3453	7.81532	7.89742	7.69125	7.13253	-0.993114
Chchd6	20.8307	20.716	20.9208	21.344	7.99475	8.03991	8.09134	7.59751	-0.912091
Chd2	14.5122	15.3291	13.809	13.3853	9.02862	9.23228	9.2522	9.23233	-0.224707
Chd3	15.7105	17.6845	16.0094	13.6976	12.8428	12.7641	13.0907	13.3901	-0.888257
Chd4	19.1431	19.7637	18.7276	18.2987	10.813	10.8946	10.7765	10.8278	0.680243
Chd5	14.5716	16.1833	14.1273	11.6032	11.2944	11.261	11.5137	11.0515	0.505411
Chd6	10.6185	11.1616	10.1064	9.34046	9.59795	9.51637	9.60007	9.54093	-0.154805
Chek1	18.8145	18.6096	18.32	18.6408	2.94669	3.17607	3.40113	2.75685	-0.761795
Cherp	19.08	19.9222	18.7584	17.4787	8.48939	8.62219	8.51813	8.17397	0.962958
Chga	15.777	15.7617	15.8931	15.8138	9.78976	9.64908	9.62297	9.28899	-0.209926
Chgb	18.6149	19.0132	18.7624	18.2721	11.8626	11.9817	11.8709	11.2965	0.922936
Chic1	19.068	18.27	17.3567	18.7018	8.07196	8.19994	8.24343	7.77392	-0.608879
Chid1	21.2214	21.7225	21.2205	20.6868	8.71386	9.03638	8.68346	8.3943	0.997186
Chka	16.425	16.2318	16.4848	16.1397	9.13687	9.38776	9.24214	8.92897	0.348487
Chkb	20.211	19.9656	20.0721	20.3401	2.55619	1.54495	1.93506	3.16937	0.998672
Chl1	22.2497	21.7368	21.9446	21.9381	10.8983	11.4153	10.8754	10.0112	-0.251042
Chm	20.9652	20.6419	20.6886	21.0539	8.64673	8.78979	8.76531	8.29307	-0.875814
Chmp1a	19.437	19.132	18.8974	19.6473	9.52894	9.60218	9.62729	9.69812	0.20516
Chmp2a	21.4845	21.0077	21.1547	21.3559	8.64131	8.77282	8.61857	8.79997	-0.225693
Chmp2b	20.6941	20.4082	20.1457	20.7645	8.38844	8.37321	8.3039	8.13973	-0.344018
Chmp3	22.2063	21.1652	21.4284	21.6771	9.55081	9.64101	9.53417	9.55445	-0.587038
Chmp4b	21.8757	22.2	22.2187	22.1335	9.96364	9.94172	9.88284	10.0446	-0.280319
Chmp5	20.4169	20.5488	20.4929	19.8747	8.72507	8.6271	8.61054	8.99084	-0.985275
Chmp6	20.65	20.4307	20.8078	20.7371	7.22302	7.28878	7.20238	7.44909	0.00496383
Chmp7	20.4825	20.3013	20.3759	20.6523	9.53406	9.49992	9.37811	9.18356	-0.727755
Chn1	20.5907	20.4523	20.5042	20.5779	12.93	13.2452	13.0497	12.2066	-0.699814
Chordc1	21.741	21.4491	21.5912	22.0441	8.79335	9.05243	8.88579	8.48446	-0.996424
Chp1	23.0522	22.3485	22.4552	22.8223	9.87943	9.87171	9.80812	9.54643	-0.21612
Chpf	13.5489	14.0609	13.5816	13.7708	8.52905	8.58192	8.26334	7.6079	0.0993768
Chpt1	17.9065	17.3756	17.7275	18.126	8.7098	8.4413	8.83394	9.45324	0.875523
Chrd	12.3089	12.4369	12.3739	11.8578	9.26523	9.75794	9.2491	8.22001	0.973836
Chrm1	21.1068	21.733	21.5859	21.5996	10.7138	11.0665	10.5975	9.68614	-0.0519985
Chrm2	17.857	16.3501	16.5532	16.0733	6.46339	5.19717	6.00585	5.12174	0.894485
Chrm3	19.8068	19.9421	20.1145	20.2887	9.0629	9.40542	9.23111	8.34401	-0.684242
Chrm4	18.1758	17.5041	18.4246	18.4051	7.49878	7.61094	7.54895	6.75458	-0.504159
Chrna4	15.5055	13.9876	14.4549	15.2482	7.31067	6.33222	7.24394	7.3561	0.815185
Chrnb2	15.6808	14.523	14.934	14.9229	9.04147	9.05706	8.9605	8.30571	0.128181
Chst2	15.292	15.9063	14.8681	15.3297	9.89678	9.62622	9.8581	10.2327	-0.433688
Chsy3	15.0592	14.5959	14.1684	14.3859	5.62885	4.74169	5.58223	4.92417	0.187024
Chtop	20.0265	20.7436	19.1276	17.0843	9.92941	9.92338	9.84195	10.047	-0.629932
Chuk	12.6685	12.597	12.886	12.9753	8.3293	8.23711	8.34504	8.45567	0.900249
Ciao1	17.8094	17.8427	17.6114	18.0703	8.41123	8.57983	8.44919	8.27565	-0.55227
Ciao2b	20.1569	18.501	20.3806	19.6623	6.42545	6.38305	6.21059	6.23092	-0.366593
Ciao3	15.4267	15.5082	15.3968	15.857	7.50308	7.52051	7.55588	7.47002	-0.829536
Ciapin1	21.213	20.8954	21.0094	21.2917	8.5582	8.71763	8.64085	8.26157	-0.887802
Cibar1	13.0158	15.0968	13.6796	15.4225	7.69612	7.93767	7.69357	7.32407	-0.256594
Cic	15.7199	16.5589	15.4094	14.5647	9.64235	9.48371	9.59907	9.6803	-0.898744
Cilk1	14.5976	15.2794	15.0633	15.2281	7.63343	7.31907	7.35378	7.91403	-0.109713
Cirbp	21.655	22.0691	21.1948	21.1954	8.12382	8.10381	8.04927	8.32031	-0.344484
Cisd1	26.2612	26.032	26.2276	26.7642	8.33821	8.50599	8.32621	8.12087	-0.973165
Cisd2	20.8426	20.5863	20.6452	20.7687	8.13047	8.26513	8.15241	7.93314	-0.615794
Cisd3	20.0434	20.0761	19.9373	20.399	6.08311	5.80807	5.98014	5.95175	-0.130409
Cit	18.99	17.3854	18.3801	18.6438	9.26619	7.85158	9.433	9.21015	0.893266
Ckap4	22.0713	22.7396	21.88	21.0745	7.20853	7.07615	6.8529	6.89771	0.549003
Ckap5	22.2498	21.8631	22.0261	22.2204	10.6297	10.59	10.6021	10.8828	0.581759
Ckb	29.2523	28.5321	28.7749	29.341	11.8378	11.5961	12.0039	12.487	0.71417
Ckm	21.4044	20.7649	20.8809	21.8292	1.46269	0.498099	0.347664	1.20549	0.827619
Ckmt1	27.1648	26.855	27.1555	27.667	10.6993	10.5171	10.7585	10.0355	-0.729206
Clasp1	18.7658	18.4228	18.5535	18.7531	9.46387	9.71862	9.60294	9.48193	-0.996156
Clasp2	17.4598	18.1914	17.3382	18.0849	11.0421	11.0846	11.0601	11.1289	0.773577
Clasrp	12.8732	13.27	12.4241	12.0115	8.64311	8.25294	8.54804	8.56436	-0.617882
Clcc1	18.4861	17.918	18.1882	18.5879	7.21353	7.08581	7.32654	7.81169	0.732147
Clcn2	19.1009	18.5319	18.39	18.5435	9.38219	9.4477	9.54085	8.93384	-0.0123599
Clcn3	20.0779	20.1412	20.1319	20.2052	10.4933	10.5337	10.419	10.4485	-0.297595
Clcn4	20.9433	21.0227	21.0991	21.0559	10.7239	10.8338	10.7176	10.6294	-0.222624
Clcn6	19.9472	19.8343	19.819	19.6373	9.85388	9.64835	9.74574	9.71274	0.549378
Clcn7	18.7155	18.759	18.3515	18.193	8.75375	8.80998	8.75408	8.57845	0.824863
Cldn10	18.6751	18.0231	18.3015	19.2104	7.59873	7.13404	7.72901	8.80594	0.924904
Cldn11	26.4957	23.2833	23.837	24.2958	10.7235	8.29018	9.02908	10.6478	0.785314
Cldn5	17.0467	16.5747	17.1159	17.5812	7.46525	6.7239	7.59722	8.89106	0.983323
Cldnd1	21.6462	20.885	21.329	21.5394	8.84213	8.4701	8.5772	8.9737	0.866312
Clec16a	21.521	21.5534	21.6782	21.742	9.7905	9.96919	9.85457	9.516	-0.691933
Clec2l	18.471	18.3395	18.0931	19.4206	7.8762	7.62948	7.93154	7.80182	-0.130283
Clic1	20.5769	19.964	20.1327	20.6124	5.95263	5.23762	6.14555	7.22596	0.739525
Clic4	23.6067	20.6181	21.1199	22.0868	9.85323	8.03232	8.76629	10.121	0.81468
Clint1	21.0118	21.1632	20.9605	20.9982	8.7187	8.89998	8.74227	8.67481	0.889749
Clip1	19.4323	19.2118	19.4401	19.6634	10.2728	10.5063	10.3679	10.0026	-0.964251
Clip2	22.3728	21.8213	22.0353	22.2697	10.1701	10.0098	9.9452	9.67918	-0.0159935
Clip3	19.7678	19.3726	19.5013	19.6929	11.1823	10.9186	10.8673	10.7138	0.288748
Clip4	15.6148	16.4254	15.7962	15.4354	9.03436	9.3362	9.02246	8.54791	0.878047
Clk3	12.4231	12.8985	12.243	12.6681	8.22902	8.20608	8.34958	8.25577	-0.792697
Clmn	20.8899	20.1084	20.2868	20.8481	10.1584	9.68609	10.0426	10.572	0.831152
Clmp	18.1923	18.57	18.1991	18.8814	6.87997	6.6937	6.39638	6.57931	-0.100813
Cln3	11.4124	10.9067	10.8617	11.1417	6.70584	6.60679	6.49544	6.98671	0.503897
Cln8	19.1164	18.6477	18.4824	18.5552	7.77776	7.54568	7.63931	7.91579	0.161488
Clns1a	19.1973	19.3996	19.549	20.318	8.50832	8.60931	8.46896	8.29161	-0.880002
Clock	14.3124	14.7217	14.3675	13.5152	9.40741	9.72784	9.59726	9.20054	0.94454
Clpb	17.1654	17.9573	17.3981	17.686	8.93584	9.05561	8.98366	8.86412	0.37974
Clpp	22.2503	22.0062	22.2822	22.8127	7.78298	7.83707	7.99723	7.9964	0.637112
Clptm1	20.3638	20.4368	20.3833	20.3819	10.05	10.0202	9.96158	9.91645	0.114014
Clptm1l	19.2136	19.7968	19.4272	19.2255	9.53662	9.67854	9.37832	9.22319	0.695986
Clpx	20.179	20.0329	20.0724	20.1883	7.83884	7.91402	7.90535	7.94898	-0.161155
Clstn1	20.544	20.0706	20.0944	20.2864	12.7726	12.8705	12.6367	12.0765	-0.0968805
Clstn2	15.7888	15.6677	16.0455	15.4597	10.1726	10.6645	10.5157	10.25	0.280456
Clstn3	18.7819	18.5124	18.3325	18.6907	11.4877	11.3216	11.4191	10.7041	-0.275934
Clta	21.8914	21.7646	21.8318	21.917	9.57499	9.7459	9.59945	9.53346	-0.956976
Cltb	25.7584	25.743	25.9141	26.1297	9.86448	9.74878	9.89377	9.76041	-0.201574
Cltc	27.5635	27.6385	27.7508	27.9323	12.1206	12.2175	12.1284	11.9018	-0.835376
Clu	23.5578	23.4343	23.5804	23.787	12.8306	12.1609	12.9177	14.0948	0.999656
Cluh	16.6096	16.6541	16.2846	16.3267	9.6793	9.58421	9.65859	9.34496	0.385172
Clvs1	22.2841	22.4896	22.4924	22.5593	6.1884	6.72112	6.42301	5.57782	-0.211455
Clvs2	20.9244	20.9348	20.9087	20.9904	7.91625	8.20865	7.96548	7.49512	-0.769202
Clybl	22.2236	22.0406	22.1959	22.646	6.8471	6.38939	7.0538	7.09027	0.723385
Cmas	21.5732	22.1987	21.2102	20.2473	8.97947	9.05692	8.89191	8.53525	0.971763
Cmbl	20.0638	19.8301	20.1544	20.9782	5.12138	5.15435	5.45262	6.06577	0.964914
Cmip	19.3534	19.3097	19.3271	19.3463	10.8902	11.016	10.8366	10.3957	-0.546918
Cmpk1	24.7894	24.3787	24.5848	25.0883	8.3616	8.31502	8.46833	8.4118	0.351167
Cmpk2	22.014	21.9095	22.0429	22.4762	6.84269	6.74891	6.91434	7.10719	0.970465
Cmtm4	19.7703	19.9598	19.8186	19.9521	10.3407	10.464	10.524	10.2634	-0.174997
Cmtm5	23.229	21.8748	22.0615	22.5155	8.28532	7.21507	7.86199	9.11981	0.564707
Cmtm6	18.9093	19.5519	19.5832	19.833	7.77108	7.52911	7.9155	8.77617	0.564265
Cmtr1	17.2252	17.8852	16.466	15.4603	5.07522	5.60484	5.47377	5.23616	0.364853
Cnbp	15.743	16.6497	15.968	16.665	10.5484	10.6761	10.4789	10.5454	0.591423
Cndp2	24.1099	23.9704	24.0705	24.2573	8.51777	8.64923	8.52592	8.60257	-0.195004
Cnep1r1	16.7678	16.5543	16.4311	16.5655	7.53958	7.62436	7.42148	7.46572	0.441975
Cnih2	21.0625	21.5803	21.602	21.7894	10.5796	10.6843	10.7235	10.6352	0.627768
Cnksr2	22.9811	23.1563	23.1568	23.1645	11.1778	11.6666	11.3466	10.477	-0.0552955
Cnn3	22.1626	21.5487	21.4965	22.1537	9.06658	8.48635	8.88176	9.83356	0.758845
Cnnm1	17.6986	17.2154	17.4082	17.095	9.4003	9.41758	9.10719	8.48002	0.637155
Cnnm2	18.7903	18.3756	18.6724	18.5796	7.44684	7.56916	7.47077	7.44507	-0.853627
Cnnm3	19.0757	18.6743	18.7963	19.1626	7.23764	7.04175	6.95526	7.12514	0.722738
Cnnm4	16.7484	16.9069	17.2181	16.7724	6.78116	6.81539	6.59727	6.24621	0.105474
Cnot1	16.8536	17.2351	17.0573	16.9304	9.85017	10.0923	9.91817	9.72192	0.85879
Cnot10	18.2086	18.5562	18.2749	18.0876	8.98028	9.08574	9.03797	8.75821	0.830378
Cnot11	17.8813	18.3327	18.0633	17.4396	7.3464	7.17535	7.11205	6.9099	0.557926
Cnot2	18.4602	18.8427	18.3895	18.3248	8.85667	9.064	8.83625	8.67448	0.944906
Cnot3	21.0382	21.2927	21.0904	20.9454	7.83839	7.97291	7.9594	7.87056	0.762796
Cnot4	17.778	17.9929	17.5781	17.8523	8.52217	8.70451	8.50461	8.21764	0.222194
Cnot7	19.0746	19.53	19.342	19.4745	9.11506	9.3458	9.16698	8.87637	0.094775
Cnot9	18.0753	18.0773	17.9136	17.6445	7.5642	7.64048	7.57043	7.427	0.918987
Cnp	30.1042	26.6676	27.2475	28.016	12.081	9.80966	10.5778	12.0031	0.835678
Cnpy2	22.1026	22.261	21.9462	22.0586	7.59191	7.65859	7.51615	7.9197	0.165004
Cnpy3	20.969	21.4747	20.8339	20.5601	8.80454	8.8599	8.73487	8.6647	0.955699
Cnpy4	17.4089	17.4663	17.1692	17.0137	6.33273	6.39085	6.50874	6.89369	-0.912597
Cnr1	21.3342	21.8901	21.6454	21.4882	10.3789	10.4631	10.5864	10.4284	0.506581
Cnrip1	26.4976	26.5877	26.6983	26.8049	8.516	8.79797	8.48316	8.08708	-0.735744
Cnst	18.4935	18.4664	18.4223	18.6116	8.30556	8.60616	8.34279	8.15024	-0.653526
Cntfr	22.292	21.5566	21.9286	22.5081	8.30208	7.45582	8.39681	8.77091	0.899707
Cntn1	26.3194	25.9059	26.1513	26.5007	11.7184	11.731	11.6606	11.3152	-0.760966
Cntn2	22.6509	21.398	21.6243	21.9514	10.697	9.77053	9.76222	10.0986	0.983778
Cntn3	19.132	18.6756	19.2023	19.8987	7.51891	7.92396	7.8295	6.88571	-0.923938
Cntn4	18.3258	16.7814	18.3659	19.6118	7.48555	7.09882	7.96375	7.34055	0.337038
Cntn6	14.4876	13.172	14.0258	15.6566	6.0722	4.57266	6.66027	6.67493	0.767674
Cntnap1	24.1142	23.6509	23.7661	24.0095	10.3652	9.93055	10.5287	10.3358	0.482869
Cntnap2	21.0757	20.5777	20.6679	20.4242	9.56747	10.1186	9.66038	8.82501	0.297293
Cntnap4	19.1534	19.1689	19.0409	19.1549	8.08121	6.86945	7.66563	7.08405	-0.36796
Cntnap5a	18.5113	18.117	18.701	20.023	7.76745	7.88704	8.24829	7.56363	-0.552466
Cntnap5b	11.7012	11.3143	11.2968	12.1509	7.69154	7.78603	8.44365	7.53915	-0.726406
Cntnap5c	16.2043	16.4257	15.6192	14.5036	8.1199	8.43782	8.08241	6.66483	0.961463
Coa3	19.7026	19.6713	19.528	19.8048	8.15132	8.13403	8.10699	8.04151	-0.446588
Coa7	20.9891	20.9579	20.9811	21.3099	6.46319	6.7213	6.42899	6.22718	-0.810899
Coasy	22.6783	22.476	22.5443	22.8182	7.26616	7.40063	7.39115	7.33766	-0.630908
Cobll1	15.6307	12.803	14.2343	15.8698	6.44925	4.48683	5.78311	7.27181	0.973936
Cog1	14.5118	14.9302	14.229	13.798	8.25537	8.20502	8.45553	8.02224	0.30118
Cog2	16.5193	16.9021	16.3118	15.613	7.58408	7.85069	7.7534	7.82757	-0.151228
Cog3	16.7599	15.9083	16.5254	16.0914	8.02503	8.17755	8.02467	7.98335	-0.533645
Cog4	14.5566	15.0434	14.3057	14.3067	8.88953	8.79677	8.72841	8.53708	0.521743
Cog5	17.9119	17.8266	17.4078	17.4486	8.41647	8.70909	8.5249	8.17823	0.429606
Cog6	18.4197	18.2769	17.9332	17.665	8.33075	8.49185	8.37145	8.24938	0.584164
Cog7	17.7852	17.7858	17.4015	17.4594	8.53769	8.8444	8.57601	8.44322	0.569767
Cog8	14.3942	14.8967	13.4709	14.5582	7.07481	7.1584	6.76937	6.96994	0.93056
Col15a1	13.9668	13.3398	14.6076	15.8306	4.86133	3.97816	4.31125	5.23947	0.781277
Col18a1	15.8403	15.1483	16.4144	18.0093	4.52046	3.84585	4.694	5.8512	0.99287
Col1a1	13.1829	13.0937	14.1091	17.9664	4.68943	4.14135	4.64927	6.46687	0.975021
Col1a2	13.4645	12.0133	13.8105	15.9823	4.53228	4.91923	4.81081	6.97743	0.83096
Col24a1	12.9016	13.4992	13.0116	14.487	2.68502	0.89259	3.29634	3.14986	0.0598587
Col4a1	17.2912	17.5477	17.3727	18.7447	8.7841	8.56504	8.71457	8.51584	-0.791626
Col4a2	18.1192	17.9393	18.2395	19.7752	9.07097	8.99407	9.21735	8.62895	-0.867558
Col6a1	14.2624	14.3173	14.785	17.8995	7.21138	7.29527	7.2302	6.82324	-0.981585
Col6a3	12.3404	12.7653	15.1375	18.8487	3.97951	3.79185	3.34823	4.52979	0.545615
Col6a4	18.9893	18.9877	19.133	20.4969	5.7015	6.2314	5.97647	4.70544	-0.941655
Colgalt1	16.7224	17.4388	16.387	15.928	8.61232	8.91032	8.70011	8.67291	0.736138
Commd1	19.6494	20.1904	20.0858	20.3976	6.61532	6.68377	6.58491	6.80849	0.729757
Commd10	19.1693	18.9277	18.949	19.1326	6.89391	7.175	6.83631	6.98392	-0.353099
Commd2	20.6587	20.5175	20.6131	20.8236	5.92469	6.13138	5.85432	6.1141	0.13316
Commd3	21.2315	20.9821	21.0026	21.1788	7.94908	8.1741	7.9669	7.90671	-0.700821
Commd4	20.0878	19.8969	19.964	20.0159	7.69222	7.95202	7.83006	7.74444	-0.979583
Commd5	19.3761	19.0826	18.9617	18.8455	6.37578	6.41182	6.40274	6.1778	0.54894
Commd6	19.3505	18.9363	18.4637	19.6264	7.26008	7.08312	7.14555	7.46862	0.818829
Commd7	18.9327	18.7736	19.0962	19.0479	7.53094	7.57799	7.40435	7.4905	-0.922875
Commd8	16.5414	16.6588	16.6253	16.2781	8.13039	8.3632	8.29281	8.30926	0.0532198
Commd9	20.1472	19.8995	19.9637	20.2512	6.66207	6.82145	6.80209	7.01283	0.348679
Comt	21.9172	21.6476	21.7367	21.998	8.65211	8.6079	8.70542	8.70445	0.538958
Comtd1	21.087	20.607	20.9705	21.2229	4.26148	4.18653	4.33031	4.34294	0.835312
Copa	21.5095	21.6892	21.2858	21.1389	10.9259	10.9128	10.9019	10.8569	0.805749
Copb1	21.1937	21.4234	21.0409	20.9856	8.9849	9.12969	8.95993	8.98097	0.909776
Copb2	21.4395	21.5785	21.2765	21.1463	9.64351	9.83637	9.61789	9.52417	0.941041
Cope	21.5525	21.7237	21.3353	21.0102	8.6776	8.87761	8.8439	8.79321	0.0780891
Copg1	20.622	20.6589	20.3826	20.3671	11.3262	11.4773	11.3174	10.9017	0.731563
Copg2	20.4788	20.7047	20.3481	20.257	8.81558	8.98577	8.84532	8.43196	0.823636
Cops2	23.9143	23.8644	23.8963	24.0551	9.51407	9.59998	9.47994	9.18282	-0.985719
Cops3	22.4764	22.3511	22.443	22.599	8.45236	8.59175	8.42999	8.33462	-0.954808
Cops4	23.4034	23.1931	23.3024	23.3549	8.81684	8.83821	8.76044	8.71787	-0.40963
Cops5	23.5265	23.4798	23.4937	23.6631	8.64913	8.68179	8.57178	8.47633	-0.846949
Cops6	24.268	24.1872	24.2428	24.3916	9.27559	9.24399	9.32105	9.20982	-0.530001
Cops7a	23.3461	23.334	23.3666	23.4255	9.41215	9.54921	9.49297	9.21086	-0.906885
Cops7b	19.1832	19.3407	18.4672	19.1552	7.10077	7.16531	7.04879	6.88058	0.162626
Cops8	23.7476	23.5475	23.6183	23.9003	9.16685	9.28343	9.14237	8.97061	-0.910526
Copz1	21.8579	21.9794	21.6511	21.4994	9.15894	9.19647	9.08837	9.05239	0.997674
Coq10a	20.2944	20.4217	20.1877	20.0248	7.85117	7.62464	7.71278	7.56863	0.35108
Coq3	20.5632	20.6117	20.7173	21.1047	6.81027	6.91324	6.81953	6.57095	-0.925503
Coq4	17.6726	17.6159	17.8107	17.6559	6.91084	6.96279	6.97368	6.80033	0.372538
Coq5	21.5523	21.4934	21.6984	21.9349	7.88357	7.88018	7.97981	7.99966	0.921136
Coq6	21.1984	21.3108	21.403	21.9076	6.86891	6.79968	6.78407	6.74581	-0.855315
Coq7	19.7586	19.3673	19.7201	20.0842	6.94647	7.1458	7.00666	6.96769	-0.838301
Coq8a	20.9853	21.0708	21.0898	21.2155	8.44626	8.87722	8.43213	8.04901	-0.602568
Coq8b	15.907	16.1517	16.1274	15.8558	7.31404	7.31836	7.27417	7.06635	0.63315
Coq9	22.9271	22.8248	22.9984	23.3469	8.24833	8.28135	8.31867	8.29047	0.263306
Coro1a	25.5166	25.6885	25.8098	26.2057	8.95138	9.31042	9.13696	8.65969	-0.645496
Coro1b	23.2525	23.2215	23.3033	23.5379	8.79231	8.82449	8.80305	9.024	0.949109
Coro1c	24.3181	24.2909	24.4646	24.7641	9.32566	9.34106	9.17505	9.03144	-0.983154
Coro2a	20.9341	20.6699	20.9899	21.4344	7.20232	6.97227	7.19395	7.15869	0.574547
Coro2b	21.6322	22.3728	21.9348	22.5237	10.3855	10.5844	10.1592	9.82448	-0.342661
Coro6	17.9003	16.8731	17.5605	18.3642	7.64645	6.12718	8.25938	7.57781	0.64652
Coro7	21.912	21.792	21.8349	22.3269	8.76812	8.70756	8.69137	8.33715	-0.936262
Cotl1	25.3073	25.0655	25.1604	25.3254	9.05993	9.16916	8.97711	9.09458	-0.26871
Cox11	13.1835	12.8867	12.3597	13.1157	6.48422	6.41792	6.36412	6.28653	0.191018
Cox15	20.2163	20.2047	20.2533	20.7156	7.47255	7.49863	7.54529	7.24423	-0.95536
Cox18	16.0647	15.5329	15.814	15.8515	5.7386	5.91989	5.72454	5.54141	-0.575192
Cox20	19.1913	19.128	19.2994	19.8354	2.94758	3.51871	3.70321	3.92839	0.689666
Cox4i1	27.9005	27.7904	27.9336	28.4513	11.5015	11.3466	11.6254	11.8007	0.907163
Cox5a	27.013	26.7662	26.9493	27.5552	8.97147	8.94778	8.91871	8.78802	-0.902103
Cox5b	25.4135	25.0607	25.1814	25.8596	8.11824	7.84119	8.16923	8.06054	0.329609
Cox6a1	25.1204	25.1225	25.2655	25.945	9.84434	9.66685	9.939	10.0793	0.832354
Cox6b1	26.2259	26.1167	26.1266	26.6227	9.8103	9.81158	9.96434	9.95	0.431564
Cox6c	25.2906	25.1112	25.2646	25.7157	9.77669	9.66258	9.90405	9.90305	0.701106
Cox7a2	23.1355	22.8611	23.2847	23.7747	9.14505	9.09215	9.25544	9.09671	-0.0125095
Cox7a2l	21.0128	20.9635	20.9241	21.4232	8.95938	9.00663	9.04973	9.2127	0.877895
Cox7c	21.9411	21.8757	22.269	22.4235	5.79294	6.12474	6.09923	5.93794	0.023564
Cp	16.682	15.3217	15.8849	17.5649	6.2709	5.80233	6.18856	8.11575	0.905623
Cpa4	15.5206	15.9463	15.7526	15.7166	1.23871	0.728367	0.476874	2.76263	-0.278117
Cpd	19.0568	19.5625	18.6875	17.9345	9.87766	9.97998	9.59473	9.65194	0.823578
Cpe	23.9994	24.1259	24.0897	24.1113	14.2479	14.1154	14.3103	14.9278	0.241651
Cpeb2	17.2942	16.7822	16.2301	16.477	8.76633	8.52066	8.56714	8.49977	0.775223
Cpeb3	19.7848	20.3897	19.99	19.4184	9.32109	9.31984	9.32635	8.92442	0.781695
Cpeb4	17.4251	18.407	17.4042	17.2103	9.71418	10.04	9.89598	9.82728	0.799113
Cplx1	24.7998	25.3282	25.1548	25.1031	11.7603	11.096	11.6962	11.4112	-0.797822
Cplx2	22.7692	23.3111	23.2347	22.5726	13.0523	13.1055	13.3108	13.3928	-0.285973
Cplx3	14.6256	15.4115	15.9655	19.6126	4.36796	3.21244	4.19726	6.44331	0.875921
Cpm	22.5788	19.9389	20.3228	20.8506	7.26534	5.34903	5.98832	6.98362	0.860919
Cpne1	22.1043	21.9886	22.1541	22.2648	8.28103	8.30962	8.16785	8.34908	0.0887012
Cpne2	20.2161	20.1712	20.4101	20.5135	7.00668	7.06776	7.13652	7.47607	0.869407
Cpne3	18.7723	17.6651	18.1991	19.0573	7.07037	6.5238	7.09317	8.011	0.878438
Cpne4	22.5552	22.7696	22.7528	22.596	8.22647	7.7776	8.42748	8.12944	-0.241831
Cpne5	21.1883	21.2637	21.4449	21.7561	6.97129	7.33214	7.07503	6.67509	-0.738973
Cpne6	25.615	25.8442	25.9277	25.7816	11.6628	12.4377	11.7302	10.8988	0.230338
Cpne7	22.0181	22.2424	22.2636	21.9329	11.2229	11.833	11.3626	10.1408	0.838101
Cpne8	20.1501	20.5109	20.3964	20.5943	8.29699	9.02117	8.31944	7.45163	-0.22229
Cpne9	14.8642	14.811	14.8401	16.0469	4.64759	5.23638	4.60458	4.72012	-0.216768
Cpox	20.9587	20.4994	20.5622	20.9151	8.71426	8.33697	8.10345	8.1993	0.525175
Cpped1	20.8931	20.2034	20.5092	20.9959	7.82978	7.94309	7.88911	8.03743	0.131966
Cpq	17.6299	16.6392	17.0753	18.3568	5.78271	5.26799	6.04562	7.15623	0.897718
Cpsf1	17.7591	18.4845	17.3534	16.8345	8.9734	9.1699	9.07861	8.78523	0.843416
Cpsf2	17.9546	18.5627	17.7632	15.9503	8.75803	9.08544	8.82774	8.44835	0.951419
Cpsf3	17.779	18.3748	17.7011	16.5646	8.48649	8.55734	8.5099	8.49036	0.715255
Cpsf6	20.8266	21.3485	20.5921	20.0011	9.71981	9.95206	9.89604	9.63492	0.778175
Cpsf7	20.2378	21.1657	20.0238	18.6959	9.22791	9.2558	9.16027	9.13817	0.896991
Cpt1a	20.3781	20.0442	20.2423	20.7986	8.00832	7.48678	8.15935	9.2573	0.966839
Cpt1c	21.8096	22.1895	21.9426	21.7423	9.73417	9.85175	9.72398	9.23151	0.742991
Cpt2	19.9994	19.5288	19.7563	20.3991	5.45081	4.37145	5.12667	6.32768	0.990107
Cptp	18.773	18.6637	18.7966	18.986	7.00661	6.86498	6.81867	6.79917	-0.426303
Cr1l	18.8556	18.3302	18.3782	18.2914	6.23398	6.18645	6.47012	7.013	-0.494666
Crabp1	17.8714	18.442	18.0248	17.3427	1.52707	1.78273	1.43122	1.59613	0.412361
Cracd	18.6717	18.7812	18.8374	19.073	9.43105	9.79305	9.40237	8.83094	-0.795903
Cracdl	20.9431	21.0702	21.036	21.3421	11.3164	11.6306	11.365	10.6055	-0.822044
Cradd	13.4216	14.7328	11.988	14.1946	4.74056	4.42892	4.47715	4.82173	0.162058
Crat	21.7356	21.4874	21.7247	22.2933	8.49436	8.23266	8.50314	8.74582	0.954787
Crbn	19.8658	19.7923	19.9018	19.9091	8.45341	8.54862	8.45038	8.07212	-0.686063
Creb1	20.5471	20.9574	19.935	19.9132	8.47522	8.65987	8.5635	8.54227	0.432966
Crebbp	13.9384	14.8367	13.454	13.4676	8.64853	8.87444	8.67833	8.59778	0.913567
Creg1	14.9157	14.9877	14.7555	15.5304	6.89391	6.75105	7.05476	7.68375	0.827157
Creg2	17.3031	17.5334	17.1539	16.9622	10.4766	11.1697	10.5505	9.56975	0.940408
Creld1	20.6019	20.7422	20.542	20.3687	8.98727	9.10747	8.92153	8.68609	0.991947
Creld2	18.1194	18.5299	17.6762	18.1619	6.6222	7.02053	6.87453	7.21664	0.281331
Crhbp	18.5217	18.9839	18.6975	19.4249	8.50646	6.88424	7.06091	6.54831	-0.817775
Crip2	23.9801	23.3967	23.6581	24.681	8.40787	8.49293	8.61982	9.20685	0.829249
Cript	19.8548	19.9809	19.7887	19.7011	6.8715	6.96939	6.9925	6.96735	-0.158515
Crk	21.5761	21.6138	21.6865	21.9789	10.0856	10.3389	10.1699	10.038	-0.555855
Crkl	23.0457	22.7725	22.8591	23.2155	8.839	8.56326	8.68416	8.85859	0.941512
Crlf3	17.2147	17.209	16.6006	17.044	7.04981	6.9286	7.39302	7.83516	-0.4121
Crls1	14.9895	15.2194	15.3491	15.4793	7.76237	8.07487	7.6136	7.35881	-0.6117
Crmp1	24.9926	24.8705	24.8776	25.1441	10.5083	10.9555	10.4094	9.64455	-0.884391
Crnkl1	15.6568	17.2163	15.1529	15.1862	7.28478	7.54848	7.41103	7.33354	0.77798
Crocc	20.0091	20.3687	19.748	18.913	8.53823	8.73935	8.79079	7.85292	0.871566
Crot	18.6904	19.003	18.6241	19.1697	8.04416	7.62474	8.23279	9.26604	0.485131
Crppa	19.311	19.1899	19.3826	19.4101	6.08095	6.27145	5.65308	5.76336	-0.932327
Crtac1	22.0649	21.7019	21.8115	21.8822	9.37967	9.7006	8.9895	8.5496	-0.200689
Crtc1	22.5662	22.613	22.4749	22.6346	10.322	10.5055	10.5783	10.5615	-0.0990383
Crtc3	16.451	16.4687	16.1487	16.4041	7.17584	6.94259	6.93003	7.48479	0.358056
Cry2	18.7018	18.3759	18.6322	18.4652	9.80655	9.99422	9.85818	9.64675	-0.223068
Cryab	25.5685	22.2769	22.7914	23.4065	9.41819	7.49041	8.38421	9.66536	0.712664
Crybb1	17.1846	17.8447	17.5353	18.1434	4.76268	4.06158	5.40909	5.95578	0.343737
Cryl1	21.9685	21.8249	21.7988	22.0336	6.84654	7.0101	6.77387	6.69745	-0.541354
Crym	27.8369	27.6143	27.5319	27.402	10.5115	10.9907	10.3644	9.5598	0.622818
Cryz	22.6642	22.5028	22.5871	23.0356	6.56117	6.34794	6.56324	7.10361	0.988402
Cryzl1	22.8271	22.2961	23.6889	23.3427	8.40941	8.50047	8.43616	8.17399	-0.46786
Cryzl2	20.6457	20.1009	20.4296	21.2113	5.78603	5.17381	5.69711	6.81556	0.988535
Cs	27.6579	27.5471	27.7052	28.1863	10.9079	10.8104	10.9703	11.0211	0.838477
Csad	18.6081	17.7061	17.9678	18.373	7.30632	7.40216	7.38571	7.73731	0.133065
Csdc2	19.3717	19.0886	19.0845	19.5767	9.18324	8.47977	9.05917	9.56096	0.844134
Csde1	22.2866	22.3351	22.1729	22.3644	10.8138	10.8724	10.7323	10.7289	0.333468
Cse1l	21.8466	21.7668	21.7984	21.9496	8.68625	8.80472	8.65407	8.60264	-0.802803
Csk	19.9169	19.5921	19.6414	20.2444	7.38807	6.7886	7.20178	7.60372	0.891703
Csl	17.6239	17.5589	17.7839	18.2267	4.9917	5.15766	5.0156	5.16843	0.426081
Csmd1	16.4326	16.8264	17.0146	17.7136	9.14233	9.50415	9.43591	8.53004	-0.693899
Csmd2	17.5936	17.1801	17.9377	18.7995	8.73487	8.50226	8.80098	8.14428	-0.617477
Csmd3	13.2281	14.1014	14.5131	16.1894	7.57182	7.81813	7.70541	7.49127	-0.436307
Csnk1a1	18.1383	18.1283	18.0026	18.1559	11.1881	11.5475	11.2136	10.7447	-0.241677
Csnk1d	21.7228	21.6658	21.5527	21.8109	10.0798	10.3252	10.1827	9.97499	-0.66545
Csnk1e	19.3179	19.3524	18.6117	19.5087	9.30314	9.25103	9.3807	9.43926	-0.112143
Csnk1g1	18.9582	18.9447	19.1231	19.3182	8.01025	8.34662	8.05265	7.74935	-0.830754
Csnk1g2	17.0813	17.016	17.4587	17.6635	9.59102	9.45269	9.92593	10.2398	0.992201
Csnk1g3	18.2946	17.9029	18.4088	18.1986	8.48981	8.77072	8.57288	8.24017	-0.46138
Csnk2a1	24.6035	24.7215	24.7207	24.7362	8.76803	8.8765	8.78176	8.87639	0.69509
Csnk2a2	23.0779	23.2109	23.2563	23.314	8.53911	8.65001	8.52678	8.41206	-0.46166
Csnk2b	23.211	23.1599	23.2665	23.3313	7.30086	7.27947	7.30049	7.17934	-0.708161
Cspg4	20.0126	19.3566	19.6931	20.308	7.29563	6.47277	7.4112	7.98205	0.917574
Cspg5	22.7105	21.9707	22.9383	23.5362	10.384	9.54973	10.4099	11.28	0.988602
Csrp1	25.5601	24.0399	24.1321	24.8232	11.1016	9.77121	10.5761	11.7182	0.672704
Cst3	23.1705	22.9199	22.732	23.1943	12.4392	11.879	12.6321	13.5523	0.449901
Cstb	24.2687	23.5883	23.665	24.1279	6.08153	6.53118	6.34355	6.50256	-0.57652
Cstf1	18.5262	19.2133	18.1626	16.6463	7.37345	7.62346	7.3497	7.25088	0.874161
Cstf2	18.8201	19.006	18.5166	18.2764	9.54324	9.52541	9.67556	9.27445	0.475615
Cstf2t	16.2947	16.4054	15.9578	15.9862	9.63219	9.9515	9.63981	9.45118	0.777364
Cstf3	17.8375	18.7895	17.3235	15.9746	8.13642	8.31602	8.06148	7.8207	0.999472
Ctbp1	24.6122	24.7643	24.8801	25.0466	10.1652	10.2101	10.3472	10.2922	0.782908
Ctbp2	21.1532	21.3047	21.2772	20.6963	7.7836	7.59953	8.14723	8.21196	-0.60892
Ctbs	16.6665	16.0341	15.4837	15.9029	5.60138	5.71922	5.78034	6.15322	-0.458289
Ctc1	16.8424	17.2381	16.1096	16.6295	7.83662	7.82276	8.00629	8.09686	-0.680008
Ctcf	14.1397	14.4222	13.0967	14.2094	9.32212	9.67603	9.383	9.09929	0.128113
Ctdnep1	16.0603	15.7918	15.7578	15.9538	8.36149	8.19896	8.19497	8.34841	0.964513
Ctdp1	17.3305	17.8819	16.5469	16.6293	6.9902	7.11668	7.13822	6.72863	0.393878
Ctdsp1	18.1652	17.5388	17.8286	18.0885	7.02436	6.17923	6.86837	7.90699	0.799732
Ctdspl	15.0602	14.5097	14.728	14.7448	8.42248	8.44375	8.5768	8.65413	-0.187468
Ctdspl2	18.297	19.4912	14.1348	14.1738	7.29603	7.72093	7.47919	7.29741	0.489022
Cth	16.8787	16.59	16.904	17.5232	4.58518	4.27595	4.63089	5.68294	0.99374
Ctif	17.2952	17.2323	16.7309	16.5593	8.81813	8.70452	8.69572	8.52163	0.843342
Ctnna1	21.4532	21.1106	21.1906	21.7708	9.16021	8.53593	9.03425	9.99419	0.956687
Ctnna2	20.0695	19.9801	20.8686	21.3441	9.80421	9.69067	9.83298	9.80635	0.61806
Ctnnal1	12.6081	14.0287	11.4609	13.8195	6.83669	5.9161	6.51802	7.4182	0.00285151
Ctnnb1	23.843	23.8166	24.0523	24.4148	11.8913	11.9233	11.8797	12.1856	0.879212
Ctnnbl1	18.2313	19.0193	17.5421	16.7229	8.20468	8.34624	8.19081	8.25036	0.549266
Ctnnd1	21.2519	21.1603	21.311	21.6413	9.33092	9.06528	9.33957	9.71481	0.971136
Ctnnd2	19.1363	18.9821	19.142	19.605	10.7031	10.5545	10.7493	10.6958	0.419519
Ctps2	18.1982	18.0133	18.1465	18.8802	7.76513	7.75947	7.75474	7.73273	-0.915395
Ctr9	15.2926	16.7343	14.8254	13.6941	9.06642	9.10279	8.99366	8.74241	0.893642
Ctsa	19.0186	19.0682	18.621	18.6027	9.45293	9.1921	9.39371	9.69208	-0.675431
Ctsb	22.485	22.5677	22.2725	22.266	11.8952	11.829	11.8688	11.8765	-0.429684
Ctsd	23.7476	23.741	23.4271	23.4769	11.4368	11.1662	11.4813	12.1437	-0.623193
Ctsl	19.5871	19.2602	19.1825	19.7305	9.06767	8.65123	8.80721	9.52089	0.917895
Ctss	20.0652	19.8389	19.7106	19.9833	8.93406	8.31216	9.11433	10.1573	0.294271
Ctsz	17.8548	17.5023	17.1986	17.9302	8.06517	7.53329	7.9729	8.83198	0.619525
Cttnbp2	21.6286	21.7582	21.8957	22.1255	10.7776	11.1566	10.9818	10.1928	-0.69811
Cttnbp2nl	17.0898	15.8506	15.9816	18.4969	7.93728	7.78933	7.97996	8.41791	0.90389
Ctu1	15.158	14.8724	15.3778	15.4872	5.64787	5.30261	5.10998	4.78218	-0.642666
Ctu2	17.6809	17.5662	17.5234	18.0749	6.45799	6.42144	6.45054	6.258	-0.931304
Cuedc1	16.5687	15.9899	15.8141	16.4146	7.64151	7.17365	7.69559	8.17923	0.442974
Cuedc2	20.8329	20.7772	20.6527	20.7717	9.33329	9.3363	9.30582	9.24629	0.192286
Cul1	21.8738	21.8776	21.9718	22.0441	9.66313	9.76581	9.63886	9.56692	-0.849178
Cul2	22.0286	22.1035	22.2148	22.4112	8.65036	8.76559	8.6765	8.23929	-0.857957
Cul3	23.0883	23.1299	23.1901	23.3074	9.91217	10.0207	9.92358	9.66911	-0.851161
Cul4a	19.6458	19.7058	19.6208	19.7975	9.14419	9.34001	9.20793	8.9303	-0.606161
Cul4b	20.1758	20.3213	20.1239	20.266	8.37379	8.47036	8.41731	8.33116	0.218755
Cul5	22.6725	22.5833	22.6799	22.8415	8.87443	9.2188	8.96126	8.54937	-0.980076
Cul9	15.2574	14.7923	14.8717	15.3503	8.87478	8.94296	9.0813	8.8854	-0.713684
Cuta	22.3007	21.5443	21.7505	22.5248	7.21536	7.3438	7.34852	7.38626	-0.146798
Cutc	16.5541	16.5874	15.7852	16.0398	4.92909	5.18331	4.90835	5.21303	0.209024
Cwc15	18.1235	18.5249	17.2948	16.2328	8.46571	8.42683	8.42471	8.71567	-0.838392
Cwc22	14.2887	15.7971	14.4701	10.0566	6.97138	7.16324	7.02677	6.77184	0.967853
Cwc25	14.6163	14.5405	14.3181	12.9682	7.13789	7.36737	7.18318	7.2768	-0.214595
Cwc27	16.1898	16.1859	15.8847	15.6641	6.70318	6.77007	6.95965	7.10053	-0.988922
Cwf19l1	16.1692	16.6329	15.7313	15.4946	6.70247	6.75401	6.65304	6.73336	0.45445
Cx3cl1	19.6675	20.2055	20.0745	20.0836	10.77	11.0831	10.7562	9.8576	-0.0219149
Cxadr	17.2496	17.4892	18.2178	19.6691	7.22992	7.46289	7.59591	7.3179	0.000208037
Cyb5a	24.5999	24.1765	24.3051	24.67	7.8448	7.38618	7.65827	8.33957	0.914968
Cyb5b	26.1627	26.0414	26.1405	26.5205	10.3599	10.5495	10.413	10.3487	-0.700322
Cyb5d2	22.0738	23.0746	22.908	22.9896	6.65734	6.63946	6.50298	6.81599	0.0447451
Cyb5r1	23.6803	23.644	23.8317	24.1671	7.7198	7.8188	7.60422	7.48439	-0.945219
Cyb5r3	24.7855	24.733	24.7461	24.9957	8.84623	8.91968	8.76794	9.03248	0.798394
Cyb5r4	15.3666	15.5056	15.3187	15.7644	6.96177	7.01804	7.19002	6.7402	-0.887961
Cybc1	18.8261	18.2599	18.1179	18.4567	7.29246	7.13637	7.16231	7.40167	0.595016
Cybrd1	17.2509	18.229	17.734	18.5148	4.56371	4.62418	5.00679	6.01316	0.69167
Cyc1	26.6079	26.4241	26.6323	27.0764	9.6747	9.57749	9.67259	9.53596	-0.497839
Cycs	27.6448	27.5165	27.6857	28.0699	6.08329	6.02518	5.94724	5.61673	-0.943757
Cyfip1	19.0904	19.2676	19.3945	19.4736	10.0411	10.28	10.1441	10.3521	0.742719
Cyfip2	24.5607	24.7591	24.9148	24.9338	12.7554	12.9072	12.9133	12.3304	-0.322543
Cygb	20.0509	20.0161	19.8908	20.6763	8.10894	7.72084	7.97579	7.97636	0.129961
Cyld	20.9932	21.2868	21.3202	21.3421	10.0844	10.4751	10.2712	9.59781	-0.0870779
Cyp20a1	20.0453	18.6913	19.1678	19.8058	6.4412	5.78343	6.13902	6.98546	0.81878
Cyp27a1	18.6863	15.8994	18.6723	13.3977	5.33732	3.7453	4.12508	5.74288	-0.349535
Cyp2d22	20.7985	20.1479	20.4706	21.0086	7.92336	6.98688	8.02362	9.24446	0.903094
Cyp2j9	18.9589	18.6681	18.6416	19.1373	7.76423	7.11965	7.9358	8.8402	0.766737
Cyp2s1	16.6678	16.0506	16.4229	16.8094	4.84974	3.52154	4.85254	4.33241	0.66124
Cyp46a1	22.0683	22.0121	21.9849	22.1831	9.64764	9.75088	9.7325	9.17335	-0.963434
Cyp4f14	14.8276	14.4798	15.5717	15.7753	5.79144	5.28707	6.42547	7.15203	0.970515
Cyp4x1	17.1365	17.3403	17.4535	17.6874	6.61627	6.61504	6.75008	6.02502	-0.719449
Cyp7b1	17.9303	18.355	18.2385	18.4458	6.58768	6.93809	6.975	7.36851	0.913962
Cyria	23.0808	22.7402	22.7217	23.0072	10.7561	11.2321	10.8003	10.0658	-0.603281
Cyrib	22.0014	21.3365	21.8466	22.433	9.77545	9.96685	9.90252	9.47308	-0.926797
Cystm1	22.984	22.3691	22.5805	22.8648	6.86978	6.68772	7.01383	7.26561	0.533147
Cyth1	20.6761	20.2811	20.4608	20.7531	9.6908	9.47331	9.55005	9.66261	0.965259
Cyth2	17.5979	17.8583	17.8525	17.8813	8.90949	8.85877	8.79335	8.69517	-0.739648
Cyth3	20.2622	20.4856	20.4711	20.6721	8.31036	8.37693	8.2458	8.39702	0.528348
Czib	21.3407	20.8219	21.0623	21.3147	7.83344	8.00799	7.89817	7.91955	-0.832265
D1Pas1	15.2499	15.0754	15.4842	16.1989	1.36312	1.0017	1.72716	1.66513	0.727666
D3Ertd751e	16.9571	16.4376	16.483	16.9007	6.72156	6.43375	6.87346	7.32494	0.547027
D430041D05Rik	19.2739	19.3718	19.6224	20.0934	9.73342	10.0112	9.81169	9.15224	-0.865197
D6Wsu163e	19.284	19.2428	19.3045	19.3803	7.86516	8.08175	7.83195	7.66134	-0.96641
Daam1	21.4456	20.9385	21.2002	21.1632	9.25375	8.86828	8.97973	9.39233	0.59017
Daam2	20.5693	18.9807	19.4103	20.077	10.4282	9.17573	10.1878	11.2476	0.732565
Dab1	18.0239	17.6968	17.9019	18.2914	9.98857	10.2401	10.1665	10.1135	-0.574688
Dab2	12.7164	12.3422	12.3045	13.1184	5.79718	4.97566	5.76123	7.05623	0.882552
Dab2ip	20.2083	20.1644	20.467	20.7158	9.71609	9.61715	9.85797	9.74759	0.573051
Dact3	18.3587	18.4856	18.6122	19.1289	8.86894	8.07	8.40765	8.95892	0.445852
Dad1	22.8992	22.7361	22.3685	22.0291	8.5701	8.63948	8.50461	8.52392	0.672939
Dag1	20.856	20.6188	20.7213	21.2738	9.60876	9.5797	9.47351	9.73815	0.846402
Dagla	21.0445	21.4186	21.3262	21.5386	9.51228	9.83555	9.40054	8.60293	-0.481799
Daglb	18.1933	17.9458	18.015	18.1376	7.88907	7.97475	7.98799	7.91738	-0.931975
Dalrd3	15.7558	15.6469	15.5089	15.8466	8.74031	9.0587	8.86724	8.69061	-0.618506
Dap3	21.0472	20.9846	20.9689	21.1902	9.01972	9.08869	9.05966	8.84969	-0.980594
Dapk1	16.8436	17.364	17.5045	17.8847	10.2433	10.7301	10.3426	9.56631	-0.535941
Dapk3	20.0404	19.9341	19.5736	19.291	7.10682	6.99413	6.99853	6.6912	0.888288
Dars2	19.7465	19.6064	19.701	20.3171	7.35629	7.47609	7.35914	7.05725	-0.988335
Dazap1	21.7111	22.1197	21.3365	21.1602	7.51298	7.45907	7.50499	7.36153	0.414275
Dbh	15.8097	16.0596	16.3197	16.8187	1.32331	0.0252007	0.182137	1.1884	0.110461
Dbi	26.2268	25.2023	25.1493	25.7501	8.92426	8.31562	8.71229	9.71336	0.507698
Dbn1	25.4974	25.7143	25.9649	26.4121	10.8926	11.3005	10.9976	10.4253	-0.72028
Dbnl	23.8038	23.9744	24.0543	24.4694	9.19398	9.18132	9.20412	9.02134	-0.913724
Dbt	22.1014	21.9805	22.0803	22.6738	7.45686	7.4095	7.50651	8.0615	0.994117
Dcaf1	16.0855	17.6842	17.4703	14.988	7.96913	8.30736	8.13343	7.87359	0.942389
Dcaf11	18.8926	18.2853	18.2058	18.888	9.36866	9.33823	9.39769	9.53785	0.52814
Dcaf5	15.5247	16.1657	15.101	14.7823	9.55591	9.62919	9.647	9.46918	0.570994
Dcaf6	17.678	17.7364	17.6133	17.6791	9.42224	9.75016	9.53466	9.18654	0.335245
Dcaf7	21.4166	21.3595	21.3796	21.4748	10.837	11.1365	10.8685	10.6386	-0.92062
Dcaf8	19.3172	19.2692	19.3452	19.4163	10.1619	10.203	10.2257	10.2212	0.45567
Dcakd	22.2075	22.4254	22.1977	22.4062	8.03165	8.43112	7.88047	7.68863	0.257168
Dcbld2	13.025	13.5058	13.4831	14.5489	7.47238	7.34487	7.37416	7.50406	0.416094
Dcc	19.6428	20.0291	20.2321	20.2316	7.68226	8.27	7.99332	7.5306	0.105074
Dchs1	9.5596	9.69267	7.83115	7.91854	7.19268	6.42623	6.98262	7.49052	-0.569025
Dclk1	19.8171	19.8863	19.9185	20.0985	12.6087	12.5614	12.6673	12.272	-0.874674
Dclk2	20.2094	20.2235	20.4169	20.5793	9.53322	9.64857	9.43677	8.97376	-0.932423
Dcn	14.6549	15.3833	16.1384	15.6166	7.32472	7.64934	8.54818	7.52808	0.858319
Dcp1a	18.4759	19.0605	18.0437	17.509	7.37901	7.56587	7.37453	7.32152	0.910417
Dcp1b	13.6312	14.826	13.2029	12.7729	6.36788	6.39071	6.41192	6.75682	-0.644555
Dcp2	15.5249	16.1578	15.7908	14.9981	8.97265	9.15899	9.19441	8.78622	0.923333
Dcps	20.8044	20.484	19.874	19.8116	6.72917	6.62108	6.48505	6.70315	0.4755
Dctn1	23.835	23.4283	23.6982	23.8855	11.4054	11.3802	11.4393	10.946	-0.51213
Dctn2	25.5414	25.1826	25.3583	25.5779	10.6069	10.6947	10.5438	10.3956	-0.743402
Dctn3	22.3413	21.964	22.1848	22.1159	8.61981	8.82893	8.69967	8.4586	-0.423212
Dctn4	23.3823	23.0262	23.1912	23.4053	9.41484	9.43715	9.30777	9.348	-0.278722
Dctn5	20.8972	20.5714	20.7105	21.0569	8.40361	8.34899	8.17286	8.05227	-0.49908
Dctn6	20.8896	20.3181	20.7309	20.9651	8.52575	8.76955	8.51174	8.3539	-0.94552
Dcun1d1	21.386	21.3433	21.3232	21.5422	7.6208	7.88891	7.82497	7.37583	-0.949789
Dcun1d2	19.4959	19.4889	19.5528	19.7605	8.36654	8.50884	8.47104	8.1746	-0.877455
Dcun1d3	17.9597	17.8172	18.2945	18.6396	6.89985	6.92533	6.97961	6.66952	-0.705026
Dcun1d4	14.2493	14.7113	13.8724	14.4509	9.57846	9.90127	9.72852	9.05225	-0.0249014
Dcun1d5	15.3672	14.6322	15.0988	15.4285	9.0395	9.13648	9.08698	8.97003	-0.916004
Dcx	16.7611	16.6262	16.8384	16.9304	7.00284	6.85422	6.89081	6.88095	0.0568361
Dcxr	17.9429	17.2562	17.1273	17.5574	4.26722	3.81836	4.46094	5.85835	0.174787
Ddah1	25.1911	24.6425	24.8777	25.4593	9.47784	8.86063	9.57322	10.3853	0.907846
Ddah2	22.1078	20.7327	21.1695	21.9114	5.61361	4.9401	5.57692	6.66957	0.703392
Ddb1	22.8854	22.8611	22.7819	22.9065	10.9724	11.0045	10.9715	10.9913	0.403051
Ddc	21.0487	19.777	20.4015	21.4333	5.91387	4.538	4.78313	6.41121	0.970073
Ddhd1	19.0819	18.8185	18.9375	19.0901	8.94619	8.49726	8.85361	9.42568	0.869685
Ddhd2	21.1394	21.0779	21.2214	21.3038	9.09186	9.35463	9.15036	8.7658	-0.899341
Ddi2	20.9196	20.8882	20.8334	21.0622	6.51309	6.63141	6.56602	6.11442	-0.933596
Ddn	19.3644	20.3192	20.5347	21.1535	13.5096	13.3265	13.6835	14.0117	0.684973
Ddo	12.1418	12.0515	12.3615	12.9621	5.97968	5.59754	6.18212	7.04148	0.985864
Ddost	23.3172	23.6488	23.1573	22.7707	9.20425	9.3042	9.10344	9.08099	0.936516
Ddr1	17.4487	14.4316	15.404	16.9594	9.13403	7.679	8.07358	8.90089	0.998648
Ddrgk1	18.8483	18.673	18.3374	18.6073	8.57249	8.45273	8.55945	8.99838	-0.0458364
Ddt	24.0269	23.5293	23.6177	24.0792	6.30333	6.21892	6.38636	6.68442	0.640652
Ddx1	23.3567	23.6135	23.1384	22.8754	10.2264	10.2273	10.1945	10.0212	0.858433
Ddx17	22.3492	22.863	21.9387	21.5178	11.7824	11.7142	11.8204	12.0376	-0.920885
Ddx18	16.0436	16.803	15.9338	16.5242	5.64029	6.00873	5.8092	5.73094	0.662384
Ddx19a	20.9123	20.5139	20.6987	21.0271	7.21956	7.26773	7.313	7.56753	0.581369
Ddx19b	17.0675	17.0221	16.9334	17.1129	7.80263	8.04466	8.03003	7.66523	-0.865267
Ddx20	15.6466	16.5202	15.4355	14.4444	6.43126	6.61259	6.47924	6.02093	0.945644
Ddx21	17.1777	17.254	16.1824	15.9797	7.76652	7.79555	7.85149	8.2047	-0.78184
Ddx23	19.1688	19.9184	18.6696	17.8448	9.58307	9.60832	9.60377	9.54416	0.811057
Ddx24	16.2136	16.3076	14.8762	13.5383	10.6587	10.753	10.6456	10.2915	0.916766
Ddx25	16.4219	16.5096	16.6246	16.6009	8.11873	8.30689	8.22788	7.83562	-0.239827
Ddx27	12.4311	13.2588	10.4723	8.40336	7.91662	8.11509	7.9802	7.89048	0.688684
Ddx28	12.2663	11.824	12.1779	12.0122	6.33023	6.34627	6.27672	5.76624	0.141388
Ddx39a	15.7085	15.4597	15.7004	15.7476	6.58421	6.5543	6.59244	6.58319	0.929162
Ddx39b	23.5105	24.1359	23.2111	22.6693	10.0945	10.1381	10.0508	10.1179	0.343754
Ddx3x	22.9238	23.0503	22.7782	22.6772	11.0093	11.0517	10.8879	10.9535	0.799373
Ddx3y	15.3631	16.7712	15.6346	15.8565	7.66613	7.61372	7.90712	7.93889	-0.410572
Ddx41	14.5949	15.6264	14.0894	13.1942	8.35456	8.39324	8.40713	8.18418	0.749501
Ddx42	20.2766	21.0302	19.8593	19.0105	9.64687	9.84791	9.71367	9.53727	0.911231
Ddx46	20.0533	20.5277	19.9798	19.7211	9.639	9.84706	9.68586	9.48503	0.961619
Ddx47	16.4077	16.776	13.6904	13.2676	8.34782	8.51822	8.35772	8.17816	0.772469
Ddx5	23.7326	24.4753	23.4307	22.6742	12.1392	12.3895	12.158	12.0037	0.961301
Ddx50	17.4205	18.351	16.9147	16.0838	8.65638	8.90881	8.69124	8.59433	0.903196
Ddx51	12.404	14.9149	13.794	11.4569	7.35082	7.54454	7.30092	7.11414	0.878556
Ddx55	9.89549	10.2509	9.70779	11.0558	7.48727	7.68546	7.52187	7.40767	-0.379241
Ddx59	10.4396	10.856	9.55087	9.41372	6.0788	5.75153	5.5803	5.61079	0.634252
Ddx6	22.343	22.6032	22.1446	22.0938	10.384	10.5687	10.3817	10.3579	0.918927
Decr1	22.5385	22.2059	22.435	23.0396	7.05559	6.61356	7.19358	8.09832	0.977799
Decr2	18.0002	17.756	17.8991	17.3909	7.86053	8.09516	7.98558	7.60761	0.653911
Def8	15.885	16.0303	15.7921	16.0736	8.7476	8.86309	8.85707	8.82153	0.123047
Degs1	19.9555	19.08	18.8548	18.9798	9.04569	8.69726	8.73437	9.01271	0.617041
Dek	20.0421	20.0664	19.335	19.5146	8.08994	8.12641	8.0066	8.37563	-0.10539
Dennd10	20.4831	20.4787	20.4841	20.6677	7.58065	7.65231	7.57419	7.70744	0.815044
Dennd11	19.1773	18.2213	18.3652	18.5224	9.34599	8.90409	9.00094	9.24719	0.88255
Dennd1a	18.706	18.5702	18.7551	18.7835	8.65374	8.50064	8.52482	8.6285	0.551116
Dennd4a	15.4059	14.8127	15.0538	15.7845	8.92947	9.05215	9.07296	8.98687	-0.671931
Dennd4b	18.2914	18.287	18.5252	18.6767	8.19752	7.93953	8.26403	8.17393	0.503382
Dennd4c	14.916	14.1908	14.7441	15.1767	6.765	6.3075	6.85649	7.57286	0.911427
Dennd5a	17.8081	16.8302	17.2401	17.5213	11.5439	11.1332	11.4379	11.9274	0.709043
Dennd5b	17.7111	17.4515	17.9467	18.858	9.3024	9.39609	9.31493	8.77993	-0.973137
Dennd6a	15.8222	15.643	15.4697	15.8337	7.80286	7.79964	7.73274	7.70358	0.0667482
Dennd6b	15.2593	15.4618	15.1542	15.5839	8.6479	8.69377	8.80777	8.44123	-0.83583
Denr	22.7472	22.6504	22.8758	23.045	8.57747	8.48603	8.5164	8.40967	-0.632164
Depdc5	16.705	16.885	16.8339	17.047	9.22356	9.37146	9.08564	8.77877	-0.676215
Deptor	17.2419	15.2167	16.2915	18.0679	6.72713	5.55605	7.10074	7.21766	0.806451
Derl1	20.1846	20.2048	20.032	20.117	8.68104	8.82349	8.5228	8.7588	0.819606
Des	17.6119	16.6688	17.3116	18.9414	3.203	2.24593	2.8099	4.54289	0.999056
Desi1	22.4078	20.8575	20.6569	21.4666	10.1466	9.48554	9.5673	10.013	0.920548
Dffa	18.2222	17.8584	17.8565	18.068	7.87897	7.80693	7.86985	7.57056	-0.116565
Dgcr8	15.133	14.1366	14.6043	13.3695	7.97148	8.28964	8.14358	7.82426	0.293988
Dgka	19.2795	19.6247	19.5048	18.4004	6.35881	6.06913	6.45688	7.10045	-0.951585
Dgkb	22.8142	23.5006	23.0994	21.9112	10.5424	11.1865	10.6697	9.94865	0.982397
Dgkd	19.091	19.0566	18.7302	18.337	9.9424	10.1925	10.0196	9.8305	0.685291
Dgke	20.8186	21.0286	20.9393	20.9069	9.18872	9.41067	9.11281	8.61558	0.361762
Dgkg	22.2476	22.3281	22.2664	22.4927	11.2508	11.8302	11.2614	10.3418	-0.721593
Dgkh	16.2325	15.8178	16.1491	16.983	9.36737	9.98028	9.44592	9.28183	-0.781473
Dgki	19.0492	19.1074	19.2051	19.8587	9.56522	10.0409	9.87312	9.16052	-0.802428
Dgkq	20.1534	20.2182	20.2184	20.3961	8.38718	8.1447	8.39583	8.05477	-0.798853
Dgkz	19.2863	19.5118	19.3523	19.5135	11.4319	11.535	11.5865	11.2265	-0.364353
Dglucy	19.4874	19.1264	19.2665	19.7097	5.43568	4.89573	5.29991	5.97156	0.972355
Dguok	21.1134	20.8331	21.0698	21.889	6.45877	6.60412	6.44171	6.5008	-0.265652
Dhcr24	16.6561	15.5378	15.9537	15.5909	9.03074	8.71084	8.76955	8.99981	0.532406
Dhcr7	19.7081	19.5489	19.4472	19.2855	7.73425	7.5123	7.53754	8.0142	-0.492858
Dhdh	20.2389	20.1078	20.2392	20.475	6.16817	6.0919	6.21262	6.6283	0.972782
Dhodh	21.6452	21.5807	21.6686	22.0791	6.71816	7.06385	6.73762	6.59488	-0.72649
Dhps	17.8786	17.2403	17.5657	17.9026	7.71932	7.65668	7.55986	7.34452	-0.374962
Dhrs1	22.273	21.9692	22.0706	22.5671	8.55195	8.42009	8.54226	8.75881	0.956924
Dhrs13	17.6813	16.938	17.2939	17.4265	4.51413	3.16546	4.5856	4.32617	0.835314
Dhrs3	13.2314	14.9697	16.8292	15.2964	6.52249	6.10431	6.72623	7.63445	0.224355
Dhrs4	22.3681	22.1245	22.3636	22.9166	6.36621	6.46321	6.47997	7.03429	0.905753
Dhrs7	21.4599	21.2129	21.3364	21.6139	6.97457	6.95575	6.98929	7.50558	0.824778
Dhrs7b	21.7046	21.7058	21.7549	22.0669	7.11325	7.1434	7.09972	7.03156	-0.951709
Dhrsx	13.1215	12.9478	12.7404	13.0293	5.02448	4.22306	4.14685	4.40504	0.819034
Dhx15	21.1864	21.8705	20.9	20.0576	9.3842	9.527	9.36075	9.35567	0.839655
Dhx16	11.8969	11.8686	11.0721	10.5345	7.51862	7.40446	7.38045	7.57773	-0.379149
Dhx29	17.5509	17.7019	17.3817	17.589	7.63848	7.80388	7.90105	7.90781	-0.253597
Dhx30	19.3571	19.6611	19.1933	18.8079	9.80138	9.9711	9.83785	9.62599	0.956855
Dhx32	11.037	11.8342	11.3163	11.2723	7.8229	7.87146	7.79693	7.6036	0.374451
Dhx35	14.1911	15.0954	13.5784	12.7503	7.29163	7.20067	7.46209	7.42516	-0.885853
Dhx36	20.2375	20.376	20.0993	20.1281	9.43027	9.6096	9.44447	9.21285	0.750561
Dhx38	15.8834	16.6796	15.4432	14.4879	8.44446	8.58049	8.48639	8.37866	0.909535
Dhx57	16.2819	16.8048	16.4286	15.4785	8.69637	8.87253	8.7442	8.39868	0.999675
Dhx8	15.9264	16.1336	15.5844	15.5652	8.42153	8.59072	8.49272	8.3336	0.679784
Dhx9	21.0826	21.8372	20.8563	19.9717	9.97038	10.1659	9.97016	9.8808	0.946521
Diaph1	19.6214	19.6939	19.86	20.13	9.10248	9.37734	9.22016	8.97857	-0.608543
Diaph2	20.0024	19.9449	19.9435	20.3456	7.66138	8.0466	7.82	7.41007	-0.866223
Dicer1	10.5733	10.7214	10.35	10.4814	8.82652	9.03207	8.97728	9.05781	0.00121637
Dido1	16.1883	16.8265	16.1386	16.6651	9.40353	9.51484	9.48744	9.47653	0.618
Dip2a	18.2861	17.3274	17.3434	18.0755	9.64737	8.72899	9.17326	9.54602	0.904072
Dip2b	18.6273	17.9797	18.1771	18.6895	9.22595	8.98508	9.15857	9.27225	0.930607
Dip2c	17.7448	17.8467	17.7805	17.8457	9.53293	9.75622	9.60724	9.06835	-0.256627
Dipk1b	23.6374	23.2126	23.2761	23.7364	7.85341	8.02446	8.04729	7.6061	-0.924922
Dipk2a	15.7483	15.8032	15.0748	15.4428	7.96463	7.75224	7.80893	7.09803	0.189134
Diras1	22.839	22.5646	22.7748	23.324	9.32719	8.5527	9.09828	8.74913	0.0141569
Diras2	24.596	24.385	24.5391	24.7896	10.9043	10.6712	11.0851	10.6241	-0.2003
Dis3	17.8181	18.3976	17.6182	16.5718	6.78622	6.78046	6.79984	6.75424	0.653986
Dis3l2	20.1157	19.6988	19.737	20.0192	7.33905	7.60138	7.44114	7.14259	-0.770645
Disp2	16.6876	16.9204	16.8313	16.9407	11.9142	12.0585	11.7421	10.8478	-0.472336
Dixdc1	15.5416	14.5171	13.8735	15.0899	9.8103	9.69725	9.3997	9.55593	0.789721
Dkc1	19.8836	20.6067	19.6287	18.6344	7.62729	7.68193	7.63326	7.44771	0.950062
Dkk3	20.2022	20.4022	19.9901	19.6972	12.019	12.5568	12.1639	11.6155	0.899787
Dlat	26.3629	26.2981	26.4334	26.7763	9.42531	9.5311	9.51807	9.22664	-0.917655
Dlc1	15.0712	12.1526	14.5259	15.0269	8.80916	8.56037	8.84601	9.07944	0.845104
Dld	26.526	26.4633	26.606	27.0954	9.87078	9.94096	9.89676	9.62913	-0.981783
Dlg1	20.8809	20.2518	20.7999	21.5455	9.78274	9.45768	9.84362	10.0439	0.964018
Dlg2	19.1387	20.1199	19.2419	19.3986	11.4714	11.587	11.7657	11.6621	-0.0514228
Dlg3	19.8978	20.2041	19.9844	20.3147	10.6633	10.9391	10.6632	9.8962	-0.524123
Dlg5	14.0354	13.1196	12.9957	13.4347	8.27746	7.83909	8.2315	8.53868	0.372331
Dlgap1	18.1473	18.302	18.4496	18.2951	12.1185	12.4047	12.2638	11.9055	0.299955
Dlgap2	21.8587	21.8923	22.0372	22.3764	9.61515	9.98627	9.63874	9.05403	-0.889505
Dlgap3	21.9816	22.4482	22.6682	22.6405	10.223	9.95913	10.3115	10.5801	0.371395
Dlgap4	21.8427	21.8749	22.1013	22.3779	10.6256	10.7311	10.6635	10.334	-0.862821
Dlst	25.4648	25.348	25.4913	25.9962	9.94566	9.9483	9.93958	9.85427	-0.987776
Dmac1	21.0757	20.8861	20.9664	21.3369	6.39878	6.62316	6.34818	5.91411	-0.95324
Dmac2	17.1581	16.9685	16.313	16.9114	7.87456	7.88964	7.97237	7.66614	-0.452968
Dmac2l	22.5934	22.2464	22.4982	23.0421	6.64838	6.70082	6.67299	6.42052	-0.956719
Dmap1	17.2508	18.0534	16.6024	15.7636	7.4914	7.54614	7.30258	7.12113	0.974019
Dmd	18.3364	18.733	18.4948	18.3574	9.05184	9.38465	9.26706	9.26987	0.79357
Dmtn	23.7551	23.7041	23.7721	24.2137	10.9087	11.2683	11.0024	10.4245	-0.94133
Dmwd	20.7087	20.6316	20.8084	20.9074	9.44841	9.32682	9.37646	9.23619	-0.546475
Dmxl1	19.3731	19.3906	19.5923	19.6425	8.9677	9.14278	9.03915	8.66299	-0.656805
Dmxl2	18.2482	18.4428	18.4355	18.674	10.769	11.2012	10.8998	10.1972	-0.605015
Dnaaf5	12.0128	10.9726	10.9551	11.5334	5.51734	5.34189	5.22502	5.24473	0.716049
Dnah12	14.8265	14.5275	14.7435	15.3345	3.92272	2.43386	1.96711	3.06915	0.356138
Dnah17	15.62	14.436	15.6838	15.7653	3.13622	3.84724	3.69581	3.49269	-0.615706
Dnah6	10.2743	11.0312	10.4575	11.7676	4.86348	3.1515	4.23689	4.1744	-0.418184
Dnah7a	17.7651	17.9155	17.7469	18.3452	2.69979	2.65437	2.48211	2.0872	-0.868882
Dnaja1	23.7945	23.6929	23.7366	23.881	9.4234	9.53767	9.47805	9.16822	-0.968957
Dnaja2	23.5984	23.6433	23.6745	23.8855	10.3695	10.5572	10.3922	10.0253	-0.879271
Dnaja3	22.2381	22.1931	22.3058	22.6187	8.8326	8.94562	8.77581	8.56028	-0.97357
Dnaja4	21.4505	21.4989	21.514	21.6703	9.08199	9.36416	9.03883	8.57175	-0.839949
Dnajb1	21.3064	21.2158	21.3785	21.7724	8.46107	8.57324	8.48643	8.15493	-0.984305
Dnajb11	22.4131	22.7892	22.1955	22.0021	8.81197	8.97163	8.80226	8.80708	0.879287
Dnajb12	19.849	20.074	19.6502	19.4828	8.25563	8.2758	8.15996	7.83664	0.867165
Dnajb14	20.1055	20.275	20.0435	19.8743	9.18096	9.51587	9.28075	8.99778	0.939253
Dnajb2	21.9562	20.8015	21.0685	21.5623	9.55101	8.8218	9.05401	9.66803	0.905814
Dnajb4	21.4311	21.3779	21.525	21.8621	8.56924	8.84199	8.63621	8.40758	-0.842985
Dnajb5	18.877	19.1705	18.9916	18.9597	10.1603	10.43	10.1893	9.62777	0.534546
Dnajb6	22.5366	23.0094	22.7496	22.8281	6.79172	7.08037	6.7661	6.69302	0.620677
Dnajc10	19.0561	20.0135	17.9909	17.7284	8.85573	8.97436	8.8276	8.76379	0.955832
Dnajc11	22.7231	22.6784	22.8125	23.3343	9.00957	9.07059	8.98882	8.79633	-0.98794
Dnajc15	17.8171	17.867	17.7064	17.8203	7.17119	7.11064	7.07216	6.75238	-0.0453997
Dnajc16	19.9677	20.3063	20.0224	20.0951	9.1894	9.39509	9.17931	8.74503	0.36842
Dnajc18	15.5594	16.2353	15.0326	12.0383	9.69885	9.71719	9.66797	9.53542	0.998268
Dnajc19	18.1424	18.3782	18.3535	18.7277	5.50969	5.23241	5.47689	5.96887	0.706721
Dnajc2	17.5639	17.6016	17.3289	17.0377	7.62545	7.94368	7.7177	7.30223	0.849331
Dnajc24	17.5348	16.6092	16.0521	17.0077	5.28335	5.48954	5.5776	6.11849	-0.130183
Dnajc27	16.4943	16.2615	16.2646	17.0146	10.1695	10.0552	10.3165	10.3344	0.540989
Dnajc28	15.9995	15.8037	15.4642	15.8217	6.75983	6.73883	6.57737	6.65373	0.895708
Dnajc3	21.5035	21.7318	20.9596	20.728	9.01166	9.00342	8.92563	9.51261	-0.618523
Dnajc30	17.8857	17.6964	18.034	17.9314	6.55008	6.41126	6.24648	6.11736	-0.46779
Dnajc5	26.1854	26.3007	26.3492	26.3395	11.2164	11.3941	11.2485	10.9714	-0.20715
Dnajc6	21.26	21.2962	21.3647	21.7035	11.0085	11.1052	10.9773	10.5432	-0.972054
Dnajc7	21.3252	21.258	20.8752	21.1501	10.2211	10.2343	10.1858	10.1226	0.383033
Dnajc8	21.4579	21.7818	20.6366	20.5869	9.04822	9.05914	9.05089	8.94987	0.626866
Dnajc9	18.3503	18.2353	17.6666	18.4077	7.12388	7.09164	7.16834	7.40041	0.299475
Dnal1	19.6277	19.1581	19.1936	19.526	10.0773	10.2742	10.323	9.90574	-0.838107
Dnal4	18.5999	18.7494	18.8533	18.7517	7.91878	8.25438	7.92195	7.52714	-0.0122854
Dner	17.5926	17.5877	17.5687	17.9511	9.73264	9.55535	9.64471	9.72267	0.485022
Dnm1	26.1187	26.2952	26.4146	26.3992	12.6728	12.768	12.5359	11.748	-0.532377
Dnm1l	22.1189	22.0425	22.1816	22.3869	10.7929	10.9042	10.8502	10.3995	-0.945267
Dnm3	24.2494	24.2868	24.4103	24.5683	9.59287	8.99332	9.21715	9.39438	0.0507094
Dnmt1	14.7273	14.4209	13.813	13.8856	8.72556	8.77115	8.75438	8.68111	0.242328
Dnmt3a	12.1744	11.0521	10.9209	11.3184	9.28696	9.14321	9.31771	9.14939	0.247724
Dnpep	22.4931	22.2278	22.4017	22.7515	7.13561	7.10001	7.28835	7.481	0.844986
Dnttip2	15.1383	15.5068	14.4753	13.6758	7.74882	7.72949	7.61439	7.56344	0.944398
Doc2a	20.5806	19.65	20.6736	21.5281	5.31244	4.64268	4.9357	4.43695	-0.215211
Doc2b	17.2004	16.7631	17.0695	16.9348	9.76402	10.326	9.85835	9.51297	-0.560143
Dock1	19.9586	18.5369	18.8162	18.9486	8.35252	7.46767	8.12262	9.23859	0.309472
Dock10	19.4576	17.4179	18.1625	19.9036	9.13481	8.2869	8.40775	9.64449	0.968389
Dock2	15.6709	15.5793	15.6885	15.9476	5.63341	5.02945	5.87098	6.80903	0.980457
Dock4	21.5681	21.7877	21.8572	21.9303	11.1437	11.5579	11.2399	10.3148	-0.450969
Dock5	16.6698	13.2451	13.2929	14.4261	7.23887	5.15977	6.12423	7.59593	0.688546
Dock6	12.2582	10.9511	11.7108	12.17	7.02313	7.03726	7.30685	7.933	0.435386
Dock7	19.2412	19.3768	19.4434	19.5305	8.22123	8.54836	8.43859	8.43967	0.635125
Dok4	17.2299	15.5264	17.8673	17.8635	7.24845	7.60608	7.3281	6.83042	-0.772066
Dok6	18.3147	18.2242	18.0725	18.6948	10.1559	10.3668	10.6056	10.6614	0.2723
Dok7	13.7118	13.1496	13.3106	13.3896	6.40279	6.26731	6.17467	6.05751	0.493307
Dolk	14.1514	14.6446	14.0851	13.9867	7.14736	6.88167	6.98574	7.06504	-0.736093
Dolpp1	17.4455	17.0828	17.3994	17.1845	6.62574	6.59453	6.66382	6.53763	0.68523
Dop1a	15.9502	15.9677	15.7135	15.3076	8.77104	9.03902	8.9092	8.6615	0.701723
Dop1b	15.9793	15.5751	15.8223	16.1766	9.43451	9.4496	9.47953	9.27008	-0.767725
Dpagt1	13.185	13.3923	13.1848	13.6136	6.27176	6.50123	6.33915	6.42829	0.690164
Dpcd	18.8889	18.5423	18.6734	18.7337	8.36145	8.1847	8.4297	8.32778	0.590124
Dpf2	18.3141	19.2992	18.2846	16.0834	8.44647	8.32805	8.4466	8.62517	-0.992881
Dpf3	17.351	17.7002	17.1461	16.322	4.16836	4.30972	4.50509	5.50844	-0.936279
Dph1	16.5204	16.2626	16.3402	16.7792	6.45748	6.86502	6.65982	6.31611	-0.953123
Dph2	17.294	16.9836	17.7428	17.6515	6.30872	6.30546	6.08918	6.13361	-0.926308
Dph5	15.931	15.9854	14.5885	16.083	5.89537	5.98145	5.77527	5.5783	0.0484676
Dph7	17.6574	17.6638	17.4826	17.9856	7.29612	7.47152	7.38174	7.22974	-0.657477
Dpm1	21.339	21.211	20.959	20.9577	5.0623	5.41094	5.21642	4.72741	0.375089
Dpp3	21.7957	21.3681	21.5966	22.0053	7.92468	7.93163	7.87456	7.88124	-0.464823
Dpp6	21.3001	21.2286	21.4008	21.6179	11.7259	11.8348	11.7223	11.0319	-0.948785
Dpp7	19.2106	19.1041	18.805	19.156	7.38242	7.3433	7.37175	7.48424	0.308427
Dpp8	20.3015	19.9864	20.2142	20.4776	11.1465	11.2671	11.2956	11.2369	-0.372387
Dpp9	21.7116	21.2501	21.5013	21.7938	9.04317	9.17471	9.09425	8.53185	-0.763056
Dpy19l1	18.3779	17.4523	17.309	17.5669	9.29664	8.87179	9.02988	9.12124	0.832728
Dpy19l3	17.8063	18.5862	18.0419	17.349	9.22285	9.6809	9.22917	9.03533	0.95778
Dpy30	17.7916	18.0503	17.9505	17.8385	6.5763	6.45821	6.48619	6.40271	-0.343535
Dpyd	12.4029	12.0306	10.5495	11.4897	5.57776	6.09101	5.65784	5.61991	0.209478
Dpysl2	29.8558	29.358	29.5333	29.8138	10.1529	10.22	9.95811	10.0222	-0.245375
Dpysl3	21.7394	21.4267	21.5189	21.5658	9.13659	9.08778	9.18396	9.07445	0.222537
Dpysl4	25.1313	24.5211	24.8357	25.3932	8.15663	8.14572	8.49906	8.13652	-0.249473
Dpysl5	25.344	24.8254	25.1007	25.6253	7.99504	7.42907	7.93818	7.57446	0.225489
Dr1	17.859	18.1776	17.5352	18.2869	7.97363	8.27812	8.13506	7.6752	-0.382575
Drap1	18.9139	19.5804	18.7864	18.1708	10.0249	9.87402	10.0467	10.3616	-0.965717
Drc1	15.7698	16.2631	15.1944	16.6404	6.40991	6.69189	6.23313	5.99068	-0.112141
Drg1	21.2174	21.6878	21.0413	20.8589	8.8993	9.00981	8.75371	8.65211	0.960787
Drg2	22.1319	21.9437	22.0086	22.2022	8.43971	8.43812	8.4229	8.28524	-0.72327
Drp2	15.9897	15.9294	16.1857	16.7347	9.44364	9.81086	9.61117	9.43476	-0.574297
Dscaml1	15.1085	15.376	15.642	14.825	9.54578	9.68525	9.5069	8.96177	0.730383
Dsp	19.1094	18.8645	19.0398	19.8283	4.1476	5.64121	4.51955	7.43488	0.771503
Dst	16.7317	15.804	15.6825	15.7013	11.9497	11.7372	11.9992	11.9732	0.0888731
Dstn	25.643	25.3996	25.529	25.8295	9.88771	9.78047	9.67492	9.74761	0.0944604
Dstyk	15.6494	14.7993	15.5996	15.868	9.29979	9.5074	9.19947	9.08996	-0.942182
Dtd1	22.7592	22.6425	22.7019	23.2454	7.87932	8.173	8.02366	7.63093	-0.931275
Dtd2	18.5869	17.9417	17.8921	18.7116	5.99594	6.17348	6.00373	6.19265	0.152085
Dtna	17.4199	17.6442	17.3115	17.855	10.2379	9.89797	10.348	11.1114	0.546887
Dtnb	19.2666	18.6608	19.3498	19.5018	8.58947	8.76099	8.83671	8.58169	-0.395713
Dtx3	20.4361	20.2783	20.2765	20.5452	10.2289	10.3162	10.3407	10.2482	-0.864213
Dtx3l	11.3986	10.8166	9.32996	10.629	5.4743	5.92437	5.58942	5.72896	0.00976435
Dtymk	21.5929	21.33	21.5158	22.2049	7.47554	7.51498	7.32295	7.50329	0.238847
Dus2	15.5525	18.3403	15.7404	16.8408	6.7264	6.44028	6.82896	6.7947	-0.835603
Dus3l	16.4138	17.2394	16.1726	15.3065	8.52658	8.63356	8.73738	8.35105	0.636328
Dusp12	17.201	17.5649	17.1542	17.7452	6.32531	6.52333	6.31146	6.15415	-0.179118
Dusp14	16.0477	15.856	15.6776	16.2951	6.38526	6.59662	6.32342	5.84738	-0.721561
Dusp15	21.9662	18.2069	18.8808	19.7722	6.35313	4.93633	5.6708	6.36427	0.806274
Dusp22	13.0394	12.2579	11.7621	12.1119	7.20283	7.04496	7.28176	7.53332	-0.291615
Dusp28	17.6501	17.4713	17.5477	18.323	6.3143	5.97422	6.29881	6.45909	0.752901
Dusp3	20.143	19.9664	19.5319	20.5773	10.4122	10.0704	10.4009	10.3662	0.0570785
Dut	17.5816	17.4763	17.6562	18.2569	6.8751	7.02618	7.082	6.61944	-0.871384
Dvl1	16.6914	17.3215	17.2244	17.394	9.03667	8.63668	8.96943	8.95762	-0.517812
Dvl3	13.4497	15.9359	11.9851	14.4706	7.97752	7.70145	7.94605	7.9275	-0.806941
Dym	16.993	16.9391	16.753	16.6195	8.25487	8.21244	8.07364	7.88659	0.98781
Dync1h1	24.8515	24.3861	24.5831	24.7244	12.6657	12.7861	12.7879	12.329	-0.511447
Dync1i1	23.5388	23.273	23.4061	23.5265	9.93472	10.129	9.90256	9.24466	-0.648813
Dync1i2	20.9376	20.3316	20.4386	20.8365	10.2443	10.4173	10.2809	10.0503	-0.734435
Dync1li1	24.6266	24.4136	24.5228	24.5963	9.22287	9.41659	9.16035	8.53678	-0.573801
Dync1li2	20.5933	19.5695	19.9451	20.2032	11.0489	10.8438	10.856	10.8197	0.740195
Dync2h1	14.4575	14.2194	14.2269	14.5742	8.21661	8.63835	8.45374	8.10683	-0.951499
Dync2li1	16.4586	16.2568	16.4136	16.7975	6.53775	6.71354	6.48365	6.57507	-0.358882
Dynll1	21.8386	21.1676	21.1912	21.1762	10.0756	10.427	10.1504	9.69661	-0.0328096
Dynll2	25.7673	25.6073	25.7357	25.8491	11.8825	11.7837	11.7624	11.7016	-0.272453
Dynlrb1	24.9501	24.403	24.4528	24.7425	9.51991	9.56848	9.44154	9.36355	-0.193353
Dyrk1a	22.6185	21.442	21.0228	22.1967	8.86161	8.81504	8.67762	8.42682	0.00120461
Dyrk1b	13.5308	13.9086	14.7236	13.7277	9.07334	9.20364	9.22534	8.98476	0.715723
Dysf	10.2725	9.6631	10.0285	10.5236	4.16162	3.60981	4.09156	4.71803	0.968034
Dzank1	19.5387	19.0578	19.2504	19.0649	10.5847	10.354	10.6794	10.3761	0.699971
Dzip3	17.4908	17.7899	17.6408	17.7026	9.41706	9.64303	9.49173	9.0497	0.125973
E2f3	14.5701	14.3769	13.7897	14.7917	7.92225	8.09408	7.93258	7.58104	-0.527485
Ears2	18.8926	19.0202	19.044	19.62	6.30269	6.43013	6.28818	6.1442	-0.789189
Ebag9	19.1382	19.9103	18.9082	17.9793	7.23226	7.61636	7.41912	7.12099	0.873623
Ebna1bp2	17.3892	17.7028	16.268	16.2989	8.25721	8.33812	8.29562	8.3171	0.0266878
Ebp	22.1791	21.7429	21.5278	21.965	6.58181	6.32795	6.4096	6.68565	0.70087
Ecd	15.4669	15.2245	15.0107	15.5112	8.35307	8.3654	8.3362	8.08392	-0.555383
Ece1	12.6111	12.6422	13.3782	14.1218	8.22815	8.07845	8.10348	8.44706	0.725157
Ech1	20.9615	20.666	20.7616	21.3141	8.01368	7.81705	7.83126	8.53437	0.981141
Echdc1	21.9127	21.5504	21.6612	21.8494	6.67972	6.75287	6.95276	6.99788	-0.0371999
Echdc2	18.0522	16.4499	17.4336	17.6199	6.84192	7.08057	7.0843	7.1234	-0.567348
Echs1	24.8539	24.4944	24.7313	25.3862	8.27136	8.07081	8.30009	8.7685	0.984503
Eci1	23.3002	22.6756	22.9525	23.6704	6.75638	5.999	6.60953	7.70075	0.966424
Eci2	22.0274	21.7045	21.8872	22.4304	7.67228	7.02303	7.79907	8.6749	0.959216
Ecpas	19.5855	19.3872	19.2954	19.6342	9.97536	10.1193	10.0139	9.80077	-0.7412
Ecsit	17.2766	17.0259	17.1095	17.3865	8.05151	8.16657	8.10103	7.91207	-0.959992
Edc3	18.522	19.0785	18.4629	18.3283	7.76464	7.96278	7.79867	7.60075	0.915996
Edc4	18.3552	19.0765	18.3854	17.9724	9.12219	9.2736	9.2124	8.95464	0.884603
Edem3	13.2581	13.636	12.917	12.8942	8.88319	9.04883	8.92812	8.72943	0.780979
Edf1	19.9056	20.1446	19.5761	19.4664	8.45322	8.73623	8.69792	8.73574	-0.234961
Edil3	20.7365	17.8634	18.6404	19.0932	9.54549	8.72158	8.92646	9.45481	0.875928
Edrf1	10.7291	11.1675	10.1817	10.82	7.73132	8.11942	7.84955	7.62143	0.371051
Eea1	21.8961	21.9404	21.8552	21.7355	8.83041	8.94424	8.97739	8.91485	-0.0580515
Eef1a1	25.4738	25.1012	24.9933	25.3558	13.2746	13.2363	13.2706	13.4736	0.42791
Eef1a2	27.6434	27.4659	27.3277	27.5409	12.6238	12.6395	12.6791	12.3903	-0.39392
Eef1akmt1	18.0046	17.5661	17.8088	18.016	6.66881	6.98668	6.61646	6.26148	-0.828401
Eef1akmt2	19.1815	18.6546	18.9066	19.4186	6.22031	6.33045	6.48335	6.34689	-0.277594
Eef1d	21.991	22.2419	21.7401	21.4886	8.89351	8.77374	8.73155	9.07205	-0.62085
Eef1e1	18.0533	18.9945	17.8529	18.0172	7.12621	7.19078	6.9537	6.5944	0.547612
Eef1g	24.5187	25.0088	24.4205	24.0123	8.23336	8.25835	8.38528	8.59743	-0.839161
Eef2	24.8587	24.4983	24.5955	24.7314	13.0075	12.7505	13.2706	13.7798	0.342605
Eefsec	22.216	21.9999	21.7564	22.1488	6.62363	6.65154	6.68929	6.60165	-0.927374
Eepd1	19.1397	20.3286	20.0534	18.8266	6.68905	6.82506	6.56382	7.07542	-0.532726
Efhd2	24.6069	24.2173	24.4063	24.6927	9.92568	9.40799	9.92224	10.0557	0.897286
Efl1	19.5313	19.2507	19.448	19.7234	7.16891	7.05416	6.91923	6.90368	-0.340822
Efna3	17.9094	17.992	17.8541	17.7178	8.61532	9.04847	8.61271	7.87787	0.980172
Efnb1	18.9451	19.7299	19.7766	20.1779	6.14291	6.4134	5.89046	5.66359	-0.519924
Efnb2	19.4001	19.4264	19.7974	19.9511	8.30341	8.38723	8.47329	7.56047	-0.640107
Efnb3	21.504	18.4803	19.0547	19.9412	10.1717	9.63767	9.38735	9.38649	0.726722
Efr3a	23.2563	23.3899	23.2156	24.0325	10.4005	10.3786	10.4809	9.98757	-0.992789
Efr3b	22.1468	22.2471	22.3872	22.2548	10.1943	9.79578	10.219	10.3499	0.10224
Eftud2	21.3517	22.0023	21.0438	20.5812	9.70914	10.0266	9.83734	9.63729	0.859476
Egfr	19.1398	18.6984	18.8281	19.3016	7.01008	6.30997	7.0167	8.09337	0.881419
Egln1	17.5844	17.521	17.3404	17.6157	8.84332	8.38298	8.60053	8.97649	0.548231
Ehbp1	19.0538	18.9673	18.9979	19.4179	8.64737	8.86618	8.64039	8.49549	-0.805556
Ehbp1l1	15.8541	17.1106	14.0175	13.0838	6.5514	6.36662	6.28481	6.90416	-0.537177
Ehd1	23.405	23.2568	23.4208	23.5469	8.13404	8.14526	7.91175	8.1862	0.0590307
Ehd2	16.4625	15.9768	17.6172	19.1788	5.5605	5.58961	5.8172	7.02134	0.937299
Ehd3	24.8258	24.8518	25.0283	25.0478	9.77378	10.0246	9.78673	9.69009	-0.595011
Ehd4	20.241	19.3473	20.1315	21.5462	6.11133	5.53534	6.17055	7.16711	0.996309
Ehhadh	13.3664	12.2092	12.6931	13.4536	4.22983	3.60564	4.44306	4.99372	0.788497
Ehmt1	11.178	12.7808	10.9309	10.8133	8.15287	8.35226	8.25316	8.16017	0.839611
Ehmt2	13.5094	14.3214	13.1058	13.2058	10.2817	10.1291	10.2775	10.2013	-0.76535
Ei24	18.4842	18.2216	18.1269	18.3018	9.34298	9.14344	9.15176	9.36459	0.786817
Eif1	23.0766	22.8269	22.6674	22.8833	9.90019	9.89868	9.81644	9.78311	0.472859
Eif1ad	16.0503	15.602	15.9008	16.1004	7.03262	7.23216	7.14598	7.22597	-0.437745
Eif1ax	21.5221	21.6425	21.3377	21.2682	10.0649	10.2065	10.1341	9.88049	0.741535
Eif1b	19.3421	19.1973	19.9716	19.9879	9.08879	9.12906	8.97343	9.04756	-0.874341
Eif2a	20.2475	20.1628	19.7324	19.8306	8.26559	8.49048	8.27043	8.16864	0.514974
Eif2ak2	16.1325	15.741	15.2143	15.6872	5.84192	4.86108	5.80759	6.8246	-0.0401206
Eif2ak4	12.0009	12.4391	12.3906	12.0945	8.03962	8.21826	8.18826	7.90423	0.842746
Eif2b1	19.8432	19.8515	19.751	19.7787	7.28605	7.3977	7.27115	7.0199	0.560802
Eif2b2	20.6272	20.6463	20.5251	20.7062	7.55074	7.71704	7.50592	7.53162	0.29376
Eif2b3	20.6473	20.4606	20.3802	20.6169	6.56404	6.6778	6.52696	6.27924	-0.43498
Eif2b4	20.406	20.142	20.0577	20.199	7.66373	7.75491	7.67035	7.69977	-0.347258
Eif2b5	19.71	19.5356	19.5298	19.7383	8.64291	8.70543	8.64231	8.65414	-0.451118
Eif2s1	22.9654	22.9355	22.7121	22.8534	7.98044	7.92698	7.86568	7.73932	0.4883
Eif2s2	21.9218	21.8386	21.6531	21.6917	7.45009	7.69455	7.55323	7.50081	-0.0445312
Eif2s3x	22.9015	22.9523	22.6864	22.6936	7.0916	6.88671	6.81376	6.94285	0.440197
Eif2s3y	15.217	14.917	14.798	15.5971	7.8678	7.90993	8.13799	8.01243	-0.249704
Eif3a	22.0482	22.2719	21.842	21.8021	10.7914	10.9367	10.729	10.8387	0.725588
Eif3b	22.0174	22.2472	21.8649	21.8916	9.7012	9.57528	9.59771	9.56882	-0.0274969
Eif3c	21.7109	21.9923	21.5012	21.4272	10.6606	10.6822	10.5936	10.535	0.918999
Eif3d	23.308	23.3323	22.9429	23.7258	8.97241	9.08713	8.96783	9.05114	0.594938
Eif3e	21.8692	22.0605	21.685	21.7753	8.56496	8.82337	8.60683	8.40242	0.717378
Eif3f	22.3246	22.519	22.1585	22.111	9.1064	8.86379	9.16776	9.54872	-0.889005
Eif3g	21.7209	21.9097	21.5409	21.5488	8.7567	8.85615	8.7063	8.76888	0.868024
Eif3h	21.7589	21.876	21.482	21.5446	9.12322	9.04488	9.11605	9.32526	-0.595617
Eif3i	22.1057	22.3216	21.8977	21.9508	8.72855	8.77208	8.67337	8.68624	0.997312
Eif3j1	22.5882	22.2801	22.3894	22.7616	6.1268	6.01438	6.0819	6.25976	0.973719
Eif3k	21.9457	22.2319	21.7845	21.8262	8.79039	8.97849	8.89959	8.91287	0.445084
Eif3l	22.0741	22.4066	21.9528	21.7791	8.96037	9.00098	8.95752	9.01022	0.0452247
Eif3m	20.7863	20.9575	20.6246	20.4042	7.58934	7.84989	7.4996	7.5052	0.854047
Eif4a1	22.5635	22.3233	22.1313	22.3542	8.57298	8.82158	8.52041	8.36613	0.0388781
Eif4a2	24.9855	25.0306	24.7532	24.7639	11.7732	11.9684	11.7817	11.355	0.686611
Eif4a3	22.2817	22.9461	22.0676	21.5415	7.77255	7.93027	7.79867	7.81698	0.683088
Eif4b	23.0023	23.1788	23.0404	23.1611	10.8944	11.0676	10.8262	10.7506	0.246668
Eif4e	22.9416	23.1018	22.8453	23.0579	8.89804	8.99511	8.90542	8.66636	-0.130459
Eif4e2	16.94	17.0574	16.8921	16.9874	8.40905	8.58801	8.52246	8.46803	0.501449
Eif4enif1	15.5404	15.9316	15.4414	15.8077	8.6798	8.795	8.66706	8.52642	0.165401
Eif4g1	21.5224	21.7007	21.3494	21.2927	11.1492	11.1967	11.1485	10.925	0.74328
Eif4g2	18.1514	18.2818	17.9147	17.9931	12.2712	12.1443	12.2297	12.3704	-0.584931
Eif4g3	16.8983	17.0132	16.638	16.4143	10.8964	10.9457	10.9153	10.5932	0.835662
Eif4h	24.1838	24.1153	24.0337	24.3207	11.0955	11.1006	11.0418	11.066	0.206839
Eif5	21.8285	21.6155	21.6784	21.9606	10.4946	10.4761	10.4749	10.6019	0.888578
Eif5a	25.5321	25.1933	25.3281	25.5911	10.2239	10.3015	10.1954	10.0889	-0.80051
Eif5a2	17.8257	17.2818	17.4754	17.7069	8.47328	8.41163	8.64402	8.13286	-0.287626
Eif5b	20.0997	20.2065	19.7642	19.8432	10.1864	10.3443	10.1814	10.0196	0.717603
Eif6	21.5221	21.2766	21.3714	21.6356	7.70155	7.82657	7.71009	7.64882	-0.901976
Eipr1	22.4703	22.5919	22.5287	22.7499	8.03943	8.30684	8.12098	7.46336	-0.742687
Elac1	17.6181	17.3783	17.4052	17.9001	7.94642	8.29318	8.04899	7.95851	-0.702246
Elac2	17.7188	18.0477	17.2472	17.6788	8.02527	8.1225	8.0895	7.84558	0.0660748
Elavl1	24.0091	24.847	23.8704	23.2595	8.72344	9.02436	8.76614	8.67182	0.938501
Elavl2	20.6017	20.3031	19.8349	19.25	8.97727	8.73196	8.69016	8.58034	0.905036
Elavl3	22.8815	23.3061	22.4415	21.5114	11.0208	10.9016	11.0486	10.8078	0.481551
Elavl4	21.6644	21.7569	21.3382	20.3054	9.12773	8.70789	9.27531	8.67537	0.398543
Elfn1	20.3258	17.6365	19.2715	19.4652	7.6676	6.13729	7.48104	7.29867	0.959671
Elfn2	22.0449	22.4404	22.4471	22.468	10.6132	10.6913	10.5951	10.2777	-0.306762
Elmo1	20.095	18.35	18.8167	19.4287	8.85405	7.8667	8.71386	9.0204	0.775591
Elmo2	18.8554	19.1814	19.3789	19.4	10.2241	10.6575	10.2858	10.0714	-0.153471
Elmod1	21.8934	22.0433	22.0031	22.1223	10.6359	10.9571	10.6073	9.86945	-0.551722
Elmod2	16.946	16.3036	16.8278	16.8704	6.83821	6.7932	6.8279	6.99785	0.497992
Eloa	14.9579	15.36	14.1171	13.6354	8.22398	8.22645	8.16081	8.10334	0.97002
Elob	24.4333	24.2335	24.3152	24.462	7.66775	7.91062	7.84262	7.56173	-0.977216
Eloc	24.0993	23.9069	23.9982	24.1886	9.56674	9.58246	9.55921	9.35429	-0.799615
Elovl2	13.6975	14.2509	14.064	14.3561	6.81991	6.88096	7.30946	7.68141	0.638192
Elovl4	18.8028	18.9053	18.6866	18.5495	8.65393	8.81506	8.62413	8.00925	0.915582
Elp1	20.1278	19.7079	19.8761	20.331	9.29891	9.49588	9.38229	9.05894	-0.968362
Elp2	19.7256	19.4935	19.5943	19.9202	9.34434	9.62065	9.40479	9.21694	-0.944535
Elp3	20.2111	19.9714	19.9938	20.3601	9.35388	9.46512	9.27085	9.05767	-0.765643
Elp4	20.629	20.3148	20.4777	20.8166	7.02868	6.86727	6.89622	7.31318	0.94366
Elp5	20.1116	19.9687	20.0325	20.4221	8.35725	8.22156	8.38128	8.32241	0.233999
Elp6	19.323	19.3962	19.4397	19.1181	5.88939	6.18611	6.11845	6.49319	-0.667072
Emb	21.2232	20.8295	21.2011	21.5372	6.86115	6.59453	7.35636	6.70296	0.157838
Emc1	21.7727	21.8983	21.5949	21.5481	9.55912	9.59547	9.50889	9.46786	0.982009
Emc10	22.4589	22.5342	22.2473	22.317	9.79123	9.88683	9.78977	9.55435	0.561878
Emc2	21.5594	21.5668	21.3628	21.2802	8.38664	8.63091	8.45408	8.27206	0.674782
Emc3	21.3202	21.4164	21.12	21.154	8.86614	8.90123	8.81646	9.05931	-0.152544
Emc4	21.2692	21.1669	20.9225	20.9163	8.4301	8.68396	8.5009	8.1738	0.47682
Emc6	20.0916	20.6074	20.0272	20.1564	6.63636	6.82769	6.84939	6.91436	0.158076
Emc7	22.2011	22.3167	22.0279	21.9114	9.68926	9.69402	9.70041	9.66484	0.590241
Emc8	21.6133	21.4288	21.3715	21.4578	8.93684	8.91606	8.97845	9.40712	-0.10973
Emd	22.9257	22.9925	22.7174	22.878	7.33515	7.47341	7.30006	7.37984	0.812017
Eml1	17.6719	16.3422	16.6462	17.0993	9.09819	8.65543	8.89011	9.02608	0.929095
Eml2	21.3604	20.7529	20.7388	21.0609	10.0651	9.74335	10.0057	9.88379	0.569168
Eml4	17.0255	17.027	16.8458	17.0999	8.20712	8.45943	8.37366	8.35445	-0.114605
Eml5	12.5829	13.1293	13.7582	12.7708	9.81172	10.2908	10.0565	9.46494	0.554956
Eml6	20.9542	20.5699	20.7926	21.1097	8.27922	8.80476	8.6369	8.04226	-0.979096
Emsy	14.0421	14.8718	13.721	14.6247	9.20207	9.43638	9.25803	8.90415	0.0141863
Enah	19.4598	19.4985	19.4194	19.5421	10.3933	10.3857	10.5448	10.4847	-0.302164
Enc1	13.2443	14.6433	13.2386	12.4456	12.3894	12.7485	12.5439	11.7666	0.874384
Endod1	23.5373	22.4583	22.6471	22.8952	9.98525	9.71872	9.51816	9.532	0.713873
Endog	20.3906	20.0921	20.172	20.5975	3.70983	3.60941	4.17381	3.60393	-0.396614
Engase	15.1047	15.0626	13.8753	14.6731	6.01927	5.93788	6.19387	5.98214	-0.893896
Eno1	29.4065	29.4268	29.5019	29.5156	9.61941	9.82681	9.68346	9.74376	0.115134
Eno2	28.2452	28.0301	28.0774	28.3547	12.7036	12.8208	12.7312	11.9315	-0.844172
Eno3	22.3591	21.7826	21.3317	21.3572	6.14739	5.65853	6.13412	6.41322	-0.275451
Enoph1	23.505	22.9191	22.9708	23.409	8.20584	8.27952	8.15131	8.06088	-0.464464
Enpep	17.5096	17.0528	16.835	18.1189	4.40693	3.76866	4.60802	5.85368	0.78645
Enpp1	17.251	13.2935	14.2109	14.8917	5.43681	4.29685	4.97127	6.04976	0.574421
Enpp2	18.5288	15.5445	16.1467	16.642	11.0535	9.34565	10.1007	11.2288	0.744836
Enpp4	18.7638	17.971	17.6634	17.9064	8.12711	7.53186	7.62464	8.10337	0.612548
Enpp5	20.0145	19.7153	19.7419	19.8382	10.7024	10.6226	10.5965	10.3606	0.240255
Enpp6	24.1282	20.4334	21.167	22.0407	6.86755	4.26818	5.1959	6.71051	0.869216
Ensa	22.111	22.496	22.1706	22.5175	11.0911	11.3732	11.0938	10.7024	-0.154052
Entpd1	19.337	19.3142	19.4939	20.2775	7.06545	6.45001	7.23713	8.29368	0.941758
Entpd2	21.8289	21.2805	21.4926	21.7558	6.27802	5.59104	6.07812	7.08475	0.779171
Entpd3	17.7143	17.1762	17.4996	18.0695	5.54042	4.7092	5.29105	5.37824	0.784412
Entpd5	18.3406	18.6042	17.5553	17.8449	8.18124	7.73251	7.89666	8.66817	-0.341331
Entpd6	18.7618	19.4628	18.5385	16.1236	9.05642	9.28907	8.98415	8.51596	0.990428
Eny2	17.5225	17.5831	17.5439	17.6179	8.57656	8.73905	8.55189	8.333	-0.435226
Eogt	17.5805	17.9763	17.4754	17.5485	7.71129	7.39374	7.88339	8.54058	-0.657121
Ep400	13.954	15.4283	13.4845	12.1253	9.48533	9.64058	9.49736	9.37936	0.979731
Epb41	18.4144	17.5228	17.7647	18.8334	7.01536	5.96295	7.15522	7.87706	0.841458
Epb41l2	21.2407	20.7081	20.9233	21.3881	9.49234	8.77189	9.59059	10.707	0.86353
Epb41l5	15.9721	15.5738	15.3245	15.7193	5.68932	5.08978	5.74281	6.95086	0.185375
Epdr1	23.2644	23.1271	22.8455	23.153	9.45464	9.48048	9.34757	9.03096	0.038427
Epg5	18.0524	17.9177	18.0853	18.444	8.76498	8.88748	8.86188	8.57637	-0.939526
Epha10	12.0286	12.4928	11.6098	13.0336	8.78967	8.44945	8.8259	7.926	-0.958267
Epha3	10.7609	10.8365	10.5953	10.2524	6.19921	7.18066	6.49334	6.15788	0.627861
Epha4	23.2765	23.5251	23.585	23.3615	11.1766	11.9814	11.2805	10.5068	0.529577
Epha5	18.7022	19.0643	19.2213	19.1543	9.80583	10.0437	10.1344	9.43615	0.110791
Epha6	18.8344	19.0274	19.1298	18.7956	9.3636	9.98738	9.63155	8.22313	0.748379
Epha7	18.5392	18.8796	19.0284	19.3747	9.78376	10.4923	10.0955	9.48573	-0.348082
Ephb1	16.4085	16.0431	16.6351	16.8539	8.1146	6.83733	7.47094	8.46983	0.79996
Ephb2	20.7308	20.9221	21.1562	21.3914	7.14705	7.4823	7.11873	6.71278	-0.717261
Ephb3	19.8353	19.9518	20.1869	20.3471	7.99852	8.15051	7.87975	7.38809	-0.855853
Ephb6	17.2472	17.0219	17.2675	17.2734	9.19709	9.38528	9.13448	8.4891	-0.62431
Ephx1	21.9919	22.3453	22.2971	22.1523	7.14745	7.15555	7.20423	7.58857	-0.125553
Ephx2	21.459	21.0756	21.372	21.6807	7.22764	6.71849	7.63925	8.09913	0.906335
Ephx4	14.1806	14.4286	14.765	14.0681	7.67035	8.07049	7.79786	7.14848	0.6458
Epm2aip1	22.0788	22.1626	22.1289	22.3417	10.0349	10.1526	10.1076	9.73195	-0.845108
Epn1	24.4983	24.3531	24.4347	24.6239	10.87	10.5383	10.8634	10.8454	0.687628
Epn2	20.2831	20.1605	20.1888	20.6144	10.3611	10.4791	10.2535	10.3471	-0.153287
Epn3	20.1265	20.0403	20.076	18.6899	3.51041	2.84687	2.77468	2.24475	0.79723
Eps15	21.4475	20.4673	20.6736	21.1204	11.361	11.3827	11.181	11.2191	0.061725
Eps15l1	22.9183	22.9614	23.0299	23.4817	8.92752	8.9251	9.04421	8.88846	-0.427976
Eps8	19.8889	20.0127	20.0518	20.3367	8.15998	7.81857	8.49204	9.10877	0.84631
Eps8l1	14.6803	15.1276	15.898	14.9513	5.78165	5.83258	6.33713	6.62115	0.35691
Epsti1	20.5552	20.471	20.8855	20.9646	2.50361	1.31917	2.46493	3.48592	0.82013
Erap1	18.0318	17.4695	17.6616	18.4907	5.76224	5.56181	5.98948	6.93063	0.863872
Erbb4	18.2688	16.9068	17.301	17.3945	8.8577	8.34054	8.81003	9.06708	0.535251
Erbin	18.3917	16.7042	17.2476	17.7664	9.89354	8.20783	8.82659	9.9745	0.920283
Erc2	19.9337	20.429	20.5561	20.7031	10.1204	10.6341	10.2169	9.62422	-0.291324
Ercc1	15.5929	16.1691	14.6251	14.3894	6.80609	6.93418	6.8646	7.06799	-0.423067
Ercc4	14.0749	15.5974	14.0219	13.4639	7.61765	7.79536	7.64388	7.57507	0.990465
Erf	17.281	17.022	17.101	17.5212	7.75765	7.55036	7.52427	7.31277	-0.456343
Erg28	19.7461	19.1195	18.7331	18.4758	7.63529	7.70131	7.59788	7.46845	0.664302
Ergic1	22.8594	23.3753	22.878	22.5805	9.40062	9.62884	9.44671	9.15073	0.955299
Ergic2	18.515	18.9849	18.2936	17.7306	8.14832	8.17198	8.12959	7.90801	0.902175
Ergic3	19.0456	19.2788	18.5943	17.3548	9.34499	9.36539	9.28321	9.33282	0.30768
Erh	22.1807	22.7483	21.6876	21.2961	6.27314	6.4232	6.12306	6.24344	0.771439
Eri3	20.5071	20.5813	20.5942	20.6371	9.3133	9.37921	9.23754	9.06073	-0.691732
Erich1	13.791	14.3791	14.0456	14.3077	6.03351	6.2139	6.12099	5.84237	0.0277285
Erich5	16.2132	16.1965	16.2644	16.6143	3.18543	3.59634	3.23682	2.39743	-0.95417
Erlec1	18.7384	19.3612	18.4434	17.4343	8.82172	8.80365	8.73279	8.51814	0.924782
Erlin1	18.9566	19.3828	18.6765	18.2151	7.16953	7.4675	7.21389	7.06033	0.908276
Erlin2	23.1797	23.3009	22.9192	22.8157	8.99293	8.8556	8.89856	9.12114	-0.651929
Ermn	24.4444	21.1173	21.654	22.4744	9.73308	7.16959	8.02012	9.54251	0.86286
Ermp1	20.4741	19.9614	19.8445	20.1269	8.93035	8.56191	8.47793	9.01434	0.779423
Ero1a	20.7671	20.8693	20.595	20.4954	7.75836	7.67431	7.83945	7.47204	0.383881
Erp29	23.9246	24.1803	23.8443	23.6942	8.93638	8.98692	8.90316	8.82701	0.965332
Erp44	22.8381	22.9189	22.6137	22.6678	8.12734	8.22903	8.20089	8.21761	-0.143841
Esam	16.8501	16.4493	16.7666	17.6167	6.28093	5.8351	6.53674	7.84669	0.981584
Esd	24.8451	24.6842	24.7782	24.9785	7.84211	7.88714	7.99218	7.87067	-0.337531
Esf1	12.1734	14.9473	14.1817	14.5779	7.90521	8.14725	8.02834	7.81084	0.377443
Esrra	13.3961	14.3188	13.2506	12.5284	7.74218	7.57349	7.70751	7.4144	0.370522
[truncated: 5,155 more rows]

## Sheet: abundance variation GO
GO overrepresentation analysis of genes with strong positive (≥0.9) or negative (≤-0.9) correlation in abundance variation for mRNAs and their cognate proteins
selected terms are depicted in fig. 4c
Cluster (pos vs. neg) refers to positive or negative correlation groups
Cluster	ONTOLOGY	ID	Description	GeneRatio	BgRatio	RichFactor	FoldEnrichment	zScore	pvalue	p.adjust	qvalue	geneID	Count
pos	BP	GO:0006397	mRNA processing	85/1033	468/17364	0.181624	3.05297	11.3232	1.0031e-20	6.68864e-17	6.1136e-17	Adar/Ahcyl1/Arl6ip4/Bcas2/Ccar2/Cd2bp2/Cdc40/Cdc5l/Cdk9/Celf1/Celf6/Cpsf2/Cstf3/Cwc22/Ddx20/Ddx39a/Ddx42/Ddx46/Ddx5/Dhx38/Dhx9/Fmr1/Hnrnpa1/Hnrnpk/Hnrnpll/Hnrnpu/Hnrnpul2/Htatsf1/Khdrbs3/Larp7/Lsm8/Luc7l/Mtrex/Ncbp1/Ncbp2/Paf1/Plrg1/Ppil1/Ppp1r8/Ppp4r2/Prpf19/Prpf8/Puf60/Ramac/Rbfox1/Rbfox3/Rbm22/Rbm25/Rbm5/Rnmt/Rprd1a/Sap18/Sart3/Sf1/Sf3a3/Sf3b2/Sf3b3/Sf3b4/Sfpq/Sltm/Snrnp200/Snrnp40/Snrpa/Snrpa…	85
pos	BP	GO:0008380	RNA splicing	73/1033	419/17364	0.174224	2.92859	10.0504	6.50842e-17	2.16991e-13	1.98335e-13	Arl6ip4/Bcas2/Ccar2/Cd2bp2/Cdc40/Cdc5l/Celf1/Celf6/Cwc22/Ddx20/Ddx39a/Ddx42/Ddx46/Ddx5/Dhx38/Dhx9/Fmr1/Hnrnpa1/Hnrnph2/Hnrnpk/Hnrnpll/Hnrnpu/Hnrnpul2/Htatsf1/Khdrbs3/Larp7/Lsm8/Luc7l/Mtrex/Ncbp1/Ncbp2/Plrg1/Ppil1/Ppp1r8/Ppp4r2/Prpf19/Prpf8/Puf60/Rbfox1/Rbfox3/Rbm22/Rbm25/Rbm5/Sap18/Sart3/Sf1/Sf3a3/Sf3b2/Sf3b3/Sf3b4/Sfpq/Snrnp200/Snrnp40/Snrpa/Snrpa1/Snrpb2/Snrpd1/Snrpd3/Snrpg/Snu13/Srek1/Srsf10/S…	73
pos	BP	GO:0000375	RNA splicing, via transesterification reactions	56/1033	275/17364	0.203636	3.42298	10.1863	2.73265e-16	3.64426e-13	3.33096e-13	Bcas2/Cdc40/Cdc5l/Celf1/Celf6/Cwc22/Ddx20/Ddx39a/Ddx42/Ddx46/Ddx5/Dhx38/Dhx9/Fmr1/Hnrnpa1/Hnrnpk/Hnrnpu/Hnrnpul2/Htatsf1/Khdrbs3/Larp7/Lsm8/Luc7l/Ncbp1/Ncbp2/Plrg1/Ppil1/Prpf19/Prpf8/Puf60/Rbfox1/Rbfox3/Rbm22/Rbm25/Rbm5/Sap18/Sart3/Sf1/Sf3a3/Sf3b2/Sf3b3/Sf3b4/Sfpq/Snrnp200/Snrpa/Snrpa1/Snrpb2/Snrpd1/Snrpd3/Snrpg/Snu13/Srsf10/Srsf7/Usp39/Zcrb1/Zmat2	56
pos	BP	GO:0000377	RNA splicing, via transesterification reactions with bulged adenosine as nucleophile	56/1033	275/17364	0.203636	3.42298	10.1863	2.73265e-16	3.64426e-13	3.33096e-13	Bcas2/Cdc40/Cdc5l/Celf1/Celf6/Cwc22/Ddx20/Ddx39a/Ddx42/Ddx46/Ddx5/Dhx38/Dhx9/Fmr1/Hnrnpa1/Hnrnpk/Hnrnpu/Hnrnpul2/Htatsf1/Khdrbs3/Larp7/Lsm8/Luc7l/Ncbp1/Ncbp2/Plrg1/Ppil1/Prpf19/Prpf8/Puf60/Rbfox1/Rbfox3/Rbm22/Rbm25/Rbm5/Sap18/Sart3/Sf1/Sf3a3/Sf3b2/Sf3b3/Sf3b4/Sfpq/Snrnp200/Snrpa/Snrpa1/Snrpb2/Snrpd1/Snrpd3/Snrpg/Snu13/Srsf10/Srsf7/Usp39/Zcrb1/Zmat2	56
pos	BP	GO:0000398	mRNA splicing, via spliceosome	56/1033	275/17364	0.203636	3.42298	10.1863	2.73265e-16	3.64426e-13	3.33096e-13	Bcas2/Cdc40/Cdc5l/Celf1/Celf6/Cwc22/Ddx20/Ddx39a/Ddx42/Ddx46/Ddx5/Dhx38/Dhx9/Fmr1/Hnrnpa1/Hnrnpk/Hnrnpu/Hnrnpul2/Htatsf1/Khdrbs3/Larp7/Lsm8/Luc7l/Ncbp1/Ncbp2/Plrg1/Ppil1/Prpf19/Prpf8/Puf60/Rbfox1/Rbfox3/Rbm22/Rbm25/Rbm5/Sap18/Sart3/Sf1/Sf3a3/Sf3b2/Sf3b3/Sf3b4/Sfpq/Snrnp200/Snrpa/Snrpa1/Snrpb2/Snrpd1/Snrpd3/Snrpg/Snu13/Srsf10/Srsf7/Usp39/Zcrb1/Zmat2	56
pos	BP	GO:0016054	organic acid catabolic process	51/1033	235/17364	0.217021	3.64797	10.2787	3.84135e-16	3.65916e-13	3.34458e-13	Aass/Abcd2/Abcd3/Abhd3/Acaa2/Acadl/Acadm/Acads/Acadvl/Acat2/Aldh4a1/Aldh5a1/Aldh6a1/Arsb/Bcat2/Bckdha/Cpt1a/Cpt2/Crat/Cyp4f14/Dbt/Ddah1/Ddo/Decr1/Echs1/Eci1/Eci2/Etfa/Etfb/Etfdh/Gcsh/Gldc/Glud1/Gstz1/Hadh/Hadha/Hadhb/Hibadh/Hsd17b10/Lipe/Mccc2/Nos3/Npl/Oat/Pgd/Prodh/Qdpr/Renbp/Sardh/Slc16a3/Slc27a2	51
pos	BP	GO:0046395	carboxylic acid catabolic process	51/1033	235/17364	0.217021	3.64797	10.2787	3.84135e-16	3.65916e-13	3.34458e-13	Aass/Abcd2/Abcd3/Abhd3/Acaa2/Acadl/Acadm/Acads/Acadvl/Acat2/Aldh4a1/Aldh5a1/Aldh6a1/Arsb/Bcat2/Bckdha/Cpt1a/Cpt2/Crat/Cyp4f14/Dbt/Ddah1/Ddo/Decr1/Echs1/Eci1/Eci2/Etfa/Etfb/Etfdh/Gcsh/Gldc/Glud1/Gstz1/Hadh/Hadha/Hadhb/Hibadh/Hsd17b10/Lipe/Mccc2/Nos3/Npl/Oat/Pgd/Prodh/Qdpr/Renbp/Sardh/Slc16a3/Slc27a2	51
pos	CC	GO:0005681	spliceosomal complex	44/1033	194/17364	0.226804	3.81242	9.90722	7.74398e-15	6.45461e-12	5.89969e-12	Adar/Bcas2/Cdc40/Cdc5l/Cwc22/Ddx42/Ddx46/Ddx5/Dhx38/Hnrnpa1/Hnrnpk/Hnrnpr/Hnrnpu/Htatsf1/Lsm8/Luc7l/Mtrex/Plrg1/Ppil1/Ppp1r8/Prpf19/Prpf8/Rbm22/Rbm5/Sf1/Sf3a3/Sf3b2/Sf3b3/Sf3b4/Snrnp200/Snrnp40/Snrpa/Snrpa1/Snrpb2/Snrpd1/Snrpd3/Snrpg/Snu13/Srek1/Usp39/Wac/Zcchc8/Zcrb1/Zmat2	44
pos	BP	GO:0044282	small molecule catabolic process	58/1033	333/17364	0.174174	2.92774	8.93321	1.12325e-13	8.32205e-11	7.60659e-11	Aass/Abcd2/Abcd3/Abhd3/Acaa2/Acadl/Acadm/Acads/Acadvl/Acat2/Aldh1a1/Aldh4a1/Aldh5a1/Aldh6a1/Arsb/Bcat2/Bckdha/Cpt1a/Cpt2/Crat/Cyp4f14/Dbt/Ddah1/Ddo/Decr1/Dhdh/Echs1/Eci1/Eci2/Etfa/Etfb/Etfdh/Foxk1/Gcsh/Gldc/Glud1/Gstz1/Hadh/Hadha/Hadhb/Hibadh/Hsd17b10/Khk/Lipe/Mccc2/Nos3/Npl/Nudt5/Oat/Oxct1/Pgd/Prodh/Qdpr/Renbp/Sardh/Slc16a3/Slc27a2/Srd5a3	58
pos	CC	GO:0071013	catalytic step 2 spliceosome	27/1033	91/17364	0.296703	4.98737	9.59135	1.45094e-12	9.67489e-10	8.84311e-10	Bcas2/Cdc40/Cdc5l/Cwc22/Ddx5/Dhx38/Hnrnpa1/Hnrnpk/Hnrnpr/Hnrnpu/Mtrex/Plrg1/Ppil1/Prpf19/Prpf8/Rbm22/Sf3a3/Sf3b2/Sf3b3/Snrnp200/Snrnp40/Snrpa1/Snrpb2/Snrpd1/Snrpd3/Snrpg/Zcchc8	27
pos	CC	GO:0030532	small nuclear ribonucleoprotein complex	23/1033	69/17364	0.333333	5.6031	9.63542	4.42428e-12	2.50455e-09	2.28923e-09	Cd2bp2/Htatsf1/Larp7/Lsm8/Luc7l/Nolc1/Prpf8/Sart3/Sf3a3/Sf3b2/Sf3b3/Sf3b4/Snrnp200/Snrnp40/Snrpa/Snrpa1/Snrpb2/Snrpd1/Snrpd3/Snrpg/Snu13/Usp39/Zmat2	23
pos	CC	GO:0005684	U2-type spliceosomal complex	27/1033	95/17364	0.284211	4.77738	9.28485	4.50729e-12	2.50455e-09	2.28923e-09	Bcas2/Cdc40/Cdc5l/Cwc22/Ddx42/Ddx46/Htatsf1/Lsm8/Luc7l/Plrg1/Ppil1/Prpf19/Prpf8/Rbm22/Sf3a3/Sf3b2/Sf3b3/Sf3b4/Snrnp200/Snrnp40/Snrpa1/Snrpb2/Snrpd1/Snrpd3/Snrpg/Snu13/Zmat2	27
pos	CC	GO:0120114	Sm-like protein family complex	25/1033	82/17364	0.304878	5.12478	9.41602	4.98841e-12	2.55867e-09	2.3387e-09	Cd2bp2/Ddx20/Fmr1/Htatsf1/Larp7/Lsm8/Luc7l/Nolc1/Prpf8/Sart3/Sf3a3/Sf3b2/Sf3b3/Sf3b4/Snrnp200/Snrnp40/Snrpa/Snrpa1/Snrpb2/Snrpd1/Snrpd3/Snrpg/Snu13/Usp39/Zmat2	25
pos	CC	GO:0097525	spliceosomal snRNP complex	21/1033	61/17364	0.344262	5.78681	9.41903	1.86751e-11	8.89467e-09	8.12997e-09	Cd2bp2/Htatsf1/Lsm8/Luc7l/Prpf8/Sart3/Sf3a3/Sf3b2/Sf3b3/Sf3b4/Snrnp200/Snrnp40/Snrpa/Snrpa1/Snrpb2/Snrpd1/Snrpd3/Snrpg/Snu13/Usp39/Zmat2	21
pos	BP	GO:0006635	fatty acid beta-oxidation	23/1033	76/17364	0.302632	5.08702	8.98044	4.20272e-11	1.86825e-08	1.70763e-08	Abcd2/Abcd3/Acaa2/Acadl/Acadm/Acads/Acadvl/Acat2/Cpt1a/Cpt2/Crat/Decr1/Echs1/Eci1/Eci2/Etfa/Etfb/Etfdh/Hadh/Hadha/Hadhb/Hsd17b10/Slc27a2	23
pos	CC	GO:0071007	U2-type catalytic step 2 spliceosome	15/1033	31/17364	0.483871	8.13353	9.9978	4.57423e-11	1.90631e-08	1.74242e-08	Bcas2/Cdc40/Cdc5l/Cwc22/Plrg1/Ppil1/Prpf19/Prpf8/Rbm22/Snrnp40/Snrpa1/Snrpb2/Snrpd1/Snrpd3/Snrpg	15
pos	BP	GO:0009062	fatty acid catabolic process	26/1033	105/17364	0.247619	4.1623	8.17422	3.24325e-10	1.27212e-07	1.16275e-07	Abcd2/Abcd3/Abhd3/Acaa2/Acadl/Acadm/Acads/Acadvl/Acat2/Cpt1a/Cpt2/Crat/Cyp4f14/Decr1/Echs1/Eci1/Eci2/Etfa/Etfb/Etfdh/Hadh/Hadha/Hadhb/Hsd17b10/Lipe/Slc27a2	26
pos	BP	GO:0072329	monocarboxylic acid catabolic process	29/1033	132/17364	0.219697	3.69295	7.81095	6.73943e-10	2.49658e-07	2.28195e-07	Abcd2/Abcd3/Abhd3/Acaa2/Acadl/Acadm/Acads/Acadvl/Acat2/Arsb/Cpt1a/Cpt2/Crat/Cyp4f14/Decr1/Echs1/Eci1/Eci2/Etfa/Etfb/Etfdh/Hadh/Hadha/Hadhb/Hsd17b10/Lipe/Pgd/Slc16a3/Slc27a2	29
pos	BP	GO:0019395	fatty acid oxidation	26/1033	111/17364	0.234234	3.93731	7.80792	1.19022e-09	4.17704e-07	3.81793e-07	Abcd2/Abcd3/Acaa2/Acadl/Acadm/Acads/Acadvl/Acat2/Adipor1/Cpt1a/Cpt2/Crat/Decr1/Echs1/Eci1/Eci2/Etfa/Etfb/Etfdh/Fmo1/Hadh/Hadha/Hadhb/Hsd17b10/Nucb2/Slc27a2	26
pos	BP	GO:0009063	amino acid catabolic process	23/1033	95/17364	0.242105	4.06962	7.54517	5.42183e-09	1.80764e-06	1.65223e-06	Aass/Aldh4a1/Aldh5a1/Aldh6a1/Bcat2/Bckdha/Dbt/Ddah1/Ddo/Etfa/Etfb/Gcsh/Gldc/Glud1/Gstz1/Hibadh/Hsd17b10/Mccc2/Nos3/Oat/Prodh/Qdpr/Sardh	23
pos	BP	GO:0034440	lipid oxidation	26/1033	120/17364	0.216667	3.64201	7.30403	6.98471e-09	2.21781e-06	2.02714e-06	Abcd2/Abcd3/Acaa2/Acadl/Acadm/Acads/Acadvl/Acat2/Adipor1/Cpt1a/Cpt2/Crat/Decr1/Echs1/Eci1/Eci2/Etfa/Etfb/Etfdh/Fmo1/Hadh/Hadha/Hadhb/Hsd17b10/Nucb2/Slc27a2	26
pos	BP	GO:0006520	amino acid metabolic process	40/1033	255/17364	0.156863	2.63675	6.62212	1.70682e-08	5.17322e-06	4.72846e-06	Aass/Adi1/Aldh1a1/Aldh4a1/Aldh5a1/Aldh6a1/Asl/Bcat2/Bckdha/Cad/Cth/Cyp2d22/Dbt/Ddah1/Ddc/Ddo/Dglucy/Fars2/Gcsh/Gldc/Glud1/Gstz1/Hibadh/Hsd17b10/Mccc2/Mmut/Mpst/Nit2/Nos3/Oat/P4htm/Pcbd2/Prodh/Qdpr/Sardh/Shmt2/Slc16a2/Slc1a3/Slc7a11/Tph2	40
pos	MF	GO:0003729	mRNA binding	47/1033	335/17364	0.140299	2.35832	6.31373	3.61958e-08	1.04936e-05	9.59147e-06	Calr/Caprin1/Cdc40/Celf1/Celf6/Cryz/Cstf3/Dcp1a/Ddx20/Ddx39a/Ddx5/Ddx50/Ddx6/Dhx9/Edc3/Elavl1/Fmr1/Fyttd1/G3bp2/Hnrnpa1/Hnrnpk/Hnrnpll/Hnrnpr/Hnrnpu/Khdrbs3/Khnyn/Larp4b/Larp7/Lsm14b/Lsm8/Luc7l/Myef2/Ncbp1/Ncbp2/Pcbp3/Ppp1r8/Rbfox1/Rbfox3/Rbm25/Rbm5/Rnf40/Rpl24/Sf1/Srsf7/Tial1/Tsn/Ythdf1	47
pos	BP	GO:0022618	protein-RNA complex assembly	30/1033	172/17364	0.174419	2.93185	6.40371	9.68122e-08	2.66663e-05	2.43737e-05	Adar/Bop1/Celf1/Celf6/Ddx20/Ddx42/Ddx46/Dhx30/Dhx9/Htatsf1/Luc7l/Ncbp1/Nop2/Prpf19/Prpf8/Puf60/Pwp2/Ramac/Rbm5/Rpl11/Rpl24/Sart3/Sf3a3/Snrnp200/Snrpd1/Snrpd3/Snrpg/Snu13/Srsf10/Usp39	30
pos	CC	GO:0005686	U2 snRNP	10/1033	21/17364	0.47619	8.00443	8.07749	1.02692e-07	2.66663e-05	2.43737e-05	Htatsf1/Sf3a3/Sf3b2/Sf3b3/Sf3b4/Snrpa1/Snrpb2/Snrpd1/Snrpd3/Snrpg	10
pos	BP	GO:0071826	protein-RNA complex organization	31/1033	182/17364	0.17033	2.86312	6.35472	1.03978e-07	2.66663e-05	2.43737e-05	Adar/Bop1/Celf1/Celf6/Ddx20/Ddx42/Ddx46/Dhx30/Dhx9/Htatsf1/Kif5b/Luc7l/Ncbp1/Nop2/Prpf19/Prpf8/Puf60/Pwp2/Ramac/Rbm5/Rpl11/Rpl24/Sart3/Sf3a3/Snrnp200/Snrpd1/Snrpd3/Snrpg/Snu13/Srsf10/Usp39	31
pos	BP	GO:1901605	alpha-amino acid metabolic process	33/1033	202/17364	0.163366	2.74607	6.27784	1.1349e-07	2.80278e-05	2.56181e-05	Aass/Adi1/Aldh4a1/Aldh5a1/Aldh6a1/Asl/Bcat2/Cad/Cth/Cyp2d22/Ddah1/Ddo/Dglucy/Gcsh/Gldc/Glud1/Gstz1/Hibadh/Hsd17b10/Mccc2/Mmut/Mpst/Nit2/Nos3/Oat/P4htm/Pcbd2/Prodh/Qdpr/Sardh/Shmt2/Slc7a11/Tph2	33
pos	BP	GO:0000380	alternative mRNA splicing, via spliceosome	18/1033	72/17364	0.25	4.20232	6.84802	1.45775e-07	3.47152e-05	3.17307e-05	Celf1/Celf6/Ddx5/Dhx9/Fmr1/Hnrnpa1/Hnrnpu/Hnrnpul2/Khdrbs3/Ncbp1/Ncbp2/Puf60/Rbfox1/Rbfox3/Rbm25/Rbm5/Sap18/Sfpq	18
pos	BP	GO:0007229	integrin-mediated signaling pathway	21/1033	97/17364	0.216495	3.63913	6.55532	1.96659e-07	4.52181e-05	4.13306e-05	Apoa1/Ctnna1/Fermt3/Itga1/Itga3/Itga6/Itgam/Itgav/Itgb1/Itgb2/Itgb8/Lama1/Lama2/Lama5/Lamb2/Lamc1/Nid1/Plek/Plpp3/Ptpn11/Tln1	21
pos	CC	GO:0071005	U2-type precatalytic spliceosome	15/1033	52/17364	0.288462	4.84883	6.99058	2.09162e-07	4.64896e-05	4.24928e-05	Cwc22/Lsm8/Prpf8/Sf3a3/Sf3b2/Sf3b3/Sf3b4/Snrnp200/Snrpa1/Snrpb2/Snrpd1/Snrpd3/Snrpg/Snu13/Zmat2	15
pos	BP	GO:0030258	lipid modification	32/1033	198/17364	0.161616	2.71665	6.10994	2.26832e-07	4.87908e-05	4.45962e-05	Abcd2/Abcd3/Acaa2/Acadl/Acadm/Acads/Acadvl/Acat2/Adipor1/B4galnt1/Cpt1a/Cpt2/Crat/Decr1/Dgkb/Echs1/Eci1/Eci2/Ephx2/Etfa/Etfb/Etfdh/Fmo1/Hadh/Hadha/Hadhb/Hsd17b10/Inpp4b/Nucb2/Pip4p1/Plpp3/Slc27a2	32
pos	BP	GO:1901606	alpha-amino acid catabolic process	18/1033	76/17364	0.236842	3.98115	6.5505	3.51527e-07	7.29498e-05	6.66781e-05	Aass/Aldh4a1/Aldh6a1/Bcat2/Ddah1/Ddo/Gcsh/Gldc/Glud1/Gstz1/Hibadh/Hsd17b10/Mccc2/Nos3/Oat/Prodh/Qdpr/Sardh	18
pos	CC	GO:0071011	precatalytic spliceosome	15/1033	54/17364	0.277778	4.66925	6.79175	3.61029e-07	7.29498e-05	6.66781e-05	Cwc22/Lsm8/Prpf8/Sf3a3/Sf3b2/Sf3b3/Sf3b4/Snrnp200/Snrpa1/Snrpb2/Snrpd1/Snrpd3/Snrpg/Snu13/Zmat2	15
pos	BP	GO:0050684	regulation of mRNA processing	24/1033	130/17364	0.184615	3.10325	6.05378	6.27181e-07	0.000123001	0.000112427	Ahcyl1/Cdk9/Celf1/Celf6/Ddx5/Dhx9/Fmr1/Hnrnpk/Hnrnpu/Khdrbs3/Larp7/Ncbp1/Prpf19/Puf60/Rbfox1/Rbfox3/Rbm25/Rbm5/Sap18/Sf1/Sf3b4/Sltm/Srsf10/Srsf7	24
pos	MF	GO:0017069	snRNA binding	13/1033	43/17364	0.302326	5.08188	6.74006	7.44045e-07	0.000141751	0.000129565	Cdk9/Hnrnpu/Larp7/Ncbp2/Prpf8/Rbm22/Sart3/Sf3b3/Snrpa/Snrpa1/Snrpb2/Snrpd3/Snu13	13
pos	CC	GO:0005901	caveola	20/1033	98/17364	0.204082	3.43047	6.06825	1.03866e-06	0.000192383	0.000175843	Atp1a2/Bmpr1a/Cav1/Cav2/Cavin1/Cavin2/Cd36/Ctnna1/Ctnnd1/Ehd2/Entpd1/Hck/Insr/Lipe/Nos1ap/Nos3/Pacsin2/Pld2/Slc27a1/Slc2a1	20
pos	CC	GO:0044853	plasma membrane raft	24/1033	134/17364	0.179104	3.01062	5.87619	1.11035e-06	0.000200103	0.0001829	Atp1a2/Bmpr1a/Cav1/Cav2/Cavin1/Cavin2/Cd36/Ctnna1/Ctnnd1/Ehd2/Entpd1/Hck/Insr/Itgam/Itgb2/Lipe/Lrp4/Nos1ap/Nos3/Pacsin2/Pld2/Ptpn11/Slc27a1/Slc2a1	24
pos	BP	GO:0022613	ribonucleoprotein complex biogenesis	51/1033	427/17364	0.119438	2.00767	5.30236	1.58763e-06	0.000278588	0.000254637	Adar/Bop1/Bysl/Celf1/Celf6/Ddx20/Ddx42/Ddx46/Dhx30/Dhx9/Dkc1/Dnttip2/Exosc1/Fbll1/Gar1/Gnl3l/Htatsf1/Luc7l/Mtrex/Ncbp1/Nmd3/Nol6/Nop2/Nop56/Nop58/Nvl/Pelp1/Pno1/Prpf19/Prpf8/Puf60/Pwp2/Ramac/Rbm5/Riox1/Rpl11/Rpl24/Sart3/Sf3a3/Snrnp200/Snrpd1/Snrpd3/Snrpg/Snu13/Srsf10/Tbl3/Usp39/Utp14a/Wbp11/Wdr12/Wdr36	51
pos	BP	GO:0006403	RNA localization	27/1033	166/17364	0.162651	2.73404	5.64587	1.72917e-06	0.000295644	0.000270227	Caprin1/Dcp2/Ddx39a/Dhx9/Dkc1/Fmr1/Fyttd1/G3bp2/Gle1/Hnrnpa1/Hnrnpab/Hnrnpu/Mcm3ap/Ncbp1/Ncbp2/Nol6/Nop58/Nup107/Nup133/Nup35/Rae1/Rftn2/Seh1l/Senp2/Srsf7/Thoc1/Tst	27
pos	CC	GO:0005759	mitochondrial matrix	40/1033	306/17364	0.130719	2.19729	5.31439	2.33753e-06	0.000389667	0.000356166	Acaa2/Acadl/Acadm/Acads/Acadvl/Acss1/Ak3/Aldh2/Bckdha/Ccar2/Coq5/Dbt/Dglucy/Dhx30/Etfa/Etfb/Etfdh/Glud1/Grpel2/Gstk1/Hadha/Hadhb/Hmgcs2/Hsd17b10/Idh3g/Mccc1/Mccc2/Me2/Mmut/Mrpl17/Mrpl23/Oat/Pcca/Pccb/Pdpr/Pitrm1/Poldip2/Sardh/Shmt2/Suclg2	40
pos	BP	GO:0031589	cell-substrate adhesion	45/1033	363/17364	0.123967	2.0838	5.24832	2.40407e-06	0.000390984	0.000357371	Apoa1/Atp1b2/Bcam/Bcan/Calr/Carmil1/Cd36/Cntn2/Col1a1/Crkl/Cspg5/Ddr1/Fermt3/Hsd17b12/Itga1/Itga3/Itga6/Itgam/Itgav/Itgb1/Itgb2/Itgb8/Jup/Lama5/Lamb2/Lamc1/Map4k4/Marcks/Mertk/Nid1/Nid2/Ninj1/Parva/Parvb/Pecam1/Poldip2/Ptpn11/Ptprz1/Rac2/Sdc4/Sorbs3/Spock1/Tyro3/Utrn/Vwf	45
pos	MF	GO:0051287	NAD binding	15/1033	62/17364	0.241935	4.06676	6.08393	2.47879e-06	0.000393538	0.000359704	Aldh1a1/Aldh2/Aldh5a1/Glud1/Hadh/Hadha/Hibadh/Hsd17b10/Idh3g/Ldhb/Me2/Parp1/Qdpr/Ugdh/Uxs1	15
pos	BP	GO:1902903	regulation of supramolecular fiber organization	47/1033	387/17364	0.121447	2.04144	5.21093	2.56077e-06	0.000397097	0.000362958	Apoa1/Arf6/Arhgef10l/Bag4/Capza1/Carmil1/Cav1/Cdc42ep4/Cgnl1/Clu/Coro1b/Dlg1/Drg1/Dysf/Esam/F11r/Fkbp4/Flii/Gja1/Hcls1/Hdac2/Hip1r/Hspg2/Kank2/Kank4/Lima1/Mapre1/Myo1c/Nck1/Nme7/Pak2/Pecam1/Plek/Psrc1/S1pr1/Sdc4/Slain1/Slc39a12/Slit2/Sorbs3/Specc1l/Stmn1/Swap70/Tmsb4x/Twf1/Vasp/Wasf2	47
pos	CC	GO:0001650	fibrillar center	25/1033	150/17364	0.166667	2.80155	5.57323	2.63399e-06	0.000399169	0.000364851	Acaca/Cd2ap/Cd2bp2/Dcaf1/Ddx46/Dkc1/Fbll1/Gar1/Mrpl23/Nolc1/Nop56/Nop58/Nuak1/Paf1/Plrg1/Pspc1/Rae1/Rerg/Rnmt/Smarca4/Snrpb2/Sumo1/Tcof1/Uso1/Wdr33	25
pos	BP	GO:0048024	regulation of mRNA splicing, via spliceosome	20/1033	105/17364	0.190476	3.20177	5.69135	3.2206e-06	0.000468266	0.000428008	Celf1/Celf6/Ddx5/Fmr1/Hnrnpk/Hnrnpu/Khdrbs3/Larp7/Ncbp1/Prpf19/Puf60/Rbfox1/Rbfox3/Rbm25/Rbm5/Sap18/Sf1/Sf3b4/Srsf10/Srsf7	20
pos	BP	GO:0033539	fatty acid beta-oxidation using acyl-CoA dehydrogenase	7/1033	13/17364	0.538462	9.05116	7.30338	3.23039e-06	0.000468266	0.000428008	Acadl/Acadm/Acads/Acadvl/Etfa/Etfb/Etfdh	7
pos	CC	GO:0046540	U4/U6 x U5 tri-snRNP complex	11/1033	35/17364	0.314286	5.28292	6.37887	3.47986e-06	0.000483411	0.000441851	Lsm8/Prpf8/Snrnp200/Snrnp40/Snrpa/Snrpd1/Snrpd3/Snrpg/Snu13/Usp39/Zmat2	11
pos	CC	GO:0097526	spliceosomal tri-snRNP complex	11/1033	35/17364	0.314286	5.28292	6.37887	3.47986e-06	0.000483411	0.000441851	Lsm8/Prpf8/Snrnp200/Snrnp40/Snrpa/Snrpd1/Snrpd3/Snrpg/Snu13/Usp39/Zmat2	11
pos	BP	GO:0000245	spliceosomal complex assembly	13/1033	49/17364	0.265306	4.45961	6.09916	3.82622e-06	0.000520679	0.000475915	Celf1/Celf6/Ddx42/Ddx46/Htatsf1/Luc7l/Ncbp1/Prpf19/Puf60/Rbm5/Sf3a3/Srsf10/Usp39	13
pos	CC	GO:0098636	protein complex involved in cell adhesion	14/1033	57/17364	0.245614	4.1286	5.95021	4.41349e-06	0.000588583	0.000537981	Itga1/Itga3/Itga6/Itgam/Itgav/Itgb1/Itgb2/Itgb8/Jam2/Lama1/Lama2/Lamb2/Lamc1/Nid1	14
pos	CC	GO:0031594	neuromuscular junction	20/1033	108/17364	0.185185	3.11283	5.5394	5.05522e-06	0.000660945	0.000604122	Camk2d/Cd2ap/Crkl/Cyth1/Des/Dlg1/Erbin/Itga3/Itgb1/Kcnc3/Lama2/Lama4/Lama5/Lamb2/Lamc1/Large1/Lrp4/Spock1/Thbs4/Utrn	20
pos	BP	GO:0051056	regulation of small GTPase mediated signal transduction	33/1033	240/17364	0.1375	2.31128	5.14463	5.98895e-06	0.000767968	0.000701944	Adgrg1/Apoa1/Arf6/Arhgdib/Camk2d/Cd2ap/Cgnl1/Crkl/Cyth1/Dennd4c/Dock2/F11r/Garnl3/Git2/Iqsec3/Itga3/Itgav/Itgb1/Itpkb/Kank2/Lrp4/Map4k4/Pdgfrb/Plxnb1/Psd2/Rapgef1/Rasa2/Sipa1l1/Sipa1l2/Slit2/Sos2/Stmn1/Syde2	33
pos	BP	GO:0007264	small GTPase-mediated signal transduction	50/1033	437/17364	0.114416	1.92326	4.91622	6.81096e-06	0.000838145	0.000766088	Adgrg1/Apoa1/Arf6/Arhgdib/Camk2d/Cd2ap/Cdc42ep4/Cgnl1/Chuk/Crkl/Cyth1/Dennd4c/Dock10/Dock2/F11r/Farp1/G3bp2/Garnl3/Git2/Iqsec3/Itga3/Itgav/Itgb1/Itpkb/Itsn1/Kank2/Lrp4/Map4k4/Nucb2/Pdgfrb/Pecam1/Plcd4/Plxnb1/Psd2/Rab4b/Rab9b/Rac2/Rap2c/Rapgef1/Rapgef6/Rasa2/Rtkn/Sipa1l1/Sipa1l2/Slit2/Sos2/Stmn1/Syde2/Uso1/Wasf2	50
pos	BP	GO:0044242	cellular lipid catabolic process	31/1033	220/17364	0.140909	2.36858	5.13786	6.86946e-06	0.000838145	0.000766088	Abcd2/Abcd3/Abhd3/Acaa2/Acadl/Acadm/Acads/Acadvl/Acat2/Cpt1a/Cpt2/Crat/Cyp4f14/Decr1/Echs1/Eci1/Eci2/Etfa/Etfb/Etfdh/Gdpd1/Hadh/Hadha/Hadhb/Hsd17b10/Lipe/Plcb3/Pld2/Slc27a2/Sorl1/Srd5a3	31
pos	MF	GO:0050839	cell adhesion molecule binding	38/1033	297/17364	0.127946	2.15068	5.03051	6.91332e-06	0.000838145	0.000766088	Bcam/Calr/Cd2ap/Cdh20/Cntn2/Ctnna1/Ctnnd1/Esam/F11r/Fermt3/Frmd5/Itga1/Itga3/Itga6/Itgam/Itgav/Itgb1/Itgb2/Itgb8/Jam2/Jup/Lama5/Lamb2/Neo1/Nfasc/Ninj1/Nos3/Plpp3/Prkca/Ptpn11/Ptpn6/Ptprm/Ptpro/Ptprz1/Thbs4/Tln1/Utrn/Vwf	38
pos	BP	GO:0170039	proteinogenic amino acid metabolic process	22/1033	129/17364	0.170543	2.8667	5.35205	7.05289e-06	0.000839797	0.000767598	Aass/Adi1/Aldh4a1/Aldh5a1/Asl/Cad/Cth/Ddah1/Ddo/Dglucy/Gcsh/Gldc/Glud1/Gstz1/Mpst/Nit2/Nos3/Oat/Prodh/Qdpr/Shmt2/Slc7a11	22
pos	BP	GO:0032271	regulation of protein polymerization	29/1033	200/17364	0.145	2.43735	5.1419	7.68061e-06	0.000898497	0.000821251	Arf6/Bag4/Capza1/Carmil1/Cav1/Cdc42ep4/Dlg1/Drg1/Esam/Fkbp4/Flii/Hcls1/Hip1r/Kank2/Kank4/Mapre1/Myo1c/Nck1/Nme7/Pecam1/Psrc1/Slain1/Slc39a12/Slit2/Stmn1/Tmsb4x/Tppp3/Twf1/Vasp	29
pos	BP	GO:1903311	regulation of mRNA metabolic process	37/1033	288/17364	0.128472	2.15953	4.99046	8.28037e-06	0.000951957	0.000870115	Ahcyl1/Apex1/Bag4/Caprin1/Cdk9/Celf1/Celf6/Cnot2/Dcp1a/Dcp2/Ddx5/Dhx9/Elavl1/Fmr1/Gigyf2/Hnrnpab/Hnrnpk/Hnrnpr/Hnrnpu/Khdrbs3/Larp4b/Larp7/Ncbp1/Polr2g/Prpf19/Puf60/Rbfox1/Rbfox3/Rbm25/Rbm5/Sap18/Sf1/Sf3b4/Sltm/Srsf10/Srsf7/Ythdf1	37
pos	CC	GO:0042383	sarcolemma	26/1033	171/17364	0.152047	2.5558	5.142	9.47525e-06	0.00107086	0.000978799	Adcy5/Akap7/Aqp4/Atp1a2/Bsg/Cacna1d/Cacnb2/Cacnb3/Camk2d/Cav1/Cav2/Cd36/Des/Dlg1/Dysf/Itgb1/Lama2/Nos1ap/Nos3/Plcb3/Pld2/Ryr3/Slc2a1/Slc30a1/Sri/Utrn	26
pos	BP	GO:0006631	fatty acid metabolic process	48/1033	420/17364	0.114286	1.92106	4.80576	1.06872e-05	0.0011877	0.00108559	Abcd2/Abcd3/Abhd3/Acaa2/Acaca/Acadl/Acadm/Acads/Acadvl/Acat2/Acsbg1/Acsf2/Acsl6/Acss1/Adipor1/Aldh3a2/Cav1/Cpt1a/Cpt2/Crat/Cyb5a/Cyp2d22/Cyp4f14/Decr1/Ech1/Echs1/Eci1/Eci2/Elovl4/Ephx2/Erlin1/Etfa/Etfb/Etfdh/Fmo1/Hadh/Hadha/Hadhb/Hsd17b10/Hsd17b12/Lipe/Mmut/Nucb2/Pecr/Prxl2b/Slc27a1/Slc27a2/Ucp3	48
pos	BP	GO:0006913	nucleocytoplasmic transport	41/1033	340/17364	0.120588	2.027	4.80991	1.31083e-05	0.00140978	0.00128858	Adar/Ahcyl1/Atf2/Bag3/Calr/Camk1/Cd36/Ddx39a/Ddx5/Desi1/Dhx9/Dmap1/Elavl1/Fmr1/Fyttd1/Gle1/Hcls1/Hdac3/Inpp4b/Jup/Mavs/Mcm3ap/Ncbp1/Ncbp2/Nmd3/Nol6/Nolc1/Nup107/Nup133/Nup35/Ppp1r12a/Prickle1/Ptpn11/Rae1/Ranbp3/Ranbp6/Rbm22/Seh1l/Sumo1/Thoc1/Trim28	41
pos	BP	GO:0051169	nuclear transport	41/1033	340/17364	0.120588	2.027	4.80991	1.31083e-05	0.00140978	0.00128858	Adar/Ahcyl1/Atf2/Bag3/Calr/Camk1/Cd36/Ddx39a/Ddx5/Desi1/Dhx9/Dmap1/Elavl1/Fmr1/Fyttd1/Gle1/Hcls1/Hdac3/Inpp4b/Jup/Mavs/Mcm3ap/Ncbp1/Ncbp2/Nmd3/Nol6/Nolc1/Nup107/Nup133/Nup35/Ppp1r12a/Prickle1/Ptpn11/Rae1/Ranbp3/Ranbp6/Rbm22/Seh1l/Sumo1/Thoc1/Trim28	41
pos	MF	GO:0030515	snoRNA binding	10/1033	33/17364	0.30303	5.09373	5.91998	1.39859e-05	0.00148028	0.00135302	Bysl/Dkc1/Gar1/Nolc1/Nop56/Nop58/Nudt4/Nudt5/Snu13/Tbl3	10
pos	MF	GO:0016877	ligase activity, forming carbon-sulfur bonds	11/1033	40/17364	0.275	4.62256	5.76869	1.46513e-05	0.00150614	0.00137665	Acsbg1/Acsf2/Acsl6/Acss1/Atg7/Dip2a/Sae1/Slc27a1/Slc27a2/Suclg2/Uba2	11
pos	BP	GO:0110053	regulation of actin filament organization	35/1033	273/17364	0.128205	2.15504	4.83782	1.50795e-05	0.00150614	0.00137665	Apoa1/Arf6/Arhgef10l/Bag4/Capza1/Carmil1/Cdc42ep4/Cgnl1/Coro1b/Dlg1/Esam/F11r/Flii/Gja1/Hcls1/Hip1r/Kank2/Kank4/Lima1/Myo1c/Nck1/Pak2/Pecam1/Plek/S1pr1/Sdc4/Slit2/Sorbs3/Specc1l/Stmn1/Swap70/Tmsb4x/Twf1/Vasp/Wasf2	35
pos	CC	GO:0005777	peroxisome	23/1033	145/17364	0.158621	2.6663	5.06745	1.51523e-05	0.00150614	0.00137665	Abcd2/Abcd3/Acsl6/Akap11/Aldh3a2/Cav1/Crat/Ddo/Dhrs4/Ech1/Eci2/Ephx2/Fis1/Gstk1/Hsdl2/Ide/Mavs/Mtarc2/Pecr/Pxmp2/Serhl/Slc27a2/Vwa8	23
pos	CC	GO:0042579	microbody	23/1033	145/17364	0.158621	2.6663	5.06745	1.51523e-05	0.00150614	0.00137665	Abcd2/Abcd3/Acsl6/Akap11/Aldh3a2/Cav1/Crat/Ddo/Dhrs4/Ech1/Eci2/Ephx2/Fis1/Gstk1/Hsdl2/Ide/Mavs/Mtarc2/Pecr/Pxmp2/Serhl/Slc27a2/Vwa8	23
pos	CC	GO:0035770	ribonucleoprotein granule	34/1033	262/17364	0.129771	2.18136	4.8458	1.53595e-05	0.00150614	0.00137665	Caprin1/Cdk9/Celf1/Clock/Cnot2/Cnot9/Dcp1a/Dcp2/Ddx6/Dhx30/Dhx9/Edc3/Elavl1/Fam184a/Fmr1/G3bp2/Gigyf2/Helz/Hnrnpab/Hnrnpk/Hnrnpu/Khnyn/Larp4b/Marcks/Nufip2/Ogfod1/Polr2g/Rbfox1/Shb/Snrpb2/Snrpg/Sumo1/Tial1/Ythdf1	34
pos	CC	GO:0098857	membrane microdomain	37/1033	297/17364	0.124579	2.09409	4.78308	1.66421e-05	0.00160825	0.00146999	Atp1a2/Bmpr1a/Capn2/Cav1/Cav2/Cavin1/Cavin2/Cd36/Ctnna1/Ctnnd1/Dlg1/Dysf/Ehd2/Entpd1/Gja1/Hck/Il6st/Insr/Itgam/Itgb1/Itgb2/Ldhb/Lipe/Lrp4/Myo1c/Nos1ap/Nos3/Pacsin2/Pag1/Pecam1/Pi4k2a/Pld2/Plpp3/Ppp2r1b/Ptpn11/Slc27a1/Slc2a1	37
pos	BP	GO:0007409	axonogenesis	53/1033	492/17364	0.107724	1.81076	4.58824	2.031e-05	0.00193467	0.00176834	Atg7/B4galt6/B4gat1/Bcl11a/Bcl11b/Bsg/Cd2ap/Cdkl5/Cntn2/Dip2b/Efna3/Fgfr3/Foxg1/Hspg2/Itgb1/Kif5b/Lama1/Lama2/Lama5/Lamb2/Lamc1/Lrp4/Mag/Neo1/Nfasc/Ntng2/Omg/Pak2/Plxnb1/Plxnb2/Prickle1/Prkca/Ptpn11/Ptprm/Ptpro/Ptprz1/Rgma/Rpl24/Rtn4rl1/Sema6d/Sipa1l1/Slit1/Slit2/Slit3/Stk11/Stmn1/Trak2/Ttc3/Tubb2b/Vasp/Wdr36/Ythdf1/Zdhhc17	53
pos	CC	GO:0036464	cytoplasmic ribonucleoprotein granule	32/1033	244/17364	0.131148	2.2045	4.76546	2.18862e-05	0.00205545	0.00187874	Caprin1/Cdk9/Celf1/Clock/Cnot2/Cnot9/Dcp1a/Dcp2/Ddx6/Dhx9/Edc3/Elavl1/Fam184a/Fmr1/G3bp2/Gigyf2/Helz/Hnrnpab/Hnrnpk/Hnrnpu/Khnyn/Larp4b/Marcks/Nufip2/Ogfod1/Polr2g/Rbfox1/Shb/Snrpb2/Snrpg/Tial1/Ythdf1	32
pos	BP	GO:0032970	regulation of actin filament-based process	45/1033	396/17364	0.113636	1.91015	4.60787	2.30787e-05	0.00213734	0.00195359	Apoa1/Arf6/Arhgef10l/Atp1a2/Bag4/Capza1/Carmil1/Cav1/Cd2ap/Cdc42ep4/Cgnl1/Coro1b/Dlg1/Esam/F11r/Flii/Gja1/Hck/Hcls1/Hdac2/Hip1r/Jup/Kank2/Kank4/Lima1/Myo1c/Nck1/Pak2/Pdgfrb/Pecam1/Plek/S1pr1/Sdc4/Slc4a2/Slit2/Sorbs3/Specc1l/Sri/Stmn1/Sumo1/Swap70/Tmsb4x/Twf1/Vasp/Wasf2	45
pos	BP	GO:0170033	L-amino acid metabolic process	23/1033	149/17364	0.154362	2.59472	4.91678	2.3785e-05	0.00217258	0.0019858	Aass/Adi1/Aldh4a1/Aldh5a1/Asl/Cad/Cth/Ddah1/Ddo/Dglucy/Gcsh/Gldc/Glud1/Gstz1/Mpst/Nit2/Nos3/Oat/P4htm/Prodh/Qdpr/Shmt2/Slc7a11	23
pos	BP	GO:0071711	basement membrane organization	11/1033	42/17364	0.261905	4.40243	5.55228	2.43106e-05	0.00219058	0.00200225	Cav1/Cav2/Itgb1/Lama1/Lama2/Lamb2/Lamc1/Large1/Nid1/Prickle1/Pxdn	11
pos	BP	GO:0170040	proteinogenic amino acid catabolic process	12/1033	50/17364	0.24	4.03423	5.4037	2.72539e-05	0.00242306	0.00221474	Aass/Aldh4a1/Ddah1/Ddo/Gcsh/Gldc/Glud1/Gstz1/Nos3/Oat/Prodh/Qdpr	12
pos	BP	GO:0051168	nuclear export	24/1033	162/17364	0.148148	2.49027	4.79278	3.1934e-05	0.00280179	0.00256091	Adar/Ahcyl1/Bag3/Calr/Camk1/Ddx39a/Desi1/Dhx9/Fmr1/Fyttd1/Gle1/Hdac3/Mcm3ap/Ncbp1/Ncbp2/Nmd3/Nol6/Nup107/Nup133/Ptpn11/Rae1/Ranbp3/Rbm22/Thoc1	24
pos	BP	GO:0170035	L-amino acid catabolic process	12/1033	51/17364	0.235294	3.95513	5.31534	3.3729e-05	0.00292085	0.00266973	Aass/Aldh4a1/Ddah1/Ddo/Gcsh/Gldc/Glud1/Gstz1/Nos3/Oat/Prodh/Qdpr	12
pos	CC	GO:0031252	cell leading edge	46/1033	415/17364	0.110843	1.8632	4.4763	3.51026e-05	0.00300082	0.00274283	Abi3/Adgre5/Arf6/Cacna1d/Caprin1/Carmil1/Cd2ap/Cdkl5/Coro1b/Cspg4/Ctnna1/Ctnnd1/Dysf/Gabrg1/Hip1r/Hpca/Insr/Itgav/Itgb1/Itsn1/Jcad/Kcnc3/Lima1/Mylk/Myo1c/Myo6/Palm/Parva/Parvb/Pdgfrb/Pecam1/Pld2/Plek/Podxl/Psd2/Ptprm/Ptprz1/Rac2/Scrib/Srgap2/Tln1/Tmem87a/Twf1/Vasp/Wasf2/Wls	46
pos	CC	GO:0045121	membrane raft	36/1033	296/17364	0.121622	2.04437	4.55792	3.61788e-05	0.00305367	0.00279114	Atp1a2/Bmpr1a/Capn2/Cav1/Cav2/Cavin1/Cavin2/Cd36/Ctnna1/Ctnnd1/Dlg1/Ehd2/Entpd1/Gja1/Hck/Il6st/Insr/Itgam/Itgb1/Itgb2/Ldhb/Lipe/Lrp4/Myo1c/Nos1ap/Nos3/Pacsin2/Pag1/Pecam1/Pi4k2a/Pld2/Plpp3/Ppp2r1b/Ptpn11/Slc27a1/Slc2a1	36
pos	CC	GO:0031253	cell projection membrane	38/1033	320/17364	0.11875	1.9961	4.52324	3.77761e-05	0.00314863	0.00287794	Ace/Anpep/Aqp4/Arf6/Atp1b2/Cacna1d/Cd36/Cdkl5/Dlg1/Gabrg1/Hip1r/Hpca/Insr/Itga3/Itgav/Itgb1/Jcad/Kcnc3/Lima1/Mapre1/Myo1c/Myo6/Ninj1/Palm/Pld2/Plek/Podxl/Psd2/Ptprz1/Slc26a6/Slc5a6/Slc7a11/Slc7a5/Snap29/Tmem231/Twf1/Utrn/Wls	38
pos	BP	GO:1902904	negative regulation of supramolecular fiber organization	25/1033	175/17364	0.142857	2.40133	4.68586	4.11059e-05	0.00333383	0.00304721	Capza1/Carmil1/Cgnl1/Clu/Coro1b/Dysf/F11r/Fkbp4/Flii/Hip1r/Hspg2/Kank2/Kank4/Lima1/Mapre1/Pak2/Pecam1/S1pr1/Slit2/Specc1l/Stmn1/Swap70/Tmsb4x/Twf1/Wasf2	25
pos	MF	GO:0043236	laminin binding	9/1033	30/17364	0.3	5.04279	5.57376	4.13509e-05	0.00333383	0.00304721	Bcam/Itga3/Itga6/Itgb1/Nid1/Pxdn/Slit2/Thbs4/Tinagl1	9
pos	BP	GO:0000381	regulation of alternative mRNA splicing, via spliceosome	12/1033	52/17364	0.230769	3.87907	5.22921	4.14979e-05	0.00333383	0.00304721	Celf1/Celf6/Ddx5/Fmr1/Hnrnpu/Khdrbs3/Puf60/Rbfox1/Rbfox3/Rbm25/Rbm5/Sap18	12
pos	BP	GO:1900076	regulation of cellular response to insulin stimulus	16/1033	87/17364	0.183908	3.09136	4.91826	4.76853e-05	0.0037853	0.00345987	Adipor1/Grb10/Ide/Marcks/Myo1c/Nck1/Ncoa1/Ncoa5/Nucb2/Nucks1/Pip4k2a/Prkca/Ptpn11/Snx5/Sorl1/Uso1	16
pos	BP	GO:0032956	regulation of actin cytoskeleton organization	40/1033	348/17364	0.114943	1.9321	4.41754	5.00756e-05	0.00392828	0.00359056	Apoa1/Arf6/Arhgef10l/Bag4/Capza1/Carmil1/Cd2ap/Cdc42ep4/Cgnl1/Coro1b/Dlg1/Esam/F11r/Flii/Gja1/Hck/Hcls1/Hdac2/Hip1r/Kank2/Kank4/Lima1/Myo1c/Nck1/Pak2/Pdgfrb/Pecam1/Plek/S1pr1/Sdc4/Slc4a2/Slit2/Sorbs3/Specc1l/Stmn1/Swap70/Tmsb4x/Twf1/Vasp/Wasf2	40
pos	MF	GO:0003724	RNA helicase activity	14/1033	70/17364	0.2	3.36186	4.97979	5.37625e-05	0.00416847	0.0038101	Ddx20/Ddx24/Ddx39a/Ddx42/Ddx46/Ddx5/Ddx50/Ddx6/Dhx30/Dhx38/Dhx57/Dhx9/Mtrex/Snrnp200	14
pos	BP	GO:0033627	cell adhesion mediated by integrin	16/1033	88/17364	0.181818	3.05624	4.8635	5.5112e-05	0.00422399	0.00386084	Crkl/Fermt3/Ift74/Itga1/Itga3/Itga6/Itgam/Itgav/Itgb1/Itgb2/Itgb8/Plpp3/Podxl/Ptpn11/Ptpn6/Swap70	16
pos	BP	GO:0050657	nucleic acid transport	21/1033	137/17364	0.153285	2.57661	4.65945	5.88877e-05	0.00439959	0.00402135	Ddx39a/Dhx9/Fmr1/Fyttd1/G3bp2/Gle1/Hnrnpa1/Mcm3ap/Ncbp1/Ncbp2/Nol6/Nup107/Nup133/Nup35/Rae1/Rftn2/Seh1l/Senp2/Srsf7/Thoc1/Tst	21
pos	BP	GO:0050658	RNA transport	21/1033	137/17364	0.153285	2.57661	4.65945	5.88877e-05	0.00439959	0.00402135	Ddx39a/Dhx9/Fmr1/Fyttd1/G3bp2/Gle1/Hnrnpa1/Mcm3ap/Ncbp1/Ncbp2/Nol6/Nup107/Nup133/Nup35/Rae1/Rftn2/Seh1l/Senp2/Srsf7/Thoc1/Tst	21
pos	MF	GO:0016874	ligase activity	20/1033	127/17364	0.15748	2.64713	4.6855	5.93826e-05	0.00439959	0.00402135	Acaca/Acsbg1/Acsf2/Acsl6/Acss1/Atg7/Cad/Dip2a/Fars2/Hlcs/Itch/Mccc1/Mccc2/Pcca/Pccb/Sae1/Slc27a1/Slc27a2/Suclg2/Uba2	20
pos	BP	GO:1901160	primary amino compound metabolic process	7/1033	19/17364	0.368421	6.1929	5.69581	6.91355e-05	0.00506589	0.00463036	Aldh2/Cyp2d22/Ddc/Maoa/Maob/Rnf180/Tph2	7
pos	MF	GO:0008186	ATP-dependent activity, acting on RNA	14/1033	72/17364	0.194444	3.26847	4.85103	7.43945e-05	0.00535108	0.00489104	Ddx20/Ddx24/Ddx39a/Ddx42/Ddx46/Ddx5/Ddx50/Ddx6/Dhx30/Dhx38/Dhx57/Dhx9/Mtrex/Snrnp200	14
pos	BP	GO:0008064	regulation of actin polymerization or depolymerization	23/1033	160/17364	0.14375	2.41634	4.52655	7.46327e-05	0.00535108	0.00489104	Arf6/Bag4/Capza1/Carmil1/Cdc42ep4/Dlg1/Esam/Flii/Hcls1/Hip1r/Kank2/Kank4/Lima1/Myo1c/Nck1/Pecam1/Plek/Slit2/Specc1l/Swap70/Tmsb4x/Twf1/Vasp	23
pos	MF	GO:0005178	integrin binding	22/1033	150/17364	0.146667	2.46536	4.53321	7.83185e-05	0.00555562	0.00507799	Calr/F11r/Fermt3/Frmd5/Itga1/Itga3/Itga6/Itgam/Itgav/Itgb1/Itgb2/Itgb8/Jam2/Lama5/Lamb2/Plpp3/Prkca/Ptprz1/Thbs4/Tln1/Utrn/Vwf	22
pos	BP	GO:0051236	establishment of RNA localization	21/1033	140/17364	0.15	2.52139	4.54564	8.12421e-05	0.00570234	0.00521209	Ddx39a/Dhx9/Fmr1/Fyttd1/G3bp2/Gle1/Hnrnpa1/Mcm3ap/Ncbp1/Ncbp2/Nol6/Nup107/Nup133/Nup35/Rae1/Rftn2/Seh1l/Senp2/Srsf7/Thoc1/Tst	21
pos	CC	GO:0005604	basement membrane	18/1033	110/17364	0.163636	2.75061	4.63231	8.22971e-05	0.00571622	0.00522479	Col18a1/Dlg1/Entpd1/Hspg2/Itga6/Itgb1/Lama1/Lama2/Lama4/Lama5/Lamb2/Lamc1/Nid1/Nid2/Pxdn/Thbs4/Timp3/Vwa1	18
pos	BP	GO:0006888	endoplasmic reticulum to Golgi vesicle-mediated transport	19/1033	121/17364	0.157025	2.63948	4.55143	9.37227e-05	0.00644271	0.00588882	Copb1/Copb2/Ergic1/Ergic2/Erp29/Hyou1/Lman2l/Mia3/Preb/Sec16a/Sec24b/Sec24d/Sorl1/Stx17/Stx18/Tmed2/Tmed9/Uso1/Yipf4	19
pos	MF	GO:0001098	basal transcription machinery binding	13/1033	65/17364	0.2	3.36186	4.79796	9.86119e-05	0.00664186	0.00607084	Ccar2/Crebbp/Dhx9/Elp4/Ercc4/Gtf2e2/Hnrnpu/Nolc1/Nop58/Paf1/Rprd1a/Rtf1/Wac	13
pos	MF	GO:0001099	basal RNA polymerase II transcription machinery binding	13/1033	65/17364	0.2	3.36186	4.79796	9.86119e-05	0.00664186	0.00607084	Ccar2/Crebbp/Dhx9/Elp4/Ercc4/Gtf2e2/Hnrnpu/Nolc1/Nop58/Paf1/Rprd1a/Rtf1/Wac	13
pos	BP	GO:0030832	regulation of actin filament length	23/1033	163/17364	0.141104	2.37186	4.42572	9.96742e-05	0.00664628	0.00607488	Arf6/Bag4/Capza1/Carmil1/Cdc42ep4/Dlg1/Esam/Flii/Hcls1/Hip1r/Kank2/Kank4/Lima1/Myo1c/Nck1/Pecam1/Plek/Slit2/Specc1l/Swap70/Tmsb4x/Twf1/Vasp	23
pos	BP	GO:0034504	protein localization to nucleus	37/1033	325/17364	0.113846	1.91367	4.18183	0.000115392	0.00761817	0.00696322	Adar/Atf2/Bag3/Calr/Cav2/Cd2ap/Cd36/Cdkl5/Col1a1/Crebbp/Ctdnep1/Ctnna1/Ddx5/Dmap1/Elavl1/Hcls1/Hdac3/Hnrnpu/Jup/Larp7/Mavs/Nmd3/Nolc1/Nup107/Nup133/Nup35/Nvl/Paf1/Parp1/Plrg1/Prickle1/Ranbp6/Rbm22/Rpl11/Stk11/Sumo1/Trim28	37
pos	BP	GO:1905039	carboxylic acid transmembrane transport	21/1033	144/17364	0.145833	2.45136	4.3984	0.000122636	0.00801703	0.00732779	Abcb1a/Abcd2/Abcd3/Acsl6/Cd36/Itgb1/Sfxn1/Slc16a2/Slc16a3/Slc1a3/Slc25a15/Slc25a18/Slc27a1/Slc27a2/Slc2a1/Slc3a2/Slc5a6/Slc6a9/Slc7a11/Slc7a2/Slc7a5	21
pos	BP	GO:1903825	organic acid transmembrane transport	21/1033	145/17364	0.144828	2.43445	4.36236	0.000135532	0.00877405	0.00801972	Abcb1a/Abcd2/Abcd3/Acsl6/Cd36/Itgb1/Sfxn1/Slc16a2/Slc16a3/Slc1a3/Slc25a15/Slc25a18/Slc27a1/Slc27a2/Slc2a1/Slc3a2/Slc5a6/Slc6a9/Slc7a11/Slc7a2/Slc7a5	21
pos	BP	GO:0009083	branched-chain amino acid catabolic process	7/1033	21/17364	0.333333	5.6031	5.30828	0.000143635	0.00918183	0.00839245	Aldh6a1/Bcat2/Bckdha/Dbt/Hibadh/Hsd17b10/Mccc2	7
pos	MF	GO:0043878	glyceraldehyde-3-phosphate dehydrogenase (NAD+) (non-phosphorylating) activity	5/1033	10/17364	0.5	8.40465	5.89062	0.000144585	0.00918183	0.00839245	Aldh1a1/Aldh2/Aldh3a2/Aldh4a1/Aldh7a1	5
pos	BP	GO:0043484	regulation of RNA splicing	24/1033	178/17364	0.134831	2.26642	4.27127	0.000146152	0.00919379	0.00840338	Celf1/Celf6/Ddx5/Fmr1/Hnrnph2/Hnrnpk/Hnrnpll/Hnrnpu/Khdrbs3/Larp7/Ncbp1/Prpf19/Puf60/Rbfox1/Rbfox3/Rbm22/Rbm25/Rbm5/Sap18/Sf1/Sf3b3/Sf3b4/Srsf10/Srsf7	24
pos	CC	GO:0016607	nuclear speck	38/1033	342/17364	0.111111	1.8677	4.07599	0.000155835	0.0097113	0.00887639	Adar/Apex1/Bcas2/Bclaf1/Carmil1/Cd2bp2/Cdc40/Cdc5l/Cwc22/Ddx39a/Ddx42/Ddx46/Ddx5/Ep400/Erbin/Fyttd1/Hnrnpu/Kazn/Pacsin2/Plrg1/Ppp1r8/Prpf19/Rbm25/Sap18/Sf3a3/Sf3b2/Snrnp40/Snrpa1/Snrpb2/Srek1/Srsf10/Srsf7/Thoc1/Wbp11/Ylpm1/Zbtb18/Zc3h13/Zc3h18	38
pos	BP	GO:0016042	lipid catabolic process	36/1033	319/17364	0.112853	1.89697	4.06661	0.000169056	0.0104376	0.00954028	Abcd2/Abcd3/Abhd3/Acaa2/Acadl/Acadm/Acads/Acadvl/Acat2/Cpt1a/Cpt2/Crat/Cyp4f14/Decr1/Echs1/Eci1/Eci2/Etfa/Etfb/Etfdh/Fitm2/Gdpd1/Hadh/Hadha/Hadhb/Hsd17b10/Lipe/Oxct1/Pcca/Plcb3/Plcd4/Pld2/Slc27a2/Sorl1/Srd5a3/Tbl1xr1	36
pos	BP	GO:0010232	vascular transport	7/1033	22/17364	0.318182	5.34841	5.13273	0.000199902	0.0122289	0.0111775	Abcb1a/Cd36/Gja1/Slc16a2/Slc27a1/Slc2a1/Slc5a6	7
pos	CC	GO:0005682	U5 snRNP	6/1033	16/17364	0.375	6.30348	5.33768	0.000208641	0.0124216	0.0113537	Cd2bp2/Prpf8/Snrnp200/Snrpd1/Snrpd3/Snrpg	6
pos	BP	GO:0042428	serotonin metabolic process	6/1033	16/17364	0.375	6.30348	5.33768	0.000208641	0.0124216	0.0113537	Aldh2/Cyp2d22/Ddc/Maoa/Rnf180/Tph2	6
pos	CC	GO:0098890	extrinsic component of postsynaptic membrane	6/1033	16/17364	0.375	6.30348	5.33768	0.000208641	0.0124216	0.0113537	Crkl/Dgkb/Farp1/Fbxo2/Nbea/Scrib	6
pos	MF	GO:0016878	acid-thiol ligase activity	8/1033	29/17364	0.275862	4.63705	4.92995	0.000213223	0.012582	0.0115003	Acsbg1/Acsf2/Acsl6/Acss1/Dip2a/Slc27a1/Slc27a2/Suclg2	8
pos	BP	GO:0051494	negative regulation of cytoskeleton organization	23/1033	172/17364	0.133721	2.24775	4.13605	0.000225357	0.0131814	0.0120482	Capza1/Carmil1/Cgnl1/Coro1b/Dysf/F11r/Fkbp4/Flii/Hip1r/Kank2/Kank4/Lima1/Mapre1/Pak2/Pecam1/S1pr1/Slit2/Specc1l/Stmn1/Swap70/Tmsb4x/Twf1/Wasf2	23
pos	BP	GO:0051028	mRNA transport	17/1033	109/17364	0.155963	2.62163	4.27134	0.000233968	0.0135661	0.0123998	Ddx39a/Dhx9/Fmr1/Fyttd1/G3bp2/Gle1/Hnrnpa1/Mcm3ap/Ncbp1/Ncbp2/Nup107/Nup133/Nup35/Seh1l/Senp2/Srsf7/Thoc1	17
pos	MF	GO:0048495	Roundabout binding	5/1033	11/17364	0.454545	7.64059	5.54079	0.000252087	0.0143668	0.0131317	Rtn4rl1/Slit1/Slit2/Slit3/Tgfb1i1	5
pos	BP	GO:0110011	regulation of basement membrane organization	5/1033	11/17364	0.454545	7.64059	5.54079	0.000252087	0.0143668	0.0131317	Lama1/Lama2/Lamb2/Lamc1/Nid1	5
pos	MF	GO:0005201	extracellular matrix structural constituent	20/1033	141/17364	0.141844	2.3843	4.15088	0.000257538	0.0145531	0.0133019	Col18a1/Col1a1/Creld1/Hspg2/Lama1/Lama2/Lama4/Lama5/Lamb2/Lamc1/Matn4/Nid1/Nid2/Prelp/Pxdn/Slit2/Thbs4/Tinagl1/Vwa1/Vwf	20
pos	MF	GO:0005324	long-chain fatty acid transporter activity	6/1033	17/17364	0.352941	5.93269	5.11744	0.000306275	0.016878	0.015427	Abcd2/Abcd3/Cd36/Slc27a1/Slc27a2/Slc2a1	6
pos	CC	GO:0031527	filopodium membrane	6/1033	17/17364	0.352941	5.93269	5.11744	0.000306275	0.016878	0.015427	Arf6/Itga3/Itgav/Ninj1/Palm/Utrn	6
pos	BP	GO:1902001	fatty acid transmembrane transport	6/1033	17/17364	0.352941	5.93269	5.11744	0.000306275	0.016878	0.015427	Abcd2/Abcd3/Acsl6/Cd36/Slc27a1/Slc2a1	6
pos	BP	GO:0072659	protein localization to plasma membrane	34/1033	305/17364	0.111475	1.87382	3.87215	0.000318706	0.0174191	0.0159215	Abi3/Arf6/Atp2c1/Bag4/Bsg/Cacnb2/Cacnb3/Camk2d/Camk2g/Dennd4c/Dlg1/Ehd2/Ehd4/F11r/Gorasp2/Itga3/Itgb1/Jup/Kcnb2/Kif5b/Lama5/Large1/Myl12a/Nfasc/Optn/Palm/Pls1/Ppp2r5a/Rapgef6/Scrib/Sec16a/Sorl1/Tmed2/Vamp4	34
pos	BP	GO:1905475	regulation of protein localization to membrane	26/1033	211/17364	0.123223	2.07129	3.93762	0.000341595	0.0183706	0.0167912	Abi3/Arf6/Atp2c1/Cacnb3/Camk2d/Camk2g/Crkl/Dlg1/Farp1/Fis1/Gpc6/Hpca/Itga3/Itgam/Itgb1/Kif5b/Lrp4/Mtcl1/Myo1c/Nbea/Pls1/Ppp2r5a/Slc7a11/Tcaf1/Tmed2/Vamp4	26
pos	BP	GO:0009064	glutamine family amino acid metabolic process	12/1033	64/17364	0.1875	3.15174	4.33724	0.000341624	0.0183706	0.0167912	Aldh4a1/Aldh5a1/Asl/Cad/Ddah1/Dglucy/Glud1/Nit2/Nos3/Oat/Prodh/Slc7a11	12
pos	CC	GO:0001726	ruffle	21/1033	155/17364	0.135484	2.27739	4.0176	0.000346755	0.0184973	0.0169071	Arf6/Cd2ap/Cdkl5/Cspg4/Hip1r/Itgav/Itgb1/Jcad/Lima1/Myo1c/Myo6/Pdgfrb/Pecam1/Plek/Podxl/Psd2/Ptprz1/Tln1/Tmem87a/Twf1/Wasf2	21
pos	CC	GO:0005790	smooth endoplasmic reticulum	8/1033	31/17364	0.258065	4.33788	4.67812	0.000352421	0.0186504	0.0170469	Calr/Erp29/Hspa5/Hyou1/Pdia6/Ryr3/Stx17/Syvn1	8
pos	CC	GO:0005732	sno(s)RNA-containing ribonucleoprotein complex	7/1033	24/17364	0.291667	4.90271	4.81176	0.000365344	0.019182	0.0175329	Dkc1/Fbll1/Gar1/Nolc1/Nop56/Nop58/Snu13	7
pos	BP	GO:0016441	post-transcriptional gene silencing	12/1033	65/17364	0.184615	3.10325	4.27262	0.000396646	0.0205026	0.01874	Adar/Celf1/Ddx6/Dhx9/Elavl1/Fmr1/Gigyf2/Helz/Ncbp1/Ncbp2/Tial1/Tsn	12
pos	MF	GO:0050840	extracellular matrix binding	12/1033	65/17364	0.184615	3.10325	4.27262	0.000396646	0.0205026	0.01874	Adgrg1/Bcam/Itga3/Itga6/Itgav/Itgb1/Nid1/Pxdn/Slit2/Thbs4/Tinagl1/Vwa1	12
pos	MF	GO:0004386	helicase activity	20/1033	146/17364	0.136986	2.30264	3.97527	0.00041062	0.0210616	0.0192509	Atrx/Ddx20/Ddx24/Ddx39a/Ddx42/Ddx46/Ddx5/Ddx50/Ddx6/Dhx30/Dhx38/Dhx57/Dhx9/Ep400/Helz/Mtrex/Smarca4/Smarcal1/Snrnp200/Wrnip1	20
pos	BP	GO:0046486	glycerolipid metabolic process	39/1033	372/17364	0.104839	1.76226	3.73776	0.00042211	0.0214857	0.0196385	Abhd3/Acsl6/Agpat5/Apoa1/Bpnt2/Capn2/Cav1/Cds1/Chkb/Cpt1a/Ctdnep1/Dgkb/Fitm2/Gdpd1/Hadha/Hdhd5/Il6st/Inpp4b/Itpkb/Lclat1/Lipe/Pdgfrb/Pgp/Pi4k2a/Pigg/Pigk/Pip4k2a/Pip4p1/Pitpnc1/Plcb3/Plcd4/Pld2/Plek/Ptpmt1/Ptpn11/Sel1l/Slc27a1/Sorl1/Tbl1xr1	39
pos	CC	GO:0005685	U1 snRNP	6/1033	18/17364	0.333333	5.6031	4.91409	0.000436401	0.0220449	0.0201496	Luc7l/Snrpa/Snrpb2/Snrpd1/Snrpd3/Snrpg	6
pos	CC	GO:0062023	collagen-containing extracellular matrix	39/1033	373/17364	0.104558	1.75754	3.71969	0.000445145	0.0221752	0.0202688	Anxa3/Bcan/Calr/Col18a1/Col1a1/Cspg4/Ctsl/Dlg1/Entpd1/F3/Fam20b/Gpc6/Hspg2/Itga6/Itgb1/Itih5/Lama1/Lama2/Lama4/Lama5/Lamb2/Lamc1/Matn1/Matn4/Nid1/Nid2/Plxnb2/Prelp/Ptprz1/Pxdn/Sema6d/Slit2/Sod3/Tgm2/Thbs4/Timp3/Tinagl1/Vwa1/Vwf	39
pos	BP	GO:0006536	glutamate metabolic process	8/1033	32/17364	0.25	4.20232	4.56007	0.000445633	0.0221752	0.0202688	Aldh4a1/Aldh5a1/Asl/Dglucy/Glud1/Oat/Prodh/Slc7a11	8
pos	BP	GO:0008154	actin polymerization or depolymerization	24/1033	192/17364	0.125	2.10116	3.85876	0.000460512	0.0227459	0.0207904	Arf6/Bag4/Capza1/Carmil1/Cd2ap/Cdc42ep4/Dlg1/Esam/Flii/Hcls1/Hip1r/Kank2/Kank4/Lima1/Myo1c/Nck1/Pecam1/Plek/Slit2/Specc1l/Swap70/Tmsb4x/Twf1/Vasp	24
pos	BP	GO:0009081	branched-chain amino acid metabolic process	7/1033	25/17364	0.28	4.7066	4.66434	0.000481572	0.0234388	0.0214237	Aldh6a1/Bcat2/Bckdha/Dbt/Hibadh/Hsd17b10/Mccc2	7
pos	MF	GO:0120227	acyl-CoA binding	7/1033	25/17364	0.28	4.7066	4.66434	0.000481572	0.0234388	0.0214237	Acadl/Acadm/Acads/Acadvl/Eci2/Hadha/Pank1	7
pos	BP	GO:0048193	Golgi vesicle transport	31/1033	276/17364	0.112319	1.888	3.74006	0.000504941	0.0243982	0.0223006	Ap3s2/Arfgap3/Atp2c1/Cog8/Copb1/Copb2/Copz1/Ergic1/Ergic2/Erp29/Hyou1/Lman2l/Mia3/Nbea/Optn/Plcb3/Plpp3/Preb/Scyl1/Sec16a/Sec24b/Sec24d/Sorl1/Stx17/Stx18/Tmed2/Tmed9/Uso1/Vamp4/Vps35l/Yipf4	31
pos	CC	GO:0010494	cytoplasmic stress granule	14/1033	86/17364	0.162791	2.7364	4.05983	0.000520473	0.0248643	0.0227266	Caprin1/Celf1/Ddx6/Elavl1/Fmr1/G3bp2/Gigyf2/Hnrnpk/Larp4b/Nufip2/Ogfod1/Rbfox1/Tial1/Ythdf1	14
pos	BP	GO:0016053	organic acid biosynthetic process	33/1033	301/17364	0.109635	1.84288	3.71003	0.000522045	0.0248643	0.0227266	Aass/Abcd2/Abcd3/Abhd3/Acaca/Acadl/Acadvl/Acsbg1/Acss1/Adi1/Aldh1a1/Asl/Bcat2/Cad/Cth/Cyp7b1/Elovl4/Erlin1/Fmo1/Gatm/Hsd17b10/Hsd17b12/Ldhb/Lta4h/Nanp/Pcbd2/Pecr/Prxl2b/Rbp1/Shmt2/Slc1a3/Slc27a2/Ugdh	33
pos	BP	GO:0032868	response to insulin	29/1033	253/17364	0.114625	1.92676	3.7346	0.000542875	0.025673	0.0234658	Adipor1/Cad/Cav2/Cd2ap/Dennd4c/Grb10/Hadha/Hnrnpk/Ide/Insr/Khk/Marcks/Myo1c/Nck1/Ncoa1/Ncoa5/Nucb2/Nucks1/Parp1/Pip4k2a/Prkca/Ptpn11/Slc27a1/Slc2a1/Snx5/Sorl1/Sos2/Uso1/Vps13c	29
pos	BP	GO:1905477	positive regulation of protein localization to membrane	17/1033	117/17364	0.145299	2.44238	3.93705	0.000548496	0.0257562	0.0235418	Arf6/Atp2c1/Cacnb3/Crkl/Dlg1/Farp1/Fis1/Hpca/Itga3/Itgam/Itgb1/Kif5b/Lrp4/Mtcl1/Myo1c/Pls1/Tcaf1	17
pos	CC	GO:0008305	integrin complex	8/1033	33/17364	0.242424	4.07498	4.44676	0.000557888	0.026014	0.0237775	Itga1/Itga3/Itga6/Itgam/Itgav/Itgb1/Itgb2/Itgb8	8
pos	BP	GO:0170041	non-proteinogenic amino acid metabolic process	13/1033	77/17364	0.168831	2.83793	4.0651	0.000569622	0.0262403	0.0239843	Aldh1a1/Aldh5a1/Aldh6a1/Asl/Cad/Cth/Ddah1/Ddo/Mmut/Mpst/P4htm/Sardh/Slc1a3	13
pos	BP	GO:0035966	response to topologically incorrect protein	18/1033	128/17364	0.140625	2.36381	3.8949	0.000570612	0.0262403	0.0239843	Abcb10/Bag3/Cav1/Clu/Dnajb14/Dnajc10/Dnajc18/Erlec1/Hspa5/Hspb1/Nck1/Optn/Pdia6/Qrich1/Syvn1/Tbl2/Thbs4/Tmed2	18
pos	CC	GO:0005689	U12-type spliceosomal complex	7/1033	26/17364	0.269231	4.52558	4.52453	0.000625453	0.0281271	0.025709	Sf3b2/Sf3b3/Sf3b4/Snrpd1/Snrpd3/Snrpg/Zcrb1	7
pos	MF	GO:0016405	CoA-ligase activity	7/1033	26/17364	0.269231	4.52558	4.52453	0.000625453	0.0281271	0.025709	Acsbg1/Acsf2/Acsl6/Acss1/Dip2a/Slc27a1/Slc27a2	7
pos	CC	GO:0005662	DNA replication factor A complex	5/1033	13/17364	0.384615	6.46511	4.95752	0.000635274	0.0281271	0.025709	Bcas2/Cdc5l/Plrg1/Prpf19/Smarcal1	5
pos	BP	GO:0009437	carnitine metabolic process	5/1033	13/17364	0.384615	6.46511	4.95752	0.000635274	0.0281271	0.025709	Acadl/Acadm/Cpt1a/Cpt2/Crat	5
pos	MF	GO:0070990	snRNP binding	5/1033	13/17364	0.384615	6.46511	4.95752	0.000635274	0.0281271	0.025709	Snrpa/Snrpb2/Snrpd1/Snrpd3/Snrpg	5
pos	BP	GO:0030833	regulation of actin filament polymerization	19/1033	140/17364	0.135714	2.28126	3.82817	0.000636952	0.0281271	0.025709	Arf6/Bag4/Capza1/Carmil1/Cdc42ep4/Dlg1/Esam/Flii/Hcls1/Hip1r/Kank2/Kank4/Myo1c/Nck1/Pecam1/Slit2/Tmsb4x/Twf1/Vasp	19
pos	BP	GO:0005977	glycogen metabolic process	13/1033	78/17364	0.166667	2.80155	4.01053	0.000646998	0.0283828	0.0259427	Acadm/Agl/Gaa/Gbe1/Grb10/Il6st/Insr/Khk/Phka1/Phkg1/Ppp1r3g/Pygb/Ugp2	13
pos	BP	GO:0030866	cortical actin cytoskeleton organization	9/1033	42/17364	0.214286	3.60199	4.24607	0.000676558	0.0294855	0.0269506	Akap11/Arf6/Calr/Dlg1/Ehd2/Plek/Pls1/Rtkn/Tln1	9
pos	BP	GO:0051497	negative regulation of stress fiber assembly	8/1033	34/17364	0.235294	3.95513	4.33783	0.00069194	0.0298135	0.0272503	Cgnl1/F11r/Kank2/Kank4/Pak2/S1pr1/Stmn1/Wasf2	8
pos	CC	GO:0030055	cell-substrate junction	23/1033	186/17364	0.123656	2.07857	3.71941	0.000697334	0.0298135	0.0272503	Capn2/Cav1/Cav2/Erbin/Fermt3/Hck/Itga1/Itga6/Itgav/Itgb1/Itgb2/Itgb8/Lima1/Lpp/Map4k4/Mapre1/Parva/Parvb/Sdc4/Sorbs3/Tgfb1i1/Tln1/Vasp	23
pos	MF	GO:0005518	collagen binding	12/1033	69/17364	0.173913	2.92336	4.02606	0.000697496	0.0298135	0.0272503	Adgrg1/Cspg4/Ctsl/Ddr1/Hsd17b12/Hspg2/Itga1/Itga3/Itgb1/Nid1/Thbs4/Vwf	12
pos	BP	GO:0015931	nucleobase-containing compound transport	24/1033	198/17364	0.121212	2.03749	3.69265	0.000719792	0.0305705	0.0279423	Ddx39a/Dhx9/Fmr1/Fyttd1/G3bp2/Gja1/Gle1/Hnrnpa1/Mcm3ap/Ncbp1/Ncbp2/Nol6/Nup107/Nup133/Nup35/Rae1/Rftn2/Seh1l/Senp2/Slc25a23/Slc29a1/Srsf7/Thoc1/Tst	24
pos	CC	GO:0005793	endoplasmic reticulum-Golgi intermediate compartment	13/1033	79/17364	0.164557	2.76609	3.95683	0.000733047	0.0309365	0.0282768	Anpep/Ergic1/Hspa5/Lman2l/Lrpap1/Nucb2/Pdia6/Plpp3/Scyl1/Stx17/Tmed2/Tmed9/Tmem199	13
pos	BP	GO:0030100	regulation of endocytosis	34/1033	320/17364	0.10625	1.78599	3.56912	0.000759453	0.0318493	0.0291111	Apoa1/Atg7/Calr/Caly/Camk1d/Cav1/Cd2ap/Cd36/Clu/Dock2/Dysf/Ehd4/Fmr1/Hck/Hip1r/Hnrnpk/Hpca/Insr/Itgav/Itgb1/Itsn1/Lrpap1/Mertk/Nedd4l/Pacsin2/Pld2/Prkca/Rab4b/Rapgef1/Scrib/Snph/Tbc1d5/Tgm2/Vamp4	34
pos	MF	GO:0003697	single-stranded DNA binding	17/1033	121/17364	0.140496	2.36164	3.7801	0.00081086	0.0335941	0.0307059	Dhx9/Ercc4/Hnrnpa1/Hnrnpdl/Hnrnpk/Hnrnpu/Msh2/Nabp2/Nucks1/Pcbp3/Polr2g/Rtf1/Smarcal1/Sub1/Terf2/Terf2ip/Tsn	17
pos	BP	GO:0034329	cell junction assembly	45/1033	463/17364	0.0971922	1.63373	3.47613	0.000820631	0.0335941	0.0307059	Ace/Adgre5/Arf6/Caprin1/Capza1/Cav1/Cdh20/Cldn10/Cldn5/Crkl/Ctnna1/Dlg1/Elavl2/Esam/F11r/Farp1/Gabrg1/Gja1/Itgav/Itgb1/Jup/Lamc1/Large1/Lrp4/Lrrtm3/Map4k4/Myo1c/Myo6/Nedd4l/Nfasc/Ntng2/Pak2/Pecam1/Plxnb1/Plxnb2/Poldip2/Prkca/Ptpn11/Ptpro/Rapgef1/Sdc4/Sipa1l1/Slit2/Srgap2/Tln1	45
pos	BP	GO:0014812	muscle cell migration	18/1033	132/17364	0.136364	2.29218	3.74798	0.000826252	0.0335941	0.0307059	Ace/Apex1/Bmpr1a/Camk2d/Cav1/Coro1b/Ddr1/F3/Grb10/Il6st/Megf10/Parva/Pdgfrb/Sema6d/Slit2/Sorl1/Thbs4/Tmsb4x	18
pos	BP	GO:0044042	glucan metabolic process	13/1033	80/17364	0.1625	2.73151	3.90395	0.000828521	0.0335941	0.0307059	Acadm/Agl/Gaa/Gbe1/Grb10/Il6st/Insr/Khk/Phka1/Phkg1/Ppp1r3g/Pygb/Ugp2	13
pos	BP	GO:0046626	regulation of insulin receptor signaling pathway	13/1033	80/17364	0.1625	2.73151	3.90395	0.000828521	0.0335941	0.0307059	Adipor1/Grb10/Ide/Marcks/Nck1/Ncoa5/Nucb2/Nucks1/Pip4k2a/Prkca/Ptpn11/Snx5/Sorl1	13
pos	BP	GO:0032273	positive regulation of protein polymerization	14/1033	90/17364	0.155556	2.61478	3.86273	0.000831287	0.0335941	0.0307059	Arf6/Bag4/Carmil1/Cav1/Cdc42ep4/Dlg1/Drg1/Mapre1/Myo1c/Nck1/Psrc1/Slain1/Tppp3/Vasp	14
pos	MF	GO:0016627	oxidoreductase activity, acting on the CH-CH group of donors	11/1033	61/17364	0.180328	3.03118	3.99677	0.000842224	0.033831	0.0309225	Acadl/Acadm/Acads/Acadvl/Crat/Decr1/Dhdh/Pecr/Ppox/Sdhc/Srd5a3	11
pos	BP	GO:0032535	regulation of cellular component size	40/1033	399/17364	0.100251	1.68514	3.48214	0.000868329	0.0346708	0.03169	Aqp4/Arf6/Bag4/Bcl11a/Borcs6/Capza1/Carmil1/Ccdc51/Cdc42ep4/Cdkl5/Dip2b/Dlg1/Esam/Flii/Hcls1/Hip1r/Inf2/Kank2/Kank4/Lima1/Mag/Myo1c/Nck1/Omg/Pecam1/Plek/Pls1/Rgma/Rilp/Sema6d/Slc12a9/Slit1/Slit2/Specc1l/Swap70/Tmsb4x/Ttc3/Twf1/Vasp/Wdr36	40
pos	BP	GO:0046394	carboxylic acid biosynthetic process	32/1033	298/17364	0.107383	1.80502	3.52539	0.000896061	0.0354127	0.0323682	Aass/Abcd2/Abcd3/Abhd3/Acaca/Acadl/Acadvl/Acsbg1/Acss1/Adi1/Aldh1a1/Asl/Bcat2/Cad/Cth/Cyp7b1/Elovl4/Erlin1/Gatm/Hsd17b10/Hsd17b12/Ldhb/Lta4h/Nanp/Pcbd2/Pecr/Prxl2b/Rbp1/Shmt2/Slc1a3/Slc27a2/Ugdh	32
pos	BP	GO:1900182	positive regulation of protein localization to nucleus	15/1033	101/17364	0.148515	2.49643	3.79328	0.000903273	0.0354127	0.0323682	Bag3/Cav2/Cd2ap/Crebbp/Dmap1/Hcls1/Hdac3/Jup/Larp7/Mavs/Nmd3/Parp1/Rbm22/Stk11/Trim28	15
pos	MF	GO:0050660	flavin adenine dinucleotide binding	14/1033	91/17364	0.153846	2.58605	3.81512	0.000929742	0.0354127	0.0323682	Acadl/Acadm/Acads/Acadvl/Ddo/Etfa/Fmo1/Maoa/Maob/Nos3/Prodh/Sardh/Sqor/Steap3	14
pos	BP	GO:0006405	RNA export from nucleus	13/1033	81/17364	0.160494	2.69779	3.85188	0.000934214	0.0354127	0.0323682	Ddx39a/Dhx9/Fmr1/Fyttd1/Gle1/Mcm3ap/Ncbp1/Ncbp2/Nol6/Nup107/Nup133/Rae1/Thoc1	13
pos	BP	GO:0032272	negative regulation of protein polymerization	13/1033	81/17364	0.160494	2.69779	3.85188	0.000934214	0.0354127	0.0323682	Capza1/Carmil1/Fkbp4/Flii/Hip1r/Kank2/Kank4/Mapre1/Pecam1/Slit2/Stmn1/Tmsb4x/Twf1	13
pos	MF	GO:0000774	adenyl-nucleotide exchange factor activity	5/1033	14/17364	0.357143	6.00332	4.71008	0.000940018	0.0354127	0.0323682	Bag1/Bag3/Bag4/Grpel2/Hyou1	5
pos	CC	GO:0071006	U2-type catalytic step 1 spliceosome	5/1033	14/17364	0.357143	6.00332	4.71008	0.000940018	0.0354127	0.0323682	Cwc22/Prpf19/Prpf8/Rbm22/Snrnp200	5
pos	CC	GO:0071012	catalytic step 1 spliceosome	5/1033	14/17364	0.357143	6.00332	4.71008	0.000940018	0.0354127	0.0323682	Cwc22/Prpf19/Prpf8/Rbm22/Snrnp200	5
pos	CC	GO:0098637	protein complex involved in cell-matrix adhesion	5/1033	14/17364	0.357143	6.00332	4.71008	0.000940018	0.0354127	0.0323682	Lama1/Lama2/Lamb2/Lamc1/Nid1	5
pos	BP	GO:2001046	positive regulation of integrin-mediated signaling pathway	5/1033	14/17364	0.357143	6.00332	4.71008	0.000940018	0.0354127	0.0323682	Lama1/Lama2/Lamb2/Lamc1/Nid1	5
pos	CC	GO:0097386	glial cell projection	9/1033	44/17364	0.204545	3.43826	4.07277	0.000966642	0.0362111	0.0330979	Adgrg1/Aqp4/Atp1b2/Fmr1/Grm2/Itgb1/Kcnk2/Nfasc/Slc7a11	9
pos	BP	GO:0007043	cell-cell junction assembly	19/1033	145/17364	0.131034	2.2026	3.65726	0.000982021	0.0365709	0.0334268	Ace/Cav1/Cdh20/Cldn10/Cldn5/Ctnna1/Dlg1/Esam/F11r/Gja1/Itgb1/Jup/Myo1c/Nedd4l/Nfasc/Pak2/Pecam1/Prkca/Ptpro	19
pos	BP	GO:0060996	dendritic spine development	18/1033	134/17364	0.134328	2.25796	3.6765	0.000987218	0.0365709	0.0334268	Arf6/Arid1b/Camk1/Caprin1/Cdkl5/Crebbp/Dip2a/Dock10/Fmr1/Hdac2/Hnrnpk/Itsn1/Marcks/Pak2/Pak4/Palm/Sipa1l1/Srgap2	18
pos	BP	GO:0071260	cellular response to mechanical stimulus	8/1033	36/17364	0.222222	3.7354	4.13194	0.00103754	0.0378052	0.034555	Atp1a2/Bag3/Cav1/Col1a1/F11r/Nos3/Ptpn11/Tmem87a	8
pos	BP	GO:0097242	amyloid-beta clearance	8/1033	36/17364	0.222222	3.7354	4.13194	0.00103754	0.0378052	0.034555	Cd36/Clu/Ide/Insr/Itgam/Itgb2/Lrp4/Lrpap1	8
pos	BP	GO:1900078	positive regulation of cellular response to insulin stimulus	8/1033	36/17364	0.222222	3.7354	4.13194	0.00103754	0.0378052	0.034555	Adipor1/Ide/Marcks/Myo1c/Nucks1/Ptpn11/Snx5/Sorl1	8
pos	MF	GO:0043021	ribonucleoprotein complex binding	22/1033	180/17364	0.122222	2.05447	3.57655	0.00105352	0.0381788	0.0348965	Bop1/Cd2bp2/Ddx5/Dhx9/Eif3c/Fmr1/Hnrnpk/Hnrnpu/Hspa5/Itch/Nmd3/Nolc1/Nvl/Sec61a2/Snd1/Snrpa/Snrpb2/Snrpd1/Snrpd3/Snrpg/Srp72/Ythdf1	22
pos	BP	GO:0150104	transport across blood-brain barrier	6/1033	21/17364	0.285714	4.80266	4.38521	0.00109381	0.0392125	0.0358413	Abcb1a/Cd36/Slc16a2/Slc27a1/Slc2a1/Slc5a6	6
pos	BP	GO:2001044	regulation of integrin-mediated signaling pathway	6/1033	21/17364	0.285714	4.80266	4.38521	0.00109381	0.0392125	0.0358413	Ctnna1/Lama1/Lama2/Lamb2/Lamc1/Nid1	6
pos	MF	GO:0035591	signaling adaptor activity	15/1033	103/17364	0.145631	2.44796	3.70678	0.00110972	0.0395447	0.0361449	Abi3/Arf6/Caprin1/Crkl/Fmr1/Grb10/Hcls1/Homer2/Mapk8ip1/Mavs/Nck1/Nos1ap/Ptpn11/Scrib/Shb	15
pos	BP	GO:0051258	protein polymerization	30/1033	277/17364	0.108303	1.8205	3.46212	0.00111494	0.0395447	0.0361449	Arf6/Bag4/Capza1/Carmil1/Cav1/Cd2ap/Cdc42ep4/Dlg1/Drg1/Esam/Fkbp4/Flii/Hcls1/Hip1r/Kank2/Kank4/Mapre1/Myo1c/Nck1/Nme7/Pecam1/Psrc1/Slain1/Slc39a12/Slit2/Stmn1/Tmsb4x/Tppp3/Twf1/Vasp	30
pos	CC	GO:0030134	COPII-coated ER to Golgi transport vesicle	10/1033	54/17364	0.185185	3.11283	3.91083	0.00115937	0.0409031	0.0373866	Ergic1/Ergic2/Lman2l/Sec16a/Sec24b/Sec24d/Stx17/Tmed2/Tmed9/Uso1	10
pos	BP	GO:0016311	dephosphorylation	32/1033	303/17364	0.105611	1.77524	3.42382	0.00118227	0.0414915	0.0379244	Acp2/Alpl/Bag4/Ctdnep1/Cttnbp2nl/Ephx2/Inpp4b/Itga1/Nanp/Nck1/Nsmf/Nuak1/Pdgfrb/Pdp2/Phlpp1/Pip4p1/Plek/Plpp3/Ppm1g/Ppp1r12a/Ppp1r1b/Ppp1r8/Ppp2r1b/Ppp2r5a/Ptpmt1/Ptpn11/Ptpn6/Ptprm/Ptpro/Ptprz1/Stk11/Swap70	32
pos	BP	GO:0032231	regulation of actin filament bundle assembly	16/1033	115/17364	0.13913	2.33868	3.62244	0.00126768	0.0442561	0.0404513	Apoa1/Arhgef10l/Bag4/Carmil1/Cgnl1/F11r/Kank2/Kank4/Pak2/Plek/S1pr1/Sdc4/Sorbs3/Stmn1/Swap70/Wasf2	16
pos	CC	GO:0140534	endoplasmic reticulum protein-containing complex	17/1033	126/17364	0.134921	2.26792	3.59244	0.00128325	0.0445661	0.0407347	Calr/Ddost/Dnajc10/Emc1/Fam8a1/Hsd17b12/Hspa5/Hyou1/Pdia6/Pigk/Rpn1/Sec61a2/Sel1l/Spcs3/Syvn1/Tapbp/Tusc3	17
pos	CC	GO:0030315	T-tubule	12/1033	74/17364	0.162162	2.72583	3.74173	0.00132167	0.0445689	0.0407372	Akap7/Aqp4/Atp1a2/Cacna1d/Cacnb2/Cacnb3/Camk2d/Dlg1/Dysf/Nos1ap/Slc30a1/Sri	12
pos	BP	GO:1900180	regulation of protein localization to nucleus	20/1033	160/17364	0.125	2.10116	3.51927	0.00132327	0.0445689	0.0407372	Bag3/Cav2/Cd2ap/Cd36/Crebbp/Ctnna1/Dmap1/Hcls1/Hdac3/Jup/Larp7/Mavs/Nmd3/Nolc1/Nvl/Parp1/Rbm22/Stk11/Sumo1/Trim28	20
pos	CC	GO:0000974	Prp19 complex	5/1033	15/17364	0.333333	5.6031	4.48554	0.00134138	0.0445689	0.0407372	Bcas2/Cdc5l/Plrg1/Prpf19/Rbm22	5
pos	MF	GO:0001846	opsonin binding	5/1033	15/17364	0.333333	5.6031	4.48554	0.00134138	0.0445689	0.0407372	Calr/Itgam/Itgav/Itgb2/Megf10	5
pos	BP	GO:0006577	amino-acid betaine metabolic process	5/1033	15/17364	0.333333	5.6031	4.48554	0.00134138	0.0445689	0.0407372	Acadl/Acadm/Cpt1a/Cpt2/Crat	5
pos	BP	GO:0006999	nuclear pore organization	5/1033	15/17364	0.333333	5.6031	4.48554	0.00134138	0.0445689	0.0407372	Nup107/Nup133/Nup205/Nup35/Seh1l	5
pos	BP	GO:0019321	pentose metabolic process	5/1033	15/17364	0.333333	5.6031	4.48554	0.00134138	0.0445689	0.0407372	Dhdh/G6pdx/Nudt5/Pgd/Uxs1	5
pos	BP	GO:0035194	regulatory ncRNA-mediated post-transcriptional gene silencing	10/1033	55/17364	0.181818	3.05624	3.84127	0.00134279	0.0445689	0.0407372	Adar/Ddx6/Dhx9/Elavl1/Fmr1/Helz/Ncbp1/Ncbp2/Tial1/Tsn	10
pos	CC	GO:0005778	peroxisomal membrane	9/1033	46/17364	0.195652	3.28877	3.90921	0.00135017	0.0445689	0.0407372	Abcd2/Abcd3/Cav1/Dhrs4/Fis1/Mavs/Pecr/Pxmp2/Slc27a2	9
pos	CC	GO:0031903	microbody membrane	9/1033	46/17364	0.195652	3.28877	3.90921	0.00135017	0.0445689	0.0407372	Abcd2/Abcd3/Cav1/Dhrs4/Fis1/Mavs/Pecr/Pxmp2/Slc27a2	9
pos	BP	GO:0010811	positive regulation of cell-substrate adhesion	18/1033	138/17364	0.130435	2.19252	3.53727	0.0013905	0.0456743	0.0417476	Apoa1/Calr/Carmil1/Cd36/Crkl/Cspg5/Hsd17b12/Itga3/Itga6/Itgb1/Jup/Map4k4/Nid1/Ninj1/Poldip2/Ptpn11/Sdc4/Utrn	18
pos	CC	GO:0031012	extracellular matrix	46/1033	489/17364	0.0940695	1.58124	3.27903	0.00141855	0.0458113	0.0418728	Alpl/Anxa3/Bcan/Calr/Col18a1/Col1a1/Cspg4/Ctsl/Dlg1/Elfn1/Entpd1/F3/Fam20b/Glg1/Gpc6/Hsd17b12/Hspg2/Itga6/Itgb1/Itih5/Lama1/Lama2/Lama4/Lama5/Lamb2/Lamc1/Lingo3/Lrrn2/Lrrtm3/Matn1/Matn4/Nid1/Nid2/Plxnb2/Prelp/Ptprz1/Pxdn/Sema6d/Slit2/Sod3/Tgm2/Thbs4/Timp3/Tinagl1/Vwa1/Vwf	46
pos	BP	GO:0045185	maintenance of protein location	14/1033	95/17364	0.147368	2.47716	3.63088	0.00142734	0.0458113	0.0418728	Cav1/Chrd/Gja1/Hdac3/Hnrnpu/Hspa5/Igsf11/Sorl1/Sri/Tacc3/Tmed2/Tmsb4x/Twf1/Vps13c	14
pos	MF	GO:0000062	fatty-acyl-CoA binding	6/1033	22/17364	0.272727	4.58435	4.23086	0.00142903	0.0458113	0.0418728	Acadl/Acadm/Acads/Acadvl/Eci2/Hadha	6
pos	BP	GO:0000303	response to superoxide	6/1033	22/17364	0.272727	4.58435	4.23086	0.00142903	0.0458113	0.0418728	Cd36/Nos3/Nqo1/Parp1/Sod3/Ucp3	6
pos	CC	GO:0005697	telomerase holoenzyme complex	6/1033	22/17364	0.272727	4.58435	4.23086	0.00142903	0.0458113	0.0418728	Dkc1/Gar1/Gnl3l/Hnrnpu/Nvl/Snrpd3	6
pos	CC	GO:0030312	external encapsulating structure	46/1033	490/17364	0.0938776	1.57802	3.26426	0.00147823	0.0471619	0.0431073	Alpl/Anxa3/Bcan/Calr/Col18a1/Col1a1/Cspg4/Ctsl/Dlg1/Elfn1/Entpd1/F3/Fam20b/Glg1/Gpc6/Hsd17b12/Hspg2/Itga6/Itgb1/Itih5/Lama1/Lama2/Lama4/Lama5/Lamb2/Lamc1/Lingo3/Lrrn2/Lrrtm3/Matn1/Matn4/Nid1/Nid2/Plxnb2/Prelp/Ptprz1/Pxdn/Sema6d/Slit2/Sod3/Tgm2/Thbs4/Timp3/Tinagl1/Vwa1/Vwf	46
pos	BP	GO:0010976	positive regulation of neuron projection development	26/1033	233/17364	0.111588	1.87572	3.38459	0.00151527	0.0481134	0.043977	Acsl6/Arf6/Arsb/Atp1b2/Bcl11a/Camk1/Camk1d/Caprin1/Ddr1/Fbxo38/Hnrnpk/Hspa5/Hspb1/Itga3/Itga6/Itgb1/Marcks/Mob2/Nck1/Pcp4/Plxnb2/Ptprz1/Rapgef1/Rgma/Tubb2b/Twf1	26
pos	BP	GO:0014909	smooth muscle cell migration	16/1033	117/17364	0.136752	2.29871	3.5449	0.0015247	0.0481834	0.044041	Ace/Apex1/Bmpr1a/Camk2d/Cav1/Coro1b/Ddr1/F3/Grb10/Il6st/Parva/Pdgfrb/Sema6d/Slit2/Sorl1/Tmsb4x	16
pos	BP	GO:0016358	dendrite development	33/1033	321/17364	0.102804	1.72806	3.31132	0.00156839	0.0489675	0.0447577	Arf6/Arid1b/Bcl11a/Camk1/Camk1d/Caprin1/Cdkl5/Crebbp/Crkl/Dip2a/Dock10/Farp1/Fmr1/Gpr37/Hdac2/Hnrnpk/Itgb1/Itsn1/Lrp4/Marcks/Myo6/Nedd4l/Nsmf/Pak2/Pak4/Palm/Prickle1/Ptprz1/Sipa1l1/Srgap2/Stk11/Trak2/Wls	33
pos	BP	GO:0090314	positive regulation of protein targeting to membrane	7/1033	30/17364	0.233333	3.92217	4.02877	0.00157154	0.0489675	0.0447577	Cacnb3/Fis1/Hpca/Itgam/Mtcl1/Myo1c/Tcaf1	7
pos	CC	GO:0099243	extrinsic component of synaptic membrane	7/1033	30/17364	0.233333	3.92217	4.02877	0.00157154	0.0489675	0.0447577	Crkl/Cyth1/Dgkb/Farp1/Fbxo2/Nbea/Scrib	7
pos	MF	GO:0050661	NADP binding	9/1033	47/17364	0.191489	3.2188	3.83078	0.00158327	0.0491035	0.044882	Cryz/Decr1/Fdxr/Fmo1/G6pdx/Hibadh/Nos3/Pgd/Qdpr	9
pos	BP	GO:0035967	cellular response to topologically incorrect protein	14/1033	97/17364	0.14433	2.42608	3.54224	0.00174949	0.0540073	0.0493641	Abcb10/Bag3/Cav1/Dnajb14/Dnajc10/Dnajc18/Erlec1/Hspa5/Nck1/Optn/Pdia6/Qrich1/Tbl2/Tmed2	14
pos	MF	GO:0000993	RNA polymerase II complex binding	8/1033	39/17364	0.205128	3.44806	3.84923	0.00180078	0.0549331	0.0502104	Ccar2/Dhx9/Elp4/Hnrnpu/Paf1/Rprd1a/Rtf1/Wac	8
pos	BP	GO:0050892	intestinal absorption	8/1033	39/17364	0.205128	3.44806	3.84923	0.00180078	0.0549331	0.0502104	Acat2/Apoa1/Cd36/F11r/Lima1/Pls1/Slc26a6/Ugcg	8
pos	BP	GO:0051017	actin filament bundle assembly	21/1033	176/17364	0.119318	2.00565	3.37247	0.00183118	0.0549331	0.0502104	Apoa1/Arhgef10l/Bag4/Cald1/Carmil1/Cgnl1/Coro1b/F11r/Kank2/Kank4/Lima1/Marcks/Pak2/Plek/Pls1/S1pr1/Sdc4/Sorbs3/Stmn1/Swap70/Wasf2	21
pos	BP	GO:0000305	response to oxygen radical	6/1033	23/17364	0.26087	4.38503	4.08551	0.00183715	0.0549331	0.0502104	Cd36/Nos3/Nqo1/Parp1/Sod3/Ucp3	6
pos	BP	GO:0009065	glutamine family amino acid catabolic process	6/1033	23/17364	0.26087	4.38503	4.08551	0.00183715	0.0549331	0.0502104	Aldh4a1/Ddah1/Glud1/Nos3/Oat/Prodh	6
pos	CC	GO:0097449	astrocyte projection	6/1033	23/17364	0.26087	4.38503	4.08551	0.00183715	0.0549331	0.0502104	Adgrg1/Aqp4/Atp1b2/Grm2/Kcnk2/Slc7a11	6
pos	MF	GO:1901567	fatty acid derivative binding	6/1033	23/17364	0.26087	4.38503	4.08551	0.00183715	0.0549331	0.0502104	Acadl/Acadm/Acads/Acadvl/Eci2/Hadha	6
pos	CC	GO:0033270	paranode region of axon	5/1033	16/17364	0.3125	5.2529	4.28033	0.00185626	0.0552569	0.0505064	Cldn5/Dlg1/Gjc2/Mag/Nfasc	5
pos	BP	GO:0046628	positive regulation of insulin receptor signaling pathway	7/1033	31/17364	0.225806	3.79565	3.91816	0.00192712	0.057	0.0520996	Adipor1/Ide/Marcks/Nucks1/Ptpn11/Snx5/Sorl1	7
pos	BP	GO:0031123	RNA 3'-end processing	14/1033	98/17364	0.142857	2.40133	3.49875	0.00193191	0.057	0.0520996	Ahcyl1/Cdk9/Cpsf2/Cstf3/Dkc1/Fbll1/Hsd17b10/Ints7/Larp7/Ncbp1/Ncbp2/Paf1/Rprd1a/Wdr33	14
pos	CC	GO:0043256	laminin complex	4/1033	10/17364	0.4	6.72372	4.55339	0.0019576	0.0570011	0.0521006	Lama1/Lama5/Lamb2/Lamc1	4
pos	BP	GO:0071670	smooth muscle cell chemotaxis	4/1033	10/17364	0.4	6.72372	4.55339	0.0019576	0.0570011	0.0521006	Coro1b/Parva/Pdgfrb/Slit2	4
pos	MF	GO:1990446	U1 snRNP binding	4/1033	10/17364	0.4	6.72372	4.55339	0.0019576	0.0570011	0.0521006	Snrpa/Snrpd1/Snrpd3/Snrpg	4
pos	CC	GO:0031965	nuclear membrane	27/1033	250/17364	0.108	1.8154	3.26605	0.00200375	0.0580912	0.053097	Apeh/Cav2/Cep131/Ctdnep1/Dnajb2/Dpy19l3/Gle1/Lemd3/Maco1/Mcm3ap/Myo6/Nos1ap/Nsmf/Nucb2/Nup107/Nup133/Nup205/Nup35/Osbpl7/Phlpp1/Plrg1/Prickle1/Slc16a3/Slc30a1/Spin1/Sumo1/Zc3hc1	27
pos	BP	GO:0030041	actin filament polymerization	20/1033	166/17364	0.120482	2.02522	3.338	0.00206919	0.0597288	0.0545938	Arf6/Bag4/Capza1/Carmil1/Cd2ap/Cdc42ep4/Dlg1/Esam/Flii/Hcls1/Hip1r/Kank2/Kank4/Myo1c/Nck1/Pecam1/Slit2/Tmsb4x/Twf1/Vasp	20
pos	BP	GO:0051492	regulation of stress fiber assembly	14/1033	99/17364	0.141414	2.37707	3.45579	0.00212983	0.0608537	0.055622	Apoa1/Arhgef10l/Bag4/Carmil1/Cgnl1/F11r/Kank2/Kank4/Pak2/S1pr1/Sdc4/Sorbs3/Stmn1/Wasf2	14
pos	BP	GO:0032232	negative regulation of actin filament bundle assembly	8/1033	40/17364	0.2	3.36186	3.76111	0.00213554	0.0608537	0.055622	Cgnl1/F11r/Kank2/Kank4/Pak2/S1pr1/Stmn1/Wasf2	8
pos	BP	GO:0060236	regulation of mitotic spindle organization	8/1033	40/17364	0.2	3.36186	3.76111	0.00213554	0.0608537	0.055622	Ccsap/Cep97/Drg1/Hnrnpu/Map9/Psrc1/Rae1/Tacc3	8
pos	MF	GO:0016620	oxidoreductase activity, acting on the aldehyde or oxo group of donors, NAD or NADP as acceptor	9/1033	49/17364	0.183673	3.08742	3.68004	0.002146	0.0608916	0.0556566	Aldh1a1/Aldh2/Aldh3a2/Aldh4a1/Aldh5a1/Aldh6a1/Aldh7a1/Dhrs4/Suclg2	9
pos	CC	GO:0030684	preribosome	15/1033	110/17364	0.136364	2.29218	3.41924	0.00217126	0.0613474	0.0560732	Bop1/Bysl/Dnttip2/Fbll1/Nol6/Nop56/Nop58/Pno1/Pwp2/Riox1/Snu13/Tbl3/Utp14a/Wdr12/Wdr36	15
pos	BP	GO:0010639	negative regulation of organelle organization	37/1033	380/17364	0.0973684	1.63669	3.15616	0.00221999	0.0623596	0.0569984	Acaa2/Atrx/Bub3/Capza1/Carmil1/Cep97/Cgnl1/Coro1b/Dcp2/Dysf/Ercc4/F11r/Fgfr3/Fkbp4/Flii/Gnl3l/Hip1r/Hnrnpu/Kank2/Kank4/Lima1/Mapre1/Pak2/Parp1/Pecam1/S1pr1/Slit2/Specc1l/Stmn1/Sub1/Swap70/Terf2/Terf2ip/Tmsb4x/Twf1/Usp10/Wasf2	37
pos	CC	GO:0005635	nuclear envelope	41/1033	433/17364	0.0946882	1.59164	3.13558	0.00222579	0.0623596	0.0569984	Agpat3/Agpat5/Apeh/Calr/Cav2/Cd2ap/Cep131/Ctdnep1/Dnajb2/Dpy19l3/Gle1/Insr/Itsn1/Lemd3/Maco1/Mcm3ap/Myo6/Nos1ap/Nsmf/Nucb2/Nup107/Nup133/Nup205/Nup35/Osbpl7/Parp1/Phlpp1/Plrg1/Prickle1/Rac2/Rae1/Ranbp3/Seh1l/Senp2/Slc16a3/Slc30a1/Sorl1/Spin1/Sumo1/Tyro3/Zc3hc1	41
pos	BP	GO:0043254	regulation of protein-containing complex assembly	41/1033	434/17364	0.09447	1.58797	3.11983	0.00232135	0.0640624	0.0585548	Arf6/Bag4/Caly/Capza1/Carmil1/Cav1/Cd36/Cdc42ep4/Clu/Dlg1/Drg1/Esam/Fkbp4/Flii/Gnl3l/Hck/Hcls1/Hip1r/Kank2/Kank4/Mapre1/Mavs/Myo1c/Nck1/Nme7/Pecam1/Plek/Preb/Psrc1/Ptpn11/Septin8/Slain1/Slc39a12/Slit2/Sorl1/Stmn1/Sumo1/Tmsb4x/Tppp3/Twf1/Vasp	41
pos	MF	GO:0004683	calmodulin-dependent protein kinase activity	6/1033	24/17364	0.25	4.20232	3.94823	0.00232775	0.0640624	0.0585548	Camk1/Camk1d/Camk1g/Camk2d/Camk2g/Phkg1	6
pos	MF	GO:0015645	fatty acid ligase activity	6/1033	24/17364	0.25	4.20232	3.94823	0.00232775	0.0640624	0.0585548	Acsbg1/Acsf2/Acsl6/Acss1/Slc27a1/Slc27a2	6
pos	BP	GO:0034063	stress granule assembly	7/1033	32/17364	0.21875	3.67703	3.81207	0.00234194	0.0640624	0.0585548	Caprin1/Ddx6/Fmr1/G3bp2/Ogfod1/Usp10/Ythdf1	7
pos	BP	GO:0034446	substrate adhesion-dependent cell spreading	14/1033	100/17364	0.14	2.3533	3.41334	0.00234421	0.0640624	0.0585548	Apoa1/Calr/Carmil1/Crkl/Cspg5/Fermt3/Itgav/Lama5/Lamb2/Lamc1/Mertk/Parva/Parvb/Tyro3	14
pos	BP	GO:0120162	positive regulation of cold-induced thermogenesis	14/1033	100/17364	0.14	2.3533	3.41334	0.00234421	0.0640624	0.0585548	Acadl/Adipor1/Alpl/Cav1/Cd36/Cpt2/Decr1/Gatm/Gja1/Grb10/Hadh/Hdac3/Sfxn5/Smarca4	14
pos	BP	GO:1990845	adaptive thermogenesis	20/1033	168/17364	0.119048	2.00111	3.27927	0.00238599	0.0649379	0.0593551	Acadl/Adipor1/Aldh1a1/Alpl/Cav1/Cd36/Cpt2/Decr1/Gatm/Gja1/Grb10/Hadh/Hdac3/Hnrnpu/Lama4/Sfxn5/Smarca4/Sorl1/Stk11/Ucp3	20
pos	BP	GO:0061572	actin filament bundle organization	21/1033	180/17364	0.116667	1.96108	3.25981	0.00241432	0.0654419	0.0598157	Apoa1/Arhgef10l/Bag4/Cald1/Carmil1/Cgnl1/Coro1b/F11r/Kank2/Kank4/Lima1/Marcks/Pak2/Plek/Pls1/S1pr1/Sdc4/Sorbs3/Stmn1/Swap70/Wasf2	21
pos	CC	GO:0120111	neuron projection cytoplasm	9/1033	50/17364	0.18	3.02567	3.60754	0.00248155	0.0660037	0.0603292	Abhd13/Cdkl5/Fmr1/Hip1r/Hnrnpab/Hnrnpu/Hpca/Sfpq/Wls	9
pos	BP	GO:0006112	energy reserve metabolic process	13/1033	90/17364	0.144444	2.42801	3.41595	0.00249865	0.0660037	0.0603292	Acadm/Agl/Gaa/Gbe1/Grb10/Il6st/Insr/Khk/Phka1/Phkg1/Ppp1r3g/Pygb/Ugp2	13
pos	CC	GO:0044291	cell-cell contact zone	13/1033	90/17364	0.144444	2.42801	3.41595	0.00249865	0.0660037	0.0603292	Atp1a2/Camk2d/Ctnna1/Des/Gja1/Itgb1/Jam2/Jup/Pecam1/Prkca/Rap2c/Scrib/Slc2a1	13
pos	BP	GO:0051057	positive regulation of small GTPase mediated signal transduction	13/1033	90/17364	0.144444	2.42801	3.41595	0.00249865	0.0660037	0.0603292	Adgrg1/Apoa1/Camk2d/Crkl/Dock2/F11r/Itgav/Itpkb/Lrp4/Map4k4/Pdgfrb/Plxnb1/Sos2	13
pos	MF	GO:0004029	aldehyde dehydrogenase (NAD+) activity	5/1033	17/17364	0.294118	4.94391	4.09162	0.00250209	0.0660037	0.0603292	Aldh1a1/Aldh2/Aldh3a2/Aldh4a1/Aldh7a1	5
pos	CC	GO:0030663	COPI-coated vesicle membrane	5/1033	17/17364	0.294118	4.94391	4.09162	0.00250209	0.0660037	0.0603292	Copb1/Copb2/Copz1/Scyl1/Tmem199	5
pos	CC	GO:0031256	leading edge membrane	19/1033	157/17364	0.121019	2.03425	3.27399	0.0025104	0.0660037	0.0603292	Adgre5/Cacna1d/Cdkl5/Gabrg1/Hip1r/Hpca/Insr/Itgav/Itgb1/Jcad/Kcnc3/Myo1c/Myo6/Palm/Plek/Psd2/Ptprz1/Twf1/Wls	19
pos	MF	GO:0016614	oxidoreductase activity, acting on CH-OH group of donors	17/1033	134/17364	0.126866	2.13252	3.30988	0.00251424	0.0660037	0.0603292	Aldh3a2/Bdh1/Dhdh/Dhrs1/Dhrs4/G6pdx/Hadh/Hadha/Hibadh/Hsd17b10/Hsd17b12/Idh3g/Ldhb/Me2/Pgd/Prxl2b/Ugdh	17
pos	BP	GO:0007015	actin filament organization	43/1033	463/17364	0.0928726	1.56112	3.07785	0.0025379	0.0663637	0.0606582	Apoa1/Arf6/Arhgef10l/Bag4/Cald1/Capza1/Carmil1/Cd2ap/Cdc42ep4/Cgnl1/Coro1b/Dlg1/Esam/F11r/Flii/Gja1/Hcls1/Hip1r/Inf2/Kank2/Kank4/Lima1/Marcks/Myo1c/Myo6/Nck1/Pak2/Pecam1/Plek/Pls1/Rac2/S1pr1/Sdc4/Slit2/Sorbs3/Specc1l/Stmn1/Swap70/Tagln2/Tmsb4x/Twf1/Vasp/Wasf2	43
pos	BP	GO:0007411	axon guidance	26/1033	242/17364	0.107438	1.80596	3.1754	0.00258116	0.0672311	0.0614511	B4gat1/Bcl11b/Bsg/Cntn2/Efna3/Foxg1/Hspg2/Kif5b/Lama1/Lama2/Lama5/Lamb2/Lamc1/Neo1/Nfasc/Ptprm/Ptpro/Rpl24/Rtn4rl1/Sema6d/Slit1/Slit2/Slit3/Tubb2b/Vasp/Ythdf1	26
pos	BP	GO:0110020	regulation of actomyosin structure organization	15/1033	112/17364	0.133929	2.25124	3.34109	0.00259618	0.0673593	0.0615683	Apoa1/Arhgef10l/Bag4/Carmil1/Cgnl1/F11r/Hdac2/Kank2/Kank4/Pak2/S1pr1/Sdc4/Sorbs3/Stmn1/Wasf2	15
pos	BP	GO:0043297	apical junction assembly	12/1033	80/17364	0.15	2.52139	3.43021	0.00261775	0.067464	0.061664	Cldn10/Cldn5/Ctnna1/Dlg1/Esam/F11r/Gja1/Itgb1/Myo1c/Nedd4l/Pak2/Pecam1	12
pos	BP	GO:0006401	RNA catabolic process	29/1033	280/17364	0.103571	1.74096	3.14367	0.00262045	0.067464	0.061664	Apex1/Caprin1/Celf1/Cnot2/Cnot9/Dcp1a/Dcp2/Ddx5/Dhx9/Dkc1/Edc3/Elavl1/Exosc1/Fmr1/Gigyf2/Hnrnpab/Hnrnpr/Hnrnpu/Larp4b/Mtrex/Ncbp1/Ncbp2/Polr2g/Snd1/Wdr82/Xrn2/Ythdf1/Zc3h18/Zcchc17	29
pos	CC	GO:0032153	cell division site	10/1033	60/17364	0.166667	2.80155	3.51564	0.00264632	0.067868	0.0620333	Arf6/Lima1/Mylk/Pkn1/Psd2/Rtkn/Septin10/Septin3/Septin8/Septin9	10
pos	BP	GO:0097485	neuron projection guidance	26/1033	243/17364	0.106996	1.79853	3.15271	0.00273174	0.0697901	0.0637901	B4gat1/Bcl11b/Bsg/Cntn2/Efna3/Foxg1/Hspg2/Kif5b/Lama1/Lama2/Lama5/Lamb2/Lamc1/Neo1/Nfasc/Ptprm/Ptpro/Rpl24/Rtn4rl1/Sema6d/Slit1/Slit2/Slit3/Tubb2b/Vasp/Ythdf1	26
pos	CC	GO:0032839	dendrite cytoplasm	7/1033	33/17364	0.212121	3.56561	3.71015	0.00282226	0.0718276	0.0656524	Abhd13/Cdkl5/Hip1r/Hnrnpu/Hpca/Sfpq/Wls	7
pos	BP	GO:1901652	response to peptide	41/1033	439/17364	0.0933941	1.56989	3.04168	0.00285427	0.0718985	0.0657172	Ace/Adipor1/Ahcyl1/Cad/Cav1/Cav2/Cd2ap/Cd36/Chuk/Dennd4c/Erbin/Fis1/Gatm/Gja1/Grb10/Hadha/Hnrnpk/Ide/Insr/Khk/Marcks/Myo1c/Nck1/Ncoa1/Ncoa5/Nucb2/Nucks1/Parp1/Pip4k2a/Pld2/Prkca/Ptpn11/Slc26a6/Slc27a1/Slc2a1/Snx5/Snx6/Sorl1/Sos2/Uso1/Vps13c	41
pos	CC	GO:0008287	protein serine/threonine phosphatase complex	9/1033	51/17364	0.176471	2.96635	3.53684	0.00285739	0.0718985	0.0657172	Ctdnep1/Nck1/Ppp1r10/Ppp1r12a/Ppp1r3g/Ppp2r1b/Ppp2r5a/Ppp4r2/Wdr82	9
pos	CC	GO:1903293	phosphatase complex	9/1033	51/17364	0.176471	2.96635	3.53684	0.00285739	0.0718985	0.0657172	Ctdnep1/Nck1/Ppp1r10/Ppp1r12a/Ppp1r3g/Ppp2r1b/Ppp2r5a/Ppp4r2/Wdr82	9
pos	BP	GO:0097164	ammonium ion metabolic process	6/1033	25/17364	0.24	4.03423	3.81824	0.00291075	0.0726831	0.0664343	Aldh2/Cyp2d22/Ddc/Maoa/Rnf180/Tph2	6
pos	CC	GO:0030062	mitochondrial tricarboxylic acid cycle enzyme complex	4/1033	11/17364	0.363636	6.11247	4.26576	0.00293218	0.0726831	0.0664343	Bckdha/Dbt/Idh3g/Suclg2	4
pos	BP	GO:0060352	cell adhesion molecule production	4/1033	11/17364	0.363636	6.11247	4.26576	0.00293218	0.0726831	0.0664343	Apoa1/Aqp4/Cav1/Crebbp	4
pos	MF	GO:0098505	G-rich strand telomeric DNA binding	4/1033	11/17364	0.363636	6.11247	4.26576	0.00293218	0.0726831	0.0664343	Hnrnpa1/Nabp2/Terf2/Terf2ip	4
pos	MF	GO:0016903	oxidoreductase activity, acting on the aldehyde or oxo group of donors	10/1033	61/17364	0.163934	2.75562	3.45455	0.00300007	0.0735979	0.0672705	Aldh1a1/Aldh2/Aldh3a2/Aldh4a1/Aldh5a1/Aldh6a1/Aldh7a1/Bckdha/Dhrs4/Suclg2	10
pos	CC	GO:0016328	lateral plasma membrane	11/1033	71/17364	0.15493	2.60426	3.40662	0.00300219	0.0735979	0.0672705	Akap7/Atp1b2/Cldn5/Dlg1/Gja1/Jup/Mtcl1/Myo1c/Ptpro/Slc16a3/Slc6a9	11
pos	BP	GO:0070830	bicellular tight junction assembly	11/1033	71/17364	0.15493	2.60426	3.40662	0.00300219	0.0735979	0.0672705	Cldn10/Cldn5/Dlg1/Esam/F11r/Gja1/Itgb1/Myo1c/Nedd4l/Pak2/Pecam1	11
pos	MF	GO:0016616	oxidoreductase activity, acting on the CH-OH group of donors, NAD or NADP as acceptor	16/1033	125/17364	0.128	2.15159	3.24977	0.00303197	0.0740556	0.0676889	Bdh1/Dhdh/Dhrs1/Dhrs4/G6pdx/Hadh/Hadha/Hibadh/Hsd17b10/Hsd17b12/Idh3g/Ldhb/Me2/Pgd/Prxl2b/Ugdh	16
pos	CC	GO:0043197	dendritic spine	23/1033	208/17364	0.110577	1.85872	3.13351	0.0030885	0.0750833	0.0686282	Atp1a2/Cald1/Ctnnd1/Dip2a/Dock10/Fbxo2/Fmr1/Hip1r/Hnrnpk/Hpca/Itgb1/Itsn1/Lama2/Marcks/Nsmf/Palm/Ppp1r1b/Ptpro/Ptprz1/Sipa1l1/Slc1a3/Srgap2/Sri	23
pos	BP	GO:0005976	polysaccharide metabolic process	14/1033	103/17364	0.135922	2.28476	3.289	0.00309657	0.0750833	0.0686282	Acadm/Agl/Gaa/Gbe1/Grb10/Hs2st1/Il6st/Insr/Khk/Phka1/Phkg1/Ppp1r3g/Pygb/Ugp2	14
pos	CC	GO:0005925	focal adhesion	20/1033	172/17364	0.116279	1.95457	3.1642	0.00314308	0.0759349	0.0694066	Capn2/Cav1/Cav2/Hck/Itga1/Itgav/Itgb1/Itgb2/Itgb8/Lima1/Lpp/Map4k4/Mapre1/Parva/Parvb/Sdc4/Sorbs3/Tgfb1i1/Tln1/Vasp	20
pos	MF	GO:0015562	efflux transmembrane transporter activity	5/1033	18/17364	0.277778	4.66925	3.91715	0.00329659	0.0790706	0.0722727	Abcb1a/Abcb6/Gja1/Slc26a6/Slc27a1	5
pos	CC	GO:0034719	SMN-Sm protein complex	5/1033	18/17364	0.277778	4.66925	3.91715	0.00329659	0.0790706	0.0722727	Ddx20/Fmr1/Snrpd1/Snrpd3/Snrpg	5
pos	BP	GO:0043434	response to peptide hormone	36/1033	376/17364	0.0957447	1.6094	3.00457	0.00333795	0.0794995	0.0726648	Ace/Adipor1/Ahcyl1/Cad/Cav1/Cav2/Cd2ap/Chuk/Dennd4c/Gatm/Grb10/Hadha/Hnrnpk/Ide/Insr/Khk/Marcks/Myo1c/Nck1/Ncoa1/Ncoa5/Nucb2/Nucks1/Parp1/Pip4k2a/Pld2/Prkca/Ptpn11/Slc26a6/Slc27a1/Slc2a1/Snx5/Sorl1/Sos2/Uso1/Vps13c	36
pos	BP	GO:0043648	dicarboxylic acid metabolic process	13/1033	93/17364	0.139785	2.34969	3.28225	0.00335024	0.0794995	0.0726648	Aldh4a1/Aldh5a1/Asl/Ddo/Dglucy/Glud1/Idh3g/Me2/Nit2/Oat/Prodh/Slc7a11/Suclg2	13
pos	CC	GO:0070603	SWI/SNF superfamily-type complex	13/1033	93/17364	0.139785	2.34969	3.28225	0.00335024	0.0794995	0.0726648	Actr8/Arid1b/Bcl11a/Bcl11b/Bcl7a/Dmap1/Ep400/Gatad2b/Hdac2/Myo1c/Rbbp7/Smarca4/Smarcd1	13
pos	MF	GO:0001968	fibronectin binding	7/1033	34/17364	0.205882	3.46074	3.61211	0.00337456	0.0795109	0.0726752	Ctsl/Hsd17b12/Itga3/Itgav/Itgb1/Sdc4/Thbs4	7
pos	BP	GO:0060306	regulation of membrane repolarization	7/1033	34/17364	0.205882	3.46074	3.61211	0.00337456	0.0795109	0.0726752	Akap7/Cacna1d/Cacnb3/Cav1/Gja1/Nedd4l/Nos1ap	7
pos	BP	GO:0031345	negative regulation of cell projection organization	24/1033	222/17364	0.108108	1.81722	3.08206	0.00340995	0.0800618	0.0731787	Abi3/Arf6/Bcl11a/Cd38/Cep97/Coro1b/Cspg4/Dip2b/Hdac2/Itga3/Itgb1/Lrp4/Mag/Map4k4/Neo1/Ptprz1/Rgma/Rtn4rl1/Sema6d/Slit1/Slit2/Spock1/Trak2/Ttc3	24
pos	CC	GO:0015629	actin cytoskeleton	45/1033	498/17364	0.0903614	1.51891	2.95501	0.00343912	0.0801883	0.0732943	Acaca/Bin2/Cald1/Capza1/Carmil1/Cd2ap/Cdc42ep4/Cgnl1/Cldn5/Coro1b/Ctnna1/Cttnbp2nl/Dhx9/Fermt3/Flii/Flt1/Hck/Hcls1/Itsn1/Jup/Lima1/Lpp/Marcks/Myh11/Myl12a/Myl6/Myl9/Mylk/Myo1c/Myo6/Ncoa5/Parva/Parvb/Pls1/Ppp1r12a/Ptpn11/Rac2/Rtkn/Septin9/Sipa1l1/Slc2a1/Specc1l/Swap70/Tagln2/Twf1	45
pos	MF	GO:0043175	RNA polymerase core enzyme binding	8/1033	43/17364	0.186047	3.12731	3.51265	0.00343939	0.0801883	0.0732943	Ccar2/Dhx9/Elp4/Hnrnpu/Paf1/Rprd1a/Rtf1/Wac	8
pos	BP	GO:0032869	cellular response to insulin stimulus	23/1033	210/17364	0.109524	1.84102	3.08381	0.00348315	0.0809255	0.0739682	Adipor1/Cav2/Dennd4c/Grb10/Hnrnpk/Ide/Insr/Marcks/Myo1c/Nck1/Ncoa1/Ncoa5/Nucb2/Nucks1/Parp1/Pip4k2a/Prkca/Ptpn11/Slc27a1/Snx5/Sorl1/Sos2/Uso1	23
pos	BP	GO:0046488	phosphatidylinositol metabolic process	18/1033	150/17364	0.12	2.01712	3.14652	0.00352294	0.0814319	0.074431	Agpat5/Bpnt2/Cds1/Inpp4b/Itpkb/Lclat1/Pdgfrb/Pi4k2a/Pigg/Pigk/Pip4k2a/Pip4p1/Pitpnc1/Plcb3/Plcd4/Plek/Ptpmt1/Slc27a1	18
pos	BP	GO:0006650	glycerophospholipid metabolic process	28/1033	273/17364	0.102564	1.72403	3.03257	0.00352937	0.0814319	0.074431	Abhd3/Agpat5/Apoa1/Bpnt2/Capn2/Cds1/Chkb/Dgkb/Gdpd1/Hadha/Hdhd5/Inpp4b/Itpkb/Lclat1/Pdgfrb/Pgp/Pi4k2a/Pigg/Pigk/Pip4k2a/Pip4p1/Pitpnc1/Plcb3/Plcd4/Pld2/Plek/Ptpmt1/Slc27a1	28
pos	BP	GO:0006606	protein import into nucleus	20/1033	174/17364	0.114943	1.9321	3.10783	0.0035912	0.0824068	0.0753221	Adar/Atf2/Bag3/Cd36/Ddx5/Dmap1/Elavl1/Hcls1/Hdac3/Jup/Mavs/Nolc1/Nup107/Nup133/Nup35/Prickle1/Ranbp6/Rbm22/Sumo1/Trim28	20
pos	MF	GO:0001091	RNA polymerase II general transcription initiation factor binding	6/1033	26/17364	0.230769	3.87907	3.69484	0.00359634	0.0824068	0.0753221	Crebbp/Ercc4/Gtf2e2/Hnrnpu/Nolc1/Nop58	6
pos	BP	GO:1904951	positive regulation of establishment of protein localization	34/1033	352/17364	0.0965909	1.62362	2.97285	0.00371641	0.0848665	0.0775704	Arf6/Atg7/Atp2c1/Bag3/Bsg/Cacna1d/Cacnb3/Camk1/Camk2n1/Cd2ap/Cd38/Cep120/Cep131/Dkc1/Dmap1/Fis1/Gja1/Glud1/Hcls1/Hdac3/Hpca/Itgam/Jup/Kif5b/Mavs/Mtcl1/Myo1c/Oxct1/Rbm22/Sorl1/Sri/Tcaf1/Trim28/Wls	34
pos	BP	GO:0030032	lamellipodium assembly	11/1033	73/17364	0.150685	2.53291	3.30083	0.00374569	0.0852433	0.0779147	Abi3/Carmil1/Itgb1/Nck1/Parvb/Ptpro/Rac2/S1pr1/Slit2/Twf1/Wasf2	11
pos	BP	GO:0061077	chaperone-mediated protein folding	10/1033	63/17364	0.15873	2.66814	3.33598	0.00382024	0.086644	0.079195	Bag1/Clu/Dnajb14/Dnajb2/Dnajc18/Fkbp4/Fkbp5/Hspa13/Hspa5/Hspb1	10
pos	CC	GO:0005903	brush border	17/1033	140/17364	0.121429	2.04113	3.1107	0.00398068	0.0890435	0.0813882	Ace/Anpep/Capza1/Cd36/Ddr1/Flii/Lima1/Myh11/Myl6/Myo1c/Myo6/Pld2/Pls1/Slc26a6/Slc5a6/Slc7a11/Snx5	17
pos	BP	GO:0090224	regulation of spindle organization	8/1033	44/17364	0.181818	3.05624	3.43464	0.00398889	0.0890435	0.0813882	Ccsap/Cep97/Drg1/Hnrnpu/Map9/Psrc1/Rae1/Tacc3	8
pos	BP	GO:0000387	spliceosomal snRNP assembly	7/1033	35/17364	0.2	3.36186	3.51769	0.00400551	0.0890435	0.0813882	Ddx20/Prpf19/Prpf8/Sart3/Snrpd1/Snrpd3/Snrpg	7
pos	CC	GO:0030175	filopodium	13/1033	95/17364	0.136842	2.30022	3.19596	0.00403893	0.0890435	0.0813882	Arf6/Fmr1/Itga3/Itga6/Itgav/Itgb1/Ninj1/Palm/Podxl/Ptprz1/Twf1/Utrn/Vasp	13
pos	CC	GO:0032040	small-subunit processome	11/1033	74/17364	0.148649	2.49868	3.24925	0.00416894	0.0890435	0.0813882	Dnttip2/Fbll1/Nol6/Nop56/Nop58/Pno1/Pwp2/Snu13/Tbl3/Utp14a/Wdr36	11
pos	CC	GO:0032587	ruffle membrane	11/1033	74/17364	0.148649	2.49868	3.24925	0.00416894	0.0890435	0.0813882	Cdkl5/Hip1r/Itgav/Itgb1/Jcad/Myo1c/Myo6/Plek/Psd2/Ptprz1/Twf1	11
pos	MF	GO:0003841	1-acylglycerol-3-phosphate O-acyltransferase activity	4/1033	12/17364	0.333333	5.6031	4.01164	0.00419276	0.0890435	0.0813882	Agpat3/Agpat4/Agpat5/Lclat1	4
pos	CC	GO:0005940	septin ring	4/1033	12/17364	0.333333	5.6031	4.01164	0.00419276	0.0890435	0.0813882	Septin10/Septin3/Septin8/Septin9	4
pos	BP	GO:0010649	regulation of cell communication by electrical coupling	4/1033	12/17364	0.333333	5.6031	4.01164	0.00419276	0.0890435	0.0813882	Camk2d/Cav1/Gja1/Sri	4
pos	BP	GO:0015911	long-chain fatty acid import across plasma membrane	4/1033	12/17364	0.333333	5.6031	4.01164	0.00419276	0.0890435	0.0813882	Acsl6/Cd36/Slc27a1/Slc2a1	4
pos	MF	GO:0017070	U6 snRNA binding	4/1033	12/17364	0.333333	5.6031	4.01164	0.00419276	0.0890435	0.0813882	Larp7/Prpf8/Rbm22/Sart3	4
pos	CC	GO:0030126	COPI vesicle coat	4/1033	12/17364	0.333333	5.6031	4.01164	0.00419276	0.0890435	0.0813882	Copb1/Copb2/Copz1/Scyl1	4
pos	CC	GO:0031105	septin complex	4/1033	12/17364	0.333333	5.6031	4.01164	0.00419276	0.0890435	0.0813882	Septin10/Septin3/Septin8/Septin9	4
pos	CC	GO:0034663	endoplasmic reticulum chaperone complex	4/1033	12/17364	0.333333	5.6031	4.01164	0.00419276	0.0890435	0.0813882	Dnajc10/Hspa5/Hyou1/Pdia6	4
pos	BP	GO:0072584	caveolin-mediated endocytosis	4/1033	12/17364	0.333333	5.6031	4.01164	0.00419276	0.0890435	0.0813882	Cav1/Itsn1/Nedd4l/Pacsin2	4
pos	CC	GO:0000164	protein phosphatase type 1 complex	5/1033	19/17364	0.263158	4.4235	3.75505	0.00425754	0.0890435	0.0813882	Nck1/Ppp1r10/Ppp1r12a/Ppp1r3g/Wdr82	5
pos	MF	GO:0004030	aldehyde dehydrogenase [NAD(P)+] activity	5/1033	19/17364	0.263158	4.4235	3.75505	0.00425754	0.0890435	0.0813882	Aldh1a1/Aldh2/Aldh3a2/Aldh4a1/Aldh7a1	5
pos	BP	GO:0010644	cell communication by electrical coupling	5/1033	19/17364	0.263158	4.4235	3.75505	0.00425754	0.0890435	0.0813882	Camk2d/Cav1/Gja1/Gjc2/Sri	5
pos	BP	GO:0044539	long-chain fatty acid import into cell	5/1033	19/17364	0.263158	4.4235	3.75505	0.00425754	0.0890435	0.0813882	Acsl6/Cd36/Slc27a1/Slc27a2/Slc2a1	5
pos	BP	GO:0061577	calcium ion transmembrane transport via high voltage-gated calcium channel	5/1033	19/17364	0.263158	4.4235	3.75505	0.00425754	0.0890435	0.0813882	Cacna1d/Cacnb2/Cacnb3/Camk2d/G6pdx	5
pos	BP	GO:0071450	cellular response to oxygen radical	5/1033	19/17364	0.263158	4.4235	3.75505	0.00425754	0.0890435	0.0813882	Cd36/Nos3/Nqo1/Parp1/Sod3	5
pos	BP	GO:0071451	cellular response to superoxide	5/1033	19/17364	0.263158	4.4235	3.75505	0.00425754	0.0890435	0.0813882	Cd36/Nos3/Nqo1/Parp1/Sod3	5
pos	BP	GO:0097320	plasma membrane tubulation	5/1033	19/17364	0.263158	4.4235	3.75505	0.00425754	0.0890435	0.0813882	Bin2/Cavin2/Ehd2/Micall1/Pacsin2	5
pos	BP	GO:0030865	cortical cytoskeleton organization	9/1033	54/17364	0.166667	2.80155	3.33465	0.00425988	0.0890435	0.0813882	Akap11/Arf6/Calr/Dlg1/Ehd2/Plek/Pls1/Rtkn/Tln1	9
pos	BP	GO:0031124	mRNA 3'-end processing	9/1033	54/17364	0.166667	2.80155	3.33465	0.00425988	0.0890435	0.0813882	Ahcyl1/Cdk9/Cpsf2/Cstf3/Ncbp1/Ncbp2/Paf1/Rprd1a/Wdr33	9
pos	BP	GO:0010977	negative regulation of neuron projection development	19/1033	165/17364	0.115152	1.93562	3.03699	0.00437684	0.0905569	0.0827715	Arf6/Bcl11a/Cd38/Cspg4/Dip2b/Hdac2/Lrp4/Mag/Map4k4/Neo1/Ptprz1/Rgma/Rtn4rl1/Sema6d/Slit1/Slit2/Spock1/Trak2/Ttc3	19
pos	CC	GO:0030686	90S preribosome	6/1033	27/17364	0.222222	3.7354	3.57743	0.00439488	0.0905569	0.0827715	Bop1/Nol6/Pwp2/Tbl3/Wdr12/Wdr36	6
pos	BP	GO:0042430	indole-containing compound metabolic process	6/1033	27/17364	0.222222	3.7354	3.57743	0.00439488	0.0905569	0.0827715	Aldh2/Cyp2d22/Ddc/Maoa/Rnf180/Tph2	6
pos	BP	GO:1904357	negative regulation of telomere maintenance via telomere lengthening	6/1033	27/17364	0.222222	3.7354	3.57743	0.00439488	0.0905569	0.0827715	Dcp2/Ercc4/Gnl3l/Hnrnpu/Parp1/Terf2	6
pos	CC	GO:0044309	neuron spine	23/1033	214/17364	0.107477	1.80661	2.98602	0.00440019	0.0905569	0.0827715	Atp1a2/Cald1/Ctnnd1/Dip2a/Dock10/Fbxo2/Fmr1/Hip1r/Hnrnpk/Hpca/Itgb1/Itsn1/Lama2/Marcks/Nsmf/Palm/Ppp1r1b/Ptpro/Ptprz1/Sipa1l1/Slc1a3/Srgap2/Sri	23
pos	BP	GO:0030308	negative regulation of cell growth	22/1033	202/17364	0.108911	1.83072	2.98676	0.00450456	0.0924197	0.0844741	Adipor1/Bcl11a/Ccar2/Cth/Dip2b/Dnajb2/Foxk1/G6pdx/Gja1/Gng4/Mag/Psrc1/Rbbp7/Rerg/Rgma/Sema6d/Slit1/Slit2/Slit3/Smarca4/Stk11/Ttc3	22
pos	BP	GO:0051495	positive regulation of cytoskeleton organization	21/1033	190/17364	0.110526	1.85787	2.99032	0.00458894	0.0938621	0.0857926	Apoa1/Arf6/Arhgef10l/Bag4/Carmil1/Cav1/Cdc42ep4/Cep120/Dlg1/Drg1/Mapre1/Myo1c/Nck1/Plek/Psrc1/Sdc4/Slain1/Sorbs3/Swap70/Vasp/Wasf2	21
pos	BP	GO:0006644	phospholipid metabolic process	34/1033	357/17364	0.0952381	1.60089	2.88515	0.00462683	0.0943478	0.0862365	Abhd3/Acsl6/Agpat3/Agpat4/Agpat5/Apoa1/Bpnt2/Capn2/Cds1/Chkb/Dgkb/Fitm2/Gdpd1/Hadha/Hdhd5/Hmgcs2/Inpp4b/Itpkb/Lclat1/Pdgfrb/Pgp/Pi4k2a/Pigg/Pigk/Pip4k2a/Pip4p1/Pitpnc1/Plcb3/Plcd4/Pld2/Plek/Plpp3/Ptpmt1/Slc27a1	34
pos	BP	GO:1902905	positive regulation of supramolecular fiber organization	20/1033	178/17364	0.11236	1.88868	2.99727	0.00464791	0.0944887	0.0863653	Apoa1/Arf6/Arhgef10l/Bag4/Carmil1/Cav1/Cdc42ep4/Dlg1/Drg1/Mapre1/Myo1c/Nck1/Plek/Psrc1/Sdc4/Slain1/Sorbs3/Swap70/Vasp/Wasf2	20
pos	MF	GO:0031369	translation initiation factor binding	7/1033	36/17364	0.194444	3.26847	3.42663	0.00472192	0.0954114	0.0872087	Celf1/Eif3c/Fmr1/Gle1/Nck1/Polr2g/Tbl2	7
pos	BP	GO:0032205	negative regulation of telomere maintenance	7/1033	36/17364	0.194444	3.26847	3.42663	0.00472192	0.0954114	0.0872087	Dcp2/Ercc4/Gnl3l/Hnrnpu/Parp1/Terf2/Terf2ip	7
pos	MF	GO:0031406	carboxylic acid binding	22/1033	203/17364	0.108374	1.8217	2.96172	0.00477699	0.0961509	0.0878846	Acaca/Aldh5a1/Cad/Cd36/Cyp4f14/Dbt/Ddah1/Ddc/Gldc/Glud1/Hlcs/Insr/Mag/Nos3/Ogfod1/P4htm/Pgd/Prodh/Rbp1/Sardh/Shmt2/Slc1a3	22
pos	BP	GO:0006611	protein export from nucleus	10/1033	65/17364	0.153846	2.58605	3.22194	0.00480838	0.0961509	0.0878846	Adar/Ahcyl1/Bag3/Calr/Camk1/Desi1/Hdac3/Ptpn11/Ranbp3/Rbm22	10
pos	BP	GO:0030837	negative regulation of actin filament polymerization	10/1033	65/17364	0.153846	2.58605	3.22194	0.00480838	0.0961509	0.0878846	Capza1/Carmil1/Flii/Hip1r/Kank2/Kank4/Pecam1/Slit2/Tmsb4x/Twf1	10
pos	BP	GO:0031113	regulation of microtubule polymerization	9/1033	55/17364	0.163636	2.75061	3.27033	0.00483062	0.0961509	0.0878846	Cav1/Drg1/Fkbp4/Mapre1/Nme7/Psrc1/Slain1/Slc39a12/Stmn1	9
pos	BP	GO:0031529	ruffle organization	9/1033	55/17364	0.163636	2.75061	3.27033	0.00483062	0.0961509	0.0878846	Arf6/Bag4/Carmil1/Cav1/Coro1b/Cspg4/Lima1/Pdgfrb/Plek	9
pos	BP	GO:0051170	import into nucleus	20/1033	179/17364	0.111732	1.87813	2.97008	0.00494884	0.0982109	0.0897675	Adar/Atf2/Bag3/Cd36/Ddx5/Dmap1/Elavl1/Hcls1/Hdac3/Jup/Mavs/Nolc1/Nup107/Nup133/Nup35/Prickle1/Ranbp6/Rbm22/Sumo1/Trim28	20
pos	BP	GO:0031334	positive regulation of protein-containing complex assembly	22/1033	204/17364	0.107843	1.81277	2.93683	0.00506296	0.100177	0.091565	Arf6/Bag4/Caly/Carmil1/Cav1/Cd36/Cdc42ep4/Clu/Dlg1/Drg1/Gnl3l/Hip1r/Mapre1/Mavs/Myo1c/Nck1/Plek/Psrc1/Slain1/Sumo1/Tppp3/Vasp	22
pos	BP	GO:0045926	negative regulation of growth	26/1033	255/17364	0.101961	1.71389	2.88831	0.00520208	0.102438	0.0936315	Adipor1/Bcl11a/Ccar2/Cth/Dip2b/Dnajb2/Fgfr3/Foxk1/G6pdx/Gja1/Gng4/Hdac2/Kcnk2/Mag/Psrc1/Rai1/Rbbp7/Rerg/Rgma/Sema6d/Slit1/Slit2/Slit3/Smarca4/Stk11/Ttc3	26
pos	BP	GO:0046822	regulation of nucleocytoplasmic transport	16/1033	132/17364	0.121212	2.03749	3.00926	0.00520795	0.102438	0.0936315	Bag3/Camk1/Cd36/Dhx9/Dmap1/Hcls1/Hdac3/Inpp4b/Jup/Mavs/Nolc1/Ppp1r12a/Ptpn11/Rbm22/Sumo1/Trim28	16
pos	BP	GO:0032204	regulation of telomere maintenance	13/1033	98/17364	0.132653	2.2298	3.0705	0.00528211	0.102634	0.0938105	Actr8/Atrx/Dcp2/Dkc1/Ercc4/Gnl3l/Hnrnpu/Nabp2/Parp1/Ppp1r10/Terf2/Terf2ip/Ylpm1	13
pos	BP	GO:0050779	RNA destabilization	13/1033	98/17364	0.132653	2.2298	3.0705	0.00528211	0.102634	0.0938105	Caprin1/Celf1/Cnot2/Dcp1a/Dcp2/Dhx9/Elavl1/Gigyf2/Hnrnpr/Hnrnpu/Polr2g/Ythdf1/Zc3h18	13
pos	MF	GO:0060590	ATPase regulator activity	8/1033	46/17364	0.173913	2.92336	3.28508	0.00528863	0.102634	0.0938105	Atp1b2/Bag1/Bag3/Bag4/Dnajb2/Dnajc10/Grpel2/Hyou1	8
pos	BP	GO:0086009	membrane repolarization	8/1033	46/17364	0.173913	2.92336	3.28508	0.00528863	0.102634	0.0938105	Akap7/Atp1b2/Cacna1d/Cacnb3/Cav1/Gja1/Nedd4l/Nos1ap	8
pos	CC	GO:0016514	SWI/SNF complex	6/1033	28/17364	0.214286	3.60199	3.46551	0.00531686	0.102634	0.0938105	Arid1b/Bcl11a/Bcl11b/Bcl7a/Smarca4/Smarcd1	6
pos	BP	GO:0036010	protein localization to endosome	6/1033	28/17364	0.214286	3.60199	3.46551	0.00531686	0.102634	0.0938105	Akap11/Arf6/Micall1/Pacsin2/Scrib/Sorl1	6
pos	MF	GO:0016638	oxidoreductase activity, acting on the CH-NH2 group of donors	5/1033	20/17364	0.25	4.20232	3.60381	0.00540261	0.102634	0.0938105	Ddo/Gldc/Glud1/Maoa/Maob	5
pos	BP	GO:0032011	ARF protein signal transduction	5/1033	20/17364	0.25	4.20232	3.60381	0.00540261	0.102634	0.0938105	Cyth1/Git2/Iqsec3/Map4k4/Psd2	5
pos	BP	GO:0032012	regulation of ARF protein signal transduction	5/1033	20/17364	0.25	4.20232	3.60381	0.00540261	0.102634	0.0938105	Cyth1/Git2/Iqsec3/Map4k4/Psd2	5
pos	CC	GO:0033268	node of Ranvier	5/1033	20/17364	0.25	4.20232	3.60381	0.00540261	0.102634	0.0938105	Bcan/Cntn2/Dlg1/Nfasc/Spock1	5
pos	BP	GO:0038166	angiotensin-activated signaling pathway	5/1033	20/17364	0.25	4.20232	3.60381	0.00540261	0.102634	0.0938105	Ace/Ahcyl1/Cav1/Prkca/Slc26a6	5
pos	BP	GO:0098856	intestinal lipid absorption	5/1033	20/17364	0.25	4.20232	3.60381	0.00540261	0.102634	0.0938105	Acat2/Apoa1/Cd36/Lima1/Ugcg	5
pos	BP	GO:0090313	regulation of protein targeting to membrane	7/1033	37/17364	0.189189	3.18014	3.33871	0.00553071	0.104472	0.0954906	Cacnb3/Fis1/Hpca/Itgam/Mtcl1/Myo1c/Tcaf1	7
pos	BP	GO:2000279	negative regulation of DNA biosynthetic process	7/1033	37/17364	0.189189	3.18014	3.33871	0.00553071	0.104472	0.0954906	Dcp2/Gja1/Gnl3l/Hnrnpu/Kcnk2/Niban2/Terf2	7
pos	BP	GO:0008286	insulin receptor signaling pathway	16/1033	133/17364	0.120301	2.02217	2.97612	0.00560281	0.105238	0.0961906	Adipor1/Cav2/Grb10/Ide/Insr/Marcks/Nck1/Ncoa5/Nucb2/Nucks1/Pip4k2a/Prkca/Ptpn11/Snx5/Sorl1/Sos2	16
pos	BP	GO:0018205	peptidyl-lysine modification	16/1033	133/17364	0.120301	2.02217	2.97612	0.00560281	0.105238	0.0961906	Bcl11a/Crebbp/Cth/Desi1/Dip2a/Dip2b/Gcsh/Gnl3l/Hdac2/Hmg20a/Sae1/Senp2/Senp7/Sumo1/Trim28/Uba2	16
pos	BP	GO:0042306	regulation of protein import into nucleus	11/1033	77/17364	0.142857	2.40133	3.09943	0.00567086	0.10577	0.0966763	Bag3/Cd36/Dmap1/Hcls1/Hdac3/Jup/Mavs/Nolc1/Rbm22/Sumo1/Trim28	11
pos	BP	GO:0120192	tight junction assembly	11/1033	77/17364	0.142857	2.40133	3.09943	0.00567086	0.10577	0.0966763	Cldn10/Cldn5/Dlg1/Esam/F11r/Gja1/Itgb1/Myo1c/Nedd4l/Pak2/Pecam1	11
pos	BP	GO:1990778	protein localization to cell periphery	36/1033	389/17364	0.092545	1.55562	2.78741	0.00574655	0.10577	0.0966763	Abi3/Arf6/Atp2c1/Bag4/Bsg/Cacnb2/Cacnb3/Camk2d/Camk2g/Dennd4c/Dlg1/Ehd2/Ehd4/F11r/Gorasp2/Gpc6/Itga3/Itgb1/Jup/Kcnb2/Kif5b/Lama5/Large1/Myl12a/Nbea/Nfasc/Optn/Palm/Pls1/Ppp2r5a/Rapgef6/Scrib/Sec16a/Sorl1/Tmed2/Vamp4	36
pos	BP	GO:0018212	peptidyl-tyrosine modification	29/1033	296/17364	0.097973	1.64686	2.82305	0.00577372	0.10577	0.0966763	Abi3/Cav1/Cav2/Cd36/Cspg4/Ctnnd1/Ddr1/Ehd4/Fgfr3/Flt1/Hck/Hcls1/Hdac2/Il6st/Insr/Itgb1/Itgb2/Lrp4/Pak2/Pdgfrb/Pecam1/Plpp3/Prkca/Ptpn11/Ptpn6/Ptprz1/Rap2c/Thbs4/Tpst1	29
pos	MF	GO:0003995	acyl-CoA dehydrogenase activity	4/1033	13/17364	0.307692	5.17209	3.78459	0.00577386	0.10577	0.0966763	Acadl/Acadm/Acads/Acadvl	4
pos	MF	GO:0017166	vinculin binding	4/1033	13/17364	0.307692	5.17209	3.78459	0.00577386	0.10577	0.0966763	Ctnna1/Sorbs3/Tln1/Utrn	4
pos	MF	GO:0043047	single-stranded telomeric DNA binding	4/1033	13/17364	0.307692	5.17209	3.78459	0.00577386	0.10577	0.0966763	Hnrnpa1/Nabp2/Terf2/Terf2ip	4
pos	MF	GO:0052890	oxidoreductase activity, acting on the CH-CH group of donors, with a flavin as acceptor	4/1033	13/17364	0.307692	5.17209	3.78459	0.00577386	0.10577	0.0966763	Acadl/Acadm/Acads/Acadvl	4
pos	BP	GO:0170044	non-proteinogenic amino acid catabolic process	4/1033	13/17364	0.307692	5.17209	3.78459	0.00577386	0.10577	0.0966763	Aldh5a1/Aldh6a1/Ddo/Sardh	4
pos	BP	GO:0098754	detoxification	10/1033	67/17364	0.149254	2.50885	3.1121	0.00598679	0.10937	0.099967	Abcb1a/Abcb6/Aldh1a1/Aldh2/Cd36/Mtarc2/Nos3/Nqo1/Slc30a1/Sod3	10
pos	CC	GO:0009295	nucleoid	8/1033	47/17364	0.170213	2.86116	3.2133	0.0060487	0.1096	0.100177	Acadvl/Dbt/Dhx30/Hadha/Hadhb/Hsd17b10/Poldip2/Shmt2	8
pos	CC	GO:0042645	mitochondrial nucleoid	8/1033	47/17364	0.170213	2.86116	3.2133	0.0060487	0.1096	0.100177	Acadvl/Dbt/Dhx30/Hadha/Hadhb/Hsd17b10/Poldip2/Shmt2	8
pos	BP	GO:1901016	regulation of potassium ion transmembrane transporter activity	8/1033	47/17364	0.170213	2.86116	3.2133	0.0060487	0.1096	0.100177	Akap7/Atp1b2/Cacna1d/Cav1/Dlg1/Itgb1/Nedd4l/Sumo1	8
pos	CC	GO:0098858	actin-based cell projection	23/1033	220/17364	0.104545	1.75734	2.84315	0.00614675	0.111075	0.101525	Abi3/Arf6/Ctsl/Dlg1/Fmr1/Homer2/Itga3/Itga6/Itgav/Itgb1/Myo1c/Myo6/Nfasc/Ninj1/Palm/Pls1/Podxl/Ptprz1/Slc7a5/Twf1/Utrn/Vasp/Wwox	23
pos	BP	GO:0007160	cell-matrix adhesion	24/1033	233/17364	0.103004	1.73143	2.82693	0.00624906	0.112448	0.102781	Bcam/Bcan/Cd36/Cntn2/Ddr1/Fermt3/Itga1/Itga3/Itga6/Itgam/Itgav/Itgb1/Itgb2/Itgb8/Jup/Map4k4/Nid1/Nid2/Ninj1/Pecam1/Poldip2/Ptpn11/Sdc4/Utrn	24
pos	CC	GO:0000118	histone deacetylase complex	11/1033	78/17364	0.141026	2.37054	3.05104	0.00625649	0.112448	0.102781	Dmap1/Ep400/Gatad2b/Hdac2/Hdac3/Rbbp7/Rcor3/Sap18/Satb2/Sin3b/Tbl1xr1	11
pos	CC	GO:0070971	endoplasmic reticulum exit site	6/1033	29/17364	0.206897	3.47778	3.35859	0.00637277	0.11423	0.10441	Mia3/Plpp3/Preb/Sec16a/Sec24b/Sec24d	6
pos	BP	GO:0033144	negative regulation of intracellular steroid hormone receptor signaling pathway	7/1033	38/17364	0.184211	3.09645	3.25374	0.00643887	0.114492	0.104649	Calr/Clock/Cnot2/Cnot9/Cyp7b1/Kank2/Smarca4	7
pos	MF	GO:0036002	pre-mRNA binding	7/1033	38/17364	0.184211	3.09645	3.25374	0.00643887	0.114492	0.104649	Celf1/Ddx5/Hnrnpa1/Hnrnpk/Hnrnpu/Prpf8/Rbm22	7
pos	CC	GO:0043596	nuclear replication fork	7/1033	38/17364	0.184211	3.09645	3.25374	0.00643887	0.114492	0.104649	Bcas2/Cdc5l/Parp1/Pcna/Plrg1/Prpf19/Smarcal1	7
pos	BP	GO:0006470	protein dephosphorylation	23/1033	221/17364	0.104072	1.74938	2.81977	0.00648704	0.114915	0.105036	Ctdnep1/Cttnbp2nl/Itga1/Nck1/Nsmf/Nuak1/Pdgfrb/Pdp2/Phlpp1/Ppm1g/Ppp1r12a/Ppp1r1b/Ppp1r8/Ppp2r1b/Ppp2r5a/Ptpmt1/Ptpn11/Ptpn6/Ptprm/Ptpro/Ptprz1/Stk11/Swap70	23
pos	BP	GO:0070507	regulation of microtubule cytoskeleton organization	18/1033	159/17364	0.113208	1.90294	2.87664	0.00649769	0.114915	0.105036	Cav1/Ccsap/Cep97/Drg1/Dysf/Fkbp4/Hnrnpu/Map9/Mapre1/Nme7/Psrc1/Rae1/Slain1/Slc39a12/Specc1l/Stmn1/Tacc3/Trim36	18
pos	BP	GO:0120161	regulation of cold-induced thermogenesis	17/1033	147/17364	0.115646	1.94393	2.89053	0.00651438	0.114915	0.105036	Acadl/Adipor1/Aldh1a1/Alpl/Cav1/Cd36/Cpt2/Decr1/Gatm/Gja1/Grb10/Hadh/Hdac3/Lama4/Sfxn5/Smarca4/Stk11	17
pos	BP	GO:0006986	response to unfolded protein	14/1033	112/17364	0.125	2.10116	2.94033	0.00660754	0.116251	0.106256	Abcb10/Bag3/Dnajc10/Erlec1/Hspa5/Hspb1/Nck1/Optn/Pdia6/Qrich1/Syvn1/Tbl2/Thbs4/Tmed2	14
pos	CC	GO:0005796	Golgi lumen	5/1033	21/17364	0.238095	4.00221	3.46214	0.00674911	0.117809	0.107681	Gpc6/Hspg2/Sdc4/Sdf4/Sod3	5
pos	CC	GO:0043601	nuclear replisome	5/1033	21/17364	0.238095	4.00221	3.46214	0.00674911	0.117809	0.107681	Bcas2/Cdc5l/Plrg1/Prpf19/Smarcal1	5
pos	MF	GO:0106222	lncRNA binding	5/1033	21/17364	0.238095	4.00221	3.46214	0.00674911	0.117809	0.107681	Celf1/Elavl1/Hadhb/Hnrnpu/Smarca4	5
pos	BP	GO:0033157	regulation of intracellular protein transport	19/1033	172/17364	0.110465	1.85684	2.84025	0.00683642	0.119021	0.108789	Bag3/Camk1/Cd36/Cep131/Dmap1/Erlec1/Hcls1/Hdac3/Jup/Kif5b/Mavs/Nolc1/Ptpn11/Rbm22/Septin8/Sorl1/Sumo1/Trim28/Ube2j1	19
pos	BP	GO:1903533	regulation of protein targeting	9/1033	58/17364	0.155172	2.60834	3.08567	0.00690357	0.119878	0.109572	Bag3/Bag4/Cacnb3/Fis1/Hpca/Itgam/Mtcl1/Myo1c/Tcaf1	9
pos	CC	GO:0030139	endocytic vesicle	22/1033	210/17364	0.104762	1.76097	2.79031	0.00709172	0.122825	0.112265	Anxa3/Apoa1/Arf6/Calr/Cd2ap/Cdc42ep4/Dysf/Ehd2/Ehd4/Fth1/Itsn1/Kif5b/Myo1c/Myo6/Pip4p1/Rab9b/Rapgef1/Rapgef6/Srgap2/Tapbp/Tbc1d5/Vamp4	22
pos	BP	GO:0006091	generation of precursor metabolites and energy	39/1033	436/17364	0.0894495	1.50358	2.67835	0.00727004	0.125587	0.11479	Aass/Acadm/Adpgk/Adsl/Afg1l/Agl/Cox4i1/Etfa/Etfb/Etfdh/Foxk1/G6pdx/Gaa/Gbe1/Grb10/Hmgcs2/Ide/Idh3g/Il6st/Insr/Khk/Msh2/Mtfr1l/Ndufa3/Oxct1/Pgd/Phka1/Phkg1/Ppp1r3g/Pygb/Sdhc/Shmt2/Slc1a3/Slc25a18/Slc25a23/Slc2a6/Slc4a4/Suclg2/Ugp2	39
pos	BP	GO:0030048	actin filament-based movement	15/1033	125/17364	0.12	2.01712	2.87029	0.00733934	0.126457	0.115585	Atp1a2/Cacna1d/Cacnb2/Camk2d/Cav1/Dlg1/Jup/Myl6/Myo1c/Myo6/Nedd4l/Parva/Sri/Sumo1/Wasf2	15
pos	BP	GO:0032507	maintenance of protein location in cell	10/1033	69/17364	0.144928	2.43613	3.00617	0.00737871	0.126467	0.115594	Cav1/Gja1/Hdac3/Hnrnpu/Hspa5/Sorl1/Tmed2/Tmsb4x/Twf1/Vps13c	10
pos	MF	GO:0045296	cadherin binding	10/1033	69/17364	0.144928	2.43613	3.00617	0.00737871	0.126467	0.115594	Cd2ap/Cdh20/Ctnna1/Ctnnd1/Jup/Neo1/Nos3/Ptpn11/Ptprm/Ptpro	10
pos	CC	GO:0016528	sarcoplasm	13/1033	102/17364	0.127451	2.14236	2.91014	0.00739683	0.126467	0.115594	Agl/Akap7/Calr/Camk2g/Cherp/Elavl1/Itpr2/Nos1ap/Ryr3/Scn3a/Spock1/Sri/Thbs4	13
pos	BP	GO:0032388	positive regulation of intracellular transport	17/1033	149/17364	0.114094	1.91784	2.82984	0.00743933	0.126868	0.115961	Bag3/Caly/Camk1/Cep131/Dhx9/Dmap1/Ehd2/Hcls1/Hdac3/Jup/Kif5b/Mavs/Rbm22/Sorl1/Stk11/Stx18/Trim28	17
pos	CC	GO:0030137	COPI-coated vesicle	6/1033	30/17364	0.2	3.36186	3.25628	0.00757308	0.128604	0.117547	Copb1/Copb2/Copz1/Scyl1/Tmed2/Tmem199	6
pos	BP	GO:0006790	sulfur compound metabolic process	29/1033	302/17364	0.0960265	1.61414	2.70776	0.00757968	0.128604	0.117547	Acaa2/Acaca/Acsl6/Acss1/Adi1/Ahcyl1/Arsb/Bpnt2/Btd/Cth/Dip2a/Fitm2/Fmo1/G6pdx/Gstk1/Gstz1/Hlcs/Hmgcs2/Hs2st1/Mcee/Mmut/Mpst/Slc5a6/Slc7a11/Sqor/Suclg2/Suox/Tpst1/Ugdh	29
pos	MF	GO:0031748	D1 dopamine receptor binding	4/1033	14/17364	0.285714	4.80266	3.57979	0.0077074	0.128816	0.117741	Cav2/Ppp1r1b/Ptpn11/Snx5	4
pos	CC	GO:0032156	septin cytoskeleton	4/1033	14/17364	0.285714	4.80266	3.57979	0.0077074	0.128816	0.117741	Septin10/Septin3/Septin8/Septin9	4
pos	BP	GO:0098935	dendritic transport	4/1033	14/17364	0.285714	4.80266	3.57979	0.0077074	0.128816	0.117741	Hnrnpu/Kif5b/Sfpq/Trak2	4
pos	BP	GO:0031047	regulatory ncRNA-mediated gene silencing	14/1033	114/17364	0.122807	2.0643	2.86733	0.00770881	0.128816	0.117741	Adar/Cnot2/Cnot9/Ddx5/Ddx6/Dhx9/Elavl1/Fmr1/Helz/Ncbp1/Ncbp2/Snd1/Tial1/Tsn	14
pos	BP	GO:1901653	cellular response to peptide	31/1033	329/17364	0.0942249	1.58385	2.68898	0.00771297	0.128816	0.117741	Ace/Adipor1/Ahcyl1/Cav1/Cav2/Cd36/Dennd4c/Fis1/Gja1/Grb10/Hnrnpk/Ide/Insr/Marcks/Myo1c/Nck1/Ncoa1/Ncoa5/Nucb2/Nucks1/Parp1/Pip4k2a/Prkca/Ptpn11/Slc26a6/Slc27a1/Snx5/Snx6/Sorl1/Sos2/Uso1	31
pos	BP	GO:0006898	receptor-mediated endocytosis	26/1033	263/17364	0.0988593	1.66176	2.7197	0.00771752	0.128816	0.117741	Caly/Cav1/Cav2/Cd2ap/Cd36/Clu/Fmr1/Hip1r/Hnrnpk/Hpca/Hspg2/Insr/Itch/Itgam/Itgav/Itgb1/Itgb2/Itsn1/Lrpap1/Micall1/Myo6/Pld2/Prkca/Scrib/Sorl1/Tbc1d5	26
pos	MF	GO:0005080	protein kinase C binding	9/1033	59/17364	0.152542	2.56413	3.0267	0.0077274	0.128816	0.117741	Cavin2/Copb2/Hspb1/Itgav/Marcks/Pkn1/Pld2/Plek/Sdc4	9
pos	BP	GO:0010810	regulation of cell-substrate adhesion	23/1033	225/17364	0.102222	1.71828	2.72741	0.00800685	0.133141	0.121695	Apoa1/Calr/Carmil1/Cd36/Col1a1/Crkl/Cspg5/Ddr1/Hsd17b12/Itga3/Itga6/Itgb1/Jup/Map4k4/Nid1/Ninj1/Poldip2/Ptpn11/Ptprz1/Rac2/Sdc4/Spock1/Utrn	23
pos	BP	GO:0050771	negative regulation of axonogenesis	10/1033	70/17364	0.142857	2.40133	2.95459	0.00816219	0.135051	0.12344	Bcl11a/Dip2b/Lrp4/Mag/Rgma/Sema6d/Slit1/Slit2/Trak2/Ttc3	10
pos	BP	GO:0086003	cardiac muscle cell contraction	10/1033	70/17364	0.142857	2.40133	2.95459	0.00816219	0.135051	0.12344	Atp1a2/Cacna1d/Cacnb2/Camk2d/Cav1/Dlg1/Jup/Nedd4l/Sri/Sumo1	10
pos	BP	GO:0097581	lamellipodium organization	12/1033	92/17364	0.130435	2.19252	2.88432	0.00823162	0.135501	0.123851	Abi3/Carmil1/Coro1b/Itgb1/Nck1/Parvb/Ptpro/Rac2/S1pr1/Slit2/Twf1/Wasf2	12
pos	BP	GO:1990542	mitochondrial transmembrane transport	12/1033	92/17364	0.130435	2.19252	2.88432	0.00823162	0.135501	0.123851	Ccdc51/Grpel2/Sfxn1/Sfxn5/Slc1a3/Slc25a15/Slc25a18/Slc25a23/Smdt1/Timm17a/Tst/Ucp3	12
pos	BP	GO:0006354	DNA-templated transcription elongation	14/1033	115/17364	0.121739	2.04635	2.83139	0.00831153	0.135501	0.123851	Ccar2/Cdk9/Eloa/Hnrnpu/Med15/Ncbp1/Ncbp2/Paf1/Parp1/Polr2i/Rtf1/Sart3/Thoc1/Wdr82	14
pos	BP	GO:0006907	pinocytosis	5/1033	22/17364	0.227273	3.82029	3.32899	0.00831384	0.135501	0.123851	Carmil1/Cav1/Dock2/Ehd4/Snx5	5
pos	CC	GO:0030894	replisome	5/1033	22/17364	0.227273	3.82029	3.32899	0.00831384	0.135501	0.123851	Bcas2/Cdc5l/Plrg1/Prpf19/Smarcal1	5
pos	BP	GO:1990403	embryonic brain development	5/1033	22/17364	0.227273	3.82029	3.32899	0.00831384	0.135501	0.123851	Cdc40/Ppil1/Prickle1/Rnf112/Tubb2b	5
pos	MF	GO:0043177	organic acid binding	22/1033	213/17364	0.103286	1.73617	2.71882	0.00833162	0.135501	0.123851	Acaca/Aldh5a1/Cad/Cd36/Cyp4f14/Dbt/Ddah1/Ddc/Gldc/Glud1/Hlcs/Insr/Mag/Nos3/Ogfod1/P4htm/Pgd/Prodh/Rbp1/Sardh/Shmt2/Slc1a3	22
pos	BP	GO:0106106	cold-induced thermogenesis	17/1033	151/17364	0.112583	1.89244	2.77009	0.00846721	0.137371	0.125561	Acadl/Adipor1/Aldh1a1/Alpl/Cav1/Cd36/Cpt2/Decr1/Gatm/Gja1/Grb10/Hadh/Hdac3/Lama4/Sfxn5/Smarca4/Stk11	17
pos	BP	GO:0046850	regulation of bone remodeling	9/1033	60/17364	0.15	2.52139	2.96893	0.00862406	0.139568	0.127569	Cd38/Fgfr3/Gja1/Inpp4b/Itgav/Prkca/S1pr1/Slc4a2/Tmem119	9
pos	BP	GO:0015980	energy derivation by oxidation of organic compounds	29/1033	305/17364	0.095082	1.59826	2.65106	0.0086445	0.139568	0.127569	Acadm/Adsl/Afg1l/Agl/Cox4i1/Etfa/Etfb/Gaa/Gbe1/Grb10/Ide/Idh3g/Il6st/Insr/Khk/Msh2/Mtfr1l/Ndufa3/Phka1/Phkg1/Ppp1r3g/Pygb/Sdhc/Shmt2/Slc1a3/Slc25a18/Slc25a23/Suclg2/Ugp2	29
pos	BP	GO:0006163	purine nucleotide metabolic process	42/1033	483/17364	0.0869565	1.46168	2.58803	0.00880965	0.141537	0.129369	Acaa2/Acaca/Acsl6/Acss1/Adcy5/Adpgk/Adsl/Ak3/Atp1a2/Dip2a/Entpd1/Fdxr/Fis1/Fitm2/Fmo1/Foxk1/G6pdx/Hmgcs2/Idh3g/Insr/Khk/Ldhb/Mccc2/Mcee/Me2/Mmut/Nadk2/Ndufa3/Nme7/Nos3/Nqo1/Nt5c1a/Nudt4/Nudt5/Pank1/Parg/Parp1/Pgd/Sdhc/Slc2a6/Slc4a4/Suclg2	42
pos	MF	GO:0016860	intramolecular oxidoreductase activity	8/1033	50/17364	0.16	2.68949	3.00883	0.00883015	0.141537	0.129369	Creld1/Ech1/Echs1/Eci1/Eci2/Pdia6/Qsox2/Txndc5	8
pos	BP	GO:1990748	cellular detoxification	8/1033	50/17364	0.16	2.68949	3.00883	0.00883015	0.141537	0.129369	Abcb6/Aldh1a1/Aldh2/Cd36/Mtarc2/Nos3/Nqo1/Sod3	8
pos	CC	GO:0000781	chromosome, telomeric region	14/1033	116/17364	0.12069	2.02871	2.79581	0.00895093	0.142848	0.130567	Atrx/Ercc4/Gar1/Gatad2b/Hdac2/Nabp2/Polr2b/Ppp1r10/Rbbp7/Terf2/Terf2ip/Thoc1/Wdr82/Wrnip1	14
pos	BP	GO:0061157	mRNA destabilization	12/1033	93/17364	0.129032	2.16894	2.8427	0.00895479	0.142848	0.130567	Caprin1/Celf1/Cnot2/Dcp1a/Dcp2/Dhx9/Elavl1/Gigyf2/Hnrnpr/Hnrnpu/Polr2g/Ythdf1	12
pos	CC	GO:0045178	basal part of cell	30/1033	320/17364	0.09375	1.57587	2.61499	0.00927265	0.147566	0.134879	Ace/Aqp4/Cav1/Cd38/Ddr1/Dlg1/Entpd1/Erbin/Ide/Itga1/Itga3/Itga6/Myo1c/Otof/Palm/Plpp3/Scrib/Slc14a1/Slc16a3/Slc1a3/Slc26a6/Slc27a1/Slc29a1/Slc2a1/Slc30a1/Slc3a2/Slc4a2/Slc4a4/Slc6a9/Slc7a5	30
pos	BP	GO:0018108	peptidyl-tyrosine phosphorylation	28/1033	294/17364	0.0952381	1.60089	2.61339	0.00955094	0.151632	0.138596	Abi3/Cav1/Cav2/Cd36/Cspg4/Ctnnd1/Ddr1/Ehd4/Fgfr3/Flt1/Hck/Hcls1/Hdac2/Il6st/Insr/Itgb1/Itgb2/Lrp4/Pak2/Pdgfrb/Pecam1/Plpp3/Prkca/Ptpn11/Ptpn6/Ptprz1/Rap2c/Thbs4	28
pos	BP	GO:0098739	import across plasma membrane	21/1033	203/17364	0.103448	1.73889	2.66326	0.00962627	0.15178	0.138731	Acsl6/Atp1a2/Atp1b2/Cacna1d/Cav1/Cd36/Dlg1/Itgb1/Slc16a2/Slc1a3/Slc27a1/Slc2a1/Slc30a1/Slc39a11/Slc39a12/Slc3a2/Slc5a6/Slc6a9/Slc7a11/Slc7a2/Slc7a5	21
pos	BP	GO:0030038	contractile actin filament bundle assembly	14/1033	117/17364	0.119658	2.01137	2.76059	0.00962849	0.15178	0.138731	Apoa1/Arhgef10l/Bag4/Carmil1/Cgnl1/F11r/Kank2/Kank4/Pak2/S1pr1/Sdc4/Sorbs3/Stmn1/Wasf2	14
pos	BP	GO:0043149	stress fiber assembly	14/1033	117/17364	0.119658	2.01137	2.76059	0.00962849	0.15178	0.138731	Apoa1/Arhgef10l/Bag4/Carmil1/Cgnl1/F11r/Kank2/Kank4/Pak2/S1pr1/Sdc4/Sorbs3/Stmn1/Wasf2	14
pos	BP	GO:0008654	phospholipid biosynthetic process	22/1033	216/17364	0.101852	1.71206	2.64845	0.00974236	0.152577	0.13946	Acsl6/Agpat3/Agpat4/Agpat5/Apoa1/Bpnt2/Capn2/Cds1/Chkb/Dgkb/Fitm2/Hdhd5/Hmgcs2/Itpkb/Lclat1/Pi4k2a/Pigg/Pigk/Pip4k2a/Pld2/Ptpmt1/Slc27a1	22
pos	BP	GO:0050730	regulation of peptidyl-tyrosine phosphorylation	24/1033	242/17364	0.0991736	1.66704	2.62807	0.00982323	0.152577	0.13946	Abi3/Cav1/Cav2/Cd36/Cspg4/Ctnnd1/Ehd4/Fgfr3/Hcls1/Hdac2/Il6st/Itgb1/Itgb2/Lrp4/Pak2/Pdgfrb/Pecam1/Plpp3/Prkca/Ptpn11/Ptpn6/Ptprz1/Rap2c/Thbs4	24
pos	BP	GO:0034470	ncRNA processing	36/1033	403/17364	0.08933	1.50157	2.56223	0.0098321	0.152577	0.13946	Adar/Bop1/Bysl/Ddx5/Dkc1/Elp4/Exosc1/Fars2/Fbll1/Gar1/Hsd17b10/Ints10/Ints11/Ints3/Ints7/Larp7/Mtrex/Ncbp1/Ncbp2/Nol6/Nop2/Nvl/Pelp1/Pwp2/Rpl11/Snu13/Tbl3/Thumpd1/Trmt2a/Trmt6/Tsn/Utp14a/Wbp11/Wdr12/Wdr36/Zcchc8	36
pos	BP	GO:0034620	cellular response to unfolded protein	11/1033	83/17364	0.13253	2.22774	2.81979	0.00992934	0.152577	0.13946	Abcb10/Bag3/Dnajc10/Erlec1/Hspa5/Nck1/Optn/Pdia6/Qrich1/Tbl2/Tmed2	11
pos	BP	GO:0120193	tight junction organization	11/1033	83/17364	0.13253	2.22774	2.81979	0.00992934	0.152577	0.13946	Cldn10/Cldn5/Dlg1/Esam/F11r/Gja1/Itgb1/Myo1c/Nedd4l/Pak2/Pecam1	11
pos	MF	GO:0005516	calmodulin binding	20/1033	191/17364	0.104712	1.76014	2.65669	0.00998456	0.152577	0.13946	Ace/Camk1/Camk1d/Camk1g/Camk2d/Camk2g/Cth/Ddx5/Marcks/Myh11/Mylk/Myo1c/Myo6/Nos3/Pcp4/Phka1/Phkg1/Plcb3/Ryr3/Scn3a	20
pos	MF	GO:0004467	long-chain fatty acid-CoA ligase activity	4/1033	15/17364	0.266667	4.48248	3.39354	0.0100223	0.152577	0.13946	Acsbg1/Acsl6/Slc27a1/Slc27a2	4
pos	CC	GO:0016442	RISC complex	4/1033	15/17364	0.266667	4.48248	3.39354	0.0100223	0.152577	0.13946	Dcp2/Ddx6/Dhx9/Snd1	4
pos	BP	GO:0030299	intestinal cholesterol absorption	4/1033	15/17364	0.266667	4.48248	3.39354	0.0100223	0.152577	0.13946	Acat2/Apoa1/Cd36/Lima1	4
pos	CC	GO:0031332	RNAi effector complex	4/1033	15/17364	0.266667	4.48248	3.39354	0.0100223	0.152577	0.13946	Dcp2/Ddx6/Dhx9/Snd1	4
pos	BP	GO:0032048	cardiolipin metabolic process	4/1033	15/17364	0.266667	4.48248	3.39354	0.0100223	0.152577	0.13946	Hadha/Lclat1/Ptpmt1/Slc27a1	4
pos	BP	GO:0033147	negative regulation of intracellular estrogen receptor signaling pathway	4/1033	15/17364	0.266667	4.48248	3.39354	0.0100223	0.152577	0.13946	Cnot2/Cnot9/Cyp7b1/Kank2	4
pos	CC	GO:0044327	dendritic spine head	4/1033	15/17364	0.266667	4.48248	3.39354	0.0100223	0.152577	0.13946	Fmr1/Hpca/Ppp1r1b/Srgap2	4
pos	BP	GO:0046459	short-chain fatty acid metabolic process	4/1033	15/17364	0.266667	4.48248	3.39354	0.0100223	0.152577	0.13946	Acads/Acss1/Crat/Mmut	4
pos	MF	GO:0098847	sequence-specific single stranded DNA binding	4/1033	15/17364	0.266667	4.48248	3.39354	0.0100223	0.152577	0.13946	Hnrnpa1/Nabp2/Terf2/Terf2ip	4
pos	BP	GO:0031579	membrane raft organization	5/1033	23/17364	0.217391	3.65419	3.20343	0.0101129	0.153524	0.140325	Cav1/Cav2/Dlg1/Dock2/Pacsin2	5
pos	BP	GO:0014910	regulation of smooth muscle cell migration	13/1033	106/17364	0.122642	2.06152	2.75703	0.0101305	0.153524	0.140325	Ace/Apex1/Bmpr1a/Camk2d/Cav1/Coro1b/F3/Il6st/Pdgfrb/Sema6d/Slit2/Sorl1/Tmsb4x	13
pos	BP	GO:0043523	regulation of neuron apoptotic process	29/1033	309/17364	0.0938511	1.57757	2.57641	0.0102528	0.155024	0.141696	Atf2/Atg7/Bag1/Cd2ap/Clu/Fgfr3/Fis1/Fmr1/G6pdx/Gbe1/Hdac3/Hyou1/Il6st/Itga1/Itsn1/Mag/Msh2/Nqo1/Nrbp2/Nsmf/Optn/Parp1/Pcdhgc3/Pcp4/Prodh/Ptprz1/Retreg1/Snx6/Tyro3	29
pos	CC	GO:0030018	Z disc	15/1033	130/17364	0.115385	1.93953	2.70425	0.0104114	0.157066	0.143563	Bag3/Cacna1d/Des/Hspb1/Jup/Myl12a/Myl9/Nos1ap/Ppp1r12a/Ppp2r5a/Ryr3/Slc2a1/Sphkap/Sri/Stk11	15
pos	BP	GO:0070198	protein localization to chromosome, telomeric region	6/1033	32/17364	0.1875	3.15174	3.06406	0.010448	0.157262	0.143742	Atrx/Dkc1/Gnl3l/Nabp2/Terf2/Terf2ip	6
pos	BP	GO:0140694	non-membrane-bounded organelle assembly	36/1033	405/17364	0.0888889	1.49416	2.53076	0.0105754	0.158822	0.145168	Bin2/Bop1/Caprin1/Ccsap/Cds1/Cep120/Cep97/Cnot2/Ddx6/Dhx30/Drg1/Edc3/Fitm2/Flii/Fmr1/G3bp2/Hck/Hdac2/Hdac3/Hnrnpu/Itgb1/Map9/Mapre1/Myl9/Nop2/Ogfod1/Pdgfrb/Pls1/Poldip2/Prickle1/Pspc1/Pwp2/Rpl11/Rpl24/Usp10/Ythdf1	36
pos	BP	GO:0006406	mRNA export from nucleus	9/1033	62/17364	0.145161	2.44006	2.85683	0.0106515	0.159604	0.145883	Ddx39a/Fmr1/Fyttd1/Gle1/Mcm3ap/Ncbp1/Nup107/Nup133/Thoc1	9
pos	CC	GO:0009925	basal plasma membrane	28/1033	297/17364	0.0942761	1.58471	2.55623	0.010868	0.162484	0.148515	Ace/Aqp4/Cav1/Cd38/Ddr1/Dlg1/Entpd1/Erbin/Ide/Itga3/Itga6/Myo1c/Palm/Plpp3/Scrib/Slc14a1/Slc16a3/Slc1a3/Slc26a6/Slc27a1/Slc29a1/Slc2a1/Slc30a1/Slc3a2/Slc4a2/Slc4a4/Slc6a9/Slc7a5	28
pos	CC	GO:0005643	nuclear pore	10/1033	73/17364	0.136986	2.30264	2.805	0.0108995	0.162586	0.148608	Gle1/Mcm3ap/Nup107/Nup133/Nup205/Nup35/Rae1/Ranbp3/Seh1l/Senp2	10
pos	MF	GO:0003730	mRNA 3'-UTR binding	13/1033	107/17364	0.121495	2.04225	2.7198	0.0109236	0.162586	0.148608	Celf1/Cryz/Ddx5/Elavl1/Fmr1/Hnrnpa1/Hnrnpk/Hnrnpr/Hnrnpu/Larp4b/Rbfox1/Rnf40/Tial1	13
pos	BP	GO:0006605	protein targeting	27/1033	284/17364	0.0950704	1.59807	2.55577	0.0110249	0.163365	0.14932	Bag3/Bag4/Cacnb3/Clu/Erbin/Fis1/Grpel2/Hpca/Hspa5/Itgam/Large1/Micall1/Mtcl1/Myo1c/Myo6/Nbea/Rpl11/Sec61a2/Sorl1/Spcs3/Srp14/Srp72/Tcaf1/Timm17a/Timm22/Trak2/Vps13c	27
pos	BP	GO:0071375	cellular response to peptide hormone stimulus	27/1033	284/17364	0.0950704	1.59807	2.55577	0.0110249	0.163365	0.14932	Ace/Adipor1/Ahcyl1/Cav1/Cav2/Dennd4c/Grb10/Hnrnpk/Ide/Insr/Marcks/Myo1c/Nck1/Ncoa1/Ncoa5/Nucb2/Nucks1/Parp1/Pip4k2a/Prkca/Ptpn11/Slc26a6/Slc27a1/Snx5/Sorl1/Sos2/Uso1	27
pos	BP	GO:0032527	protein exit from endoplasmic reticulum	7/1033	42/17364	0.166667	2.80155	2.93987	0.0112059	0.164947	0.150766	Erlec1/Preb/Sec16a/Sel1l/Sorl1/Syvn1/Ube2j1	7
pos	BP	GO:1990089	response to nerve growth factor	7/1033	42/17364	0.166667	2.80155	2.93987	0.0112059	0.164947	0.150766	Arf6/Cd2ap/Cdc5l/Dlg1/Micall1/Parp1/Rapgef1	7
pos	BP	GO:1990090	cellular response to nerve growth factor stimulus	7/1033	42/17364	0.166667	2.80155	2.93987	0.0112059	0.164947	0.150766	Arf6/Cd2ap/Cdc5l/Dlg1/Micall1/Parp1/Rapgef1	7
pos	BP	GO:0006457	protein folding	18/1033	168/17364	0.107143	1.801	2.62378	0.011251	0.165246	0.151039	Bag1/Calr/Cdc37l1/Clu/Dnajb14/Dnajb2/Dnajc10/Dnajc18/Fkbp4/Fkbp5/Grpel2/Hspa13/Hspa5/Hspb1/Pdcl/Ppil1/Qsox2/Txndc5	18
pos	BP	GO:0034976	response to endoplasmic reticulum stress	25/1033	259/17364	0.0965251	1.62252	2.53862	0.0117849	0.172403	0.157581	Calr/Cav1/Clu/Dnajb2/Dnajc10/Erlec1/Erp29/Fbxo2/Fis1/Gorasp2/Hspa5/Hyou1/Man1a2/Marcks/Nck1/Nrbf2/Pdia6/Qrich1/Sec16a/Sel1l/Syvn1/Tbl2/Thbs4/Tmed2/Ube2j1	25
pos	MF	GO:0070063	RNA polymerase binding	9/1033	63/17364	0.142857	2.40133	2.8024	0.01179	0.172403	0.157581	Ccar2/Dhx9/Elp4/Hnrnpu/Paf1/Rprd1a/Rtf1/Tcerg1/Wac	9
pos	BP	GO:0009636	response to toxic substance	15/1033	132/17364	0.113636	1.91015	2.6399	0.0118919	0.173513	0.158595	Abcb1a/Abcb6/Aldh1a1/Aldh2/Cd36/Ddc/Ephx2/Gjc2/Mtarc2/Nos3/Nqo1/Scn3a/Slc30a1/Slc7a11/Sod3	15
pos	BP	GO:0032386	regulation of intracellular transport	27/1033	286/17364	0.0944056	1.58689	2.51697	0.0120185	0.174977	0.159934	Bag3/Caly/Camk1/Cd36/Cep131/Dhx9/Dmap1/Ehd2/Erlec1/Hcls1/Hdac3/Inpp4b/Jup/Kif5b/Mavs/Nolc1/Ppp1r12a/Ptpn11/Rbm22/Sec24b/Septin8/Sorl1/Stk11/Stx18/Sumo1/Trim28/Ube2j1	27
pos	MF	GO:0140693	molecular condensate scaffold activity	6/1033	33/17364	0.181818	3.05624	2.97354	0.0121426	0.175149	0.160091	Caprin1/Fmr1/G3bp2/Hnrnpa1/Mavs/Nck1	6
pos	BP	GO:0042026	protein refolding	5/1033	24/17364	0.208333	3.50194	3.0847	0.0121617	0.175149	0.160091	Dnajb2/Hspa13/Hspa5/Hspb1/Pdcl	5
pos	MF	GO:0070300	phosphatidic acid binding	5/1033	24/17364	0.208333	3.50194	3.0847	0.0121617	0.175149	0.160091	Gramd1b/Micall1/Pacsin2/Pitpnc1/Rapgef6	5
pos	BP	GO:0140354	lipid import into cell	5/1033	24/17364	0.208333	3.50194	3.0847	0.0121617	0.175149	0.160091	Acsl6/Cd36/Slc27a1/Slc27a2/Slc2a1	5
pos	BP	GO:0150105	protein localization to cell-cell junction	5/1033	24/17364	0.208333	3.50194	3.0847	0.0121617	0.175149	0.160091	Cgnl1/F11r/Pak2/Pecam1/Scrib	5
pos	CC	GO:0030027	lamellipodium	19/1033	182/17364	0.104396	1.75482	2.57452	0.0121892	0.175167	0.160108	Abi3/Carmil1/Coro1b/Ctnna1/Ctnnd1/Dysf/Itgav/Itsn1/Mylk/Parva/Parvb/Pld2/Podxl/Ptprm/Ptprz1/Rac2/Srgap2/Vasp/Wasf2	19
pos	BP	GO:0061014	positive regulation of mRNA catabolic process	12/1033	97/17364	0.123711	2.0795	2.68137	0.0123536	0.176305	0.161148	Caprin1/Celf1/Cnot2/Dcp1a/Dcp2/Dhx9/Elavl1/Gigyf2/Hnrnpr/Hnrnpu/Polr2g/Ythdf1	12
pos	BP	GO:0016072	rRNA metabolic process	24/1033	247/17364	0.097166	1.63329	2.52113	0.0124346	0.176305	0.161148	Bop1/Bysl/Cavin1/Dkc1/Exosc1/Fbll1/Gar1/Gtf3c1/Mtrex/Nol6/Nop2/Nvl/Pelp1/Pwp2/Rpl11/Smarca4/Snu13/Spin1/Tbl3/Tcof1/Utp14a/Wbp11/Wdr12/Wdr36	24
pos	MF	GO:0008374	O-acyltransferase activity	8/1033	53/17364	0.150943	2.53725	2.81889	0.0124704	0.176305	0.161148	Agpat3/Agpat4/Agpat5/Casd1/Cpt1a/Cpt2/Crat/Lclat1	8
pos	BP	GO:0030834	regulation of actin filament depolymerization	8/1033	53/17364	0.150943	2.53725	2.81889	0.0124704	0.176305	0.161148	Capza1/Carmil1/Flii/Lima1/Plek/Specc1l/Swap70/Twf1	8
pos	BP	GO:0042307	positive regulation of protein import into nucleus	8/1033	53/17364	0.150943	2.53725	2.81889	0.0124704	0.176305	0.161148	Bag3/Dmap1/Hcls1/Hdac3/Jup/Mavs/Rbm22/Trim28	8
pos	BP	GO:0045216	cell-cell junction organization	21/1033	208/17364	0.100962	1.69709	2.54372	0.0124782	0.176305	0.161148	Ace/Cav1/Cd2ap/Cdh20/Cldn10/Cldn5/Ctnna1/Dlg1/Esam/F11r/Gja1/Itgb1/Jup/Myo1c/Nedd4l/Nfasc/Pak2/Pecam1/Prkca/Ptpro/Specc1l	21
pos	BP	GO:0006402	mRNA catabolic process	23/1033	234/17364	0.0982906	1.6522	2.52617	0.0125002	0.176305	0.161148	Apex1/Caprin1/Celf1/Cnot2/Cnot9/Dcp1a/Dcp2/Ddx5/Dhx9/Edc3/Elavl1/Fmr1/Gigyf2/Hnrnpab/Hnrnpr/Hnrnpu/Larp4b/Ncbp1/Ncbp2/Polr2g/Snd1/Xrn2/Ythdf1	23
pos	BP	GO:0031032	actomyosin structure organization	22/1033	221/17364	0.0995475	1.67332	2.53357	0.0125175	0.176305	0.161148	Apoa1/Arhgef10l/Bag4/Carmil1/Cgnl1/F11r/Flii/Frmd5/Hdac2/Itgb1/Kank2/Kank4/Myh11/Myl9/Pak2/Pdgfrb/Rtkn/S1pr1/Sdc4/Sorbs3/Stmn1/Wasf2	22
pos	BP	GO:0016925	protein sumoylation	7/1033	43/17364	0.162791	2.7364	2.86717	0.0127161	0.176305	0.161148	Bcl11a/Gnl3l/Hmg20a/Sae1/Sumo1/Trim28/Uba2	7
pos	BP	GO:0050919	negative chemotaxis	7/1033	43/17364	0.162791	2.7364	2.86717	0.0127161	0.176305	0.161148	Apoa1/Itgav/Rtn4rl1/Sema6d/Slit1/Slit2/Slit3	7
pos	BP	GO:1901568	fatty acid derivative metabolic process	7/1033	43/17364	0.162791	2.7364	2.86717	0.0127161	0.176305	0.161148	Acsl6/Aldh3a2/Cyp4f14/Fitm2/Hmgcs2/Oxct1/Pecr	7
pos	BP	GO:0001574	ganglioside biosynthetic process	4/1033	16/17364	0.25	4.20232	3.22297	0.0127443	0.176305	0.161148	B4galnt1/B4galt6/St6galnac5/St8sia3	4
pos	BP	GO:0006991	response to sterol depletion	4/1033	16/17364	0.25	4.20232	3.22297	0.0127443	0.176305	0.161148	Arhgef10l/Erlin1/Pip4p1/Tmed2	4
pos	MF	GO:0017110	nucleoside diphosphate phosphatase activity	4/1033	16/17364	0.25	4.20232	3.22297	0.0127443	0.176305	0.161148	Entpd1/Entpd6/Nudt5/Pgp	4
pos	MF	GO:0042171	lysophosphatidic acid acyltransferase activity	4/1033	16/17364	0.25	4.20232	3.22297	0.0127443	0.176305	0.161148	Agpat3/Agpat4/Agpat5/Lclat1	4
pos	BP	GO:0042416	dopamine biosynthetic process	4/1033	16/17364	0.25	4.20232	3.22297	0.0127443	0.176305	0.161148	Aldh2/Cyp2d22/Ddc/Gpr37	4
pos	MF	GO:0070403	NAD+ binding	4/1033	16/17364	0.25	4.20232	3.22297	0.0127443	0.176305	0.161148	Glud1/Hadh/Hadha/Uxs1	4
pos	BP	GO:0110156	methylguanosine-cap decapping	4/1033	16/17364	0.25	4.20232	3.22297	0.0127443	0.176305	0.161148	Caprin1/Dcp1a/Dcp2/Edc3	4
pos	BP	GO:0060998	regulation of dendritic spine development	11/1033	86/17364	0.127907	2.15003	2.68885	0.0128179	0.176957	0.161743	Arf6/Camk1/Caprin1/Cdkl5/Crebbp/Fmr1/Hdac2/Hnrnpk/Itsn1/Marcks/Palm	11
pos	BP	GO:0046824	positive regulation of nucleocytoplasmic transport	10/1033	75/17364	0.133333	2.24124	2.7093	0.0130775	0.180167	0.164678	Bag3/Camk1/Dhx9/Dmap1/Hcls1/Hdac3/Jup/Mavs/Rbm22/Trim28	10
pos	BP	GO:0000723	telomere maintenance	16/1033	146/17364	0.109589	1.84211	2.56988	0.0133047	0.182918	0.167193	Actr8/Apex1/Atrx/Dcp2/Dkc1/Ercc4/Gar1/Gnl3l/Hnrnpu/Nabp2/Parp1/Pcna/Ppp1r10/Terf2/Terf2ip/Ylpm1	16
pos	BP	GO:0030838	positive regulation of actin filament polymerization	8/1033	54/17364	0.148148	2.49027	2.75847	0.0138983	0.190688	0.174294	Arf6/Bag4/Carmil1/Cdc42ep4/Dlg1/Myo1c/Nck1/Vasp	8
pos	BP	GO:0000038	very long-chain fatty acid metabolic process	6/1033	34/17364	0.176471	2.96635	2.8864	0.0140215	0.190788	0.174386	Abcd2/Abcd3/Acsbg1/Acsl6/Elovl4/Slc27a2	6
pos	BP	GO:0009225	nucleotide-sugar metabolic process	6/1033	34/17364	0.176471	2.96635	2.8864	0.0140215	0.190788	0.174386	Cmas/Parg/Uap1l1/Ugdh/Ugp2/Uxs1	6
pos	BP	GO:0031346	positive regulation of cell projection organization	39/1033	455/17364	0.0857143	1.4408	2.3963	0.0140359	0.190788	0.174386	Acsl6/Arf6/Arsb/Atp1b2/Bcl11a/Camk1/Camk1d/Caprin1/Carmil1/Cdc42ep4/Cdkl5/Cep120/Coro1b/Ddr1/Fbxo38/Fmr1/Hnrnpk/Hspa5/Hspb1/Itga3/Itga6/Itgb1/Marcks/Mob2/Nck1/Palm/Pcp4/Plxnb1/Plxnb2/Ptprz1/Rac2/Rapgef1/Rgma/Septin9/Stk11/Tubb2b/Twf1/Wasf2/Wls	39
pos	MF	GO:0030695	GTPase regulator activity	37/1033	427/17364	0.0866511	1.45654	2.40233	0.0140487	0.190788	0.174386	Acap3/Agap1/Arfgap3/Arhgap23/Arhgdib/Arhgef10l/Arhgef40/Cyth1/Dennd4c/Dock10/Dock2/Farp1/Garnl3/Git2/Iqsec3/Itsn1/Nucb2/Pde6d/Plcd4/Psd2/Rab3il1/Ranbp3/Rapgef1/Rapgef6/Rasa2/Rgs20/Rtkn/Sergef/Sipa1l1/Sipa1l2/Slit2/Sos2/Srgap2/Syde2/Tbc1d12/Tbc1d5/Tbc1d9b	37
pos	MF	GO:0060589	nucleoside-triphosphatase regulator activity	37/1033	427/17364	0.0866511	1.45654	2.40233	0.0140487	0.190788	0.174386	Acap3/Agap1/Arfgap3/Arhgap23/Arhgdib/Arhgef10l/Arhgef40/Cyth1/Dennd4c/Dock10/Dock2/Farp1/Garnl3/Git2/Iqsec3/Itsn1/Nucb2/Pde6d/Plcd4/Psd2/Rab3il1/Ranbp3/Rapgef1/Rapgef6/Rasa2/Rgs20/Rtkn/Sergef/Sipa1l1/Sipa1l2/Slit2/Sos2/Srgap2/Syde2/Tbc1d12/Tbc1d5/Tbc1d9b	37
pos	BP	GO:0010631	epithelial cell migration	29/1033	317/17364	0.0914826	1.53776	2.43024	0.0142028	0.191119	0.174688	Adipor1/Anxa3/Apoa1/Arf6/Arsb/Bsg/Calr/Col18a1/Coro1b/Hspb1/Itga3/Itgav/Itgb1/Itgb2/Jcad/Jup/Kank2/Lemd3/Map2k3/Map4k4/Mia3/Nos3/Pecam1/Pkn1/Plpp3/Prkca/Ptpn11/Ptprm/Slit2	29
pos	MF	GO:0016791	phosphatase activity	24/1033	250/17364	0.096	1.61369	2.45811	0.0142515	0.191119	0.174688	Acp2/Alpl/Bpnt2/Ctdnep1/Ephx2/Inpp4b/Nanp/Nt5c1a/Nt5dc2/Pald1/Pdp2/Pgp/Phlpp1/Pip4p1/Plpp3/Ppm1g/Ppp1r12a/Ppp2r5a/Ptpmt1/Ptpn11/Ptpn6/Ptprm/Ptpro/Ptprz1	24
pos	BP	GO:0007584	response to nutrient	10/1033	76/17364	0.131579	2.21175	2.66258	0.0142818	0.191119	0.174688	Adsl/Agl/Alpl/Arsb/Gatm/Hlcs/Kank2/Ncoa1/Rbp1/Suox	10
pos	BP	GO:0045807	positive regulation of endocytosis	19/1033	185/17364	0.102703	1.72636	2.49801	0.0143198	0.191119	0.174688	Apoa1/Calr/Caly/Camk1d/Cav1/Cd36/Clu/Dock2/Fmr1/Hip1r/Hnrnpk/Insr/Itgb1/Itsn1/Mertk/Nedd4l/Pld2/Rapgef1/Tbc1d5	19
pos	MF	GO:0016597	amino acid binding	9/1033	65/17364	0.138462	2.32744	2.69661	0.0143362	0.191119	0.174688	Cad/Ddah1/Ddc/Gldc/Glud1/Nos3/Prodh/Shmt2/Slc1a3	9
pos	BP	GO:0006890	retrograde vesicle-mediated transport, Golgi to endoplasmic reticulum	7/1033	44/17364	0.159091	2.67421	2.79652	0.0143672	0.191119	0.174688	Copb2/Copz1/Ergic1/Ergic2/Plpp3/Scyl1/Stx18	7
pos	BP	GO:0030835	negative regulation of actin filament depolymerization	7/1033	44/17364	0.159091	2.67421	2.79652	0.0143672	0.191119	0.174688	Capza1/Carmil1/Flii/Lima1/Specc1l/Swap70/Twf1	7
pos	BP	GO:0070252	actin-mediated cell contraction	12/1033	99/17364	0.121212	2.03749	2.6036	0.014386	0.191119	0.174688	Atp1a2/Cacna1d/Cacnb2/Camk2d/Cav1/Dlg1/Jup/Myl6/Nedd4l/Parva/Sri/Sumo1	12
pos	BP	GO:1903313	positive regulation of mRNA metabolic process	15/1033	135/17364	0.111111	1.8677	2.54544	0.0144155	0.191119	0.174688	Caprin1/Celf1/Cnot2/Dcp1a/Dcp2/Dhx9/Elavl1/Gigyf2/Hnrnpr/Hnrnpu/Ncbp1/Polr2g/Prpf19/Sf3b4/Ythdf1	15
pos	BP	GO:0000027	ribosomal large subunit assembly	5/1033	25/17364	0.2	3.36186	2.97213	0.0144744	0.191119	0.174688	Bop1/Dhx30/Nop2/Rpl11/Rpl24	5
pos	BP	GO:0006353	DNA-templated transcription termination	5/1033	25/17364	0.2	3.36186	2.97213	0.0144744	0.191119	0.174688	Cavin1/Dhx9/Lipe/Wdr82/Xrn2	5
pos	CC	GO:0043083	synaptic cleft	5/1033	25/17364	0.2	3.36186	2.97213	0.0144744	0.191119	0.174688	Lama2/Lama4/Lama5/Lamb2/Lamc1	5
pos	MF	GO:0050780	dopamine receptor binding	5/1033	25/17364	0.2	3.36186	2.97213	0.0144744	0.191119	0.174688	Cav2/Palm/Ppp1r1b/Ptpn11/Snx5	5
pos	BP	GO:2000810	regulation of bicellular tight junction assembly	5/1033	25/17364	0.2	3.36186	2.97213	0.0144744	0.191119	0.174688	Cldn5/F11r/Gja1/Myo1c/Nedd4l	5
pos	MF	GO:0016853	isomerase activity	17/1033	160/17364	0.10625	1.78599	2.51198	0.0145803	0.192137	0.175619	Acadm/Creld1/Dkc1/Ech1/Echs1/Eci1/Eci2/Fkbp4/Fkbp5/Gstz1/Mcee/Mmut/Pdia6/Ppil1/Qsox2/Renbp/Txndc5	17
pos	BP	GO:0034655	nucleobase-containing compound catabolic process	41/1033	485/17364	0.0845361	1.42099	2.36498	0.0148629	0.195474	0.178669	Adpgk/Apex1/Caprin1/Celf1/Cnot2/Cnot9/Dcp1a/Dcp2/Ddx5/Dhx9/Dkc1/Edc3/Elavl1/Entpd1/Entpd6/Exosc1/Fitm2/Fmr1/Foxk1/Gigyf2/Hnrnpab/Hnrnpr/Hnrnpu/Insr/Khk/Larp4b/Mtrex/Ncbp1/Ncbp2/Nt5c1a/Nudt4/Nudt5/Polr2g/Slc2a6/Slc4a4/Snd1/Wdr82/Xrn2/Ythdf1/Zc3h18/Zcchc17	41
pos	BP	GO:0034109	homotypic cell-cell adhesion	11/1033	88/17364	0.125	2.10116	2.60452	0.015071	0.197822	0.180815	Entpd1/F11r/Fermt3/Jup/Megf10/Plek/Plpp3/Prkca/Ptpn6/Slc7a11/Tyro3	11
pos	BP	GO:0090132	epithelium migration	29/1033	319/17364	0.0909091	1.52812	2.39433	0.0153609	0.20123	0.18393	Adipor1/Anxa3/Apoa1/Arf6/Arsb/Bsg/Calr/Col18a1/Coro1b/Hspb1/Itga3/Itgav/Itgb1/Itgb2/Jcad/Jup/Kank2/Lemd3/Map2k3/Map4k4/Mia3/Nos3/Pecam1/Pkn1/Plpp3/Prkca/Ptpn11/Ptprm/Slit2	29
pos	CC	GO:0016529	sarcoplasmic reticulum	10/1033	77/17364	0.12987	2.18303	2.61659	0.015567	0.202664	0.18524	Agl/Akap7/Calr/Camk2g/Cherp/Itpr2/Nos1ap/Ryr3/Sri/Thbs4	10
pos	BP	GO:0035304	regulation of protein dephosphorylation	10/1033	77/17364	0.12987	2.18303	2.61659	0.015567	0.202664	0.18524	Itga1/Nck1/Nsmf/Nuak1/Pdgfrb/Ppp1r12a/Ppp1r1b/Ppp1r8/Ppp2r5a/Swap70	10
pos	BP	GO:0048640	negative regulation of developmental growth	14/1033	124/17364	0.112903	1.89782	2.52342	0.0155674	0.202664	0.18524	Bcl11a/Dip2b/Fgfr3/G6pdx/Gja1/Hdac2/Kcnk2/Mag/Rai1/Rgma/Sema6d/Slit1/Slit2/Ttc3	14
pos	MF	GO:0051219	phosphoprotein binding	13/1033	112/17364	0.116071	1.95108	2.53958	0.0156353	0.202664	0.18524	Acp2/Cacnb2/Cav2/Crkl/Fkbp4/Grb10/Hck/Lrp11/Ptpn11/Ptpn6/Rtf1/Shb/Tbl2	13
pos	BP	GO:0050731	positive regulation of peptidyl-tyrosine phosphorylation	18/1033	174/17364	0.103448	1.73889	2.46362	0.0157211	0.202664	0.18524	Abi3/Cav2/Cd36/Cspg4/Ctnnd1/Ehd4/Fgfr3/Hcls1/Hdac2/Il6st/Itgb1/Lrp4/Pak2/Pecam1/Plpp3/Ptpn11/Ptprz1/Thbs4	18
pos	MF	GO:0001540	amyloid-beta binding	9/1033	66/17364	0.136364	2.29218	2.64516	0.0157515	0.202664	0.18524	Apoa1/Cd36/Clu/Fbxo2/Hsd17b10/Ide/Insr/Itgb2/Sorl1	9
pos	CC	GO:0014704	intercalated disc	9/1033	66/17364	0.136364	2.29218	2.64516	0.0157515	0.202664	0.18524	Atp1a2/Camk2d/Ctnna1/Des/Gja1/Itgb1/Jup/Prkca/Slc2a1	9
pos	BP	GO:0060999	positive regulation of dendritic spine development	9/1033	66/17364	0.136364	2.29218	2.64516	0.0157515	0.202664	0.18524	Camk1/Caprin1/Cdkl5/Crebbp/Fmr1/Hnrnpk/Itsn1/Marcks/Palm	9
pos	BP	GO:1902806	regulation of cell cycle G1/S phase transition	19/1033	187/17364	0.101604	1.7079	2.44778	0.0158958	0.202664	0.18524	Apex1/Arid1b/Bcl7a/Crebbp/Dlg1/Gigyf2/Gjc2/Kank2/Larp7/Paf1/Plrg1/Psme3/Ptpn6/Senp2/Smarca4/Smarcd1/Susd2/Ube2e2/Wac	19
pos	BP	GO:0009226	nucleotide-sugar biosynthetic process	4/1033	17/17364	0.235294	3.95513	3.06581	0.0158958	0.202664	0.18524	Cmas/Uap1l1/Ugdh/Uxs1	4
pos	BP	GO:0015802	basic amino acid transport	4/1033	17/17364	0.235294	3.95513	3.06581	0.0158958	0.202664	0.18524	Slc25a15/Slc3a2/Slc7a2/Slc7a5	4
pos	MF	GO:0016863	intramolecular oxidoreductase activity, transposing C=C bonds	4/1033	17/17364	0.235294	3.95513	3.06581	0.0158958	0.202664	0.18524	Ech1/Echs1/Eci1/Eci2	4
pos	BP	GO:0033631	cell-cell adhesion mediated by integrin	4/1033	17/17364	0.235294	3.95513	3.06581	0.0158958	0.202664	0.18524	Fermt3/Plpp3/Podxl/Swap70	4
pos	MF	GO:0070034	telomerase RNA binding	4/1033	17/17364	0.235294	3.95513	3.06581	0.0158958	0.202664	0.18524	Dkc1/Gar1/Hnrnpu/Snrpd3	4
pos	BP	GO:0090130	tissue migration	29/1033	320/17364	0.090625	1.52334	2.37646	0.0159676	0.203	0.185548	Adipor1/Anxa3/Apoa1/Arf6/Arsb/Bsg/Calr/Col18a1/Coro1b/Hspb1/Itga3/Itgav/Itgb1/Itgb2/Jcad/Jup/Kank2/Lemd3/Map2k3/Map4k4/Mia3/Nos3/Pecam1/Pkn1/Plpp3/Prkca/Ptpn11/Ptprm/Slit2	29
pos	BP	GO:0032781	positive regulation of ATP-dependent activity	6/1033	35/17364	0.171429	2.88159	2.80239	0.0160937	0.203	0.185548	Atp1b2/Dhx9/Dnajb2/Dnajc10/Msh2/Sumo1	6
pos	BP	GO:0005978	glycogen biosynthetic process	7/1033	45/17364	0.155556	2.61478	2.72781	0.0161657	0.203	0.185548	Acadm/Gbe1/Grb10/Insr/Phkg1/Ppp1r3g/Ugp2	7
pos	BP	GO:0009250	glucan biosynthetic process	7/1033	45/17364	0.155556	2.61478	2.72781	0.0161657	0.203	0.185548	Acadm/Gbe1/Grb10/Insr/Phkg1/Ppp1r3g/Ugp2	7
pos	BP	GO:0009409	response to cold	7/1033	45/17364	0.155556	2.61478	2.72781	0.0161657	0.203	0.185548	Acadl/Acadm/Acadvl/Lipe/Lrp11/Slc27a1/Ucp3	7
pos	BP	GO:0042220	response to cocaine	7/1033	45/17364	0.155556	2.61478	2.72781	0.0161657	0.203	0.185548	Crebbp/Grm2/Homer2/Parp1/Ppp1r1b/Slc1a3/Tgm2	7
pos	BP	GO:0042417	dopamine metabolic process	7/1033	45/17364	0.155556	2.61478	2.72781	0.0161657	0.203	0.185548	Aldh2/Cyp2d22/Ddc/Gpr37/Itgam/Maoa/Maob	7
pos	MF	GO:0098631	cell adhesion mediator activity	7/1033	45/17364	0.155556	2.61478	2.72781	0.0161657	0.203	0.185548	Bcam/Cntn2/Esam/Itga1/Itgb1/Nfasc/Ninj1	7
pos	CC	GO:0005788	endoplasmic reticulum lumen	11/1033	89/17364	0.123596	2.07755	2.56319	0.0163033	0.204343	0.186775	Calr/Clu/Dnajc10/Erlec1/Erp29/Hspa5/Lrpap1/Pdia6/Selenom/Slc27a2/Txndc5	11
pos	BP	GO:0043487	regulation of RNA stability	18/1033	175/17364	0.102857	1.72896	2.43754	0.0165848	0.207481	0.189643	Apex1/Caprin1/Celf1/Cnot2/Dcp1a/Dcp2/Dhx9/Dkc1/Elavl1/Fmr1/Gigyf2/Hnrnpr/Hnrnpu/Larp4b/Polr2g/Ythdf1/Zc3h18/Zcchc17	18
pos	CC	GO:0034708	methyltransferase complex	12/1033	101/17364	0.118812	1.99714	2.52765	0.0166631	0.20807	0.190182	Ash2l/Hdac2/Hsd17b10/Pelp1/Rbbp7/Rnf2/Snrpd1/Snrpd3/Snrpg/Trmt6/Wdr82/Zc3h13	12
pos	MF	GO:0031072	heat shock protein binding	16/1033	150/17364	0.106667	1.79299	2.45318	0.016865	0.210197	0.192126	Apoa1/Cdc37l1/Dnajb14/Dnajb2/Dnajc10/Dnajc18/Fkbp4/Fkbp5/Gpr37/Hdac2/Hnrnpk/Hspa13/Hspa5/Itgam/Itgb2/Nos3	16
pos	MF	GO:0003785	actin monomer binding	5/1033	26/17364	0.192308	3.23256	2.86514	0.0170644	0.211105	0.192955	Cobll1/Lima1/Nos3/Tmsb4x/Twf1	5
pos	BP	GO:0046716	muscle cell cellular homeostasis	5/1033	26/17364	0.192308	3.23256	2.86514	0.0170644	0.211105	0.192955	Bag3/Cav1/Gaa/Large1/Prkca	5
pos	BP	GO:0048857	neural nucleus development	5/1033	26/17364	0.192308	3.23256	2.86514	0.0170644	0.211105	0.192955	Atf2/Fgfr3/Large1/Scrib/Sec24b	5
pos	BP	GO:0150146	cell junction disassembly	5/1033	26/17364	0.192308	3.23256	2.86514	0.0170644	0.211105	0.192955	Arf6/Itgam/Itgb1/Map4k4/Prickle1	5
pos	BP	GO:0030042	actin filament depolymerization	8/1033	56/17364	0.142857	2.40133	2.6416	0.0171056	0.211222	0.193063	Capza1/Carmil1/Flii/Lima1/Plek/Specc1l/Swap70/Twf1	8
pos	MF	GO:0015179	L-amino acid transmembrane transporter activity	9/1033	67/17364	0.134328	2.25796	2.59464	0.0172667	0.212425	0.194163	Sfxn1/Slc1a3/Slc25a15/Slc25a18/Slc3a2/Slc6a9/Slc7a11/Slc7a2/Slc7a5	9
pos	BP	GO:0032410	negative regulation of transporter activity	9/1033	67/17364	0.134328	2.25796	2.59464	0.0172667	0.212425	0.194163	Camk2d/Cav1/Cttnbp2nl/Dysf/Nedd4l/Prkca/Slc6a9/Sri/Sumo1	9
pos	MF	GO:0042578	phosphoric ester hydrolase activity	30/1033	336/17364	0.0892857	1.50083	2.33149	0.017418	0.213499	0.195144	Acp2/Alpl/Apex1/Bpnt2/Ctdnep1/Ephx2/Gdpd1/Inpp4b/Nanp/Nt5c1a/Nt5dc2/Pald1/Pde6d/Pdp2/Pgp/Phlpp1/Pip4p1/Plcb3/Plcd4/Pld2/Plpp3/Ppm1g/Ppp1r12a/Ppp2r5a/Ptpmt1/Ptpn11/Ptpn6/Ptprm/Ptpro/Ptprz1	30
pos	BP	GO:0051235	maintenance of location	30/1033	336/17364	0.0892857	1.50083	2.33149	0.017418	0.213499	0.195144	Apoa1/B4galnt1/Camk2d/Cav1/Cd36/Cds1/Cherp/Chrd/Dysf/Fitm2/Fth1/Gaa/Gja1/Hdac3/Hnrnpu/Hspa5/Igsf11/Itgav/Itpr2/Plcb3/Ptpn6/Ryr3/Slc25a23/Sorl1/Sri/Tacc3/Tmed2/Tmsb4x/Twf1/Vps13c	30
pos	BP	GO:0006839	mitochondrial transport	18/1033	176/17364	0.102273	1.71913	2.41162	0.0174849	0.213925	0.195533	Acaa2/Atf2/Ccdc51/Grpel2/Hip1r/Kif5b/Sfxn1/Sfxn5/Slc1a3/Slc25a15/Slc25a18/Slc25a20/Slc25a23/Smdt1/Timm17a/Timm22/Tst/Ucp3	18
pos	BP	GO:0042254	ribosome biogenesis	28/1033	309/17364	0.0906149	1.52317	2.33375	0.0176875	0.216008	0.197438	Bop1/Bysl/Dhx30/Dkc1/Dnttip2/Exosc1/Fbll1/Gar1/Gnl3l/Mtrex/Nmd3/Nol6/Nop2/Nop56/Nop58/Nvl/Pelp1/Pno1/Pwp2/Riox1/Rpl11/Rpl24/Snu13/Tbl3/Utp14a/Wbp11/Wdr12/Wdr36	28
pos	BP	GO:0032200	telomere organization	16/1033	151/17364	0.10596	1.78112	2.42456	0.0178603	0.216507	0.197894	Actr8/Apex1/Atrx/Dcp2/Dkc1/Ercc4/Gar1/Gnl3l/Hnrnpu/Nabp2/Parp1/Pcna/Ppp1r10/Terf2/Terf2ip/Ylpm1	16
pos	CC	GO:0030660	Golgi-associated vesicle membrane	7/1033	46/17364	0.152174	2.55794	2.66094	0.018118	0.216507	0.197894	Copb1/Copb2/Copz1/Cspg5/Scyl1/Tmem199/Zdhhc17	7
pos	CC	GO:0016323	basolateral plasma membrane	25/1033	269/17364	0.0929368	1.5622	2.33717	0.0181791	0.216507	0.197894	Aqp4/Cav1/Cd38/Ddr1/Dlg1/Entpd1/Erbin/Ide/Itga3/Itga6/Palm/Plpp3/Scrib/Slc14a1/Slc16a3/Slc1a3/Slc26a6/Slc29a1/Slc2a1/Slc30a1/Slc3a2/Slc4a2/Slc4a4/Slc6a9/Slc7a5	25
pos	BP	GO:2000045	regulation of G1/S transition of mitotic cell cycle	17/1033	164/17364	0.103659	1.74243	2.40252	0.0182136	0.216507	0.197894	Apex1/Arid1b/Bcl7a/Crebbp/Dlg1/Gigyf2/Gjc2/Kank2/Larp7/Plrg1/Psme3/Ptpn6/Senp2/Smarca4/Smarcd1/Ube2e2/Wac	17
pos	BP	GO:0001958	endochondral ossification	6/1033	36/17364	0.166667	2.80155	2.72132	0.0183681	0.216507	0.197894	Alpl/Bpnt2/Col1a1/Hspg2/Mef2d/Tmem119	6
pos	BP	GO:0036075	replacement ossification	6/1033	36/17364	0.166667	2.80155	2.72132	0.0183681	0.216507	0.197894	Alpl/Bpnt2/Col1a1/Hspg2/Mef2d/Tmem119	6
pos	BP	GO:0000244	spliceosomal tri-snRNP complex assembly	3/1033	10/17364	0.3	5.04279	3.21616	0.0183778	0.216507	0.197894	Prpf19/Prpf8/Sart3	3
pos	BP	GO:0001765	membrane raft assembly	3/1033	10/17364	0.3	5.04279	3.21616	0.0183778	0.216507	0.197894	Cav1/Cav2/Pacsin2	3
pos	CC	GO:0005687	U4 snRNP	3/1033	10/17364	0.3	5.04279	3.21616	0.0183778	0.216507	0.197894	Snrpd1/Snrpd3/Snrpg	3
pos	BP	GO:0006534	cysteine metabolic process	3/1033	10/17364	0.3	5.04279	3.21616	0.0183778	0.216507	0.197894	Cth/Mpst/Slc7a11	3
pos	MF	GO:0019870	potassium channel inhibitor activity	3/1033	10/17364	0.3	5.04279	3.21616	0.0183778	0.216507	0.197894	Cav1/Kcnk2/Nedd4l	3
pos	CC	GO:0030056	hemidesmosome	3/1033	10/17364	0.3	5.04279	3.21616	0.0183778	0.216507	0.197894	Erbin/Itga6/Itgb1	3
pos	CC	GO:0031080	nuclear pore outer ring	3/1033	10/17364	0.3	5.04279	3.21616	0.0183778	0.216507	0.197894	Nup107/Nup133/Seh1l	3
pos	MF	GO:0034046	poly(G) binding	3/1033	10/17364	0.3	5.04279	3.21616	0.0183778	0.216507	0.197894	Fmr1/Hnrnpdl/Hnrnpu	3
pos	CC	GO:0036056	filtration diaphragm	3/1033	10/17364	0.3	5.04279	3.21616	0.0183778	0.216507	0.197894	Cd2ap/F11r/Podxl	3
pos	CC	GO:0036057	slit diaphragm	3/1033	10/17364	0.3	5.04279	3.21616	0.0183778	0.216507	0.197894	Cd2ap/F11r/Podxl	3
pos	BP	GO:0070327	thyroid hormone transport	3/1033	10/17364	0.3	5.04279	3.21616	0.0183778	0.216507	0.197894	Slc16a2/Slc3a2/Slc7a5	3
pos	BP	GO:0080144	intracellular amino acid homeostasis	3/1033	10/17364	0.3	5.04279	3.21616	0.0183778	0.216507	0.197894	Atg7/Grm2/Slc7a11	3
pos	CC	GO:0097450	astrocyte end-foot	3/1033	10/17364	0.3	5.04279	3.21616	0.0183778	0.216507	0.197894	Adgrg1/Aqp4/Atp1b2	3
pos	CC	GO:1990454	L-type voltage-gated calcium channel complex	3/1033	10/17364	0.3	5.04279	3.21616	0.0183778	0.216507	0.197894	Cacna1d/Cacnb2/Cacnb3	3
pos	BP	GO:0001659	temperature homeostasis	19/1033	190/17364	0.1	1.68093	2.37355	0.0185102	0.217382	0.198693	Acadl/Acadvl/Adipor1/Aldh1a1/Alpl/Cav1/Cd36/Cpt2/Decr1/Gatm/Gja1/Grb10/Hadh/Hdac3/Lama4/Sfxn5/Slc27a1/Smarca4/Stk11	19
pos	MF	GO:0008514	organic anion transmembrane transporter activity	24/1033	256/17364	0.09375	1.57587	2.33454	0.0185173	0.217382	0.198693	Abcb1a/Cd36/Gja1/Sfxn1/Sfxn5/Slc16a2/Slc16a3/Slc1a3/Slc25a15/Slc25a18/Slc25a23/Slc26a6/Slc27a1/Slc27a2/Slc2a1/Slc39a12/Slc3a2/Slc4a2/Slc4a4/Slc5a6/Slc6a9/Slc7a11/Slc7a2/Slc7a5	24
pos	MF	GO:0003779	actin binding	37/1033	436/17364	0.0848624	1.42648	2.26826	0.0188798	0.22071	0.201735	Ace/Cacnb2/Cald1/Capza1/Cd2ap/Cobll1/Coro1b/Ctnna1/Flii/Hcls1/Hip1r/Hnrnpu/Homer2/Hpca/Inf2/Itgb1/Klhl3/Lima1/Marcks/Myh11/Mylk/Myo1c/Myo6/Ncald/Nos3/Parva/Parvb/Phactr3/Pls1/Sipa1l1/Tagln2/Tln1/Tmsb4x/Twf1/Utrn/Vasp/Wasf2	37
pos	BP	GO:0089718	amino acid import across plasma membrane	8/1033	57/17364	0.140351	2.3592	2.58503	0.0188945	0.22071	0.201735	Itgb1/Slc16a2/Slc1a3/Slc3a2/Slc6a9/Slc7a11/Slc7a2/Slc7a5	8
pos	CC	GO:0005912	adherens junction	16/1033	152/17364	0.105263	1.7694	2.39615	0.0189	0.22071	0.201735	Cdc42ep4/Cdh20/Ctnna1/Ctnnd1/Ddx6/Dlg1/Esam/Frmd5/Itga6/Itgb1/Jcad/Jup/Niban2/Ptprm/Scrib/Tln1	16
pos	BP	GO:0006909	phagocytosis	21/1033	217/17364	0.0967742	1.62671	2.33645	0.019274	0.222978	0.203808	Anxa3/Apoa1/Atg7/Bin2/Calr/Camk1d/Cd36/Dock2/Dysf/Gulp1/Hck/Itgam/Itgav/Itgb1/Itgb2/Megf10/Mertk/Pecam1/Rapgef1/Tgm2/Tyro3	21
pos	MF	GO:0003756	protein disulfide isomerase activity	4/1033	18/17364	0.222222	3.7354	2.92021	0.0194956	0.222978	0.203808	Creld1/Pdia6/Qsox2/Txndc5	4
pos	BP	GO:0006525	arginine metabolic process	4/1033	18/17364	0.222222	3.7354	2.92021	0.0194956	0.222978	0.203808	Asl/Ddah1/Nos3/Oat	4
pos	BP	GO:0016074	sno(s)RNA metabolic process	4/1033	18/17364	0.222222	3.7354	2.92021	0.0194956	0.222978	0.203808	Dkc1/Fbll1/Larp7/Nolc1	4
pos	MF	GO:0016864	intramolecular oxidoreductase activity, transposing S-S bonds	4/1033	18/17364	0.222222	3.7354	2.92021	0.0194956	0.222978	0.203808	Creld1/Pdia6/Qsox2/Txndc5	4
pos	BP	GO:0018279	protein N-linked glycosylation via asparagine	4/1033	18/17364	0.222222	3.7354	2.92021	0.0194956	0.222978	0.203808	Ddost/Rpn1/Tusc3/Ube2j1	4
pos	BP	GO:0019430	removal of superoxide radicals	4/1033	18/17364	0.222222	3.7354	2.92021	0.0194956	0.222978	0.203808	Cd36/Nos3/Nqo1/Sod3	4
pos	CC	GO:0032039	integrator complex	4/1033	18/17364	0.222222	3.7354	2.92021	0.0194956	0.222978	0.203808	Ints10/Ints11/Ints3/Ints7	4
pos	BP	GO:0044241	lipid digestion	4/1033	18/17364	0.222222	3.7354	2.92021	0.0194956	0.222978	0.203808	Acat2/Apoa1/Cd36/Lima1	4
pos	BP	GO:0051788	response to misfolded protein	4/1033	18/17364	0.222222	3.7354	2.92021	0.0194956	0.222978	0.203808	Cav1/Clu/Dnajb14/Dnajc18	4
pos	MF	GO:0070402	NADPH binding	4/1033	18/17364	0.222222	3.7354	2.92021	0.0194956	0.222978	0.203808	Cryz/Decr1/Fdxr/Qdpr	4
pos	BP	GO:1902514	regulation of calcium ion transmembrane transport via high voltage-gated calcium channel	4/1033	18/17364	0.222222	3.7354	2.92021	0.0194956	0.222978	0.203808	Cacna1d/Cacnb2/Camk2d/G6pdx	4
pos	MF	GO:0019888	protein phosphatase regulator activity	10/1033	80/17364	0.125	2.10116	2.48273	0.0199385	0.226166	0.206722	Elfn1/Phactr3/Ppp1r10/Ppp1r1b/Ppp1r8/Ppp2r1b/Ppp2r5a/Ppp4r2/Rcan2/Wbp11	10
pos	BP	GO:0001573	ganglioside metabolic process	5/1033	27/17364	0.185185	3.11283	2.76322	0.0199438	0.226166	0.206722	B4galnt1/B4galt6/Itgb8/St6galnac5/St8sia3	5
pos	BP	GO:0006376	mRNA splice site recognition	5/1033	27/17364	0.185185	3.11283	2.76322	0.0199438	0.226166	0.206722	Celf1/Celf6/Luc7l/Puf60/Srsf10	5
pos	MF	GO:0016645	oxidoreductase activity, acting on the CH-NH group of donors	5/1033	27/17364	0.185185	3.11283	2.76322	0.0199438	0.226166	0.206722	Aass/Etfdh/Prodh/Qdpr/Sardh	5
pos	BP	GO:1901385	regulation of voltage-gated calcium channel activity	5/1033	27/17364	0.185185	3.11283	2.76322	0.0199438	0.226166	0.206722	Cacnb2/Cacnb3/Dysf/Hpca/Sri	5
pos	CC	GO:1904949	ATPase complex	14/1033	128/17364	0.109375	1.83852	2.39472	0.0200366	0.226832	0.207331	Actr8/Arid1b/Bcl11a/Bcl11b/Bcl7a/Dmap1/Ep400/Gatad2b/Hdac2/Myo1c/Rbbp7/Smarca4/Smarcd1/Tmem199	14
pos	BP	GO:0035195	miRNA-mediated post-transcriptional gene silencing	7/1033	47/17364	0.148936	2.50351	2.59583	0.0202301	0.228635	0.208979	Ddx6/Dhx9/Elavl1/Fmr1/Ncbp1/Ncbp2/Tial1	7
pos	BP	GO:0006612	protein targeting to membrane	13/1033	116/17364	0.112069	1.8838	2.40198	0.0204083	0.230258	0.210462	Cacnb3/Fis1/Hpca/Hspa5/Itgam/Large1/Micall1/Mtcl1/Myo1c/Sec61a2/Srp14/Srp72/Tcaf1	13
pos	BP	GO:0033865	nucleoside bisphosphate metabolic process	12/1033	104/17364	0.115385	1.93953	2.41693	0.0205739	0.230566	0.210744	Acaa2/Acaca/Acsl6/Acss1/Dip2a/Fitm2/Hmgcs2/Mccc2/Mcee/Mmut/Pank1/Suclg2	12
pos	BP	GO:0033875	ribonucleoside bisphosphate metabolic process	12/1033	104/17364	0.115385	1.93953	2.41693	0.0205739	0.230566	0.210744	Acaa2/Acaca/Acsl6/Acss1/Dip2a/Fitm2/Hmgcs2/Mccc2/Mcee/Mmut/Pank1/Suclg2	12
pos	BP	GO:0034032	purine nucleoside bisphosphate metabolic process	12/1033	104/17364	0.115385	1.93953	2.41693	0.0205739	0.230566	0.210744	Acaa2/Acaca/Acsl6/Acss1/Dip2a/Fitm2/Hmgcs2/Mccc2/Mcee/Mmut/Pank1/Suclg2	12
pos	BP	GO:2001257	regulation of cation channel activity	12/1033	104/17364	0.115385	1.93953	2.41693	0.0205739	0.230566	0.210744	Akap7/Cacnb2/Cacnb3/Cav1/Dlg1/Dysf/Hpca/Itgb1/Nedd4l/Sri/Stim2/Sumo1	12
pos	BP	GO:0098900	regulation of action potential	9/1033	69/17364	0.130435	2.19252	2.49623	0.0206116	0.2306	0.210775	Cacnb3/Camk2d/Cav1/Cd36/Dlg1/Fmr1/Hnrnpa1/Jup/Sumo1	9
pos	BP	GO:0097237	cellular response to toxic substance	8/1033	58/17364	0.137931	2.31852	2.52965	0.020813	0.232076	0.212124	Abcb6/Aldh1a1/Aldh2/Cd36/Mtarc2/Nos3/Nqo1/Sod3	8
pos	BP	GO:1901607	alpha-amino acid biosynthetic process	8/1033	58/17364	0.137931	2.31852	2.52965	0.020813	0.232076	0.212124	Aass/Adi1/Asl/Bcat2/Cad/Cth/Pcbd2/Shmt2	8
pos	BP	GO:0014912	negative regulation of smooth muscle cell migration	6/1033	37/17364	0.162162	2.72583	2.64298	0.0208528	0.232131	0.212174	Apex1/Bmpr1a/Cav1/Coro1b/Sema6d/Slit2	6
pos	CC	GO:0030135	coated vesicle	20/1033	206/17364	0.0970874	1.63197	2.29484	0.0213226	0.236965	0.216593	Copb1/Copb2/Copz1/Ergic1/Ergic2/Hip1r/Lman2l/Myo6/Otof/Scyl1/Sec16a/Sec24b/Sec24d/Stx17/Tbc1d5/Tmed2/Tmed9/Tmem199/Uso1/Vwf	20
pos	MF	GO:0046943	carboxylic acid transmembrane transporter activity	18/1033	180/17364	0.1	1.68093	2.30958	0.0214688	0.238193	0.217715	Abcb1a/Cd36/Sfxn1/Sfxn5/Slc16a2/Slc16a3/Slc1a3/Slc25a15/Slc25a18/Slc26a6/Slc27a1/Slc27a2/Slc3a2/Slc5a6/Slc6a9/Slc7a11/Slc7a2/Slc7a5	18
pos	CC	GO:0032279	asymmetric synapse	34/1033	398/17364	0.0854271	1.43597	2.21291	0.0216983	0.240339	0.219677	Camk1/Camk2g/Camk2n1/Cdkl5/Ctnnd1/Dgkb/Dlg1/Elavl2/Fam81a/Fmr1/Hip1r/Hnrnph2/Homer2/Hspb1/Igsf11/Insyn2a/Iqsec3/Itgb1/Lrp4/Lrrtm3/Myo6/Nsmf/Pak2/Palm/Ptpro/Ptprz1/Rnf112/Scrib/Sipa1l1/Slc16a3/Slc30a1/Slc6a9/Srgap2/Tacc3	34
pos	BP	GO:1903076	regulation of protein localization to plasma membrane	13/1033	117/17364	0.111111	1.8677	2.36844	0.0217557	0.240576	0.219893	Abi3/Arf6/Atp2c1/Camk2d/Camk2g/Dlg1/Itga3/Itgb1/Kif5b/Pls1/Ppp2r5a/Tmed2/Vamp4	13
pos	MF	GO:0019208	phosphatase regulator activity	11/1033	93/17364	0.11828	1.9882	2.40316	0.0219958	0.242426	0.221584	Elfn1/Phactr3/Ppp1r10/Ppp1r12a/Ppp1r1b/Ppp1r8/Ppp2r1b/Ppp2r5a/Ppp4r2/Rcan2/Wbp11	11
pos	BP	GO:0031110	regulation of microtubule polymerization or depolymerization	11/1033	93/17364	0.11828	1.9882	2.40316	0.0219958	0.242426	0.221584	Cav1/Drg1/Dysf/Fkbp4/Mapre1/Nme7/Psrc1/Slain1/Slc39a12/Specc1l/Stmn1	11
pos	BP	GO:0010608	post-transcriptional regulation of gene expression	40/1033	484/17364	0.0826446	1.3892	2.18405	0.0222203	0.244496	0.223477	Ace/Adar/Apex1/Calr/Caprin1/Cav1/Celf1/Cnot2/Cnot9/Dcp1a/Dcp2/Ddx6/Dhx9/Dkc1/Elavl1/Fmr1/Gigyf2/Helz/Hnrnpr/Hnrnpu/Larp4b/Lsm14b/Matr3/Ncbp1/Ncbp2/Nck1/Nolc1/Ogfod1/Plxnb2/Polr2g/Prkca/Scrib/Shmt2/Tcof1/Tial1/Tmed2/Tsn/Ythdf1/Zc3h18/Zcchc17	40
pos	BP	GO:1902475	L-alpha-amino acid transmembrane transport	9/1033	70/17364	0.128571	2.16119	2.44829	0.0224484	0.246441	0.225254	Itgb1/Slc1a3/Slc25a15/Slc25a18/Slc3a2/Slc6a9/Slc7a11/Slc7a2/Slc7a5	9
pos	MF	GO:0001784	phosphotyrosine residue binding	7/1033	48/17364	0.145833	2.45136	2.53237	0.0225079	0.246441	0.225254	Acp2/Crkl/Grb10/Hck/Ptpn11/Ptpn6/Shb	7
pos	BP	GO:0033628	regulation of cell adhesion mediated by integrin	7/1033	48/17364	0.145833	2.45136	2.53237	0.0225079	0.246441	0.225254	Crkl/Fermt3/Ift74/Podxl/Ptpn11/Ptpn6/Swap70	7
pos	MF	GO:0005342	organic acid transmembrane transporter activity	18/1033	181/17364	0.0994475	1.67164	2.28446	0.0225654	0.246666	0.22546	Abcb1a/Cd36/Sfxn1/Sfxn5/Slc16a2/Slc16a3/Slc1a3/Slc25a15/Slc25a18/Slc26a6/Slc27a1/Slc27a2/Slc3a2/Slc5a6/Slc6a9/Slc7a11/Slc7a2/Slc7a5	18
pos	BP	GO:0006584	catecholamine metabolic process	8/1033	59/17364	0.135593	2.27923	2.47539	0.0228657	0.24832	0.226971	Aldh2/Cyp2d22/Ddc/Gpr37/Itgam/Maoa/Maob/Rnf180	8
pos	BP	GO:0008652	amino acid biosynthetic process	8/1033	59/17364	0.135593	2.27923	2.47539	0.0228657	0.24832	0.226971	Aass/Adi1/Aldh1a1/Asl/Bcat2/Cth/Shmt2/Slc1a3	8
pos	BP	GO:0009712	catechol-containing compound metabolic process	8/1033	59/17364	0.135593	2.27923	2.47539	0.0228657	0.24832	0.226971	Aldh2/Cyp2d22/Ddc/Gpr37/Itgam/Maoa/Maob/Rnf180	8
pos	BP	GO:0070527	platelet aggregation	8/1033	59/17364	0.135593	2.27923	2.47539	0.0228657	0.24832	0.226971	Entpd1/F11r/Fermt3/Plek/Prkca/Ptpn6/Slc7a11/Tyro3	8
pos	BP	GO:0043542	endothelial cell migration	21/1033	221/17364	0.0950226	1.59726	2.24737	0.0230918	0.2499	0.228415	Anxa3/Apoa1/Bsg/Calr/Col18a1/Coro1b/Hspb1/Itgav/Itgb1/Itgb2/Jcad/Jup/Lemd3/Map2k3/Mia3/Nos3/Pecam1/Plpp3/Prkca/Ptprm/Slit2	21
pos	CC	GO:0016327	apicolateral plasma membrane	5/1033	28/17364	0.178571	3.00166	2.66594	0.0231236	0.2499	0.228415	Cldn5/Ctnnd1/Jup/Mtcl1/Palm	5
pos	BP	GO:0043171	peptide catabolic process	5/1033	28/17364	0.178571	3.00166	2.66594	0.0231236	0.2499	0.228415	Ace/Anpep/Ide/Lta4h/Nln	5
pos	BP	GO:0021987	cerebral cortex development	13/1033	118/17364	0.110169	1.85187	2.33522	0.0231684	0.249979	0.228488	Adgrg1/Atg7/Ccdc141/Celf1/Cep120/Crkl/Foxg1/Hnrnpk/Slit2/Srgap2/Tacc3/Tubb2b/Zbtb18	13
pos	BP	GO:0034103	regulation of tissue remodeling	10/1033	82/17364	0.121951	2.04991	2.39673	0.0233123	0.250256	0.228741	Cd38/Fgfr3/Gja1/Inpp4b/Itgav/Prkca/S1pr1/Slc4a2/Thbs4/Tmem119	10
pos	BP	GO:0009147	pyrimidine nucleoside triphosphate metabolic process	4/1033	19/17364	0.210526	3.5388	2.78467	0.023559	0.250256	0.228741	Ak3/Cad/Cmpk2/Nme7	4
pos	MF	GO:0071617	lysophospholipid acyltransferase activity	4/1033	19/17364	0.210526	3.5388	2.78467	0.023559	0.250256	0.228741	Agpat3/Agpat4/Agpat5/Lclat1	4
pos	BP	GO:0110154	RNA decapping	4/1033	19/17364	0.210526	3.5388	2.78467	0.023559	0.250256	0.228741	Caprin1/Dcp1a/Dcp2/Edc3	4
pos	BP	GO:1903312	negative regulation of mRNA metabolic process	11/1033	94/17364	0.117021	1.96704	2.3644	0.0236218	0.250256	0.228741	Bag4/Dhx9/Elavl1/Fmr1/Hnrnpab/Hnrnpk/Hnrnpu/Larp4b/Sap18/Srsf10/Srsf7	11
pos	CC	GO:0070160	tight junction	14/1033	131/17364	0.10687	1.79641	2.30118	0.0239775	0.250256	0.228741	Cgnl1/Cldn10/Cldn5/Ctnnd1/Cyth1/Dlg1/Esam/F11r/Gja1/Jam2/Nfasc/Plxdc1/Rap2c/Vasp	14
pos	BP	GO:0000101	sulfur amino acid transport	3/1033	11/17364	0.272727	4.58435	2.99072	0.0241699	0.250256	0.228741	Slc3a2/Slc7a11/Slc7a5	3
pos	CC	GO:0000235	astral microtubule	3/1033	11/17364	0.272727	4.58435	2.99072	0.0241699	0.250256	0.228741	Ccsap/Map9/Mapre1	3
pos	BP	GO:0006054	N-acetylneuraminate metabolic process	3/1033	11/17364	0.272727	4.58435	2.99072	0.0241699	0.250256	0.228741	Nanp/Npl/Renbp	3
pos	MF	GO:0008131	primary amine oxidase activity	3/1033	11/17364	0.272727	4.58435	2.99072	0.0241699	0.250256	0.228741	Ddo/Maoa/Maob	3
pos	MF	GO:0008331	high voltage-gated calcium channel activity	3/1033	11/17364	0.272727	4.58435	2.99072	0.0241699	0.250256	0.228741	Cacna1d/Cacnb2/Cacnb3	3
pos	MF	GO:0008641	ubiquitin-like modifier activating enzyme activity	3/1033	11/17364	0.272727	4.58435	2.99072	0.0241699	0.250256	0.228741	Atg7/Sae1/Uba2	3
pos	BP	GO:0010359	regulation of anion channel activity	3/1033	11/17364	0.272727	4.58435	2.99072	0.0241699	0.250256	0.228741	Abcb1a/Prkca/Tcaf1	3
pos	MF	GO:0016634	oxidoreductase activity, acting on the CH-CH group of donors, oxygen as acceptor	3/1033	11/17364	0.272727	4.58435	2.99072	0.0241699	0.250256	0.228741	Acadl/Crat/Ppox	3
pos	BP	GO:0033632	regulation of cell-cell adhesion mediated by integrin	3/1033	11/17364	0.272727	4.58435	2.99072	0.0241699	0.250256	0.228741	Fermt3/Podxl/Swap70	3
pos	MF	GO:0043208	glycosphingolipid binding	3/1033	11/17364	0.272727	4.58435	2.99072	0.0241699	0.250256	0.228741	Lama1/Lamc1/Mag	3
pos	BP	GO:0044857	plasma membrane raft organization	3/1033	11/17364	0.272727	4.58435	2.99072	0.0241699	0.250256	0.228741	Cav1/Cav2/Pacsin2	3
pos	BP	GO:0046051	UTP metabolic process	3/1033	11/17364	0.272727	4.58435	2.99072	0.0241699	0.250256	0.228741	Ak3/Cad/Nme7	3
pos	MF	GO:0047676	arachidonate-CoA ligase activity	3/1033	11/17364	0.272727	4.58435	2.99072	0.0241699	0.250256	0.228741	Acsl6/Slc27a1/Slc27a2	3
pos	BP	GO:0051561	positive regulation of mitochondrial calcium ion concentration	3/1033	11/17364	0.272727	4.58435	2.99072	0.0241699	0.250256	0.228741	Fis1/Slc25a23/Tgm2	3
pos	BP	GO:0071578	zinc ion import across plasma membrane	3/1033	11/17364	0.272727	4.58435	2.99072	0.0241699	0.250256	0.228741	Slc30a1/Slc39a11/Slc39a12	3
pos	BP	GO:0090085	regulation of protein deubiquitination	3/1033	11/17364	0.272727	4.58435	2.99072	0.0241699	0.250256	0.228741	Dnajb2/Itch/Otud4	3
pos	MF	GO:0099122	RNA polymerase II C-terminal domain binding	3/1033	11/17364	0.272727	4.58435	2.99072	0.0241699	0.250256	0.228741	Hnrnpu/Rprd1a/Rtf1	3
pos	BP	GO:1902667	regulation of axon guidance	3/1033	11/17364	0.272727	4.58435	2.99072	0.0241699	0.250256	0.228741	Slit2/Tubb2b/Ythdf1	3
pos	BP	GO:1904395	positive regulation of skeletal muscle acetylcholine-gated channel clustering	3/1033	11/17364	0.272727	4.58435	2.99072	0.0241699	0.250256	0.228741	Crkl/Farp1/Lrp4	3
pos	BP	GO:2000171	negative regulation of dendrite development	3/1033	11/17364	0.272727	4.58435	2.99072	0.0241699	0.250256	0.228741	Arf6/Bcl11a/Ptprz1	3
pos	CC	GO:0005657	replication fork	9/1033	71/17364	0.126761	2.13076	2.40115	0.0243994	0.25224	0.230555	Bcas2/Cdc5l/Dmap1/Hdac2/Parp1/Pcna/Plrg1/Prpf19/Smarcal1	9
pos	BP	GO:0032412	regulation of monoatomic ion transmembrane transporter activity	20/1033	209/17364	0.0956938	1.60854	2.22601	0.0244691	0.252569	0.230855	Abcb1a/Ahcyl1/Akap7/Atp1b2/Cacna1d/Cacnb2/Cacnb3/Camk2d/Cav1/Dlg1/Dysf/Hpca/Itgb1/Nedd4l/Prkca/Slc6a9/Sri/Stim2/Sumo1/Tcaf1	20
pos	CC	GO:0031674	I band	15/1033	144/17364	0.104167	1.75097	2.27584	0.0245069	0.252569	0.230855	Bag3/Cacna1d/Des/Hspb1/Jup/Myl12a/Myl9/Nos1ap/Ppp1r12a/Ppp2r5a/Ryr3/Slc2a1/Sphkap/Sri/Stk11	15
pos	BP	GO:0006575	cellular modified amino acid metabolic process	18/1033	183/17364	0.0983607	1.65337	2.2347	0.0248863	0.256083	0.234067	Acadl/Acadm/Asl/Cpt1a/Cpt2/Crat/Cth/Ctsl/G6pdx/Gatm/Gstk1/Gstz1/P4htm/Sardh/Shmt2/Slc16a2/Slc27a1/Slc7a11	18
pos	CC	GO:0032590	dendrite membrane	7/1033	49/17364	0.142857	2.40133	2.47049	0.0249568	0.256413	0.234369	Cacna1d/Gabrg1/Hpca/Insr/Kcnc3/Palm/Wls	7
pos	BP	GO:0032413	negative regulation of ion transmembrane transporter activity	8/1033	60/17364	0.133333	2.24124	2.42222	0.0250567	0.257043	0.234944	Camk2d/Cav1/Dysf/Nedd4l/Prkca/Slc6a9/Sri/Sumo1	8
pos	CC	GO:0030662	coated vesicle membrane	11/1033	95/17364	0.115789	1.94634	2.32612	0.0253338	0.259486	0.237178	Copb1/Copb2/Copz1/Otof/Scyl1/Sec16a/Sec24b/Sec24d/Tbc1d5/Tmem199/Uso1	11
pos	BP	GO:0072330	monocarboxylic acid biosynthetic process	20/1033	210/17364	0.0952381	1.60089	2.2033	0.025593	0.261739	0.239237	Abcd2/Abcd3/Abhd3/Acaca/Acadl/Acadvl/Acsbg1/Acss1/Aldh1a1/Cyp7b1/Elovl4/Erlin1/Gatm/Hsd17b10/Hsd17b12/Ldhb/Pecr/Prxl2b/Rbp1/Slc27a2	20
pos	CC	GO:0014069	postsynaptic density	32/1033	375/17364	0.0853333	1.43439	2.1388	0.0256953	0.262383	0.239825	Camk1/Camk2g/Camk2n1/Cdkl5/Ctnnd1/Dgkb/Dlg1/Fam81a/Fmr1/Hip1r/Hnrnph2/Homer2/Hspb1/Igsf11/Insyn2a/Iqsec3/Lrp4/Lrrtm3/Myo6/Nsmf/Pak2/Palm/Ptpro/Ptprz1/Rnf112/Scrib/Sipa1l1/Slc16a3/Slc30a1/Slc6a9/Srgap2/Tacc3	32
pos	BP	GO:0000956	nuclear-transcribed mRNA catabolic process	13/1033	120/17364	0.108333	1.82101	2.26973	0.0261962	0.267089	0.244127	Caprin1/Cnot2/Dcp1a/Dcp2/Ddx5/Dhx9/Edc3/Hnrnpab/Hnrnpu/Ncbp1/Ncbp2/Polr2g/Xrn2	13
pos	MF	GO:0016747	acyltransferase activity, transferring groups other than amino-acyl groups	21/1033	224/17364	0.09375	1.57587	2.18173	0.0263176	0.267917	0.244884	Acaa2/Acat2/Agpat3/Agpat4/Agpat5/Atf2/Casd1/Clock/Cpt1a/Cpt2/Crat/Crebbp/Dbt/Elovl4/Hadha/Hadhb/Lclat1/Mcm3ap/Ncoa1/Tgm2/Zdhhc17	21
pos	CC	GO:0015030	Cajal body	6/1033	39/17364	0.153846	2.58605	2.49383	0.026483	0.268469	0.245388	Dkc1/Fbll1/Fmr1/Nolc1/Nop58/Sart3	6
pos	BP	GO:0086004	regulation of cardiac muscle cell contraction	6/1033	39/17364	0.153846	2.58605	2.49383	0.026483	0.268469	0.245388	Atp1a2/Cav1/Dlg1/Jup/Sri/Sumo1	6
pos	BP	GO:0022010	central nervous system myelination	5/1033	29/17364	0.172414	2.89815	2.57291	0.0266134	0.268469	0.245388	B4galt6/Clu/Fgfr3/Mag/Omg	5
pos	BP	GO:0032291	axon ensheathment in central nervous system	5/1033	29/17364	0.172414	2.89815	2.57291	0.0266134	0.268469	0.245388	B4galt6/Clu/Fgfr3/Mag/Omg	5
pos	BP	GO:0042044	fluid transport	5/1033	29/17364	0.172414	2.89815	2.57291	0.0266134	0.268469	0.245388	Ahcyl1/Aqp4/Large1/Slc14a1/Slc26a6	5
pos	BP	GO:1904385	cellular response to angiotensin	5/1033	29/17364	0.172414	2.89815	2.57291	0.0266134	0.268469	0.245388	Ace/Ahcyl1/Cav1/Prkca/Slc26a6	5
pos	CC	GO:0098798	mitochondrial protein-containing complex	24/1033	265/17364	0.090566	1.52235	2.15504	0.0267244	0.268775	0.245668	Afg3l1/Apool/Bckdha/Cox4i1/Dbt/Etfa/Etfb/Etfdh/Grpel2/Hadha/Hadhb/Hsd17b10/Idh3g/Mccc1/Mccc2/Micos13/Mrpl17/Mrpl23/Ndufa3/Sdhc/Smdt1/Suclg2/Timm17a/Timm22	24
pos	MF	GO:1901681	sulfur compound binding	24/1033	265/17364	0.090566	1.52235	2.15504	0.0267244	0.268775	0.245668	Acaca/Acadl/Acadm/Acads/Acadvl/Adgre5/Adgrg1/Chrd/Dbt/Eci2/Hadha/Hlcs/Hsd17b12/Insr/Itgam/Lrpap1/Mocs1/Pank1/Prelp/Rtn4rl1/Slit1/Slit2/Slit3/Thbs4	24
pos	BP	GO:0035303	regulation of dephosphorylation	12/1033	108/17364	0.111111	1.8677	2.27493	0.0267991	0.269121	0.245984	Bag4/Itga1/Nck1/Nsmf/Nuak1/Pdgfrb/Plek/Ppp1r12a/Ppp1r1b/Ppp1r8/Ppp2r5a/Swap70	12
pos	BP	GO:0051053	negative regulation of DNA metabolic process	14/1033	133/17364	0.105263	1.7694	2.24016	0.0269079	0.269482	0.246314	Atg7/Dcp2/Ercc4/Gja1/Gnl3l/Hnrnpu/Kcnk2/Msh2/Niban2/Parp1/Sub1/Terf2/Terf2ip/Trim28	14
pos	BP	GO:0044843	cell cycle G1/S phase transition	22/1033	238/17364	0.092437	1.5538	2.16356	0.0269159	0.269482	0.246314	Apex1/Arid1b/Bcl7a/Camk2d/Camk2g/Crebbp/Dlg1/Gigyf2/Gjc2/Itgb1/Kank2/Larp7/Paf1/Plrg1/Psme3/Ptpn6/Senp2/Smarca4/Smarcd1/Susd2/Ube2e2/Wac	22
pos	BP	GO:0051260	protein homooligomerization	18/1033	185/17364	0.0972973	1.6355	2.18554	0.0273834	0.273752	0.250217	Acaca/Aqp4/Cryz/Cth/Ehd4/Elavl1/G3bp2/Hsd17b10/Kcna6/Kcnb2/Kcnc3/Ninj1/Pxdn/Rnf112/Shmt2/Tgm2/Vasp/Vwa1	18
pos	BP	GO:0008334	histone mRNA metabolic process	4/1033	20/17364	0.2	3.36186	2.65797	0.0280981	0.2781	0.254191	Cpsf2/Dcp2/Ncbp1/Ncbp2	4
pos	BP	GO:0032482	Rab protein signal transduction	4/1033	20/17364	0.2	3.36186	2.65797	0.0280981	0.2781	0.254191	Cd2ap/Dennd4c/Rab4b/Rab9b	4
pos	BP	GO:0035022	positive regulation of Rac protein signal transduction	4/1033	20/17364	0.2	3.36186	2.65797	0.0280981	0.2781	0.254191	Camk2d/Crkl/Dock2/Lrp4	4
pos	BP	GO:0048148	behavioral response to cocaine	4/1033	20/17364	0.2	3.36186	2.65797	0.0280981	0.2781	0.254191	Crebbp/Homer2/Parp1/Ppp1r1b	4
pos	BP	GO:1901673	regulation of mitotic spindle assembly	4/1033	20/17364	0.2	3.36186	2.65797	0.0280981	0.2781	0.254191	Ccsap/Cep97/Drg1/Hnrnpu	4
pos	MF	GO:1990381	ubiquitin-specific protease binding	4/1033	20/17364	0.2	3.36186	2.65797	0.0280981	0.2781	0.254191	Hdac3/Sart3/Sumo1/Syvn1	4
pos	BP	GO:0042692	muscle cell differentiation	37/1033	449/17364	0.0824053	1.38518	2.07971	0.0281102	0.2781	0.254191	Acadm/Atg7/Bmpr1a/Camk1/Camk2d/Capn2/Cav2/Cdk9/Chuk/Cth/Dock2/Dysf/Ehd2/Flii/G6pdx/Hdac2/Hdac3/Hnrnpu/Itgb1/Lama1/Lama2/Lamb2/Lamc1/Large1/Megf10/Myh11/Myl9/Neo1/Nid1/Ninj1/Nln/Pdgfrb/Prickle1/Smarca4/Tmem119/Tmsb4x/Trip10	37
pos	BP	GO:0072594	establishment of protein localization to organelle	36/1033	435/17364	0.0827586	1.39111	2.07773	0.0283849	0.280361	0.256258	Adar/Atf2/Bag3/Bag4/Cd36/Clu/Ddx5/Dkc1/Dmap1/Elavl1/Fis1/Grpel2/Hcls1/Hdac3/Hspa5/Jup/Mavs/Nabp2/Nolc1/Nup107/Nup133/Nup35/Prickle1/Ranbp6/Rbm22/Scrib/Sec61a2/Sorl1/Spcs3/Srp14/Srp72/Sumo1/Timm17a/Timm22/Trim28/Vps13c	36
pos	BP	GO:0001676	long-chain fatty acid metabolic process	12/1033	109/17364	0.110092	1.85056	2.24037	0.0285491	0.280361	0.256258	Abcd3/Acadl/Acsbg1/Acsl6/Cpt1a/Cpt2/Cyp2d22/Cyp4f14/Ephx2/Lipe/Slc27a1/Slc27a2	12
pos	BP	GO:0006641	triglyceride metabolic process	12/1033	109/17364	0.110092	1.85056	2.24037	0.0285491	0.280361	0.256258	Acsl6/Cav1/Cpt1a/Ctdnep1/Fitm2/Il6st/Lipe/Ptpn11/Sel1l/Slc27a1/Sorl1/Tbl1xr1	12
pos	BP	GO:0050764	regulation of phagocytosis	12/1033	109/17364	0.110092	1.85056	2.24037	0.0285491	0.280361	0.256258	Apoa1/Atg7/Calr/Camk1d/Cd36/Dock2/Dysf/Hck/Itgav/Mertk/Rapgef1/Tgm2	12
pos	BP	GO:0090316	positive regulation of intracellular protein transport	12/1033	109/17364	0.110092	1.85056	2.24037	0.0285491	0.280361	0.256258	Bag3/Camk1/Cep131/Dmap1/Hcls1/Hdac3/Jup/Kif5b/Mavs/Rbm22/Sorl1/Trim28	12
pos	BP	GO:0051651	maintenance of location in cell	21/1033	226/17364	0.0929204	1.56193	2.1385	0.0286515	0.280597	0.256473	Camk2d/Cav1/Cherp/Fth1/Gaa/Gja1/Hdac3/Hnrnpu/Hspa5/Itgav/Itpr2/Plcb3/Ptpn6/Ryr3/Slc25a23/Sorl1/Sri/Tmed2/Tmsb4x/Twf1/Vps13c	21
pos	BP	GO:0001960	negative regulation of cytokine-mediated signaling pathway	9/1033	73/17364	0.123288	2.07238	2.30917	0.0286572	0.280597	0.256473	Adar/Apoa1/Cav1/Gigyf2/Il6st/Mavs/Otud4/Slit2/Slit3	9
pos	BP	GO:0006809	nitric oxide biosynthetic process	10/1033	85/17364	0.117647	1.97756	2.27223	0.0291185	0.284695	0.26022	Asl/Cav1/Cd36/Clu/Ddah1/Insr/Itgb2/Mtarc2/Nos3/Slc7a2	10
pos	BP	GO:0000082	G1/S transition of mitotic cell cycle	20/1033	213/17364	0.0938967	1.57834	2.13591	0.0292007	0.285081	0.260572	Apex1/Arid1b/Bcl7a/Camk2d/Camk2g/Crebbp/Dlg1/Gigyf2/Gjc2/Itgb1/Kank2/Larp7/Plrg1/Psme3/Ptpn6/Senp2/Smarca4/Smarcd1/Ube2e2/Wac	20
pos	BP	GO:0043277	apoptotic cell clearance	6/1033	40/17364	0.15	2.52139	2.42272	0.0296421	0.288725	0.263902	Cd36/Itgav/Megf10/Mertk/Tgm2/Tyro3	6
pos	BP	GO:0099173	postsynapse organization	23/1033	254/17364	0.0905512	1.5221	2.10816	0.0296605	0.288725	0.263902	Arf6/Caprin1/Cdkl5/Crkl/Dgkb/Dip2a/Dock10/Farp1/Hip1r/Hnrnpk/Insr/Iqsec3/Itga3/Itgb1/Itsn1/Lama5/Lrp4/Marcks/Nos1ap/Ntng2/Sipa1l1/Slc7a11/Wasf2	23
pos	CC	GO:0034399	nuclear periphery	14/1033	135/17364	0.103704	1.74319	2.18017	0.0300943	0.291172	0.26614	Cad/Hlcs/Hnrnpu/Iffo1/Matr3/Nsmf/Nup107/Nup205/Nup35/Pcna/Sfpq/Smarca4/Smarcd1/Tcerg1	14
pos	BP	GO:0006739	NADP metabolic process	7/1033	51/17364	0.137255	2.30716	2.35117	0.0303886	0.291172	0.26614	Fdxr/Fmo1/G6pdx/Me2/Nadk2/Nqo1/Pgd	7
pos	MF	GO:0016667	oxidoreductase activity, acting on a sulfur group of donors	7/1033	51/17364	0.137255	2.30716	2.35117	0.0303886	0.291172	0.26614	Dnajc10/Pdia6/Qsox2/Sqor/Suox/Txndc17/Txndc5	7
pos	BP	GO:1902743	regulation of lamellipodium organization	7/1033	51/17364	0.137255	2.30716	2.35117	0.0303886	0.291172	0.26614	Abi3/Carmil1/Coro1b/Rac2/Slit2/Twf1/Wasf2	7
pos	BP	GO:0000096	sulfur amino acid metabolic process	5/1033	30/17364	0.166667	2.80155	2.48378	0.0304214	0.291172	0.26614	Adi1/Cth/Mmut/Mpst/Slc7a11	5
pos	BP	GO:0002026	regulation of the force of heart contraction	5/1033	30/17364	0.166667	2.80155	2.48378	0.0304214	0.291172	0.26614	Atp1a2/Cav1/Gaa/Nos3/Prkca	5
pos	BP	GO:0006688	glycosphingolipid biosynthetic process	5/1033	30/17364	0.166667	2.80155	2.48378	0.0304214	0.291172	0.26614	B4galnt1/B4galt6/St6galnac5/St8sia3/Ugcg	5
pos	BP	GO:0000290	deadenylation-dependent decapping of nuclear-transcribed mRNA	3/1033	12/17364	0.25	4.20232	2.79085	0.030829	0.291172	0.26614	Caprin1/Dcp1a/Dcp2	3
pos	MF	GO:0000340	RNA 7-methylguanosine cap binding	3/1033	12/17364	0.25	4.20232	2.79085	0.030829	0.291172	0.26614	Fmr1/Ncbp1/Ncbp2	3
pos	BP	GO:0001781	neutrophil apoptotic process	3/1033	12/17364	0.25	4.20232	2.79085	0.030829	0.291172	0.26614	Itgam/Itpkb/Slc7a11	3
pos	CC	GO:0005818	aster	3/1033	12/17364	0.25	4.20232	2.79085	0.030829	0.291172	0.26614	Ccsap/Map9/Mapre1	3
pos	BP	GO:0009133	nucleoside diphosphate biosynthetic process	3/1033	12/17364	0.25	4.20232	2.79085	0.030829	0.291172	0.26614	Ak3/Cad/Cmpk2	3
pos	BP	GO:0014029	neural crest formation	3/1033	12/17364	0.25	4.20232	2.79085	0.030829	0.291172	0.26614	Chrd/Nolc1/Tcof1	3
pos	BP	GO:0031126	sno(s)RNA 3'-end processing	3/1033	12/17364	0.25	4.20232	2.79085	0.030829	0.291172	0.26614	Dkc1/Fbll1/Larp7	3
pos	BP	GO:0031440	regulation of mRNA 3'-end processing	3/1033	12/17364	0.25	4.20232	2.79085	0.030829	0.291172	0.26614	Ahcyl1/Cdk9/Ncbp1	3
pos	CC	GO:0034709	methylosome	3/1033	12/17364	0.25	4.20232	2.79085	0.030829	0.291172	0.26614	Snrpd1/Snrpd3/Snrpg	3
pos	BP	GO:0036295	cellular response to increased oxygen levels	3/1033	12/17364	0.25	4.20232	2.79085	0.030829	0.291172	0.26614	Atg7/Cav1/Tmem199	3
pos	BP	GO:0090281	negative regulation of calcium ion import	3/1033	12/17364	0.25	4.20232	2.79085	0.030829	0.291172	0.26614	Ace/Cav1/Slc30a1	3
pos	BP	GO:0098911	regulation of ventricular cardiac muscle cell action potential	3/1033	12/17364	0.25	4.20232	2.79085	0.030829	0.291172	0.26614	Cav1/Dlg1/Jup	3
pos	BP	GO:1901535	regulation of DNA demethylation	3/1033	12/17364	0.25	4.20232	2.79085	0.030829	0.291172	0.26614	Hnrnpab/Otud4/Trim28	3
pos	BP	GO:2000756	regulation of peptidyl-lysine acetylation	3/1033	12/17364	0.25	4.20232	2.79085	0.030829	0.291172	0.26614	Dip2a/Dip2b/Hdac2	3
pos	BP	GO:0006368	transcription elongation by RNA polymerase II	11/1033	98/17364	0.112245	1.88676	2.214	0.0310075	0.292444	0.267302	Cdk9/Eloa/Hnrnpu/Med15/Ncbp1/Ncbp2/Paf1/Parp1/Polr2i/Rtf1/Sart3	11
pos	BP	GO:0006637	acyl-CoA metabolic process	10/1033	86/17364	0.116279	1.95457	2.23185	0.0312633	0.294025	0.268747	Acaa2/Acaca/Acsl6/Acss1/Dip2a/Fitm2/Hmgcs2/Mcee/Mmut/Suclg2	10
pos	BP	GO:0035383	thioester metabolic process	10/1033	86/17364	0.116279	1.95457	2.23185	0.0312633	0.294025	0.268747	Acaa2/Acaca/Acsl6/Acss1/Dip2a/Fitm2/Hmgcs2/Mcee/Mmut/Suclg2	10
pos	BP	GO:0006066	alcohol metabolic process	28/1033	325/17364	0.0861538	1.44819	2.05132	0.0316176	0.296938	0.271409	Acadl/Acadvl/Aldh1a1/Aldh3a2/Apoa1/Cyp7b1/Dysf/Ephx2/Erlin1/Fdxr/G6pdx/Gdpd1/Hmgcs2/Idh3g/Itpkb/Lima1/Lipe/Nudt4/Pcbd2/Pecr/Pgp/Pip4p1/Plcb3/Plek/Plpp3/Qdpr/Rbp1/Srd5a3	28
pos	CC	GO:0098984	neuron to neuron synapse	36/1033	439/17364	0.0820046	1.37844	2.01985	0.0319271	0.299377	0.273639	Akap7/Atp1b2/Camk1/Camk2g/Camk2n1/Cdkl5/Ctnnd1/Dgkb/Dlg1/Elavl2/Fam81a/Fmr1/Hip1r/Hnrnph2/Homer2/Hspb1/Igsf11/Insyn2a/Iqsec3/Itgb1/Lrp4/Lrrtm3/Myo6/Nsmf/Pak2/Palm/Ptpro/Ptprz1/Rnf112/Scrib/Sipa1l1/Slc16a3/Slc30a1/Slc6a9/Srgap2/Tacc3	36
pos	BP	GO:0051147	regulation of muscle cell differentiation	16/1033	162/17364	0.0987654	1.66018	2.12317	0.0320042	0.299377	0.273639	Bmpr1a/Camk1/Cdk9/Cth/G6pdx/Hdac3/Lama1/Lama2/Lamb2/Lamc1/Megf10/Nid1/Nln/Tmem119/Tmsb4x/Trip10	16
pos	MF	GO:0051087	protein-folding chaperone binding	15/1033	149/17364	0.100671	1.69221	2.1342	0.0320119	0.299377	0.273639	Atp1a2/Bag1/Bag3/Bag4/Cdc37l1/Cp/Dnajb14/Dnajb2/Dnajc10/Dnajc18/Erp29/Gpr37/Grpel2/Syvn1/Vwf	15
pos	BP	GO:1901987	regulation of cell cycle phase transition	35/1033	425/17364	0.0823529	1.38429	2.0173	0.0322699	0.301154	0.275263	Apex1/Arid1b/Atf2/Aven/Bcl7a/Bub3/Camk2d/Ccar2/Cdc5l/Clock/Crebbp/Dlg1/Fem1b/Gigyf2/Gjc2/Ints3/Ints7/Kank2/Larp7/Msh2/Nabp2/Paf1/Plrg1/Ppp1r10/Prpf19/Psme3/Ptpn11/Ptpn6/Rpl24/Senp2/Smarca4/Smarcd1/Susd2/Ube2e2/Wac	35
pos	BP	GO:1901617	organic hydroxy compound biosynthetic process	21/1033	229/17364	0.0917031	1.54146	2.07444	0.0324413	0.301154	0.275263	Abcd3/Aldh2/Apoa1/Cyp2d22/Cyp7b1/Ddc/Erlin1/G6pdx/Gpr37/Hmgcs2/Hsd17b10/Itpkb/Ldhb/Pcbd2/Pgp/Plek/Qdpr/Slc27a2/Slc7a11/Srd5a3/Tph2	21
pos	BP	GO:0051058	negative regulation of small GTPase mediated signal transduction	8/1033	63/17364	0.126984	2.13451	2.26882	0.0324998	0.301154	0.275263	Cd2ap/Cgnl1/Itga3/Itgb1/Rapgef1/Rasa2/Slit2/Stmn1	8
pos	BP	GO:0010613	positive regulation of cardiac muscle hypertrophy	6/1033	41/17364	0.146341	2.4599	2.35374	0.0330384	0.301154	0.275263	Camk2d/Cdk9/Parp1/Prkca/Trip10/Twf1	6
pos	MF	GO:0043394	proteoglycan binding	6/1033	41/17364	0.146341	2.4599	2.35374	0.0330384	0.301154	0.275263	Chrd/Ctsl/Itgam/Nid1/Slit1/Slit2	6
pos	CC	GO:0044298	cell body membrane	6/1033	41/17364	0.146341	2.4599	2.35374	0.0330384	0.301154	0.275263	Atp1b2/Hpca/Il6st/Insr/Kcnb2/Kcnc3	6
pos	BP	GO:0003333	amino acid transmembrane transport	11/1033	99/17364	0.111111	1.8677	2.17751	0.0330851	0.301154	0.275263	Itgb1/Sfxn1/Slc16a2/Slc1a3/Slc25a15/Slc25a18/Slc3a2/Slc6a9/Slc7a11/Slc7a2/Slc7a5	11
pos	CC	GO:0032432	actin filament bundle	11/1033	99/17364	0.111111	1.8677	2.17751	0.0330851	0.301154	0.275263	Coro1b/Lima1/Lpp/Marcks/Myh11/Myl12a/Myl9/Mylk/Pls1/Ptpn11/Septin9	11
pos	MF	GO:0001848	complement binding	4/1033	21/17364	0.190476	3.20177	2.53908	0.0331214	0.301154	0.275263	Calr/Itgam/Itgb2/Megf10	4
pos	CC	GO:0005797	Golgi medial cisterna	4/1033	21/17364	0.190476	3.20177	2.53908	0.0331214	0.301154	0.275263	B3galt6/Glg1/Gorasp2/Nucb2	4
pos	BP	GO:0006656	phosphatidylcholine biosynthetic process	4/1033	21/17364	0.190476	3.20177	2.53908	0.0331214	0.301154	0.275263	Apoa1/Capn2/Chkb/Slc27a1	4
pos	MF	GO:0016408	C-acyltransferase activity	4/1033	21/17364	0.190476	3.20177	2.53908	0.0331214	0.301154	0.275263	Acaa2/Acat2/Hadha/Hadhb	4
pos	MF	GO:0016411	acylglycerol O-acyltransferase activity	4/1033	21/17364	0.190476	3.20177	2.53908	0.0331214	0.301154	0.275263	Agpat3/Agpat4/Agpat5/Lclat1	4
pos	MF	GO:0017056	structural constituent of nuclear pore	4/1033	21/17364	0.190476	3.20177	2.53908	0.0331214	0.301154	0.275263	Nup107/Nup133/Nup205/Nup35	4
pos	CC	GO:0030904	retromer complex	4/1033	21/17364	0.190476	3.20177	2.53908	0.0331214	0.301154	0.275263	Dennd4c/Snx5/Snx6/Tbc1d5	4
pos	BP	GO:0032211	negative regulation of telomere maintenance via telomerase	4/1033	21/17364	0.190476	3.20177	2.53908	0.0331214	0.301154	0.275263	Dcp2/Gnl3l/Hnrnpu/Terf2	4
pos	BP	GO:0035268	protein mannosylation	4/1033	21/17364	0.190476	3.20177	2.53908	0.0331214	0.301154	0.275263	B4gat1/Dpy19l3/Large1/Pomgnt2	4
pos	BP	GO:0042053	regulation of dopamine metabolic process	4/1033	21/17364	0.190476	3.20177	2.53908	0.0331214	0.301154	0.275263	Aldh2/Gpr37/Itgam/Maob	4
pos	CC	GO:0045239	tricarboxylic acid cycle enzyme complex	4/1033	21/17364	0.190476	3.20177	2.53908	0.0331214	0.301154	0.275263	Bckdha/Dbt/Idh3g/Suclg2	4
pos	BP	GO:0070571	negative regulation of neuron projection regeneration	4/1033	21/17364	0.190476	3.20177	2.53908	0.0331214	0.301154	0.275263	Map4k4/Neo1/Rgma/Rtn4rl1	4
pos	MF	GO:0033218	amide binding	32/1033	383/17364	0.0835509	1.40443	2.01289	0.0331505	0.301154	0.275263	Acaca/Acadl/Acadm/Acads/Acadvl/Anpep/Apoa1/Calr/Cd36/Clu/Ctsl/Eci2/Fbxo2/Gpr37/Hadha/Hlcs/Hsd17b10/Ide/Insr/Itgb2/Mag/Nln/Nolc1/Pank1/Ppil1/Ranbp6/Sardh/Sec61a2/Sorl1/Srp14/Tapbp/Timm22	32
pos	MF	GO:0030170	pyridoxal phosphate binding	7/1033	52/17364	0.134615	2.26279	2.29359	0.0333808	0.301201	0.275306	Cth/Ddc/Gldc/Mtarc2/Oat/Pygb/Shmt2	7
pos	BP	GO:0033120	positive regulation of RNA splicing	7/1033	52/17364	0.134615	2.26279	2.29359	0.0333808	0.301201	0.275306	Hnrnpk/Hnrnpll/Khdrbs3/Ncbp1/Prpf19/Rbm22/Sf3b4	7
pos	BP	GO:0035272	exocrine system development	7/1033	52/17364	0.134615	2.26279	2.29359	0.0333808	0.301201	0.275306	Ctnnd1/Igsf3/Insr/Lama1/Lama5/Tgm2/Wls	7
pos	BP	GO:0051289	protein homotetramerization	7/1033	52/17364	0.134615	2.26279	2.29359	0.0333808	0.301201	0.275306	Acaca/Aqp4/Cryz/Cth/Hsd17b10/Shmt2/Vasp	7
pos	BP	GO:0015807	L-amino acid transport	10/1033	87/17364	0.114943	1.9321	2.19202	0.033517	0.301201	0.275306	Itgb1/Sfxn1/Slc1a3/Slc25a15/Slc25a18/Slc3a2/Slc6a9/Slc7a11/Slc7a2/Slc7a5	10
pos	CC	GO:0044304	main axon	10/1033	87/17364	0.114943	1.9321	2.19202	0.033517	0.301201	0.275306	Bcan/Camk2d/Cldn5/Cntn2/Dlg1/Gjc2/Kcnc3/Mag/Nfasc/Spock1	10
pos	MF	GO:0051082	unfolded protein binding	10/1033	87/17364	0.114943	1.9321	2.19202	0.033517	0.301201	0.275306	Calr/Cdc37l1/Clu/Dnajb2/Erlec1/Grpel2/Hspa5/Hspb1/Srsf10/Syvn1	10
pos	BP	GO:0061178	regulation of insulin secretion involved in cellular response to glucose stimulus	10/1033	87/17364	0.114943	1.9321	2.19202	0.033517	0.301201	0.275306	Adcy5/Atg7/Cacna1d/Camk2n1/Cdk16/Kif5b/Map4k4/Oxct1/Ptpmt1/Sri	10
pos	BP	GO:0032409	regulation of transporter activity	21/1033	230/17364	0.0913043	1.53476	2.05329	0.0337844	0.303195	0.277129	Abcb1a/Ahcyl1/Akap7/Atp1b2/Cacna1d/Cacnb2/Cacnb3/Camk2d/Cav1/Cttnbp2nl/Dlg1/Dysf/Hpca/Itgb1/Nedd4l/Prkca/Slc6a9/Sri/Stim2/Sumo1/Tcaf1	21
pos	BP	GO:0033044	regulation of chromosome organization	22/1033	244/17364	0.0901639	1.51559	2.03988	0.0342526	0.30694	0.280551	Actr8/Arid1b/Atrx/Bcl7a/Bub3/Dcp2/Dkc1/Ercc4/Gnl3l/Hnrnpu/Nabp2/Parp1/Ppp1r10/Sfpq/Smarca4/Smarcd1/Sub1/Tacc3/Terf2/Terf2ip/Trim28/Ylpm1	22
pos	BP	GO:0034502	protein localization to chromosome	12/1033	112/17364	0.107143	1.801	2.13883	0.0342936	0.30694	0.280551	Atrx/Bub3/Cdk9/Dkc1/Gnl3l/Htatsf1/Iffo1/Msh2/Nabp2/Parp1/Terf2/Terf2ip	12
pos	BP	GO:0009069	serine family amino acid metabolic process	5/1033	31/17364	0.16129	2.71118	2.39825	0.0345547	0.307625	0.281178	Cth/Gcsh/Gldc/Mpst/Shmt2	5
pos	MF	GO:0015035	protein-disulfide reductase activity	5/1033	31/17364	0.16129	2.71118	2.39825	0.0345547	0.307625	0.281178	Dnajc10/Pdia6/Qsox2/Txndc17/Txndc5	5
pos	BP	GO:0031116	positive regulation of microtubule polymerization	5/1033	31/17364	0.16129	2.71118	2.39825	0.0345547	0.307625	0.281178	Cav1/Drg1/Mapre1/Psrc1/Slain1	5
pos	BP	GO:0048266	behavioral response to pain	5/1033	31/17364	0.16129	2.71118	2.39825	0.0345547	0.307625	0.281178	Capn2/Git2/Scn3a/Thbs4/Vwa1	5
pos	MF	GO:0016407	acetyltransferase activity	11/1033	100/17364	0.11	1.84902	2.14143	0.0352595	0.31244	0.285579	Acaa2/Acat2/Atf2/Casd1/Clock/Crat/Crebbp/Dbt/Hadhb/Mcm3ap/Ncoa1	11
pos	BP	GO:0001954	positive regulation of cell-matrix adhesion	8/1033	64/17364	0.125	2.10116	2.2196	0.035283	0.31244	0.285579	Cd36/Jup/Map4k4/Ninj1/Poldip2/Ptpn11/Sdc4/Utrn	8
pos	BP	GO:0015909	long-chain fatty acid transport	8/1033	64/17364	0.125	2.10116	2.2196	0.035283	0.31244	0.285579	Abcd2/Abcd3/Ace/Acsl6/Cd36/Slc27a1/Slc27a2/Slc2a1	8
pos	MF	GO:0045309	protein phosphorylated amino acid binding	8/1033	64/17364	0.125	2.10116	2.2196	0.035283	0.31244	0.285579	Acp2/Crkl/Grb10/Hck/Ptpn11/Ptpn6/Rtf1/Shb	8
pos	BP	GO:0071559	response to transforming growth factor beta	22/1033	245/17364	0.0897959	1.50941	2.01959	0.0356079	0.314898	0.287826	Bmpr1a/Cav1/Cav2/Cd2ap/Cldn5/Crebbp/Crkl/Dcp1a/Glg1/Hdac2/Hspa5/Itga3/Itgb8/Lemd3/Nos3/Parp1/Rbbp7/Snx6/Stk11/Tgfb1i1/Trim33/Wwox	22
pos	BP	GO:0014015	positive regulation of gliogenesis	10/1033	88/17364	0.113636	1.91015	2.15272	0.0358819	0.316254	0.289065	Bag1/Flt1/Gjc2/Hdac2/Il6st/Mag/Prpf19/Ptprz1/Rnf112/Slc7a5	10
pos	MF	GO:0097110	scaffold protein binding	10/1033	88/17364	0.113636	1.91015	2.15272	0.0358819	0.316254	0.289065	Adcy5/Cav2/Chuk/Gja1/Grm2/Il6st/Itpr2/Lrp4/Nos3/Tcof1	10
pos	BP	GO:0010833	telomere maintenance via telomere lengthening	9/1033	76/17364	0.118421	1.99057	2.17659	0.0359798	0.316254	0.289065	Dcp2/Dkc1/Ercc4/Gar1/Gnl3l/Hnrnpu/Parp1/Terf2/Terf2ip	9
pos	BP	GO:2001242	regulation of intrinsic apoptotic signaling pathway	18/1033	191/17364	0.0942408	1.58412	2.04152	0.0360055	0.316254	0.289065	Bclaf1/Cav1/Ccar2/Clu/Erp29/Fis1/Hdac2/Hnrnpk/Hspb1/Hyou1/Mapk8ip1/Nck1/Parp1/Prodh/Ptpmt1/Sfpq/Steap3/Syvn1	18
pos	BP	GO:0022898	regulation of transmembrane transporter activity	20/1033	218/17364	0.0917431	1.54214	2.02587	0.0360458	0.316254	0.289065	Abcb1a/Ahcyl1/Akap7/Atp1b2/Cacna1d/Cacnb2/Cacnb3/Camk2d/Cav1/Dlg1/Dysf/Hpca/Itgb1/Nedd4l/Prkca/Slc6a9/Sri/Stim2/Sumo1/Tcaf1	20
pos	CC	GO:0030427	site of polarized growth	20/1033	218/17364	0.0917431	1.54214	2.02587	0.0360458	0.316254	0.289065	Acap3/Cd2ap/Cdkl5/Clu/Ctnnd1/Fkbp4/Fmr1/Fry/Hcls1/Hnrnpr/Itga3/Kif5b/Mapk8ip1/Marcks/Neo1/Orai2/Pcdhgb1/Pi4k2a/Ptprz1/Trak2	20
pos	BP	GO:0008089	anterograde axonal transport	7/1033	53/17364	0.132075	2.2201	2.23731	0.0365628	0.318442	0.291065	Ap3s2/Caly/Fmr1/Hspb1/Kif5b/Terf2/Trak2	7
pos	BP	GO:0045687	positive regulation of glial cell differentiation	7/1033	53/17364	0.132075	2.2201	2.23731	0.0365628	0.318442	0.291065	Bag1/Hdac2/Il6st/Mag/Prpf19/Ptprz1/Rnf112	7
pos	MF	GO:0070279	vitamin B6 binding	7/1033	53/17364	0.132075	2.2201	2.23731	0.0365628	0.318442	0.291065	Cth/Ddc/Gldc/Mtarc2/Oat/Pygb/Shmt2	7
pos	BP	GO:0014742	positive regulation of muscle hypertrophy	6/1033	42/17364	0.142857	2.40133	2.28676	0.0366772	0.318442	0.291065	Camk2d/Cdk9/Parp1/Prkca/Trip10/Twf1	6
pos	MF	GO:0015175	neutral L-amino acid transmembrane transporter activity	6/1033	42/17364	0.142857	2.40133	2.28676	0.0366772	0.318442	0.291065	Sfxn1/Slc1a3/Slc3a2/Slc6a9/Slc7a11/Slc7a5	6
pos	BP	GO:0035307	positive regulation of protein dephosphorylation	6/1033	42/17364	0.142857	2.40133	2.28676	0.0366772	0.318442	0.291065	Itga1/Nck1/Nsmf/Pdgfrb/Ppp1r12a/Ppp2r5a	6
pos	BP	GO:0046320	regulation of fatty acid oxidation	6/1033	42/17364	0.142857	2.40133	2.28676	0.0366772	0.318442	0.291065	Abcd2/Acadl/Acadvl/Cpt1a/Fmo1/Nucb2	6
pos	BP	GO:0086002	cardiac muscle cell action potential involved in contraction	6/1033	42/17364	0.142857	2.40133	2.28676	0.0366772	0.318442	0.291065	Cacna1d/Cacnb2/Cav1/Dlg1/Jup/Nedd4l	6
pos	BP	GO:0001764	neuron migration	19/1033	205/17364	0.0926829	1.55793	2.02102	0.0368685	0.319687	0.292203	Abi3/Acap3/Adgrg1/Cdkl5/Crkl/Foxg1/Gja1/Itga3/Large1/Neo1/Nsmf/Ntng2/Plxnb2/Pomgnt2/Ptprz1/Satb2/Spock1/Tubb2b/Tyro3	19
pos	BP	GO:0071407	cellular response to organic cyclic compound	37/1033	459/17364	0.08061	1.355	1.93856	0.0373511	0.323046	0.295273	Adcy5/Akap7/Alpl/Atp1a2/Calr/Caly/Cav1/Cav2/Cdc5l/Clock/Cnot2/Cnot9/Ctnna1/Cyp7b1/Ddx5/Dhx9/Fkbp4/Gramd1b/Hdac2/Hnrnpk/Hnrnpu/Itpr2/Jup/Kank2/Mavs/Osbpl7/Pak2/Pak4/Palm/Parp1/Ppp1r1b/Rae1/Rapgef1/Slc1a3/Slc26a6/Smarca4/Tgm2	37
pos	BP	GO:0097193	intrinsic apoptotic signaling pathway	28/1033	330/17364	0.0848485	1.42624	1.96613	0.0373528	0.323046	0.295273	Aldh2/Atf2/Bclaf1/Cav1/Ccar2/Clu/Ddx5/Dnajc10/Erp29/Fis1/Hdac2/Hnrnpk/Hspb1/Hyou1/Mapk8ip1/Mllt11/Msh2/Nck1/Parp1/Prkca/Prodh/Ptpmt1/Qrich1/Sfpq/Steap3/Stk11/Syvn1/Wwox	28
pos	BP	GO:0000271	polysaccharide biosynthetic process	8/1033	65/17364	0.123077	2.06884	2.17127	0.0382229	0.324847	0.296919	Acadm/Gbe1/Grb10/Hs2st1/Insr/Phkg1/Ppp1r3g/Ugp2	8
pos	MF	GO:0000339	RNA cap binding	3/1033	13/17364	0.230769	3.87907	2.61166	0.0383455	0.324847	0.296919	Fmr1/Ncbp1/Ncbp2	3
pos	CC	GO:0005916	fascia adherens	3/1033	13/17364	0.230769	3.87907	2.61166	0.0383455	0.324847	0.296919	Des/Gja1/Jup	3
pos	CC	GO:0008250	oligosaccharyltransferase complex	3/1033	13/17364	0.230769	3.87907	2.61166	0.0383455	0.324847	0.296919	Ddost/Rpn1/Tusc3	3
pos	MF	GO:0015245	fatty acid transmembrane transporter activity	3/1033	13/17364	0.230769	3.87907	2.61166	0.0383455	0.324847	0.296919	Cd36/Slc27a1/Slc27a2	3
pos	BP	GO:0030953	astral microtubule organization	3/1033	13/17364	0.230769	3.87907	2.61166	0.0383455	0.324847	0.296919	Cep120/Dlg1/Tacc3	3
pos	MF	GO:0031994	insulin-like growth factor I binding	3/1033	13/17364	0.230769	3.87907	2.61166	0.0383455	0.324847	0.296919	Insr/Itga6/Itgav	3
pos	BP	GO:0035864	response to potassium ion	3/1033	13/17364	0.230769	3.87907	2.61166	0.0383455	0.324847	0.296919	Atp1a2/Hnrnpa1/Mylk	3
pos	BP	GO:0036296	response to increased oxygen levels	3/1033	13/17364	0.230769	3.87907	2.61166	0.0383455	0.324847	0.296919	Atg7/Cav1/Tmem199	3
pos	BP	GO:0050667	homocysteine metabolic process	3/1033	13/17364	0.230769	3.87907	2.61166	0.0383455	0.324847	0.296919	Cth/Mmut/Mpst	3
pos	BP	GO:0071360	cellular response to exogenous dsRNA	3/1033	13/17364	0.230769	3.87907	2.61166	0.0383455	0.324847	0.296919	Cav1/Dhx9/Mavs	3
pos	CC	GO:0099535	synapse-associated extracellular matrix	3/1033	13/17364	0.230769	3.87907	2.61166	0.0383455	0.324847	0.296919	Bcan/Lama5/Ptprz1	3
pos	BP	GO:1903959	regulation of monoatomic anion transmembrane transport	3/1033	13/17364	0.230769	3.87907	2.61166	0.0383455	0.324847	0.296919	Abcb1a/Prkca/Tcaf1	3
pos	CC	GO:0000932	P-body	10/1033	89/17364	0.11236	1.88868	2.11393	0.0383602	0.324847	0.296919	Caprin1/Cnot2/Cnot9/Dcp1a/Dcp2/Ddx6/Edc3/Fam184a/Polr2g/Ythdf1	10
pos	BP	GO:0046785	microtubule polymerization	10/1033	89/17364	0.11236	1.88868	2.11393	0.0383602	0.324847	0.296919	Cav1/Drg1/Fkbp4/Mapre1/Nme7/Psrc1/Slain1/Slc39a12/Stmn1/Tppp3	10
pos	BP	GO:0000077	DNA damage checkpoint signaling	12/1033	114/17364	0.105263	1.7694	2.07284	0.0385531	0.324847	0.296919	Atf2/Ccar2/Cdc5l/Clock/Fem1b/Gigyf2/Ints7/Msh2/Ppp1r10/Prpf19/Ptpn11/Wac	12
pos	BP	GO:0005980	glycogen catabolic process	4/1033	22/17364	0.181818	3.05624	2.42712	0.0386342	0.324847	0.296919	Agl/Gaa/Phkg1/Pygb	4
pos	BP	GO:0031290	retinal ganglion cell axon guidance	4/1033	22/17364	0.181818	3.05624	2.42712	0.0386342	0.324847	0.296919	Ptprm/Rpl24/Slit1/Slit2	4
pos	MF	GO:0043395	heparan sulfate proteoglycan binding	4/1033	22/17364	0.181818	3.05624	2.42712	0.0386342	0.324847	0.296919	Chrd/Itgam/Slit1/Slit2	4
pos	MF	GO:0050998	nitric-oxide synthase binding	4/1033	22/17364	0.181818	3.05624	2.42712	0.0386342	0.324847	0.296919	Camk2d/Cav1/Nos1ap/Nos3	4
pos	BP	GO:0097502	mannosylation	4/1033	22/17364	0.181818	3.05624	2.42712	0.0386342	0.324847	0.296919	B4gat1/Dpy19l3/Large1/Pomgnt2	4
pos	BP	GO:0060761	negative regulation of response to cytokine stimulus	9/1033	77/17364	0.116883	1.96472	2.13375	0.0386815	0.324847	0.296919	Adar/Apoa1/Cav1/Gigyf2/Il6st/Mavs/Otud4/Slit2/Slit3	9
pos	MF	GO:1990841	promoter-specific chromatin binding	9/1033	77/17364	0.116883	1.96472	2.13375	0.0386815	0.324847	0.296919	Atf2/Ddx5/Dhx9/Ercc4/Hdac2/Hnrnpu/Trim28/Trim33/Wdr13	9
pos	CC	GO:0005921	gap junction	5/1033	32/17364	0.15625	2.62645	2.31605	0.039019	0.326857	0.298757	Des/Gja1/Gjc2/Panx2/Specc1l	5
pos	BP	GO:0055075	potassium ion homeostasis	5/1033	32/17364	0.15625	2.62645	2.31605	0.039019	0.326857	0.298757	Atp1a2/Atp1b2/Camk2d/Klhl3/Slc12a9	5
pos	BP	GO:0048259	regulation of receptor-mediated endocytosis	13/1033	127/17364	0.102362	1.72064	2.04995	0.0390898	0.32696	0.298851	Cd2ap/Clu/Fmr1/Hip1r/Hnrnpk/Hpca/Insr/Itgav/Lrpap1/Pld2/Prkca/Scrib/Tbc1d5	13
pos	BP	GO:1904375	regulation of protein localization to cell periphery	15/1033	153/17364	0.0980392	1.64797	2.02467	0.0391293	0.32696	0.298851	Abi3/Arf6/Atp2c1/Camk2d/Camk2g/Dlg1/Gpc6/Itga3/Itgb1/Kif5b/Nbea/Pls1/Ppp2r5a/Tmed2/Vamp4	15
pos	MF	GO:0019842	vitamin binding	14/1033	140/17364	0.1	1.68093	2.03449	0.0392535	0.327399	0.299252	Acaca/Cth/Ddc/Gldc/Hlcs/Mmut/Mtarc2/Oat/Ogfod1/P4htm/Pygb/Rbp1/Sardh/Shmt2	14
pos	MF	GO:0016829	lyase activity	18/1033	193/17364	0.0932642	1.56771	1.99462	0.03928	0.327399	0.299252	Adcy5/Adsl/Asl/Cd38/Cth/Ddc/Dglucy/Echs1/Gldc/Hadha/Hccs/Me2/Mocs1/Naxd/Npl/Pcbd2/Shmt2/Uxs1	18
pos	BP	GO:0034113	heterotypic cell-cell adhesion	7/1033	54/17364	0.12963	2.17898	2.18229	0.0399383	0.331978	0.303437	Apoa1/Itgav/Itgb1/Itgb2/Jup/Ninj1/Parva	7
pos	BP	GO:0035306	positive regulation of dephosphorylation	7/1033	54/17364	0.12963	2.17898	2.18229	0.0399383	0.331978	0.303437	Itga1/Nck1/Nsmf/Pdgfrb/Plek/Ppp1r12a/Ppp2r5a	7
pos	BP	GO:0006935	chemotaxis	34/1033	418/17364	0.0813397	1.36726	1.91156	0.0399787	0.331978	0.303437	Apoa1/Bin2/Bsg/Calr/Camk1d/Coro1b/Crkl/Cyp7b1/Dock2/Dysf/Flt1/Hspb1/Itga1/Itgam/Itgav/Itgb2/Maco1/Ninj1/Parva/Pdgfrb/Prkca/Ptpro/Rac2/Rtn4rl1/S1pr1/Scrib/Sema6d/Slit1/Slit2/Slit3/Swap70/Thbs4/Tubb2b/Ythdf1	34
pos	BP	GO:0043524	negative regulation of neuron apoptotic process	19/1033	207/17364	0.0917874	1.54288	1.97618	0.0400766	0.332376	0.303801	Atg7/Bag1/Cd2ap/Clu/Fmr1/Gbe1/Hyou1/Il6st/Itsn1/Mag/Msh2/Nrbp2/Optn/Pcdhgc3/Pcp4/Ptprz1/Retreg1/Snx6/Tyro3	19
pos	MF	GO:0005246	calcium channel regulator activity	6/1033	43/17364	0.139535	2.34548	2.22168	0.0405628	0.335991	0.307105	Cacnb2/Cacnb3/Grm2/Rem2/Slc30a1/Stim2	6
pos	BP	GO:0018958	phenol-containing compound metabolic process	12/1033	115/17364	0.104348	1.75401	2.04034	0.0408166	0.337674	0.308644	Aldh2/Ctsl/Cyp2d22/Ddc/Gpr37/Itgam/Maoa/Maob/Rnf180/Slc16a2/Slc7a11/Tph2	12
pos	BP	GO:0009150	purine ribonucleotide metabolic process	32/1033	390/17364	0.0820513	1.37922	1.90499	0.0409402	0.337901	0.308851	Acaa2/Acaca/Acsl6/Acss1/Adcy5/Adpgk/Adsl/Ak3/Atp1a2/Dip2a/Entpd1/Fis1/Fitm2/Foxk1/Hmgcs2/Insr/Khk/Mccc2/Mcee/Mmut/Ndufa3/Nme7/Nt5c1a/Nudt4/Nudt5/Pank1/Parg/Parp1/Sdhc/Slc2a6/Slc4a4/Suclg2	32
pos	BP	GO:0046209	nitric oxide metabolic process	10/1033	90/17364	0.111111	1.8677	2.07563	0.040954	0.337901	0.308851	Asl/Cav1/Cd36/Clu/Ddah1/Insr/Itgb2/Mtarc2/Nos3/Slc7a2	10
pos	BP	GO:0007051	spindle organization	18/1033	194/17364	0.0927835	1.55963	1.97137	0.0409961	0.337901	0.308851	Atrx/Ccsap/Cep120/Cep97/Dlg1/Drg1/Eml1/Hdac3/Hnrnpu/Map9/Mapre1/Poldip2/Prickle1/Psrc1/Rae1/Stmn1/Tacc3/Trim36	18
pos	BP	GO:0006639	acylglycerol metabolic process	14/1033	141/17364	0.0992908	1.66901	2.00605	0.0413003	0.339751	0.310542	Acsl6/Agpat5/Cav1/Cpt1a/Ctdnep1/Dgkb/Fitm2/Il6st/Lipe/Ptpn11/Sel1l/Slc27a1/Sorl1/Tbl1xr1	14
pos	BP	GO:0007528	neuromuscular junction development	8/1033	66/17364	0.121212	2.03749	2.1238	0.0413224	0.339751	0.310542	Cacnb2/Cacnb3/Crkl/Farp1/Lamb2/Large1/Lrp4/Ppfibp2	8
pos	BP	GO:0006900	vesicle budding from membrane	9/1033	78/17364	0.115385	1.93953	2.09155	0.0415179	0.340518	0.311243	Ap3s2/Arfgap3/Mia3/Preb/Rilp/Sec16a/Sec24b/Sec24d/Tmed9	9
pos	BP	GO:0033143	regulation of intracellular steroid hormone receptor signaling pathway	9/1033	78/17364	0.115385	1.93953	2.09155	0.0415179	0.340518	0.311243	Calr/Clock/Cnot2/Cnot9/Cyp7b1/Ddx5/Kank2/Parp1/Smarca4	9
pos	BP	GO:0042330	taxis	34/1033	420/17364	0.0809524	1.36075	1.88227	0.0423054	0.346551	0.316757	Apoa1/Bin2/Bsg/Calr/Camk1d/Coro1b/Crkl/Cyp7b1/Dock2/Dysf/Flt1/Hspb1/Itga1/Itgam/Itgav/Itgb2/Maco1/Ninj1/Parva/Pdgfrb/Prkca/Ptpro/Rac2/Rtn4rl1/S1pr1/Scrib/Sema6d/Slit1/Slit2/Slit3/Swap70/Thbs4/Tubb2b/Ythdf1	34
pos	BP	GO:0071805	potassium ion transmembrane transport	18/1033	195/17364	0.0923077	1.55163	1.94826	0.0427658	0.349893	0.319812	Akap7/Atp1a2/Atp1b2/Cacna1d/Cav1/Ccdc51/Dlg1/Itgb1/Kcna6/Kcnb2/Kcnc3/Kcnk2/Large1/Nalcn/Nedd4l/Slc1a3/Sumo1/Tmco3	18
pos	CC	GO:0034451	centriolar satellite	12/1033	116/17364	0.103448	1.73889	2.00815	0.0431714	0.352778	0.322449	Cd2ap/Cep131/Cep68/Dysf/Fam184a/Flii/G6pdx/Kif5b/Pacsin2/Podxl/Tacc3/Wdr13	12
pos	CC	GO:0016459	myosin complex	7/1033	55/17364	0.127273	2.13936	2.12845	0.0435107	0.354736	0.324239	Cgnl1/Myh11/Myl12a/Myl6/Myl9/Myo1c/Myo6	7
pos	BP	GO:0035023	regulation of Rho protein signal transduction	10/1033	91/17364	0.10989	1.84718	2.03782	0.0436654	0.354736	0.324239	Adgrg1/Apoa1/Arhgdib/F11r/Itga3/Itgb1/Kank2/Pdgfrb/Plxnb1/Stmn1	10
pos	BP	GO:0045665	negative regulation of neuron differentiation	10/1033	91/17364	0.10989	1.84718	2.03782	0.0436654	0.354736	0.324239	Calr/Cav1/Ddx6/Fgfr3/Fmr1/Foxg1/Hmg20a/Itgb1/Mag/Ttc3	10
pos	BP	GO:0006901	vesicle coating	5/1033	33/17364	0.151515	2.54686	2.23693	0.0438183	0.354736	0.324239	Ap3s2/Arfgap3/Preb/Sec16a/Tmed9	5
pos	MF	GO:0035198	miRNA binding	5/1033	33/17364	0.151515	2.54686	2.23693	0.0438183	0.354736	0.324239	Elavl1/Fgfr3/Fmr1/Hnrnpa1/Matr3	5
pos	MF	GO:0050681	nuclear androgen receptor binding	5/1033	33/17364	0.151515	2.54686	2.23693	0.0438183	0.354736	0.324239	Calr/Ddx5/Pkn1/Smarca4/Tgfb1i1	5
pos	BP	GO:0051085	chaperone cofactor-dependent protein refolding	5/1033	33/17364	0.151515	2.54686	2.23693	0.0438183	0.354736	0.324239	Bag1/Dnajb14/Dnajc18/Hspa13/Hspa5	5
pos	MF	GO:0140098	catalytic activity, acting on RNA	28/1033	335/17364	0.0835821	1.40496	1.88231	0.0438366	0.354736	0.324239	Apex1/Cnot2/Dcp2/Ddx20/Ddx24/Ddx39a/Ddx42/Ddx46/Ddx5/Ddx50/Ddx6/Dhx30/Dhx38/Dhx57/Dhx9/Fars2/Fbll1/Ints11/Khnyn/Mtrex/Nop2/Polr2b/Polr2i/Rnmt/Snd1/Snrnp200/Trmt2a/Xrn2	28
pos	BP	GO:0009247	glycolipid biosynthetic process	8/1033	67/17364	0.119403	2.00708	2.07717	0.0445842	0.355935	0.325335	B4galnt1/B4galt6/Pigg/Pigk/Sccpdh/St6galnac5/St8sia3/Ugcg	8
pos	BP	GO:0006541	glutamine metabolic process	4/1033	23/17364	0.173913	2.92336	2.32136	0.0446387	0.355935	0.325335	Asl/Cad/Glud1/Nit2	4
pos	BP	GO:0009251	glucan catabolic process	4/1033	23/17364	0.173913	2.92336	2.32136	0.0446387	0.355935	0.325335	Agl/Gaa/Phkg1/Pygb	4
pos	CC	GO:0012507	ER to Golgi transport vesicle membrane	4/1033	23/17364	0.173913	2.92336	2.32136	0.0446387	0.355935	0.325335	Sec16a/Sec24b/Sec24d/Uso1	4
pos	CC	GO:0033017	sarcoplasmic reticulum membrane	4/1033	23/17364	0.173913	2.92336	2.32136	0.0446387	0.355935	0.325335	Cherp/Itpr2/Nos1ap/Ryr3	4
pos	BP	GO:0038083	peptidyl-tyrosine autophosphorylation	4/1033	23/17364	0.173913	2.92336	2.32136	0.0446387	0.355935	0.325335	Cav1/Ctnnd1/Ddr1/Insr	4
pos	BP	GO:0042069	regulation of catecholamine metabolic process	4/1033	23/17364	0.173913	2.92336	2.32136	0.0446387	0.355935	0.325335	Aldh2/Gpr37/Itgam/Maob	4
pos	BP	GO:0044070	regulation of monoatomic anion transport	4/1033	23/17364	0.173913	2.92336	2.32136	0.0446387	0.355935	0.325335	Abcb1a/Ahcyl1/Prkca/Tcaf1	4
pos	BP	GO:0098974	postsynaptic actin cytoskeleton organization	4/1033	23/17364	0.173913	2.92336	2.32136	0.0446387	0.355935	0.325335	Farp1/Nos1ap/Sipa1l1/Wasf2	4
pos	BP	GO:0099188	postsynaptic cytoskeleton organization	4/1033	23/17364	0.173913	2.92336	2.32136	0.0446387	0.355935	0.325335	Farp1/Nos1ap/Sipa1l1/Wasf2	4
pos	BP	GO:0006984	ER-nucleus signaling pathway	6/1033	44/17364	0.136364	2.29218	2.15839	0.0446989	0.355935	0.325335	Arhgef10l/Erlin1/Hspa5/Nck1/Qrich1/Tmed2	6
pos	MF	GO:0016790	thiolester hydrolase activity	6/1033	44/17364	0.136364	2.29218	2.15839	0.0446989	0.355935	0.325335	Abcd2/Abcd3/Abhd10/Abhd13/Acaa2/Aldh6a1	6
pos	BP	GO:0046627	negative regulation of insulin receptor signaling pathway	6/1033	44/17364	0.136364	2.29218	2.15839	0.0446989	0.355935	0.325335	Grb10/Nck1/Ncoa5/Nucb2/Pip4k2a/Prkca	6
pos	BP	GO:0019693	ribose phosphate metabolic process	34/1033	422/17364	0.0805687	1.3543	1.85313	0.0447321	0.355935	0.325335	Acaa2/Acaca/Acsl6/Acss1/Adcy5/Adpgk/Adsl/Ak3/Atp1a2/Cad/Dip2a/Entpd1/Fis1/Fitm2/Foxk1/G6pdx/Hmgcs2/Insr/Khk/Mccc2/Mcee/Mmut/Ndufa3/Nme7/Nt5c1a/Nudt4/Nudt5/Pank1/Parg/Parp1/Sdhc/Slc2a6/Slc4a4/Suclg2	34
pos	BP	GO:0009259	ribonucleotide metabolic process	33/1033	408/17364	0.0808824	1.35958	1.84848	0.04536	0.360422	0.329436	Acaa2/Acaca/Acsl6/Acss1/Adcy5/Adpgk/Adsl/Ak3/Atp1a2/Cad/Dip2a/Entpd1/Fis1/Fitm2/Foxk1/Hmgcs2/Insr/Khk/Mccc2/Mcee/Mmut/Ndufa3/Nme7/Nt5c1a/Nudt4/Nudt5/Pank1/Parg/Parp1/Sdhc/Slc2a6/Slc4a4/Suclg2	33
pos	BP	GO:0006638	neutral lipid metabolic process	14/1033	143/17364	0.0979021	1.64567	1.94985	0.0456184	0.360422	0.329436	Acsl6/Agpat5/Cav1/Cpt1a/Ctdnep1/Dgkb/Fitm2/Il6st/Lipe/Ptpn11/Sel1l/Slc27a1/Sorl1/Tbl1xr1	14
pos	CC	GO:0019897	extrinsic component of plasma membrane	12/1033	117/17364	0.102564	1.72403	1.97628	0.045619	0.360422	0.329436	Cdh20/Crkl/Ctnna1/Ctnnd1/Cyth1/Dgkb/Farp1/Fbxo2/Gng4/Jup/Nbea/Scrib	12
pos	CC	GO:1905368	peptidase complex	12/1033	117/17364	0.102564	1.72403	1.97628	0.045619	0.360422	0.329436	Afg3l1/Capn2/Capns1/Dnajb2/F3/Hspb1/Ide/Pigk/Prickle1/Psme3/Sf3b3/Spcs3	12
pos	BP	GO:0046942	carboxylic acid transport	29/1033	351/17364	0.0826211	1.3888	1.85075	0.0462122	0.360422	0.329436	Abcb1a/Abcd2/Abcd3/Ace/Acsl6/Cd36/Fis1/Gja1/Grm2/Itgb1/Myo6/Rbp1/Sfxn1/Sfxn5/Slc16a2/Slc16a3/Slc1a3/Slc25a15/Slc25a18/Slc26a6/Slc27a1/Slc27a2/Slc2a1/Slc3a2/Slc5a6/Slc6a9/Slc7a11/Slc7a2/Slc7a5	29
pos	BP	GO:2001057	reactive nitrogen species metabolic process	10/1033	92/17364	0.108696	1.8271	2.00048	0.0464961	0.360422	0.329436	Asl/Cav1/Cd36/Clu/Ddah1/Insr/Itgb2/Mtarc2/Nos3/Slc7a2	10
pos	CC	GO:0000153	cytoplasmic ubiquitin ligase complex	3/1033	14/17364	0.214286	3.60199	2.44949	0.0467014	0.360422	0.329436	Fam8a1/Sel1l/Syvn1	3
pos	CC	GO:0005665	RNA polymerase II, core complex	3/1033	14/17364	0.214286	3.60199	2.44949	0.0467014	0.360422	0.329436	Polr2b/Polr2g/Polr2i	3
pos	BP	GO:0006544	glycine metabolic process	3/1033	14/17364	0.214286	3.60199	2.44949	0.0467014	0.360422	0.329436	Gcsh/Gldc/Shmt2	3
pos	MF	GO:0008252	nucleotidase activity	3/1033	14/17364	0.214286	3.60199	2.44949	0.0467014	0.360422	0.329436	Bpnt2/Nt5c1a/Nt5dc2	3
pos	BP	GO:0009208	pyrimidine ribonucleoside triphosphate metabolic process	3/1033	14/17364	0.214286	3.60199	2.44949	0.0467014	0.360422	0.329436	Ak3/Cad/Nme7	3
pos	BP	GO:0030007	intracellular potassium ion homeostasis	3/1033	14/17364	0.214286	3.60199	2.44949	0.0467014	0.360422	0.329436	Atp1a2/Atp1b2/Camk2d	3
pos	BP	GO:0030497	fatty acid elongation	3/1033	14/17364	0.214286	3.60199	2.44949	0.0467014	0.360422	0.329436	Elovl4/Hsd17b12/Pecr	3
pos	BP	GO:0032933	SREBP signaling pathway	3/1033	14/17364	0.214286	3.60199	2.44949	0.0467014	0.360422	0.329436	Arhgef10l/Erlin1/Tmed2	3
pos	BP	GO:0043144	sno(s)RNA processing	3/1033	14/17364	0.214286	3.60199	2.44949	0.0467014	0.360422	0.329436	Dkc1/Fbll1/Larp7	3
pos	BP	GO:0043589	skin morphogenesis	3/1033	14/17364	0.214286	3.60199	2.44949	0.0467014	0.360422	0.329436	Ahdc1/Col1a1/Itga6	3
pos	BP	GO:0060149	negative regulation of post-transcriptional gene silencing	3/1033	14/17364	0.214286	3.60199	2.44949	0.0467014	0.360422	0.329436	Adar/Elavl1/Fmr1	3
pos	BP	GO:0060967	negative regulation of gene silencing by regulatory ncRNA	3/1033	14/17364	0.214286	3.60199	2.44949	0.0467014	0.360422	0.329436	Adar/Elavl1/Fmr1	3
pos	BP	GO:0070071	proton-transporting two-sector ATPase complex assembly	3/1033	14/17364	0.214286	3.60199	2.44949	0.0467014	0.360422	0.329436	Pip4p1/Tmem199/Vma21	3
pos	CC	GO:0071564	npBAF complex	3/1033	14/17364	0.214286	3.60199	2.44949	0.0467014	0.360422	0.329436	Arid1b/Smarca4/Smarcd1	3
pos	CC	GO:0140288	GBAF complex	3/1033	14/17364	0.214286	3.60199	2.44949	0.0467014	0.360422	0.329436	Bcl7a/Smarca4/Smarcd1	3
pos	MF	GO:0140666	annealing activity	3/1033	14/17364	0.214286	3.60199	2.44949	0.0467014	0.360422	0.329436	Fmr1/Hnrnpa1/Smarcal1	3
pos	BP	GO:1900369	negative regulation of post-transcriptional gene silencing by regulatory ncRNA	3/1033	14/17364	0.214286	3.60199	2.44949	0.0467014	0.360422	0.329436	Adar/Elavl1/Fmr1	3
pos	BP	GO:1904393	regulation of skeletal muscle acetylcholine-gated channel clustering	3/1033	14/17364	0.214286	3.60199	2.44949	0.0467014	0.360422	0.329436	Crkl/Farp1/Lrp4	3
pos	CC	GO:1990023	mitotic spindle midzone	3/1033	14/17364	0.214286	3.60199	2.44949	0.0467014	0.360422	0.329436	Eml1/Hnrnpu/Map9	3
pos	BP	GO:2001241	positive regulation of extrinsic apoptotic signaling pathway in absence of ligand	3/1033	14/17364	0.214286	3.60199	2.44949	0.0467014	0.360422	0.329436	Ctnna1/Ppp2r1b/Wwox	3
pos	BP	GO:0050770	regulation of axonogenesis	17/1033	184/17364	0.0923913	1.55303	1.89672	0.0476051	0.366972	0.335423	Bcl11a/Cdkl5/Dip2b/Lrp4/Mag/Omg/Pak2/Plxnb1/Plxnb2/Rgma/Sema6d/Sipa1l1/Slit1/Slit2/Stk11/Trak2/Ttc3	17
pos	BP	GO:0032233	positive regulation of actin filament bundle assembly	8/1033	68/17364	0.117647	1.97756	2.03134	0.0480107	0.36882	0.337111	Apoa1/Arhgef10l/Bag4/Carmil1/Plek/Sdc4/Sorbs3/Swap70	8
pos	BP	GO:0060350	endochondral bone morphogenesis	8/1033	68/17364	0.117647	1.97756	2.03134	0.0480107	0.36882	0.337111	Alpl/Atf2/Bpnt2/Col1a1/Hspg2/Matn1/Mef2d/Tmem119	8
pos	BP	GO:0140115	export across plasma membrane	8/1033	68/17364	0.117647	1.97756	2.03134	0.0480107	0.36882	0.337111	Abcb1a/Atp1a2/Atp1b2/Dlg1/Gja1/Slc27a1/Slc30a1/Slc4a4	8
pos	BP	GO:0034763	negative regulation of transmembrane transport	13/1033	131/17364	0.0992366	1.6681	1.93042	0.0482031	0.369872	0.338073	Ace/Atp1a2/Camk2d/Cav1/Cttnbp2nl/Dysf/Grb10/Nedd4l/Prkca/Slc30a1/Slc6a9/Sri/Sumo1	13
pos	BP	GO:0009072	aromatic amino acid metabolic process	5/1033	34/17364	0.147059	2.47195	2.16068	0.0489557	0.374354	0.34217	Cyp2d22/Gstz1/Pcbd2/Qdpr/Tph2	5
pos	BP	GO:0016556	mRNA modification	5/1033	34/17364	0.147059	2.47195	2.16068	0.0489557	0.374354	0.34217	Bag4/Dkc1/Hnrnpab/Trmt6/Zc3h13	5
pos	BP	GO:1990776	response to angiotensin	5/1033	34/17364	0.147059	2.47195	2.16068	0.0489557	0.374354	0.34217	Ace/Ahcyl1/Cav1/Prkca/Slc26a6	5
pos	BP	GO:0015849	organic acid transport	29/1033	353/17364	0.082153	1.38093	1.81856	0.0490726	0.374818	0.342594	Abcb1a/Abcd2/Abcd3/Ace/Acsl6/Cd36/Fis1/Gja1/Grm2/Itgb1/Myo6/Rbp1/Sfxn1/Sfxn5/Slc16a2/Slc16a3/Slc1a3/Slc25a15/Slc25a18/Slc26a6/Slc27a1/Slc27a2/Slc2a1/Slc3a2/Slc5a6/Slc6a9/Slc7a11/Slc7a2/Slc7a5	29
pos	MF	GO:0004721	phosphoprotein phosphatase activity	15/1033	158/17364	0.0949367	1.59582	1.89217	0.0495368	0.376766	0.344375	Acp2/Ctdnep1/Pald1/Pdp2/Pgp/Phlpp1/Ppm1g/Ppp1r12a/Ppp2r5a/Ptpmt1/Ptpn11/Ptpn6/Ptprm/Ptpro/Ptprz1	15
pos	BP	GO:0071560	cellular response to transforming growth factor beta stimulus	21/1033	240/17364	0.0875	1.47081	1.84717	0.0495772	0.376766	0.344375	Bmpr1a/Cav1/Cav2/Cldn5/Crebbp/Crkl/Dcp1a/Glg1/Hdac2/Hspa5/Itga3/Itgb8/Lemd3/Nos3/Parp1/Rbbp7/Snx6/Stk11/Tgfb1i1/Trim33/Wwox	21
pos	BP	GO:1903828	negative regulation of protein localization	21/1033	240/17364	0.0875	1.47081	1.84717	0.0495772	0.376766	0.344375	Abi3/Arf6/Bag3/Bag4/Cd36/Cdk9/Ctnna1/Erlec1/Erp29/Hadh/Hdac3/Map4k4/Nedd4l/Neo1/Ppp2r5a/Ptpmt1/Ptpn11/Sergef/Sumo1/Tmed2/Ube2j1	21
pos	BP	GO:0001894	tissue homeostasis	23/1033	268/17364	0.0858209	1.44259	1.83644	0.0496102	0.376766	0.344375	Acaca/Aldh1a1/Alpl/Atp1b2/Bsg/Cd2ap/Cd38/Cldn5/Gigyf2/Itgav/Itgb1/Nos3/Pdgfrb/Prickle1/Prkca/Ptpn11/Rac2/S1pr1/Slc4a2/Stk11/Tmem119/Usp45/Wdr36	23
pos	BP	GO:0060249	anatomical structure homeostasis	23/1033	268/17364	0.0858209	1.44259	1.83644	0.0496102	0.376766	0.344375	Acaca/Aldh1a1/Alpl/Atp1b2/Bsg/Cd2ap/Cd38/Cldn5/Gigyf2/Itgav/Itgb1/Nos3/Pdgfrb/Prickle1/Prkca/Ptpn11/Rac2/S1pr1/Slc4a2/Stk11/Tmem119/Usp45/Wdr36	23
pos	BP	GO:0007266	Rho protein signal transduction	14/1033	145/17364	0.0965517	1.62297	1.89453	0.0502432	0.380274	0.347581	Adgrg1/Apoa1/Arhgdib/Cdc42ep4/Chuk/F11r/Itga3/Itgb1/Kank2/Pdgfrb/Pecam1/Plxnb1/Rtkn/Stmn1	14
pos	BP	GO:0031623	receptor internalization	14/1033	145/17364	0.0965517	1.62297	1.89453	0.0502432	0.380274	0.347581	Caly/Cav1/Cd36/Fmr1/Hpca/Insr/Itch/Itgb1/Itgb2/Lrpap1/Myo6/Pld2/Scrib/Tbc1d5	14
pos	CC	GO:0043296	apical junction complex	14/1033	145/17364	0.0965517	1.62297	1.89453	0.0502432	0.380274	0.347581	Cgnl1/Cldn10/Cldn5/Ctnna1/Ctnnd1/Cyth1/Dlg1/Esam/F11r/Jam2/Nfasc/Plxdc1/Rap2c/Vasp	14
pos	BP	GO:0055013	cardiac muscle cell development	11/1033	106/17364	0.103774	1.74436	1.93329	0.050437	0.381308	0.348526	Atg7/Bmpr1a/Camk2d/G6pdx/Hdac2/Hnrnpu/Large1/Myh11/Pdgfrb/Prickle1/Trip10	11
pos	BP	GO:0051222	positive regulation of protein transport	25/1033	297/17364	0.0841751	1.41492	1.81394	0.0508536	0.383563	0.350587	Arf6/Atg7/Atp2c1/Bag3/Bsg/Cacna1d/Camk1/Camk2n1/Cd2ap/Cd38/Cep131/Dmap1/Gja1/Glud1/Hcls1/Hdac3/Jup/Kif5b/Mavs/Oxct1/Rbm22/Sorl1/Sri/Trim28/Wls	25
pos	BP	GO:0006364	rRNA processing	19/1033	213/17364	0.0892019	1.49942	1.84445	0.0509152	0.383563	0.350587	Bop1/Bysl/Dkc1/Exosc1/Fbll1/Gar1/Mtrex/Nol6/Nop2/Nvl/Pelp1/Pwp2/Rpl11/Snu13/Tbl3/Utp14a/Wbp11/Wdr12/Wdr36	19
pos	BP	GO:0035855	megakaryocyte development	4/1033	24/17364	0.166667	2.80155	2.22118	0.0511341	0.383563	0.350587	Pip4k2a/Ptpn11/Ptpn6/Wasf2	4
pos	BP	GO:0048025	negative regulation of mRNA splicing, via spliceosome	4/1033	24/17364	0.166667	2.80155	2.22118	0.0511341	0.383563	0.350587	Hnrnpk/Sap18/Srsf10/Srsf7	4
pos	BP	GO:0051602	response to electrical stimulus	4/1033	24/17364	0.166667	2.80155	2.22118	0.0511341	0.383563	0.350587	Myo6/Nsmf/Palm/Prickle1	4
pos	BP	GO:0080111	DNA demethylation	4/1033	24/17364	0.166667	2.80155	2.22118	0.0511341	0.383563	0.350587	Apex1/Hnrnpab/Otud4/Trim28	4
pos	BP	GO:0048588	developmental cell growth	24/1033	283/17364	0.0848057	1.42552	1.81516	0.0511379	0.383563	0.350587	Bcan/Bcl11a/Camk2d/Cd2ap/Cdkl5/Ddr1/Dip2b/G6pdx/Hnrnpk/Itgb1/Lamb2/Mag/Nedd4l/Omg/Prickle1/Rgma/Sema6d/Slit1/Slit2/Slit3/Stk11/Trip10/Ttc3/Wdr36	24
pos	BP	GO:0045806	negative regulation of endocytosis	8/1033	69/17364	0.115942	1.9489	1.98629	0.0516041	0.386625	0.353386	Atg7/Cav1/Dysf/Fmr1/Itgav/Lrpap1/Pacsin2/Snph	8
pos	CC	GO:0098862	cluster of actin-based cell projections	18/1033	200/17364	0.09	1.51284	1.8346	0.0524452	0.392485	0.358742	Ace/Anpep/Capza1/Cd36/Ddr1/Flii/Homer2/Lima1/Myh11/Myl6/Myo1c/Myo6/Pld2/Pls1/Slc26a6/Slc5a6/Slc7a11/Snx5	18
pos	BP	GO:0030593	neutrophil chemotaxis	10/1033	94/17364	0.106383	1.78822	1.92718	0.0525225	0.392623	0.358868	Bsg/Camk1d/Dysf/Itga1/Itgam/Itgb2/Prkca/Rac2/Slit2/Thbs4	10
pos	BP	GO:0042770	signal transduction in response to DNA damage	16/1033	173/17364	0.0924855	1.55462	1.84383	0.0530378	0.396031	0.361984	Atf2/Atrx/Ccar2/Cdc5l/Clock/Ddx5/Fem1b/Gigyf2/Ints7/Msh2/Myo6/Ppp1r10/Prpf19/Ptpn11/Usp10/Wac	16
pos	MF	GO:0061980	regulatory RNA binding	6/1033	46/17364	0.130435	2.19252	2.03681	0.0537342	0.400783	0.366327	Dhx9/Elavl1/Fgfr3/Fmr1/Hnrnpa1/Matr3	6
pos	BP	GO:0043488	regulation of mRNA stability	15/1033	160/17364	0.09375	1.57587	1.84046	0.0541955	0.401946	0.36739	Apex1/Caprin1/Celf1/Cnot2/Dcp1a/Dcp2/Dhx9/Elavl1/Fmr1/Gigyf2/Hnrnpr/Hnrnpu/Larp4b/Polr2g/Ythdf1	15
pos	BP	GO:1902850	microtubule cytoskeleton organization involved in mitosis	15/1033	160/17364	0.09375	1.57587	1.84046	0.0541955	0.401946	0.36739	Ccsap/Cep97/Drg1/Eml1/Hdac3/Hnrnpu/Itgb1/Map9/Mapre1/Poldip2/Prickle1/Psrc1/Rae1/Stmn1/Tacc3	15
pos	BP	GO:0032092	positive regulation of protein binding	9/1033	82/17364	0.109756	1.84492	1.92878	0.0542526	0.401946	0.36739	Cldn5/Hip1r/Ide/Mapre1/Mavs/Nmd3/Nvl/Rpl11/Tmed2	9
pos	BP	GO:0051149	positive regulation of muscle cell differentiation	9/1033	82/17364	0.109756	1.84492	1.92878	0.0542526	0.401946	0.36739	Camk1/Cth/Lama1/Lama2/Lamb2/Lamc1/Nid1/Tmsb4x/Trip10	9
pos	BP	GO:0006084	acetyl-CoA metabolic process	5/1033	35/17364	0.142857	2.40133	2.0871	0.0544327	0.401946	0.36739	Acaa2/Acaca/Acss1/Dip2a/Hmgcs2	5
pos	BP	GO:0031112	positive regulation of microtubule polymerization or depolymerization	5/1033	35/17364	0.142857	2.40133	2.0871	0.0544327	0.401946	0.36739	Cav1/Drg1/Mapre1/Psrc1/Slain1	5
pos	BP	GO:0035020	regulation of Rac protein signal transduction	5/1033	35/17364	0.142857	2.40133	2.0871	0.0544327	0.401946	0.36739	Arf6/Camk2d/Crkl/Dock2/Lrp4	5
pos	BP	GO:0043330	response to exogenous dsRNA	5/1033	35/17364	0.142857	2.40133	2.0871	0.0544327	0.401946	0.36739	Cav1/Dhx9/Mavs/Rftn2/Slc3a2	5
pos	BP	GO:0150117	positive regulation of cell-substrate junction organization	5/1033	35/17364	0.142857	2.40133	2.0871	0.0544327	0.401946	0.36739	Arf6/Map4k4/Poldip2/Ptpn11/Sdc4	5
pos	BP	GO:0032886	regulation of microtubule-based process	22/1033	257/17364	0.0856031	1.43893	1.78291	0.0551182	0.404066	0.369327	Caly/Cav1/Ccsap/Cep120/Cep131/Cep97/Drg1/Dysf/Fkbp4/Hnrnpu/Map9/Mapre1/Nme7/Psrc1/Rae1/Slain1/Slc39a12/Specc1l/Stk11/Stmn1/Tacc3/Trim36	22
pos	CC	GO:0043204	perikaryon	14/1033	147/17364	0.0952381	1.60089	1.84004	0.0551828	0.404066	0.369327	Asl/Btd/Cacna1d/Ctsl/Dip2b/Fmr1/Gigyf2/Gjc2/Hpca/Hspb1/Itga1/Nsmf/Pi4k2a/Rbfox3	14
pos	BP	GO:0042273	ribosomal large subunit biogenesis	8/1033	70/17364	0.114286	1.92106	1.94199	0.0553661	0.404066	0.369327	Bop1/Dhx30/Nop2/Nvl/Rpl11/Rpl24/Snu13/Wdr12	8
pos	CC	GO:0000176	nuclear exosome (RNase complex)	3/1033	15/17364	0.2	3.36186	2.30154	0.0558711	0.404066	0.369327	Exosc1/Mtrex/Nvl	3
pos	BP	GO:0002566	somatic diversification of immune receptors via somatic mutation	3/1033	15/17364	0.2	3.36186	2.30154	0.0558711	0.404066	0.369327	Adar/Mcm3ap/Msh2	3
pos	MF	GO:0005313	L-glutamate transmembrane transporter activity	3/1033	15/17364	0.2	3.36186	2.30154	0.0558711	0.404066	0.369327	Slc1a3/Slc25a18/Slc7a11	3
pos	CC	GO:0005652	nuclear lamina	3/1033	15/17364	0.2	3.36186	2.30154	0.0558711	0.404066	0.369327	Hlcs/Nup35/Pcna	3
pos	BP	GO:0009148	pyrimidine nucleoside triphosphate biosynthetic process	3/1033	15/17364	0.2	3.36186	2.30154	0.0558711	0.404066	0.369327	Cad/Cmpk2/Nme7	3
pos	MF	GO:0016722	oxidoreductase activity, acting on metal ions	3/1033	15/17364	0.2	3.36186	2.30154	0.0558711	0.404066	0.369327	Cp/Fth1/Steap3	3
pos	BP	GO:0021548	pons development	3/1033	15/17364	0.2	3.36186	2.30154	0.0558711	0.404066	0.369327	Atf2/Scrib/Sec24b	3
pos	BP	GO:0031115	negative regulation of microtubule polymerization	3/1033	15/17364	0.2	3.36186	2.30154	0.0558711	0.404066	0.369327	Fkbp4/Mapre1/Stmn1	3
pos	BP	GO:0036376	sodium ion export across plasma membrane	3/1033	15/17364	0.2	3.36186	2.30154	0.0558711	0.404066	0.369327	Atp1a2/Atp1b2/Slc4a4	3
pos	BP	GO:0036498	IRE1-mediated unfolded protein response	3/1033	15/17364	0.2	3.36186	2.30154	0.0558711	0.404066	0.369327	Dnajc10/Hspa5/Pdia6	3
pos	BP	GO:0043312	neutrophil degranulation	3/1033	15/17364	0.2	3.36186	2.30154	0.0558711	0.404066	0.369327	Anxa3/Itgam/Itgb2	3
pos	BP	GO:0046794	transport of virus	3/1033	15/17364	0.2	3.36186	2.30154	0.0558711	0.404066	0.369327	Cav1/Cav2/Fmr1	3
pos	BP	GO:0048711	positive regulation of astrocyte differentiation	3/1033	15/17364	0.2	3.36186	2.30154	0.0558711	0.404066	0.369327	Il6st/Mag/Prpf19	3
pos	BP	GO:0071501	cellular response to sterol depletion	3/1033	15/17364	0.2	3.36186	2.30154	0.0558711	0.404066	0.369327	Arhgef10l/Erlin1/Tmed2	3
pos	BP	GO:0090110	COPII-coated vesicle cargo loading	3/1033	15/17364	0.2	3.36186	2.30154	0.0558711	0.404066	0.369327	Mia3/Sec24b/Sec24d	3
pos	BP	GO:0170043	non-proteinogenic amino acid biosynthetic process	3/1033	15/17364	0.2	3.36186	2.30154	0.0558711	0.404066	0.369327	Aldh1a1/Cad/Slc1a3	3
pos	BP	GO:0031109	microtubule polymerization or depolymerization	13/1033	134/17364	0.0970149	1.63075	1.84342	0.0559343	0.404084	0.369344	Cav1/Ccsap/Drg1/Dysf/Fkbp4/Mapre1/Nme7/Psrc1/Slain1/Slc39a12/Specc1l/Stmn1/Tppp3	13
pos	BP	GO:0043534	blood vessel endothelial cell migration	12/1033	121/17364	0.0991736	1.66704	1.85179	0.0563621	0.405856	0.370963	Apoa1/Col18a1/Hspb1/Itgb1/Jcad/Jup/Lemd3/Map2k3/Mia3/Nos3/Prkca/Slit2	12
pos	BP	GO:0070646	protein modification by small protein removal	12/1033	121/17364	0.0991736	1.66704	1.85179	0.0563621	0.405856	0.370963	Desi1/Dnajb2/Itch/Mindy2/Otud4/Senp2/Senp7/Shmt2/Usp10/Usp34/Usp39/Usp45	12
pos	BP	GO:2000278	regulation of DNA biosynthetic process	12/1033	121/17364	0.0991736	1.66704	1.85179	0.0563621	0.405856	0.370963	Camk2d/Dcp2/Dkc1/Gja1/Gnl3l/Hnrnpu/Kcnk2/Niban2/Nvl/Pcna/Pdgfrb/Terf2	12
pos	BP	GO:0031333	negative regulation of protein-containing complex assembly	15/1033	161/17364	0.0931677	1.56608	1.81488	0.0566346	0.407378	0.372355	Capza1/Carmil1/Clu/Fkbp4/Flii/Hip1r/Kank2/Kank4/Mapre1/Pecam1/Slit2/Sorl1/Stmn1/Tmsb4x/Twf1	15
pos	BP	GO:1901888	regulation of cell junction assembly	21/1033	244/17364	0.0860656	1.4467	1.76733	0.0571806	0.410862	0.375539	Ace/Adgre5/Arf6/Cav1/Cldn5/Elavl2/F11r/Farp1/Gja1/Lrrtm3/Map4k4/Myo1c/Nedd4l/Ntng2/Poldip2/Prkca/Ptpn11/Rapgef1/Sdc4/Sipa1l1/Slit2	21
pos	BP	GO:0055007	cardiac muscle cell differentiation	14/1033	148/17364	0.0945946	1.59007	1.81311	0.057773	0.411821	0.376416	Acadm/Atg7/Bmpr1a/Camk2d/G6pdx/Hdac2/Hdac3/Hnrnpu/Itgb1/Large1/Myh11/Pdgfrb/Prickle1/Trip10	14
pos	BP	GO:0032784	regulation of DNA-templated transcription elongation	9/1033	83/17364	0.108434	1.82269	1.88951	0.0577926	0.411821	0.376416	Ccar2/Cdk9/Hnrnpu/Med15/Ncbp1/Ncbp2/Parp1/Thoc1/Wdr82	9
pos	BP	GO:0009713	catechol-containing compound biosynthetic process	4/1033	25/17364	0.16	2.68949	2.12603	0.058117	0.411821	0.376416	Aldh2/Cyp2d22/Ddc/Gpr37	4
pos	BP	GO:0016180	snRNA processing	4/1033	25/17364	0.16	2.68949	2.12603	0.058117	0.411821	0.376416	Ints10/Ints11/Ints3/Ints7	4
pos	MF	GO:0017134	fibroblast growth factor binding	4/1033	25/17364	0.16	2.68949	2.12603	0.058117	0.411821	0.376416	Fgfr3/Glg1/Itgav/Ptprz1	4
pos	CC	GO:0030670	phagocytic vesicle membrane	4/1033	25/17364	0.16	2.68949	2.12603	0.058117	0.411821	0.376416	Anxa3/Pip4p1/Rapgef1/Tapbp	4
pos	BP	GO:0032528	microvillus organization	4/1033	25/17364	0.16	2.68949	2.12603	0.058117	0.411821	0.376416	Pls1/Podxl/Ptpn11/Rapgef6	4
pos	BP	GO:0033233	regulation of protein sumoylation	4/1033	25/17364	0.16	2.68949	2.12603	0.058117	0.411821	0.376416	Gnl3l/Hmg20a/Sae1/Uba2	4
pos	BP	GO:0035459	vesicle cargo loading	4/1033	25/17364	0.16	2.68949	2.12603	0.058117	0.411821	0.376416	Ap3s2/Mia3/Sec24b/Sec24d	4
pos	BP	GO:0036342	post-anal tail morphogenesis	4/1033	25/17364	0.16	2.68949	2.12603	0.058117	0.411821	0.376416	Fgfr3/Prickle1/Scrib/Tmed2	4
pos	BP	GO:0042423	catecholamine biosynthetic process	4/1033	25/17364	0.16	2.68949	2.12603	0.058117	0.411821	0.376416	Aldh2/Cyp2d22/Ddc/Gpr37	4
pos	BP	GO:0050686	negative regulation of mRNA processing	4/1033	25/17364	0.16	2.68949	2.12603	0.058117	0.411821	0.376416	Hnrnpk/Sap18/Srsf10/Srsf7	4
pos	BP	GO:0051016	barbed-end actin filament capping	4/1033	25/17364	0.16	2.68949	2.12603	0.058117	0.411821	0.376416	Capza1/Carmil1/Flii/Twf1	4
pos	MF	GO:0140359	ABC-type transporter activity	6/1033	47/17364	0.12766	2.14587	1.97835	0.0586373	0.414984	0.379307	Abca9/Abcb10/Abcb1a/Abcb6/Abcd2/Abcd3	6
pos	BP	GO:0007030	Golgi organization	13/1033	135/17364	0.0962963	1.61867	1.81491	0.0586877	0.414984	0.379307	Cog8/Dym/Gorasp2/Optn/Pi4k2a/Sec16a/Stx17/Stx18/Tmed2/Tmed9/Uso1/Vamp4/Yipf4	13
pos	BP	GO:0034766	negative regulation of monoatomic ion transmembrane transport	10/1033	96/17364	0.104167	1.75097	1.85563	0.0590452	0.415338	0.37963	Atp1a2/Camk2d/Cav1/Dysf/Nedd4l/Prkca/Slc30a1/Slc6a9/Sri/Sumo1	10
pos	BP	GO:0061515	myeloid cell development	10/1033	96/17364	0.104167	1.75097	1.85563	0.0590452	0.415338	0.37963	Abcb10/G6pdx/Itgam/Ninj1/Pip4k2a/Ptpn11/Ptpn6/Rac2/Tspan2/Wasf2	10
pos	BP	GO:0046474	glycerophospholipid biosynthetic process	15/1033	162/17364	0.0925926	1.55642	1.78947	0.0591479	0.415338	0.37963	Apoa1/Bpnt2/Capn2/Cds1/Chkb/Dgkb/Hdhd5/Itpkb/Pi4k2a/Pigg/Pigk/Pip4k2a/Pld2/Ptpmt1/Slc27a1	15
pos	BP	GO:0070085	glycosylation	19/1033	217/17364	0.0875576	1.47178	1.75887	0.0592061	0.415338	0.37963	B3galt6/B4galnt1/B4galt6/B4gat1/Cog8/Ddost/Dpy19l3/Galnt16/Galnt17/Galnt9/Large1/Pomgnt2/Rpn1/Srd5a3/St6galnac5/St8sia3/Trak2/Tusc3/Ube2j1	19
pos	CC	GO:0005923	bicellular tight junction	12/1033	122/17364	0.0983607	1.65337	1.82139	0.0592919	0.415338	0.37963	Cgnl1/Cldn10/Cldn5/Ctnnd1/Cyth1/Dlg1/Esam/F11r/Jam2/Plxdc1/Rap2c/Vasp	12
pos	BP	GO:0031570	DNA integrity checkpoint signaling	12/1033	122/17364	0.0983607	1.65337	1.82139	0.0592919	0.415338	0.37963	Atf2/Ccar2/Cdc5l/Clock/Fem1b/Gigyf2/Ints7/Msh2/Ppp1r10/Prpf19/Ptpn11/Wac	12
pos	BP	GO:0008347	glial cell migration	8/1033	71/17364	0.112676	1.894	1.89841	0.0592984	0.415338	0.37963	Adgrg1/Atp1b2/Crkl/Cspg4/Foxg1/Ptprz1/Scrib/Srgap2	8
pos	BP	GO:0030968	endoplasmic reticulum unfolded protein response	8/1033	71/17364	0.112676	1.894	1.89841	0.0592984	0.415338	0.37963	Dnajc10/Erlec1/Hspa5/Nck1/Pdia6/Qrich1/Tbl2/Tmed2	8
pos	MF	GO:0038024	cargo receptor activity	8/1033	71/17364	0.112676	1.894	1.89841	0.0592984	0.415338	0.37963	Cd36/Insr/Itgam/Itgb2/Megf10/Mia3/Tmed2/Tmed9	8
pos	MF	GO:0004714	transmembrane receptor protein tyrosine kinase activity	7/1033	59/17364	0.118644	1.99432	1.92408	0.0598204	0.417241	0.38137	Ddr1/Fgfr3/Flt1/Insr/Mertk/Pdgfrb/Tyro3	7
pos	BP	GO:0016601	Rac protein signal transduction	7/1033	59/17364	0.118644	1.99432	1.92408	0.0598204	0.417241	0.38137	Arf6/Camk2d/Crkl/Dock2/Farp1/Lrp4/Wasf2	7
pos	BP	GO:0035601	protein deacylation	7/1033	59/17364	0.118644	1.99432	1.92408	0.0598204	0.417241	0.38137	Abhd10/Abhd13/Ccar2/Dysf/Fry/Hdac2/Hdac3	7
pos	BP	GO:0098732	macromolecule deacylation	7/1033	59/17364	0.118644	1.99432	1.92408	0.0598204	0.417241	0.38137	Abhd10/Abhd13/Ccar2/Dysf/Fry/Hdac2/Hdac3	7
pos	BP	GO:0009303	rRNA transcription	5/1033	36/17364	0.138889	2.33462	2.01601	0.0602496	0.41892	0.382904	Cavin1/Gtf3c1/Smarca4/Spin1/Tcof1	5
pos	BP	GO:0090114	COPII-coated vesicle budding	5/1033	36/17364	0.138889	2.33462	2.01601	0.0602496	0.41892	0.382904	Mia3/Preb/Sec16a/Sec24b/Sec24d	5
pos	BP	GO:0090317	negative regulation of intracellular protein transport	5/1033	36/17364	0.138889	2.33462	2.01601	0.0602496	0.41892	0.382904	Cd36/Erlec1/Hdac3/Sumo1/Ube2j1	5
pos	BP	GO:0043393	regulation of protein binding	17/1033	190/17364	0.0894737	1.50399	1.75679	0.0608153	0.422413	0.386097	Camk1/Cd2ap/Cldn5/Dnajb2/Dysf/Gnl3l/Hip1r/Ide/Large1/Lrpap1/Mapre1/Mavs/Nmd3/Nvl/Rgma/Rpl11/Tmed2	17
pos	BP	GO:0010563	negative regulation of phosphorus metabolic process	32/1033	405/17364	0.0790123	1.32814	1.68052	0.0621363	0.430691	0.393664	Adar/Bag1/Bag4/Camk2n1/Cav1/Crkl/Dnajc10/Entpd1/Fis1/Grb10/Hnrnpu/Hspb1/Insr/Nck1/Nolc1/Parp1/Pecam1/Pkn1/Plek/Plpp3/Ppp1r1b/Ppp1r8/Ppp2r5a/Prkca/Ptpn6/Ptpro/Shb/Slc27a1/Slit2/Swap70/Terf2ip/Tmed2	32
pos	BP	GO:0045936	negative regulation of phosphate metabolic process	32/1033	405/17364	0.0790123	1.32814	1.68052	0.0621363	0.430691	0.393664	Adar/Bag1/Bag4/Camk2n1/Cav1/Crkl/Dnajc10/Entpd1/Fis1/Grb10/Hnrnpu/Hspb1/Insr/Nck1/Nolc1/Parp1/Pecam1/Pkn1/Plek/Plpp3/Ppp1r1b/Ppp1r8/Ppp2r5a/Prkca/Ptpn6/Ptpro/Shb/Slc27a1/Slit2/Swap70/Terf2ip/Tmed2	32
pos	BP	GO:0030168	platelet activation	10/1033	97/17364	0.103093	1.73292	1.82049	0.0624959	0.431698	0.394584	Entpd1/F11r/Fermt3/Mertk/Plek/Prkca/Ptpn6/Slc7a11/Tyro3/Vwf	10
pos	BP	GO:0035773	insulin secretion involved in cellular response to glucose stimulus	10/1033	97/17364	0.103093	1.73292	1.82049	0.0624959	0.431698	0.394584	Adcy5/Atg7/Cacna1d/Camk2n1/Cdk16/Kif5b/Map4k4/Oxct1/Ptpmt1/Sri	10
pos	BP	GO:2001251	negative regulation of chromosome organization	10/1033	97/17364	0.103093	1.73292	1.82049	0.0624959	0.431698	0.394584	Atrx/Bub3/Dcp2/Ercc4/Gnl3l/Hnrnpu/Parp1/Sub1/Terf2/Terf2ip	10
pos	BP	GO:0021543	pallium development	16/1033	177/17364	0.0903955	1.51948	1.74709	0.0626455	0.431698	0.394584	Adgrg1/Atg7/Bcan/Ccdc141/Celf1/Cep120/Crkl/Foxg1/Hdac2/Hnrnpk/Large1/Slit2/Srgap2/Tacc3/Tubb2b/Zbtb18	16
pos	BP	GO:0061013	regulation of mRNA catabolic process	16/1033	177/17364	0.0903955	1.51948	1.74709	0.0626455	0.431698	0.394584	Apex1/Caprin1/Celf1/Cnot2/Dcp1a/Dcp2/Dhx9/Elavl1/Fmr1/Gigyf2/Hnrnpab/Hnrnpr/Hnrnpu/Larp4b/Polr2g/Ythdf1	16
pos	CC	GO:0045335	phagocytic vesicle	11/1033	110/17364	0.1	1.68093	1.80181	0.0626982	0.431698	0.394584	Anxa3/Calr/Cdc42ep4/Kif5b/Myo1c/Pip4p1/Rab9b/Rapgef1/Srgap2/Tapbp/Vamp4	11
pos	BP	GO:0051098	regulation of binding	28/1033	347/17364	0.0806916	1.35637	1.68647	0.0627348	0.431698	0.394584	Camk1/Cd2ap/Cldn5/Dnajb2/Dysf/Ercc4/Gnl3l/Hip1r/Ide/Large1/Larp7/Lrpap1/Mapre1/Mavs/Ncbp1/Niban2/Nmd3/Nucks1/Nvl/Rgma/Rpl11/Senp2/Smarca4/Sri/Stmn1/Sumo1/Tmed2/Trim28	28
pos	BP	GO:0009451	RNA modification	14/1033	150/17364	0.0933333	1.56887	1.75983	0.0631981	0.434438	0.397089	Adar/Bag4/Dkc1/Elp4/Fbll1/Gar1/Hnrnpab/Hsd17b10/Larp7/Nop2/Ramac/Thumpd1/Trmt6/Zc3h13	14
pos	BP	GO:0035904	aorta development	8/1033	72/17364	0.111111	1.8677	1.85553	0.0634022	0.435392	0.39796	Bmpr1a/Chrd/Gaa/Mylk/Pdgfrb/Prickle1/Sec24b/Smarca4	8
pos	BP	GO:0001667	ameboidal-type cell migration	35/1033	450/17364	0.0777778	1.30739	1.66161	0.0634711	0.435417	0.397983	Adipor1/Anxa3/Apoa1/Arf6/Arhgdib/Arsb/Bag4/Bsg/Calr/Col18a1/Coro1b/Hspb1/Itga3/Itgav/Itgb1/Itgb2/Jcad/Jup/Kank2/Lama5/Lemd3/Map2k3/Map4k4/Mia3/Nos3/Pecam1/Pkn1/Plpp3/Prkca/Ptpn11/Ptprm/Sdc4/Sema6d/Slit2/Wasf2	35
pos	BP	GO:1990138	neuron projection extension	18/1033	205/17364	0.0878049	1.47594	1.724	0.0635712	0.435424	0.397989	Bcan/Bcl11a/Cdkl5/Ddr1/Dip2b/Hnrnpk/Itgb1/Lamb2/Mag/Nedd4l/Prickle1/Sema6d/Slit1/Slit2/Slit3/Stk11/Ttc3/Wdr36	18
pos	BP	GO:0031297	replication fork processing	6/1033	48/17364	0.125	2.10116	1.92134	0.0637986	0.435424	0.397989	Atrx/Cdk9/Nucks1/Parp1/Pcna/Smarcal1	6
pos	BP	GO:0035774	positive regulation of insulin secretion involved in cellular response to glucose stimulus	6/1033	48/17364	0.125	2.10116	1.92134	0.0637986	0.435424	0.397989	Atg7/Cacna1d/Camk2n1/Kif5b/Oxct1/Sri	6
pos	BP	GO:0045429	positive regulation of nitric oxide biosynthetic process	6/1033	48/17364	0.125	2.10116	1.92134	0.0637986	0.435424	0.397989	Asl/Cd36/Clu/Ddah1/Insr/Itgb2	6
pos	BP	GO:1903115	regulation of actin filament-based movement	6/1033	48/17364	0.125	2.10116	1.92134	0.0637986	0.435424	0.397989	Atp1a2/Cav1/Dlg1/Jup/Sri/Sumo1	6
pos	BP	GO:0086001	cardiac muscle cell action potential	7/1033	60/17364	0.116667	1.96108	1.87551	0.0644118	0.43586	0.398388	Cacna1d/Cacnb2/Camk2d/Cav1/Dlg1/Jup/Nedd4l	7
pos	MF	GO:0140296	general transcription initiation factor binding	7/1033	60/17364	0.116667	1.96108	1.87551	0.0644118	0.43586	0.398388	Crebbp/Ercc4/Gtf2e2/Hnrnpu/Nolc1/Nop58/Optn	7
pos	BP	GO:0043271	negative regulation of monoatomic ion transport	13/1033	137/17364	0.0948905	1.59504	1.75857	0.0644646	0.43586	0.398388	Ace/Atp1a2/Camk2d/Cav1/Dysf/Maob/Nedd4l/Nos3/Prkca/Slc30a1/Slc6a9/Sri/Sumo1	13
pos	BP	GO:0046323	glucose import	9/1033	85/17364	0.105882	1.77981	1.81257	0.0653101	0.43586	0.398388	Ace/Cd2ap/Grb10/Insr/Prkca/Ptpn11/Rab4b/Slc27a1/Slc2a1	9
pos	BP	GO:0051262	protein tetramerization	9/1033	85/17364	0.105882	1.77981	1.81257	0.0653101	0.43586	0.398388	Acaca/Aqp4/Cryz/Cth/Hsd17b10/Kcnc3/Mavs/Shmt2/Vasp	9
pos	BP	GO:0000272	polysaccharide catabolic process	4/1033	26/17364	0.153846	2.58605	2.03544	0.0655811	0.43586	0.398388	Agl/Gaa/Phkg1/Pygb	4
pos	CC	GO:0016460	myosin II complex	4/1033	26/17364	0.153846	2.58605	2.03544	0.0655811	0.43586	0.398388	Myh11/Myl12a/Myl6/Myl9	4
pos	BP	GO:0018394	peptidyl-lysine acetylation	4/1033	26/17364	0.153846	2.58605	2.03544	0.0655811	0.43586	0.398388	Crebbp/Dip2a/Dip2b/Hdac2	4
pos	BP	GO:0030970	retrograde protein transport, ER to cytosol	4/1033	26/17364	0.153846	2.58605	2.03544	0.0655811	0.43586	0.398388	Erlec1/Sel1l/Syvn1/Ube2j1	4
pos	BP	GO:0042659	regulation of cell fate specification	4/1033	26/17364	0.153846	2.58605	2.03544	0.0655811	0.43586	0.398388	Bmpr1a/Gatad2b/Hdac2/Rbbp7	4
pos	MF	GO:0070412	R-SMAD binding	4/1033	26/17364	0.153846	2.58605	2.03544	0.0655811	0.43586	0.398388	Ddx5/Parp1/Ranbp3/Trim33	4
pos	BP	GO:1903513	endoplasmic reticulum to cytosol transport	4/1033	26/17364	0.153846	2.58605	2.03544	0.0655811	0.43586	0.398388	Erlec1/Sel1l/Syvn1/Ube2j1	4
pos	CC	GO:0005852	eukaryotic translation initiation factor 3 complex	3/1033	16/17364	0.1875	3.15174	2.16562	0.0658235	0.43586	0.398388	Eif3c/Eif3i/Eif3j1	3
pos	BP	GO:0006825	copper ion transport	3/1033	16/17364	0.1875	3.15174	2.16562	0.0658235	0.43586	0.398388	Cp/Fkbp4/Steap3	3
pos	BP	GO:0032328	alanine transport	3/1033	16/17364	0.1875	3.15174	2.16562	0.0658235	0.43586	0.398388	Sfxn1/Slc3a2/Slc7a5	3
pos	CC	GO:0033391	chromatoid body	3/1033	16/17364	0.1875	3.15174	2.16562	0.0658235	0.43586	0.398388	Clock/Ddx6/Marcks	3
pos	BP	GO:0035269	protein O-linked mannosylation	3/1033	16/17364	0.1875	3.15174	2.16562	0.0658235	0.43586	0.398388	B4gat1/Large1/Pomgnt2	3
pos	BP	GO:0036499	PERK-mediated unfolded protein response	3/1033	16/17364	0.1875	3.15174	2.16562	0.0658235	0.43586	0.398388	Nck1/Qrich1/Tmed2	3
pos	BP	GO:0046322	negative regulation of fatty acid oxidation	3/1033	16/17364	0.1875	3.15174	2.16562	0.0658235	0.43586	0.398388	Acadl/Acadvl/Fmo1	3
pos	BP	GO:0048681	negative regulation of axon regeneration	3/1033	16/17364	0.1875	3.15174	2.16562	0.0658235	0.43586	0.398388	Neo1/Rgma/Rtn4rl1	3
pos	BP	GO:0060044	negative regulation of cardiac muscle cell proliferation	3/1033	16/17364	0.1875	3.15174	2.16562	0.0658235	0.43586	0.398388	Gja1/Hdac2/Kcnk2	3
pos	CC	GO:0071004	U2-type prespliceosome	3/1033	16/17364	0.1875	3.15174	2.16562	0.0658235	0.43586	0.398388	Ddx42/Luc7l/Snrpg	3
pos	CC	GO:0071010	prespliceosome	3/1033	16/17364	0.1875	3.15174	2.16562	0.0658235	0.43586	0.398388	Ddx42/Luc7l/Snrpg	3
pos	BP	GO:0071218	cellular response to misfolded protein	3/1033	16/17364	0.1875	3.15174	2.16562	0.0658235	0.43586	0.398388	Cav1/Dnajb14/Dnajc18	3
pos	CC	GO:0071565	nBAF complex	3/1033	16/17364	0.1875	3.15174	2.16562	0.0658235	0.43586	0.398388	Arid1b/Smarca4/Smarcd1	3
pos	BP	GO:0098840	protein transport along microtubule	3/1033	16/17364	0.1875	3.15174	2.16562	0.0658235	0.43586	0.398388	Cep131/Hspb1/Kif5b	3
pos	BP	GO:0099118	microtubule-based protein transport	3/1033	16/17364	0.1875	3.15174	2.16562	0.0658235	0.43586	0.398388	Cep131/Hspb1/Kif5b	3
pos	BP	GO:1901569	fatty acid derivative catabolic process	3/1033	16/17364	0.1875	3.15174	2.16562	0.0658235	0.43586	0.398388	Cyp4f14/Fitm2/Oxct1	3
pos	BP	GO:1904181	positive regulation of membrane depolarization	3/1033	16/17364	0.1875	3.15174	2.16562	0.0658235	0.43586	0.398388	Cacna1d/Mllt11/Parp1	3
pos	MF	GO:1990825	sequence-specific mRNA binding	3/1033	16/17364	0.1875	3.15174	2.16562	0.0658235	0.43586	0.398388	Dhx9/Fmr1/Hnrnpa1	3
pos	BP	GO:1904950	negative regulation of establishment of protein localization	14/1033	151/17364	0.0927152	1.55848	1.73349	0.0660346	0.436677	0.399135	Bag3/Bag4/Cd36/Erlec1/Erp29/Hadh/Hdac3/Map4k4/Neo1/Ptpmt1/Ptpn11/Sergef/Sumo1/Ube2j1	14
pos	BP	GO:0001702	gastrulation with mouth forming second	5/1033	37/17364	0.135135	2.27153	1.94725	0.0664053	0.436677	0.399135	Chrd/Plpp3/Prickle1/Rnf2/Ugdh	5
pos	MF	GO:0004864	protein phosphatase inhibitor activity	5/1033	37/17364	0.135135	2.27153	1.94725	0.0664053	0.436677	0.399135	Elfn1/Phactr3/Ppp1r10/Ppp1r1b/Ppp1r8	5
pos	BP	GO:0033146	regulation of intracellular estrogen receptor signaling pathway	5/1033	37/17364	0.135135	2.27153	1.94725	0.0664053	0.436677	0.399135	Cnot2/Cnot9/Cyp7b1/Kank2/Parp1	5
pos	BP	GO:0033238	regulation of amine metabolic process	5/1033	37/17364	0.135135	2.27153	1.94725	0.0664053	0.436677	0.399135	Aldh2/Gpr37/Itgam/Maob/Slc7a11	5
pos	BP	GO:0086091	regulation of heart rate by cardiac conduction	5/1033	37/17364	0.135135	2.27153	1.94725	0.0664053	0.436677	0.399135	Ace/Cacna1d/Cacnb2/Cav1/Jup	5
pos	BP	GO:0090022	regulation of neutrophil chemotaxis	5/1033	37/17364	0.135135	2.27153	1.94725	0.0664053	0.436677	0.399135	Camk1d/Dysf/Rac2/Slit2/Thbs4	5
pos	MF	GO:0004197	cysteine-type endopeptidase activity	8/1033	73/17364	0.109589	1.84211	1.81334	0.0676785	0.444173	0.405987	Capn2/Capns1/Ctsl/Pigk/Senp2/Senp7/Usp10/Usp34	8
pos	BP	GO:2000036	regulation of stem cell population maintenance	8/1033	73/17364	0.109589	1.84211	1.81334	0.0676785	0.444173	0.405987	Bcl7a/Cnot2/Elavl1/Hdac2/Rbbp7/Smarca4/Smarcd1/Zc3h13	8
pos	BP	GO:1901988	negative regulation of cell cycle phase transition	21/1033	249/17364	0.0843373	1.41765	1.66948	0.0677929	0.444487	0.406273	Atf2/Aven/Bub3/Ccar2/Cdc5l/Clock/Dlg1/Fem1b/Gigyf2/Gjc2/Ints3/Ints7/Kank2/Msh2/Nabp2/Ppp1r10/Prpf19/Ptpn11/Rpl24/Susd2/Wac	21
pos	BP	GO:0006813	potassium ion transport	20/1033	235/17364	0.0851064	1.43058	1.67138	0.0681653	0.44649	0.408104	Akap7/Atp1a2/Atp1b2/Cacna1d/Cav1/Ccdc51/Dlg1/Itgb1/Kcna6/Kcnb2/Kcnc3/Kcnk2/Kif5b/Large1/Nalcn/Nedd4l/Nos3/Slc1a3/Sumo1/Tmco3	20
pos	BP	GO:0045732	positive regulation of protein catabolic process	17/1033	193/17364	0.0880829	1.48061	1.68862	0.068283	0.446821	0.408407	Atg7/Cav1/Clu/Dcaf1/Dnajb2/Fmr1/Gja1/Itch/Nedd4l/Osbpl7/Prickle1/Rgma/Rilp/Rnf180/Rnf40/Sorl1/Sumo1	17
pos	BP	GO:0000288	nuclear-transcribed mRNA catabolic process, deadenylation-dependent decay	7/1033	61/17364	0.114754	1.92894	1.82787	0.0692109	0.450291	0.411578	Caprin1/Cnot2/Dcp1a/Dcp2/Dhx9/Hnrnpu/Polr2g	7
pos	BP	GO:0035924	cellular response to vascular endothelial growth factor stimulus	7/1033	61/17364	0.114754	1.92894	1.82787	0.0692109	0.450291	0.411578	Flt1/Hspb1/Itgb1/Jcad/Map2k3/Myo1c/Pdgfrb	7
pos	BP	GO:1904356	regulation of telomere maintenance via telomere lengthening	7/1033	61/17364	0.114754	1.92894	1.82787	0.0692109	0.450291	0.411578	Dcp2/Dkc1/Ercc4/Gnl3l/Hnrnpu/Parp1/Terf2	7
pos	BP	GO:0030517	negative regulation of axon extension	6/1033	49/17364	0.122449	2.05828	1.86571	0.0692184	0.450291	0.411578	Dip2b/Mag/Sema6d/Slit1/Slit2/Ttc3	6
pos	BP	GO:0170036	import into the mitochondrion	6/1033	49/17364	0.122449	2.05828	1.86571	0.0692184	0.450291	0.411578	Grpel2/Sfxn1/Slc25a23/Smdt1/Timm17a/Tst	6
pos	BP	GO:1900077	negative regulation of cellular response to insulin stimulus	6/1033	49/17364	0.122449	2.05828	1.86571	0.0692184	0.450291	0.411578	Grb10/Nck1/Ncoa5/Nucb2/Pip4k2a/Prkca	6
pos	BP	GO:0008088	axo-dendritic transport	9/1033	86/17364	0.104651	1.75911	1.77486	0.0692896	0.450315	0.411601	Ap3s2/Caly/Fmr1/Hnrnpu/Hspb1/Kif5b/Sfpq/Terf2/Trak2	9
pos	BP	GO:0001938	positive regulation of endothelial cell proliferation	10/1033	99/17364	0.10101	1.69791	1.75141	0.0697808	0.453065	0.414114	Cav1/Cav2/Col18a1/Dysf/F3/Fgfr3/Hspg2/Jcad/Prkca/Thbs4	10
pos	BP	GO:0001935	endothelial cell proliferation	15/1033	166/17364	0.0903614	1.51891	1.68953	0.069957	0.453768	0.414757	Apoa1/Cav1/Cav2/Col18a1/Dlg1/Dysf/F3/Fgfr3/Flt1/Gja1/Hspg2/Jcad/Prkca/Ptprm/Thbs4	15
pos	BP	GO:0051897	positive regulation of phosphatidylinositol 3-kinase/protein kinase B signal transduction	16/1033	180/17364	0.0888889	1.49416	1.67609	0.0705839	0.45709	0.417793	Bag4/Fgfr3/Flt1/Grm2/Hcls1/Insr/Itgb1/Itsn1/Mertk/Pdgfrb/Phlpp1/Pld2/Plxnb1/Ptpn6/Specc1l/Tyro3	16
pos	BP	GO:0050773	regulation of dendrite development	13/1033	139/17364	0.0935252	1.57209	1.70314	0.0706063	0.45709	0.417793	Arf6/Bcl11a/Camk1d/Caprin1/Cdkl5/Crkl/Marcks/Nedd4l/Nsmf/Ptprz1/Sipa1l1/Stk11/Wls	13
pos	BP	GO:0043547	positive regulation of GTPase activity	19/1033	222/17364	0.0855856	1.43863	1.65426	0.0708319	0.457683	0.418335	Agap1/Cav2/Crkl/Dock10/Itga6/Itgb1/Map4k4/Mmut/Plxnb1/Rapgef1/Rapgef6/Rgma/Scrib/Sos2/Srgap2/Tbc1d12/Tbc1d5/Tbc1d9b/Zc3h15	19
pos	BP	GO:0051402	neuron apoptotic process	29/1033	366/17364	0.079235	1.33188	1.61393	0.0708839	0.457683	0.418335	Atf2/Atg7/Bag1/Cd2ap/Clu/Fgfr3/Fis1/Fmr1/G6pdx/Gbe1/Hdac3/Hyou1/Il6st/Itga1/Itsn1/Mag/Msh2/Nqo1/Nrbp2/Nsmf/Optn/Parp1/Pcdhgc3/Pcp4/Prodh/Ptprz1/Retreg1/Snx6/Tyro3	29
pos	BP	GO:0030705	cytoskeleton-dependent intracellular transport	17/1033	194/17364	0.0876289	1.47298	1.66615	0.0709038	0.457683	0.418335	Ap3s2/Borcs6/Caly/Cep131/Fmr1/Hnrnpu/Hspb1/Ift27/Ift74/Kif5b/Myo1c/Nme7/Prickle1/Sfpq/Stk11/Terf2/Trak2	17
pos	BP	GO:0021537	telencephalon development	22/1033	265/17364	0.0830189	1.39549	1.63165	0.0717429	0.462652	0.422876	Adgrg1/Atg7/Atp1a2/Atp1b2/Bcan/Bcl11b/Ccdc141/Celf1/Cep120/Crkl/Foxg1/Hdac2/Hnrnpk/Large1/Rtn4rl1/Slc7a11/Slit1/Slit2/Srgap2/Tacc3/Tubb2b/Zbtb18	22
pos	BP	GO:0060048	cardiac muscle contraction	12/1033	126/17364	0.0952381	1.60089	1.70251	0.0720161	0.463089	0.423276	Atp1a2/Cacna1d/Cacnb2/Camk2d/Cav1/Dlg1/Gaa/Jup/Map2k3/Nedd4l/Sri/Sumo1	12
pos	BP	GO:0048678	response to axon injury	8/1033	74/17364	0.108108	1.81722	1.7718	0.0721279	0.463089	0.423276	Fgfr3/Lamb2/Mag/Matn4/Neo1/Omg/Rgma/Rtn4rl1	8
pos	BP	GO:0070972	protein localization to endoplasmic reticulum	8/1033	74/17364	0.108108	1.81722	1.7718	0.0721279	0.463089	0.423276	Gja1/Hspa5/Mia3/Sec16a/Sec61a2/Spcs3/Srp14/Srp72	8
pos	BP	GO:0051259	protein complex oligomerization	21/1033	251/17364	0.0836653	1.40636	1.63093	0.0723937	0.463089	0.423276	Acaca/Aqp4/Cd2ap/Cryz/Cth/Ehd4/Elavl1/G3bp2/Hsd17b10/Kcna6/Kcnb2/Kcnc3/Mavs/Ninj1/Pxdn/Rnf112/Shmt2/Tgm2/Ugdh/Vasp/Vwa1	21
pos	MF	GO:0008200	ion channel inhibitor activity	5/1033	38/17364	0.131579	2.21175	1.88067	0.0728977	0.463089	0.423276	Camk2d/Cav1/Kcnk2/Nedd4l/Slc30a1	5
pos	MF	GO:0015036	disulfide oxidoreductase activity	5/1033	38/17364	0.131579	2.21175	1.88067	0.0728977	0.463089	0.423276	Dnajc10/Pdia6/Qsox2/Txndc17/Txndc5	5
pos	CC	GO:0031941	filamentous actin	5/1033	38/17364	0.131579	2.21175	1.88067	0.0728977	0.463089	0.423276	Carmil1/Cd2ap/Myo1c/Myo6/Specc1l	5
pos	CC	GO:0032809	neuronal cell body membrane	5/1033	38/17364	0.131579	2.21175	1.88067	0.0728977	0.463089	0.423276	Hpca/Il6st/Insr/Kcnb2/Kcnc3	5
pos	MF	GO:0042162	telomeric DNA binding	5/1033	38/17364	0.131579	2.21175	1.88067	0.0728977	0.463089	0.423276	Apex1/Hnrnpa1/Nabp2/Terf2/Terf2ip	5
pos	BP	GO:0046825	regulation of protein export from nucleus	5/1033	38/17364	0.131579	2.21175	1.88067	0.0728977	0.463089	0.423276	Bag3/Camk1/Hdac3/Ptpn11/Rbm22	5
pos	BP	GO:0051084	'de novo' post-translational protein folding	5/1033	38/17364	0.131579	2.21175	1.88067	0.0728977	0.463089	0.423276	Bag1/Dnajb14/Dnajc18/Hspa13/Hspa5	5
pos	BP	GO:0070528	protein kinase C signaling	5/1033	38/17364	0.131579	2.21175	1.88067	0.0728977	0.463089	0.423276	Adgrg1/Coro1b/Phlpp1/Plek/Slc26a6	5
pos	BP	GO:0090329	regulation of DNA-templated DNA replication	5/1033	38/17364	0.131579	2.21175	1.88067	0.0728977	0.463089	0.423276	Atg7/Atrx/Pcna/Senp2/Wrnip1	5
pos	BP	GO:0042475	odontogenesis of dentin-containing tooth	9/1033	87/17364	0.103448	1.73889	1.73765	0.0734173	0.463089	0.423276	Atf2/Bcl11b/Bmpr1a/Chuk/Hdac2/Itga6/Lama5/Lrp4/Slc4a2	9
pos	BP	GO:0006699	bile acid biosynthetic process	4/1033	27/17364	0.148148	2.49027	1.94901	0.073518	0.463089	0.423276	Abcd3/Cyp7b1/Hsd17b10/Slc27a2	4
pos	MF	GO:0008157	protein phosphatase 1 binding	4/1033	27/17364	0.148148	2.49027	1.94901	0.073518	0.463089	0.423276	Akap11/Cdc5l/Ppp1r10/Ppp1r3g	4
pos	BP	GO:0010922	positive regulation of phosphatase activity	4/1033	27/17364	0.148148	2.49027	1.94901	0.073518	0.463089	0.423276	Itga1/Pdgfrb/Plek/Ppp1r12a	4
pos	BP	GO:0034315	regulation of Arp2/3 complex-mediated actin nucleation	4/1033	27/17364	0.148148	2.49027	1.94901	0.073518	0.463089	0.423276	Carmil1/Coro1b/Hip1r/Wasf2	4
pos	BP	GO:0035384	thioester biosynthetic process	4/1033	27/17364	0.148148	2.49027	1.94901	0.073518	0.463089	0.423276	Acsl6/Acss1/Dip2a/Mmut	4
pos	BP	GO:0046471	phosphatidylglycerol metabolic process	4/1033	27/17364	0.148148	2.49027	1.94901	0.073518	0.463089	0.423276	Hadha/Lclat1/Ptpmt1/Slc27a1	4
pos	BP	GO:0071616	acyl-CoA biosynthetic process	4/1033	27/17364	0.148148	2.49027	1.94901	0.073518	0.463089	0.423276	Acsl6/Acss1/Dip2a/Mmut	4
pos	BP	GO:0098901	regulation of cardiac muscle cell action potential	4/1033	27/17364	0.148148	2.49027	1.94901	0.073518	0.463089	0.423276	Camk2d/Cav1/Dlg1/Jup	4
pos	BP	GO:1900368	regulation of post-transcriptional gene silencing by regulatory ncRNA	4/1033	27/17364	0.148148	2.49027	1.94901	0.073518	0.463089	0.423276	Adar/Elavl1/Fmr1/Tial1	4
pos	BP	GO:0000041	transition metal ion transport	10/1033	100/17364	0.1	1.68093	1.71746	0.0736165	0.463089	0.423276	Abcb6/Atp2c1/Cp/Fkbp4/Fth1/Sfxn1/Slc30a1/Slc39a11/Slc39a12/Steap3	10
pos	BP	GO:0006576	biogenic amine metabolic process	10/1033	100/17364	0.1	1.68093	1.71746	0.0736165	0.463089	0.423276	Aldh2/Cyp2d22/Ddc/Gdpd1/Gpr37/Itgam/Maoa/Maob/Rnf180/Tph2	10
pos	BP	GO:0042274	ribosomal small subunit biogenesis	10/1033	100/17364	0.1	1.68093	1.71746	0.0736165	0.463089	0.423276	Bysl/Dnttip2/Nol6/Nop56/Nop58/Pno1/Pwp2/Snu13/Tbl3/Wdr36	10
pos	MF	GO:0008028	monocarboxylic acid transmembrane transporter activity	7/1033	62/17364	0.112903	1.89782	1.78113	0.0742179	0.465555	0.42553	Cd36/Slc16a2/Slc16a3/Slc26a6/Slc27a1/Slc27a2/Slc5a6	7
pos	BP	GO:0048260	positive regulation of receptor-mediated endocytosis	7/1033	62/17364	0.112903	1.89782	1.78113	0.0742179	0.465555	0.42553	Clu/Fmr1/Hip1r/Hnrnpk/Insr/Pld2/Tbc1d5	7
pos	BP	GO:0099171	presynaptic modulation of chemical synaptic transmission	7/1033	62/17364	0.112903	1.89782	1.78113	0.0742179	0.465555	0.42553	Chrd/Cyth1/Fmr1/Git2/Grm2/Myo6/Prkca	7
pos	CC	GO:0099572	postsynaptic specialization	33/1033	427/17364	0.0772834	1.29908	1.57376	0.0746842	0.467172	0.427008	Camk1/Camk2g/Camk2n1/Cdkl5/Ctnnd1/Dgkb/Dlg1/Erbin/Fam81a/Fmr1/Hip1r/Hnrnph2/Homer2/Hspb1/Igsf11/Insyn2a/Iqsec3/Lrp4/Lrrtm3/Myo6/Nsmf/Pak2/Palm/Ptpro/Ptprz1/Rnf112/Scrib/Sipa1l1/Slc16a3/Slc30a1/Slc6a9/Srgap2/Tacc3	33
pos	BP	GO:0030520	intracellular estrogen receptor signaling pathway	6/1033	50/17364	0.12	2.01712	1.81139	0.074896	0.467172	0.427008	Cnot2/Cnot9/Cyp7b1/Ddx5/Kank2/Parp1	6
pos	BP	GO:0045124	regulation of bone resorption	6/1033	50/17364	0.12	2.01712	1.81139	0.074896	0.467172	0.427008	Cd38/Itgav/Prkca/S1pr1/Slc4a2/Tmem119	6
pos	BP	GO:0061028	establishment of endothelial barrier	6/1033	50/17364	0.12	2.01712	1.81139	0.074896	0.467172	0.427008	Akap11/Cldn5/F11r/Pecam1/Rap2c/Rapgef1	6
pos	BP	GO:0072348	sulfur compound transport	6/1033	50/17364	0.12	2.01712	1.81139	0.074896	0.467172	0.427008	Slc26a6/Slc27a1/Slc3a2/Slc5a6/Slc7a11/Slc7a5	6
pos	BP	GO:1904407	positive regulation of nitric oxide metabolic process	6/1033	50/17364	0.12	2.01712	1.81139	0.074896	0.467172	0.427008	Asl/Cd36/Clu/Ddah1/Insr/Itgb2	6
pos	BP	GO:0051099	positive regulation of binding	14/1033	154/17364	0.0909091	1.52812	1.6556	0.075047	0.467676	0.427469	Cldn5/Hip1r/Ide/Mapre1/Mavs/Ncbp1/Niban2/Nmd3/Nvl/Rpl11/Smarca4/Stmn1/Tmed2/Trim28	14
pos	BP	GO:0007052	mitotic spindle organization	12/1033	127/17364	0.0944882	1.58828	1.67344	0.0754519	0.46898	0.428661	Ccsap/Cep97/Drg1/Eml1/Hnrnpu/Map9/Poldip2/Prickle1/Psrc1/Rae1/Stmn1/Tacc3	12
pos	BP	GO:0001771	immunological synapse formation	3/1033	17/17364	0.176471	2.96635	2.03999	0.0765223	0.46898	0.428661	Cd2ap/Dlg1/Dock2	3
pos	BP	GO:0006614	SRP-dependent cotranslational protein targeting to membrane	3/1033	17/17364	0.176471	2.96635	2.03999	0.0765223	0.46898	0.428661	Sec61a2/Srp14/Srp72	3
pos	BP	GO:0016264	gap junction assembly	3/1033	17/17364	0.176471	2.96635	2.03999	0.0765223	0.46898	0.428661	Ace/Cav1/Ctnna1	3
pos	CC	GO:0016581	NuRD complex	3/1033	17/17364	0.176471	2.96635	2.03999	0.0765223	0.46898	0.428661	Gatad2b/Hdac2/Rbbp7	3
pos	MF	GO:0016641	oxidoreductase activity, acting on the CH-NH2 group of donors, oxygen as acceptor	3/1033	17/17364	0.176471	2.96635	2.03999	0.0765223	0.46898	0.428661	Ddo/Maoa/Maob	3
pos	BP	GO:0031053	primary miRNA processing	3/1033	17/17364	0.176471	2.96635	2.03999	0.0765223	0.46898	0.428661	Ddx5/Ncbp1/Ncbp2	3
pos	BP	GO:0032516	positive regulation of phosphoprotein phosphatase activity	3/1033	17/17364	0.176471	2.96635	2.03999	0.0765223	0.46898	0.428661	Itga1/Pdgfrb/Ppp1r12a	3
pos	BP	GO:0033194	response to hydroperoxide	3/1033	17/17364	0.176471	2.96635	2.03999	0.0765223	0.46898	0.428661	Cd36/Cd38/Rnf112	3
pos	BP	GO:0042407	cristae formation	3/1033	17/17364	0.176471	2.96635	2.03999	0.0765223	0.46898	0.428661	Afg3l1/Apool/Micos13	3
pos	BP	GO:0043923	positive regulation by host of viral transcription	3/1033	17/17364	0.176471	2.96635	2.03999	0.0765223	0.46898	0.428661	Cdk9/Nucks1/Smarca4	3
pos	BP	GO:0045059	positive thymic T cell selection	3/1033	17/17364	0.176471	2.96635	2.03999	0.0765223	0.46898	0.428661	Dock2/Itpkb/Stk11	3
pos	BP	GO:0046348	amino sugar catabolic process	3/1033	17/17364	0.176471	2.96635	2.03999	0.0765223	0.46898	0.428661	Aldh1a1/Npl/Renbp	3
pos	BP	GO:0060263	regulation of respiratory burst	3/1033	17/17364	0.176471	2.96635	2.03999	0.0765223	0.46898	0.428661	Camk1d/Insr/Rac2	3
pos	BP	GO:0090083	regulation of inclusion body assembly	3/1033	17/17364	0.176471	2.96635	2.03999	0.0765223	0.46898	0.428661	Clu/Dnajb2/Sorl1	3
pos	CC	GO:0090545	CHD-type complex	3/1033	17/17364	0.176471	2.96635	2.03999	0.0765223	0.46898	0.428661	Gatad2b/Hdac2/Rbbp7	3
pos	BP	GO:1901017	negative regulation of potassium ion transmembrane transporter activity	3/1033	17/17364	0.176471	2.96635	2.03999	0.0765223	0.46898	0.428661	Cav1/Nedd4l/Sumo1	3
pos	BP	GO:1904177	regulation of adipose tissue development	3/1033	17/17364	0.176471	2.96635	2.03999	0.0765223	0.46898	0.428661	Ncoa1/Parp1/Sorl1	3
pos	BP	GO:0042063	gliogenesis	30/1033	384/17364	0.078125	1.31323	1.56103	0.0772919	0.473262	0.432575	Adgrg1/Atp1b2/B4galt6/Bag1/Bcan/Clu/Crkl/Cspg4/Cspg5/Fgfr3/Flt1/Foxg1/Gjc2/Hdac2/Il6st/Itgam/Lamb2/Large1/Mag/Omg/Plpp3/Prpf19/Ptpn11/Ptprz1/Rnf112/Scrib/Slc7a5/Smarca4/Srgap2/Tspan2	30
pos	BP	GO:0043266	regulation of potassium ion transport	10/1033	101/17364	0.0990099	1.66429	1.68389	0.0775818	0.474601	0.433799	Akap7/Atp1b2/Cacna1d/Cav1/Dlg1/Itgb1/Kif5b/Nedd4l/Nos3/Sumo1	10
pos	BP	GO:0001508	action potential	14/1033	155/17364	0.0903226	1.51826	1.63001	0.0782206	0.477633	0.436569	Atp1a2/Cacna1d/Cacnb2/Cacnb3/Camk2d/Cav1/Cd36/Dlg1/Fmr1/Hnrnpa1/Jup/Nedd4l/Scn3a/Sumo1	14
pos	BP	GO:0007009	plasma membrane organization	14/1033	155/17364	0.0903226	1.51826	1.63001	0.0782206	0.477633	0.436569	Abcd2/Bin2/Cav1/Cav2/Cavin2/Clu/Dysf/Ehd2/Hdac3/Large1/Micall1/Otof/Pacsin2/Ugcg	14
pos	BP	GO:0010921	regulation of phosphatase activity	7/1033	63/17364	0.111111	1.8677	1.73524	0.0794327	0.481518	0.440121	Bag4/Itga1/Nuak1/Pdgfrb/Plek/Ppp1r12a/Ppp1r1b	7
pos	CC	GO:0030120	vesicle coat	7/1033	63/17364	0.111111	1.8677	1.73524	0.0794327	0.481518	0.440121	Copb1/Copb2/Copz1/Scyl1/Sec24b/Sec24d/Tbc1d5	7
pos	CC	GO:0031985	Golgi cisterna	7/1033	63/17364	0.111111	1.8677	1.73524	0.0794327	0.481518	0.440121	Atp2c1/B3galt6/Glg1/Gorasp2/Nucb2/Sorl1/Tmem87a	7
pos	MF	GO:0032934	sterol binding	7/1033	63/17364	0.111111	1.8677	1.73524	0.0794327	0.481518	0.440121	Apoa1/Cav1/Erlin1/Gramd1b/Osbpl7/Osbpl9/Tmem199	7
pos	BP	GO:1903078	positive regulation of protein localization to plasma membrane	7/1033	63/17364	0.111111	1.8677	1.73524	0.0794327	0.481518	0.440121	Arf6/Atp2c1/Dlg1/Itga3/Itgb1/Kif5b/Pls1	7
pos	BP	GO:0006458	'de novo' protein folding	5/1033	39/17364	0.128205	2.15504	1.81613	0.0797234	0.481518	0.440121	Bag1/Dnajb14/Dnajc18/Hspa13/Hspa5	5
pos	BP	GO:0033866	nucleoside bisphosphate biosynthetic process	5/1033	39/17364	0.128205	2.15504	1.81613	0.0797234	0.481518	0.440121	Acsl6/Acss1/Dip2a/Mmut/Pank1	5
pos	BP	GO:0034030	ribonucleoside bisphosphate biosynthetic process	5/1033	39/17364	0.128205	2.15504	1.81613	0.0797234	0.481518	0.440121	Acsl6/Acss1/Dip2a/Mmut/Pank1	5
pos	BP	GO:0034033	purine nucleoside bisphosphate biosynthetic process	5/1033	39/17364	0.128205	2.15504	1.81613	0.0797234	0.481518	0.440121	Acsl6/Acss1/Dip2a/Mmut/Pank1	5
pos	BP	GO:0035025	positive regulation of Rho protein signal transduction	5/1033	39/17364	0.128205	2.15504	1.81613	0.0797234	0.481518	0.440121	Adgrg1/Apoa1/F11r/Pdgfrb/Plxnb1	5
pos	BP	GO:0086065	cell communication involved in cardiac conduction	5/1033	39/17364	0.128205	2.15504	1.81613	0.0797234	0.481518	0.440121	Cacna1d/Cacnb2/Cav1/Jup/Sri	5
pos	BP	GO:1903573	negative regulation of response to endoplasmic reticulum stress	5/1033	39/17364	0.128205	2.15504	1.81613	0.0797234	0.481518	0.440121	Clu/Hyou1/Nck1/Pdia6/Syvn1	5
pos	BP	GO:0055006	cardiac cell development	11/1033	115/17364	0.0956522	1.60785	1.64481	0.0805604	0.486133	0.444339	Atg7/Bmpr1a/Camk2d/G6pdx/Hdac2/Hnrnpu/Large1/Myh11/Pdgfrb/Prickle1/Trip10	11
pos	BP	GO:0006687	glycosphingolipid metabolic process	6/1033	51/17364	0.117647	1.97756	1.75833	0.0808304	0.486881	0.445022	B4galnt1/B4galt6/Itgb8/St6galnac5/St8sia3/Ugcg	6
pos	MF	GO:0016830	carbon-carbon lyase activity	6/1033	51/17364	0.117647	1.97756	1.75833	0.0808304	0.486881	0.445022	Ddc/Me2/Mocs1/Npl/Shmt2/Uxs1	6
pos	BP	GO:0016052	carbohydrate catabolic process	14/1033	156/17364	0.0897436	1.50853	1.6046	0.0814796	0.488135	0.446169	Adpgk/Agl/Aldh1a1/Dhdh/Foxk1/Gaa/Insr/Khk/Nudt5/Pgd/Phkg1/Pygb/Slc2a6/Slc4a4	14
pos	MF	GO:0015171	amino acid transmembrane transporter activity	10/1033	102/17364	0.0980392	1.64797	1.65069	0.081677	0.488135	0.446169	Sfxn1/Slc16a2/Slc1a3/Slc25a15/Slc25a18/Slc3a2/Slc6a9/Slc7a11/Slc7a2/Slc7a5	10
pos	BP	GO:0036503	ERAD pathway	10/1033	102/17364	0.0980392	1.64797	1.65069	0.081677	0.488135	0.446169	Calr/Cav1/Dnajb2/Erlec1/Fbxo2/Hspa5/Man1a2/Sel1l/Syvn1/Ube2j1	10
pos	BP	GO:1901800	positive regulation of proteasomal protein catabolic process	10/1033	102/17364	0.0980392	1.64797	1.65069	0.081677	0.488135	0.446169	Atg7/Cav1/Clu/Dnajb2/Fmr1/Osbpl7/Prickle1/Rnf180/Rnf40/Sumo1	10
pos	MF	GO:0004693	cyclin-dependent protein serine/threonine kinase activity	4/1033	28/17364	0.142857	2.40133	1.86638	0.081917	0.488135	0.446169	Cdk16/Cdk18/Cdk9/Cdkl5	4
pos	BP	GO:0035510	DNA dealkylation	4/1033	28/17364	0.142857	2.40133	1.86638	0.081917	0.488135	0.446169	Apex1/Hnrnpab/Otud4/Trim28	4
pos	BP	GO:0051560	mitochondrial calcium ion homeostasis	4/1033	28/17364	0.142857	2.40133	1.86638	0.081917	0.488135	0.446169	Fis1/Slc25a23/Smdt1/Tgm2	4
pos	BP	GO:0060147	regulation of post-transcriptional gene silencing	4/1033	28/17364	0.142857	2.40133	1.86638	0.081917	0.488135	0.446169	Adar/Elavl1/Fmr1/Tial1	4
pos	BP	GO:0086005	ventricular cardiac muscle cell action potential	4/1033	28/17364	0.142857	2.40133	1.86638	0.081917	0.488135	0.446169	Cav1/Dlg1/Jup/Nedd4l	4
pos	MF	GO:0097472	cyclin-dependent protein kinase activity	4/1033	28/17364	0.142857	2.40133	1.86638	0.081917	0.488135	0.446169	Cdk16/Cdk18/Cdk9/Cdkl5	4
pos	BP	GO:0098869	cellular oxidant detoxification	4/1033	28/17364	0.142857	2.40133	1.86638	0.081917	0.488135	0.446169	Cd36/Nos3/Nqo1/Sod3	4
pos	BP	GO:1903909	regulation of receptor clustering	4/1033	28/17364	0.142857	2.40133	1.86638	0.081917	0.488135	0.446169	Crkl/Farp1/Lrp4/Slc7a11	4
pos	CC	GO:0001725	stress fiber	9/1033	89/17364	0.101124	1.69982	1.66466	0.0821184	0.488462	0.446468	Coro1b/Lima1/Lpp/Myh11/Myl12a/Myl9/Mylk/Ptpn11/Septin9	9
pos	CC	GO:0097517	contractile actin filament bundle	9/1033	89/17364	0.101124	1.69982	1.66466	0.0821184	0.488462	0.446468	Coro1b/Lima1/Lpp/Myh11/Myl12a/Myl9/Mylk/Ptpn11/Septin9	9
pos	BP	GO:0010035	response to inorganic substance	35/1033	461/17364	0.0759219	1.27619	1.51161	0.0825004	0.490296	0.448145	Abcb6/Ahcyl1/Alpl/Apex1/Atg7/Atp1a2/Atrx/Cav1/Cd36/Chuk/Cp/Entpd6/Fgfr3/Gatm/Glud1/Hdac2/Hnrnpa1/Hpca/Itgav/Itpkb/Khk/Lrp11/Mylk/Nos3/Nqo1/Parp1/Pdgfrb/Pld2/Selenom/Slc1a3/Slc25a23/Slc30a1/Sod3/Sumo1/Ucp3	35
pos	BP	GO:0009132	nucleoside diphosphate metabolic process	12/1033	129/17364	0.0930233	1.56366	1.61607	0.0826328	0.490646	0.448464	Adpgk/Ak3/Cad/Cmpk2/Entpd1/Entpd6/Foxk1/Insr/Khk/Nudt5/Slc2a6/Slc4a4	12
pos	CC	GO:0043292	contractile fiber	20/1033	241/17364	0.0829876	1.39496	1.55285	0.0831252	0.493131	0.450735	Bag3/Cacna1d/Des/Gja1/Hspb1/Jup/Myh11/Myl12a/Myl9/Nos1ap/Pecam1/Ppp1r12a/Ppp2r5a/Ryr3/Sdc4/Slc2a1/Sphkap/Sri/Stk11/Twf1	20
pos	CC	GO:0005938	cell cortex	24/1033	299/17364	0.0802676	1.34924	1.53202	0.083696	0.496075	0.453427	Arf6/Cald1/Capza1/Cav1/Cd2ap/Cldn5/Ctnnd1/Fry/Hcls1/Hip1r/Hnrnpk/Itch/Itpr2/Mapre1/Marcks/Myl12a/Nsmf/Pls1/Rtkn/Septin10/Septin3/Septin8/Septin9/Slc2a1	24
pos	BP	GO:0045017	glycerolipid biosynthetic process	18/1033	213/17364	0.084507	1.4205	1.553	0.0845529	0.50071	0.457662	Acsl6/Apoa1/Bpnt2/Capn2/Cds1/Chkb/Ctdnep1/Dgkb/Fitm2/Hdhd5/Itpkb/Pi4k2a/Pigg/Pigk/Pip4k2a/Pld2/Ptpmt1/Slc27a1	18
pos	BP	GO:0060612	adipose tissue development	7/1033	64/17364	0.109375	1.83852	1.69019	0.0848546	0.50205	0.458888	Atf2/Cd2ap/Ncoa1/Parp1/Selenom/Sorl1/Tbl1xr1	7
pos	BP	GO:0060560	developmental growth involved in morphogenesis	23/1033	285/17364	0.0807018	1.35654	1.52635	0.0850038	0.502487	0.459287	Bcan/Bcl11a/Cd2ap/Cdkl5/Ddr1/Dip2b/Hnrnpk/Itgb1/Lamb2/Mag/Nedd4l/Omg/Prickle1/Rgma/S1pr1/Sema6d/Slit1/Slit2/Slit3/Stk11/Trim28/Ttc3/Wdr36	23
pos	BP	GO:0010970	transport along microtubule	15/1033	171/17364	0.0877193	1.4745	1.56825	0.0852107	0.503264	0.459997	Ap3s2/Borcs6/Caly/Cep131/Fmr1/Hnrnpu/Hspb1/Ift27/Ift74/Kif5b/Nme7/Sfpq/Stk11/Terf2/Trak2	15
pos	BP	GO:0046849	bone remodeling	10/1033	103/17364	0.0970874	1.63197	1.61785	0.0859023	0.5069	0.463321	Cd38/Fgfr3/Gja1/Inpp4b/Itgav/Prkca/Rac2/S1pr1/Slc4a2/Tmem119	10
pos	BP	GO:0050767	regulation of neurogenesis	36/1033	478/17364	0.0753138	1.26597	1.483	0.0863209	0.50806	0.464381	Ace/Bag1/Bcan/Bcl11a/Bmpr1a/Caprin1/Cdkl5/Ctnna1/Dip2b/Fgfr3/Flt1/Fmr1/Foxg1/Gjc2/Hdac2/Il6st/Itgb1/Lrp4/Mag/Marcks/Plxnb1/Plxnb2/Prpf19/Ptprz1/Rgma/Rnf112/Sema6d/Slc7a5/Slit1/Slit2/Sorl1/Stk11/Tgm2/Trak2/Ttc3/Wls	36
pos	BP	GO:0045739	positive regulation of DNA repair	12/1033	130/17364	0.0923077	1.55163	1.58774	0.0863786	0.50806	0.464381	Actr8/Arid1b/Bcl7a/Dhx9/Dmap1/Ep400/Parg/Parp1/Pcna/Smarca4/Smarcd1/Trim28	12
pos	MF	GO:0019199	transmembrane receptor protein kinase activity	8/1033	77/17364	0.103896	1.74642	1.65092	0.0865175	0.50806	0.464381	Bmpr1a/Ddr1/Fgfr3/Flt1/Insr/Mertk/Pdgfrb/Tyro3	8
pos	MF	GO:0016248	channel inhibitor activity	5/1033	40/17364	0.125	2.10116	1.75353	0.0868779	0.50806	0.464381	Camk2d/Cav1/Kcnk2/Nedd4l/Slc30a1	5
pos	CC	GO:0032154	cleavage furrow	5/1033	40/17364	0.125	2.10116	1.75353	0.0868779	0.50806	0.464381	Arf6/Lima1/Mylk/Pkn1/Psd2	5
pos	BP	GO:0046365	monosaccharide catabolic process	5/1033	40/17364	0.125	2.10116	1.75353	0.0868779	0.50806	0.464381	Aldh1a1/Dhdh/Foxk1/Khk/Nudt5	5
pos	BP	GO:0060325	face morphogenesis	5/1033	40/17364	0.125	2.10116	1.75353	0.0868779	0.50806	0.464381	Col1a1/Crebbp/Prickle1/Ptpn11/Specc1l	5
pos	BP	GO:0071634	regulation of transforming growth factor beta production	5/1033	40/17364	0.125	2.10116	1.75353	0.0868779	0.50806	0.464381	Atf2/Bmpr1a/Cd2ap/Itgav/Itgb8	5
pos	BP	GO:0016073	snRNA metabolic process	6/1033	52/17364	0.115385	1.93953	1.70646	0.0870194	0.50806	0.464381	Dkc1/Ints10/Ints11/Ints3/Ints7/Larp7	6
pos	BP	GO:0046189	phenol-containing compound biosynthetic process	6/1033	52/17364	0.115385	1.93953	1.70646	0.0870194	0.50806	0.464381	Aldh2/Cyp2d22/Ddc/Gpr37/Slc7a11/Tph2	6
pos	MF	GO:0051015	actin filament binding	18/1033	214/17364	0.0841121	1.41387	1.53211	0.0874593	0.50806	0.464381	Cacnb2/Capza1/Cd2ap/Coro1b/Ctnna1/Flii/Hcls1/Hip1r/Lima1/Marcks/Myh11/Myo1c/Myo6/Pls1/Sipa1l1/Tagln2/Tln1/Twf1	18
pos	MF	GO:0046982	protein heterodimerization activity	23/1033	286/17364	0.0804196	1.3518	1.50873	0.0875047	0.50806	0.464381	Abcd2/Atf2/Atp1a2/Atp1b2/Bcl11a/Cav1/Cav2/Chuk/Fmr1/Hip1r/Itga3/Itgb1/Kcnb2/Mef2d/Nolc1/Sae1/Slc3a2/Sos2/Srgap2/Sri/Tcof1/Tubb2b/Uba2	23
pos	BP	GO:0001936	regulation of endothelial cell proliferation	13/1033	144/17364	0.0902778	1.51751	1.56832	0.0875869	0.50806	0.464381	Cav1/Cav2/Col18a1/Dysf/F3/Fgfr3/Flt1/Gja1/Hspg2/Jcad/Prkca/Ptprm/Thbs4	13
pos	MF	GO:0004653	polypeptide N-acetylgalactosaminyltransferase activity	3/1033	18/17364	0.166667	2.80155	1.92326	0.0879276	0.50806	0.464381	Galnt16/Galnt17/Galnt9	3
pos	MF	GO:0005520	insulin-like growth factor binding	3/1033	18/17364	0.166667	2.80155	1.92326	0.0879276	0.50806	0.464381	Insr/Itga6/Itgav	3
pos	BP	GO:0006613	cotranslational protein targeting to membrane	3/1033	18/17364	0.166667	2.80155	1.92326	0.0879276	0.50806	0.464381	Sec61a2/Srp14/Srp72	3
pos	BP	GO:0015701	bicarbonate transport	3/1033	18/17364	0.166667	2.80155	1.92326	0.0879276	0.50806	0.464381	Slc26a6/Slc4a2/Slc4a4	3
pos	MF	GO:0051787	misfolded protein binding	3/1033	18/17364	0.166667	2.80155	1.92326	0.0879276	0.50806	0.464381	Clu/Dnajc10/Hspa5	3
pos	BP	GO:0051791	medium-chain fatty acid metabolic process	3/1033	18/17364	0.166667	2.80155	1.92326	0.0879276	0.50806	0.464381	Abhd3/Acadm/Crat	3
pos	BP	GO:0071359	cellular response to dsRNA	3/1033	18/17364	0.166667	2.80155	1.92326	0.0879276	0.50806	0.464381	Cav1/Dhx9/Mavs	3
pos	BP	GO:0072350	tricarboxylic acid metabolic process	3/1033	18/17364	0.166667	2.80155	1.92326	0.0879276	0.50806	0.464381	Asl/Glud1/Idh3g	3
pos	BP	GO:0098712	L-glutamate import across plasma membrane	3/1033	18/17364	0.166667	2.80155	1.92326	0.0879276	0.50806	0.464381	Itgb1/Slc1a3/Slc7a11	3
pos	BP	GO:1901077	regulation of relaxation of muscle	3/1033	18/17364	0.166667	2.80155	1.92326	0.0879276	0.50806	0.464381	Camk2d/Camk2g/Sri	3
pos	BP	GO:1903911	positive regulation of receptor clustering	3/1033	18/17364	0.166667	2.80155	1.92326	0.0879276	0.50806	0.464381	Crkl/Farp1/Lrp4	3
pos	BP	GO:0071322	cellular response to carbohydrate stimulus	14/1033	158/17364	0.0886076	1.48943	1.55431	0.088255	0.50951	0.465707	Adcy5/Aqp4/Atg7/Cacna1d/Camk2n1/Cdk16/Kif5b/Map4k4/Oxct1/Prkca/Ptpmt1/Slc26a6/Smarca4/Sri	14
pos	BP	GO:0051896	regulation of phosphatidylinositol 3-kinase/protein kinase B signal transduction	21/1033	258/17364	0.0813953	1.3682	1.49856	0.090147	0.519061	0.474436	Bag4/Dlg1/Fgfr3/Flt1/Grm2/Hcls1/Hdac2/Inpp4b/Insr/Itgb1/Itsn1/Mertk/Pdgfrb/Phlpp1/Pld2/Plxnb1/Ptpn6/Rapgef1/Specc1l/Stk11/Tyro3	21
pos	BP	GO:0006446	regulation of translational initiation	7/1033	65/17364	0.107692	1.81023	1.64593	0.0904825	0.519061	0.474436	Fmr1/Gigyf2/Ncbp1/Nck1/Polr2g/Scrib/Tmed2	7
pos	BP	GO:0000154	rRNA modification	4/1033	29/17364	0.137931	2.31852	1.78723	0.0907656	0.519061	0.474436	Dkc1/Fbll1/Gar1/Nop2	4
pos	BP	GO:0000470	maturation of LSU-rRNA	4/1033	29/17364	0.137931	2.31852	1.78723	0.0907656	0.519061	0.474436	Bop1/Nop2/Snu13/Wdr12	4
pos	MF	GO:0015106	bicarbonate transmembrane transporter activity	4/1033	29/17364	0.137931	2.31852	1.78723	0.0907656	0.519061	0.474436	Slc26a6/Slc39a12/Slc4a2/Slc4a4	4
pos	BP	GO:0015813	L-glutamate transmembrane transport	4/1033	29/17364	0.137931	2.31852	1.78723	0.0907656	0.519061	0.474436	Itgb1/Slc1a3/Slc25a18/Slc7a11	4
pos	BP	GO:0033119	negative regulation of RNA splicing	4/1033	29/17364	0.137931	2.31852	1.78723	0.0907656	0.519061	0.474436	Hnrnpk/Sap18/Srsf10/Srsf7	4
pos	CC	GO:0043194	axon initial segment	4/1033	29/17364	0.137931	2.31852	1.78723	0.0907656	0.519061	0.474436	Bcan/Camk2d/Cntn2/Nfasc	4
pos	BP	GO:0060966	regulation of gene silencing by regulatory ncRNA	4/1033	29/17364	0.137931	2.31852	1.78723	0.0907656	0.519061	0.474436	Adar/Elavl1/Fmr1/Tial1	4
pos	BP	GO:0090023	positive regulation of neutrophil chemotaxis	4/1033	29/17364	0.137931	2.31852	1.78723	0.0907656	0.519061	0.474436	Camk1d/Dysf/Rac2/Thbs4	4
pos	BP	GO:2000819	regulation of nucleotide-excision repair	4/1033	29/17364	0.137931	2.31852	1.78723	0.0907656	0.519061	0.474436	Arid1b/Bcl7a/Smarca4/Smarcd1	4
pos	MF	GO:0005085	guanyl-nucleotide exchange factor activity	17/1033	201/17364	0.0845771	1.42168	1.51231	0.091133	0.520715	0.475948	Arhgef10l/Arhgef40/Cyth1/Dennd4c/Dock10/Dock2/Farp1/Iqsec3/Itsn1/Nucb2/Plcd4/Psd2/Rab3il1/Rapgef1/Rapgef6/Sergef/Sos2	17
pos	BP	GO:0003018	vascular process in circulatory system	20/1033	244/17364	0.0819672	1.37781	1.49477	0.0913603	0.521567	0.476727	Abcb1a/Ace/Atp1a2/Cav1/Cd36/Cd38/Cldn5/Ddah1/G6pdx/Gja1/Itga1/Itgb1/Nos3/Ptprm/Slc16a2/Slc27a1/Slc2a1/Slc5a6/Slit2/Sod3	20
pos	BP	GO:0072524	pyridine-containing compound metabolic process	16/1033	187/17364	0.0855615	1.43823	1.51532	0.0916288	0.522386	0.477475	Adpgk/Alpl/Fdxr/Fmo1/Foxk1/G6pdx/Idh3g/Insr/Khk/Ldhb/Me2/Nadk2/Nqo1/Pgd/Slc2a6/Slc4a4	16
pos	CC	GO:0031526	brush border membrane	8/1033	78/17364	0.102564	1.72403	1.61181	0.0916603	0.522386	0.477475	Ace/Anpep/Cd36/Lima1/Pld2/Slc26a6/Slc5a6/Slc7a11	8
pos	MF	GO:0008234	cysteine-type peptidase activity	14/1033	159/17364	0.0880503	1.48006	1.52942	0.0917719	0.522516	0.477594	Capn2/Capns1/Ctsl/Desi1/Mindy2/Otud4/Pigk/Senp2/Senp7/Tinagl1/Usp10/Usp34/Usp39/Usp45	14
pos	BP	GO:0045766	positive regulation of angiogenesis	15/1033	173/17364	0.0867052	1.45745	1.52081	0.0918642	0.522516	0.477594	Anxa3/Ddah1/F3/Flt1/Hspb1/Itgb1/Itgb2/Itgb8/Jcad/Jup/Ninj1/Nos3/Pak4/Prkca/Slc39a12	15
pos	BP	GO:0051054	positive regulation of DNA metabolic process	25/1033	317/17364	0.0788644	1.32565	1.4717	0.0919183	0.522516	0.477594	Actr8/Anxa3/Arid1b/Atrx/Bcl7a/Camk2d/Dhx9/Dkc1/Dmap1/Ep400/Hnrnpab/Msh2/Nabp2/Nvl/Otud4/Parg/Parp1/Pcna/Pdgfrb/Ppp1r10/Smarca4/Smarcd1/Terf2/Terf2ip/Trim28	25
pos	BP	GO:0009308	amine metabolic process	11/1033	118/17364	0.0932203	1.56697	1.55422	0.0926579	0.525824	0.480617	Aldh2/Cyp2d22/Ddc/Gdpd1/Gpr37/Itgam/Maoa/Maob/Rnf180/Slc7a11/Tph2	11
pos	BP	GO:0009791	post-embryonic development	11/1033	118/17364	0.0932203	1.56697	1.55422	0.0926579	0.525824	0.480617	Acadm/Aldh5a1/Asl/Atg7/Atrx/Bcl11b/Bpnt2/Flt1/Gigyf2/Large1/Mmut	11
pos	BP	GO:0045005	DNA-templated DNA replication maintenance of fidelity	6/1033	53/17364	0.113208	1.90294	1.65574	0.0934607	0.529929	0.484369	Atrx/Cdk9/Nucks1/Parp1/Pcna/Smarcal1	6
pos	BP	GO:0007179	transforming growth factor beta receptor signaling pathway	17/1033	202/17364	0.0841584	1.41464	1.49081	0.0942955	0.531837	0.486114	Bmpr1a/Cav2/Cldn5/Crebbp/Dcp1a/Glg1/Hdac2/Hspa5/Itga3/Itgb8/Lemd3/Parp1/Rbbp7/Snx6/Stk11/Tgfb1i1/Trim33	17
pos	BP	GO:0010591	regulation of lamellipodium assembly	5/1033	41/17364	0.121951	2.04991	1.69274	0.0943556	0.531837	0.486114	Abi3/Rac2/Slit2/Twf1/Wasf2	5
pos	BP	GO:0018208	peptidyl-proline modification	5/1033	41/17364	0.121951	2.04991	1.69274	0.0943556	0.531837	0.486114	Fkbp4/Fkbp5/Ogfod1/P4htm/Ppil1	5
pos	MF	GO:0044390	ubiquitin-like protein conjugating enzyme binding	5/1033	41/17364	0.121951	2.04991	1.69274	0.0943556	0.531837	0.486114	Rnf180/Rnf40/Tcerg1/Uba2/Zmym2	5
pos	BP	GO:0090181	regulation of cholesterol metabolic process	5/1033	41/17364	0.121951	2.04991	1.69274	0.0943556	0.531837	0.486114	Acadl/Acadvl/Apoa1/Ephx2/Erlin1	5
pos	MF	GO:0141110	transporter inhibitor activity	5/1033	41/17364	0.121951	2.04991	1.69274	0.0943556	0.531837	0.486114	Camk2d/Cav1/Kcnk2/Nedd4l/Slc30a1	5
pos	BP	GO:1900026	positive regulation of substrate adhesion-dependent cell spreading	5/1033	41/17364	0.121951	2.04991	1.69274	0.0943556	0.531837	0.486114	Apoa1/Calr/Carmil1/Crkl/Cspg5	5
pos	BP	GO:0000075	cell cycle checkpoint signaling	16/1033	188/17364	0.0851064	1.43058	1.49288	0.0949282	0.534554	0.488597	Atf2/Bub3/Ccar2/Cdc5l/Clock/Fem1b/Gigyf2/Ints3/Ints7/Msh2/Nabp2/Ppp1r10/Prpf19/Ptpn11/Rpl24/Wac	16
pos	BP	GO:1902652	secondary alcohol metabolic process	13/1033	146/17364	0.0890411	1.49672	1.51583	0.0950368	0.534554	0.488597	Acadl/Acadvl/Apoa1/Cyp7b1/Ephx2/Erlin1/Fdxr/G6pdx/Hmgcs2/Idh3g/Lima1/Lipe/Pip4p1	13
pos	BP	GO:0031331	positive regulation of cellular catabolic process	26/1033	333/17364	0.0780781	1.31244	1.44784	0.0950782	0.534554	0.488597	Abcd2/Atg7/Bag3/Caprin1/Cdk16/Celf1/Cnot2/Cpt1a/Dcp1a/Dcp2/Dhx9/Elavl1/Gigyf2/Hnrnpr/Hnrnpu/Insr/Itch/Optn/Pip4k2a/Polr2g/Rgma/Slc4a4/Stk11/Wac/Ythdf1/Zc3h18	26
[truncated: 10,899 more rows]

## Sheet: protein half lives
Protein half-lives from Dörrbaum et al., 2018, PMID: 29914620
[truncated: 2,949 more rows]

[truncated: 2 more sheets: compartment co-enrichment, translation localization]
