# Supplementary material for: An integrated transcriptomic and proteomic map of the mouse hippocampus at synaptic resolution
Source: Nat Commun. 2025 Aug 26;16:7942. doi: 10.1038/s41467-025-63119-5 (PMC12381143; doi:10.1038/s41467-025-63119-5)
Supplement: Supplementary file 6 — Supplementary Data 4 [file 41467_2025_63119_MOESM6_ESM.xlsx]

## Sheet: Summary
Summary
This workbook contains differential expression analysis results based on log2 fold change (LFC) for several synapse-related comparisons.
Please refer to each sheet for the specific comparison results. Each sheet corresponds to a different comparison and contains these columns for the respective genes analyzed.
The columns in each sheet represent the following labels:
baseMean	The average expression level of a gene across all samples, providing a baseline measure of gene activity in both conditions.
log2FoldChange	The log2-transformed fold change, indicating how much a gene's expression differs between two conditions, where a positive value means upregulation and a negative value means downregulation.
lfcSE	The standard error of the log2 fold change, reflecting the variability or uncertainty in the fold change estimate, which helps assess the reliability of the log2FoldChange value.
svalue	The s-value (symmetric p-value) used to evaluate the statistical significance of the differential expression, with smaller values indicating higher confidence in the observed fold change.
diffexpressed	diffexpressed: A label (UP/DOWN/NO) that indicates whether a gene is differentially expressed, based on thresholds for log2 fold change and s-value.
delabel	Contains the gene identifier for genes that are differentially expressed (either UP or DOWN), and is empty for genes not significantly changed.

## Sheet: resLFC_SynCA3_vs_CA1
	baseMean	log2FoldChange	lfcSE	svalue	diffexpressed	delabel
mt-CYTB	11057.9	-0.107176	0.281353	0.234555	NO
mt-ND6	4629.15	-0.307935	0.239249	0.0342186	DOWN	mt-ND6
mt-COX3	13349.7	-0.0976104	0.293439	0.251486	NO
mt-COX2	10139.8	-0.105415	0.27654	0.234369	NO
mt-COX1	15723.3	-0.0942081	0.30278	0.259221	NO
mt-ND1	15886.6	-0.0919568	0.307134	0.263509	NO
Gm21996	0.372046	-0.00713543	0.300657	0.386047	NO
Gm21409	0.372046	-0.00713543	0.300657	0.386056	NO
Gm20911	0.558069	-0.0073412	0.300659	0.384904	NO
Gm20814	0.744092	-0.00749384	0.300661	0.38432	NO
Gm20868	0.372046	-0.00713543	0.300657	0.386065	NO
Gm28553	0.372046	-0.00713543	0.300657	0.386074	NO
Gm21241	0.465057	-0.0072504	0.300658	0.385362	NO
Gm20897	0.107393	-0.00164805	0.300611	0.406823	NO
Gm20835	0.372046	-0.00713543	0.300657	0.386083	NO
Gm20896	0.1964	-0.00607361	0.30056	0.391642	NO
Gm29740	0.147509	-0.00810932	0.300711	0.381541	NO
Gm28998	0.0930115	-0.00637932	0.300647	0.389652	NO
Zfy2	0.465057	-0.0072504	0.300658	0.385371	NO
Usp9y	1.18404	-0.00897963	0.300753	0.378379	NO
Ddx3y	67.356	0.102497	0.217363	0.20356	NO
Uty	13.8061	-0.0406671	0.279216	0.320992	NO
Eif2s3y	7.84995	-0.0553894	0.299917	0.305629	NO
Kdm5d	4.45706	0.00107549	0.298679	0.408186	NO
Zfy1	0.922416	-0.0204929	0.301567	0.354676	NO
Spry3	0.824979	0.0122995	0.300304	0.36919	NO
Vamp7	9.70885	0.0671119	0.294508	0.289189	NO
Akap17a	1.25881	-0.0106178	0.298014	0.372944	NO
2510022D24Rik	60.7011	-0.0457062	0.236506	0.302438	NO
Nlgn4l	6.17801	0.0238525	0.291654	0.348534	NO
Mid1	4.05166	-0.0416702	0.303475	0.324304	NO
Gm15246	0.728728	-0.0128419	0.300974	0.367946	NO
Hccs	13.2887	0.00301508	0.290112	0.401155	NO
Arhgap6	1.45881	-0.0186033	0.299545	0.357495	NO
Msl3	21.6637	-0.011208	0.276823	0.36953	NO
Frmpd4	104.605	-0.0993829	0.251361	0.229482	NO
Prps2	7.0639	0.0304262	0.290428	0.338538	NO
Tlr7	2.82155	0.0466622	0.305569	0.318028	NO
Egfl6	2.60444	-0.0222709	0.3013	0.351945	NO
Tceanc	8.01012	0.000327962	0.289391	0.409467	NO
Rab9	29.0445	-0.0830067	0.263344	0.257717	NO
Trappc2	12.1301	-0.0859458	0.288512	0.264243	NO
Ofd1	14.5347	-0.148625	0.328143	0.209763	NO
Gemin8	3.87792	-0.00151753	0.294136	0.407197	NO
Glra2	5.52196	0.0094275	0.299468	0.376911	NO
Fancb	1.18942	-0.0106541	0.300795	0.373078	NO
Mospd2	3.48431	-0.0340773	0.300793	0.334138	NO
Asb9	0.073284	-0.00552396	0.300635	0.393398	NO
Asb11	2.06391	-0.00589787	0.299869	0.392291	NO
Piga	0.608697	-0.000710948	0.300284	0.408867	NO
Vegfd	0.957213	0.0149095	0.30103	0.363824	NO
Pir	9.54177	-0.0667883	0.305392	0.29299	NO
Bmx	0.186023	-0.0067736	0.300653	0.387752	NO
Ace2	0.103767	0.00601807	0.300561	0.391859	NO
Cltrn	0.803292	-0.00334272	0.300498	0.400289	NO
Siah1b	1.86088	-0.00233206	0.300587	0.403425	NO
Car5b	2.11808	0.0124195	0.299413	0.36879	NO
Ap1s2	16.4112	-0.41813	0.734943	0.168077	NO
Rnf138rt1	0.176404	0.00663947	0.300585	0.388709	NO
Grpr	0.0479461	0.00326124	0.300559	0.400587	NO
Ctps2	15.734	-0.180174	0.33841	0.181686	NO
Syap1	19.5147	-0.0114228	0.268065	0.367994	NO
Txlng	20.4031	-0.0143066	0.260254	0.360898	NO
Rbbp7	78.3599	0.215327	0.263624	0.0956687	NO
Reps2	51.5467	-0.0842613	0.257289	0.253353	NO
Nhs	1.3456	-0.0244616	0.301743	0.348854	NO
Rai2	3.90582	-0.122969	0.335989	0.240377	NO
Bend2	0.186023	-0.0067736	0.300653	0.387761	NO
Scml2	0.297302	-0.000206071	0.300346	0.409654	NO
Cdkl5	27.2883	0.143924	0.320817	0.211073	NO
Rs1	2.56794	-0.028611	0.29721	0.342176	NO
Ppef1	2.77419	-0.057175	0.304983	0.304716	NO
Phka2	10.5325	-0.00586763	0.29491	0.392017	NO
Adgrg2	1.39309	0.00222106	0.299841	0.403686	NO
Map3k15	19.7339	-0.0339242	0.261306	0.327087	NO
Sh3kbp1	33.137	0.148372	0.318588	0.205034	NO
Bclaf3	10.1573	-0.0555491	0.292885	0.303969	NO
Map7d2	147.058	0.138117	0.232115	0.157092	NO
Rps6ka3	8.59703	-0.0144462	0.293081	0.363912	NO
Cnksr2	267.584	-0.164222	0.190224	0.0871428	NO
Klhl34	0.073284	-0.00552396	0.300635	0.393406	NO
Yy2	0.362016	0.00647099	0.300576	0.38927	NO
Mbtps2	8.12708	0.0554373	0.303401	0.30664	NO
Sms	65.3856	1.00809	0.297586	5.51376e-05	UP	Sms
Phex	9.46927	-2.94909	1.11234	0.00095563	DOWN	Phex
Ptchd1	10.8833	0.0465171	0.297469	0.316604	NO
Acot9	4.89194	0.0488928	0.300501	0.314259	NO
Gm5947	2.4183	-0.00800396	0.300665	0.381975	NO
Spin2c	1.04057	0.0163357	0.301099	0.361194	NO
Nbdy	38.7806	-0.104932	0.261632	0.227454	NO
Kctd12b	1.50799	0.0129904	0.300852	0.367611	NO
Ubqln2	42.013	-0.0713188	0.24887	0.268221	NO
Klf8	6.65067	-0.0350076	0.29917	0.332509	NO
Rragb	15.1877	-0.0209609	0.291451	0.352845	NO
Foxr2	0.107393	-0.00164805	0.300611	0.406829	NO
Gm5396	0.291305	-0.00385221	0.300473	0.398721	NO
Mageh1	23.9053	-0.074437	0.281507	0.275676	NO
Usp51	1.2817	0.018932	0.300843	0.357147	NO
Gpr143	1.02588	-0.001463	0.300298	0.407364	NO
Shroom2	19.5195	-0.148002	0.321012	0.206585	NO
Cldn34a	1.39403	-0.0423772	0.303205	0.323265	NO
Gpr173	3.97705	0.0322792	0.296454	0.336607	NO
Tspyl2	2.69493	0.032582	0.299871	0.336704	NO
Kdm5c	22.9266	0.106979	0.304673	0.245256	NO
Iqsec2	48.908	-0.242722	0.290067	0.091682	NO
Smc1a	82.9541	0.0155313	0.211448	0.352199	NO
Ribc1	0.736087	0.0110409	0.300806	0.372121	NO
Huwe1	145.865	-0.0156867	0.234182	0.355183	NO
Phf8	10.133	0.066924	0.289268	0.287851	NO
Wnk3	31.8541	-0.230186	0.311908	0.112165	NO
Tsr2	11.8491	0.0424256	0.29004	0.320787	NO
Fgd1	3.50331	-0.00561191	0.295014	0.392933	NO
Maged2	17.7932	-0.0461483	0.285341	0.314574	NO
Tro	79.1774	0.0451436	0.257646	0.309721	NO
Pfkfb1	0.0934038	-0.00193754	0.300461	0.404977	NO
Alas2	0.444996	-0.00198162	0.300613	0.404728	NO
Apex2	7.60458	0.0203902	0.295756	0.354193	NO
Gm15104	0.186023	-0.0067736	0.300653	0.387769	NO
Gm20153	1.11614	-0.00768302	0.300663	0.383183	NO
Gm15091	0.0930115	-0.00637932	0.300647	0.389661	NO
Gm10439	0.0103767	0.00275167	0.3005	0.402227	NO
Gm15093	0.65108	-0.00741569	0.30066	0.384641	NO
Luzp4	0.574826	-0.00162738	0.300342	0.40703	NO
Gm15107	0.744092	-0.00749384	0.300661	0.38433	NO
Gm15128	0.539336	-0.0103656	0.300822	0.373979	NO
Lrch2	7.73359	0.0528979	0.298873	0.309025	NO
Il13ra2	0.296384	-0.00611554	0.300645	0.391508	NO
Htr2c	16.0528	-2.04364	0.762697	0.000887996	DOWN	Htr2c
Lhfpl1	5.12456	0.0354144	0.296223	0.331574	NO
Rtl4	23.7688	-0.89607	1.27596	0.122299	NO
Trpc5os	0.327204	-0.00186848	0.300612	0.405438	NO
Trpc5	38.2021	0.171077	0.316169	0.178938	NO
Alg13	11.8252	-0.0367508	0.280492	0.326661	NO
Gm15067	0.3809	-0.0120286	0.300684	0.369858	NO
Dcx	10.5434	-0.0285958	0.295994	0.342053	NO
Capn6	0.747244	-0.00642779	0.300701	0.389479	NO
Pak3	61.7496	-0.0628193	0.253747	0.281945	NO
Chrdl1	3.98211	-0.0140213	0.30101	0.365475	NO
Rtl9	0.599475	-0.00206869	0.300614	0.404363	NO
Tmem164	18.3894	-0.0677865	0.28538	0.285381	NO
Kcne5	3.95413	0.0290508	0.296908	0.341526	NO
Nxt2	12.2124	-0.048029	0.287675	0.312572	NO
Gucy2f	1.36804	-0.00612454	0.300401	0.391483	NO
Col4a5	1.60028	-0.0135383	0.30088	0.36655	NO
Col4a6	3.03608	-0.0597099	0.306472	0.301807	NO
Atg4a	6.08328	-0.0232177	0.293103	0.349692	NO
Psmd10	18.2566	0.0649207	0.28395	0.288777	NO
Vsig1	0.988879	-0.00209198	0.300615	0.404261	NO
Mid2	3.66511	0.0592011	0.303951	0.301828	NO
Prps1	16.8639	-0.0245098	0.284218	0.346625	NO
Frmpd3	36.73	-0.0732969	0.265716	0.271775	NO
Dnaaf6	0.0802013	-0.0056924	0.300648	0.392982	NO
Nup62cl	0.0930115	-0.00637932	0.300647	0.389669	NO
Rbm41	4.89455	0.0200802	0.297599	0.354909	NO
Morc4	0.614174	0.000131122	0.300522	0.409796	NO
Cldn2	0.140958	-0.001918	0.300482	0.405118	NO
Tbc1d8b	2.82262	0.00193637	0.297498	0.404849	NO
Rnf128	42.0079	0.924593	0.582486	0.0172259	UP	Rnf128
Radx	2.52643	-0.0293521	0.29778	0.3412	NO
Pwwp3b	2.32095	0.0086227	0.300089	0.379735	NO
Nrk	2.66479	-0.0211928	0.301517	0.353556	NO
Il1rapl2	34.4274	-0.383045	0.516947	0.111418	NO
Fam199x	12.3225	0.0748588	0.293208	0.279073	NO
Zcchc18	75.8067	0.0165578	0.230326	0.352873	NO
Slc25a53	3.61445	0.00527189	0.294983	0.393957	NO
Tmsb15b1	1.80027	0.0106971	0.298529	0.372809	NO
Tmsb15b2	1.2777	0.0252579	0.301247	0.347554	NO
Tmsb15l	1.74755	-0.0180101	0.299482	0.358307	NO
Rab9b	8.13661	-0.0489553	0.299468	0.313943	NO
Morf4l2	28.7276	0.0746186	0.246842	0.262412	NO
Tceal1	15.3215	-0.0985816	0.305798	0.255255	NO
Tceal3	102.341	-0.156281	0.231163	0.130132	NO
Kir3dl2	0.914401	-0.0135223	0.301022	0.366574	NO
Bex3	176.991	0.160966	0.200314	0.0985384	NO
Tceal9	97.8273	-0.160835	0.248266	0.139793	NO
Tceal7	0.124534	0.000145549	0.300439	0.409778	NO
Gm51612	0.180677	-0.00519531	0.300634	0.39439	NO
Bex1	23.0678	-0.216842	0.356543	0.15173	NO
Tceal5	61.1914	0.198419	0.312358	0.143395	NO
Tceal8	31.2132	0.0323736	0.264378	0.330289	NO
Bex4	10.6672	0.0445091	0.291678	0.318086	NO
Nxf3	2.59858	-0.0127612	0.298908	0.367923	NO
Bex2	152.3	0.0144834	0.188017	0.350567	NO
Arxes1	30.7861	0.146368	0.312563	0.204275	NO
Bhlhb9	22.7086	0.0744426	0.285009	0.276934	NO
Armcx5	5.51547	0.0404264	0.295794	0.324504	NO
Tcp11x2	0.0930115	-0.00637932	0.300647	0.389678	NO
Pramex1	0.465057	-0.0072504	0.300658	0.385381	NO
Tceal6	45.8998	0.0594704	0.254072	0.286721	NO
Zmat1	6.9942	0.0114034	0.288183	0.37016	NO
Armcx2	59.3445	0.658133	0.401326	0.0142405	UP	Armcx2
Armcx3	42.7632	0.174364	0.263172	0.134223	NO
Armcx6	1.78694	0.0494253	0.305969	0.314712	NO
Armcx1	21.3133	0.0129721	0.272712	0.36487	NO
Armcx4	23.3001	0.201236	0.367481	0.176237	NO
Hnrnph2	24.2328	0.0947493	0.290557	0.253864	NO
Gla	3.31061	0.0442707	0.301414	0.320544	NO
Rpl36a	490.617	-0.411883	0.213655	0.00684086	DOWN	Rpl36a
Btk	11.6128	-0.047544	0.286745	0.31307	NO
Timm8a1	1.16158	-0.00285958	0.298097	0.40186	NO
Taf7l	6.08154	-0.00694608	0.300514	0.38724	NO
Drp2	16.564	0.0417875	0.285851	0.320843	NO
Cenpi	1.56033	-0.0382125	0.30344	0.328726	NO
Tmem35a	32.69	0.0271784	0.251845	0.336899	NO
Trmt2b	4.68889	-0.0242872	0.297222	0.348578	NO
Arl13a	0.127164	-0.00119982	0.300472	0.408021	NO
Xkrx	1.3251	0.00712202	0.300181	0.386359	NO
Nox1	0.510164	3.76181e-05	0.300229	0.409982	NO
Cstf2	3.22058	0.0651649	0.306629	0.294963	NO
Sytl4	2.82685	0.0288462	0.301396	0.342484	NO
Srpx2	1.27515	0.0117688	0.300844	0.370484	NO
Tspan6	16.0319	0.125113	0.306676	0.22531	NO
Pcdh19	116.748	-0.370195	0.226431	0.0147963	DOWN	Pcdh19
Rpa4	0.377158	0.0046115	0.300627	0.396113	NO
Gm382	1.07332	0.0217586	0.300939	0.352635	NO
Cldn34c3	0.272217	-0.00680037	0.300513	0.387689	NO
Cldn34c1	0.5581	0.00375822	0.300236	0.399152	NO
Nap1l3	12.1393	3.67498	1.35706	0.000805201	UP	Nap1l3
Pcdh11x	18.3959	0.00830939	0.286153	0.379276	NO
Klhl4	2.20862	0.00682491	0.298425	0.387456	NO
Dach2	11.6174	-0.00883212	0.296433	0.378473	NO
Chm	8.87643	0.0065952	0.295132	0.388427	NO
Pof1b	0.452569	-0.0102915	0.300813	0.374299	NO
Zfp711	3.0511	0.0118251	0.29937	0.370183	NO
2010106E10Rik	0.545581	-0.0104088	0.300817	0.373869	NO
Satl1	0.617169	-0.00783217	0.300681	0.382445	NO
Apool	8.30297	0.144507	0.334078	0.216732	NO
Tex16	18.0981	-0.0713945	0.281934	0.279778	NO
Hdx	1.78762	-0.03	0.30259	0.340966	NO
Rps6ka6	1.55243	-0.00777395	0.300331	0.382689	NO
Cylc1	1.69459	-0.0704981	0.308724	0.288899	NO
Pou3f4	3.29795	-0.0617156	0.307605	0.299494	NO
Gm34521	3.56519	-0.0466809	0.300837	0.317106	NO
Sh3bgrl	69.3926	-0.0733388	0.240524	0.261607	NO
Hmgn5	40.7486	0.107979	0.278308	0.23212	NO
Brwd3	16.0278	-0.0386408	0.300944	0.327777	NO
Tent5d	0.103388	-0.00509436	0.300494	0.394638	NO
Chmp1b2	10.12	0.187738	0.379875	0.195535	NO
Itm2a	8.00537	0.0609438	0.294963	0.297294	NO
Lpar4	3.24623	0.0608895	0.307824	0.300645	NO
Rtl3	0.487275	-0.00199066	0.300597	0.404701	NO
Gm5127	3.31584	-0.0129541	0.299452	0.367504	NO
Cysltr1	0.049444	-0.00173076	0.300612	0.406257	NO
Fndc3c1	0.186023	-0.0067736	0.300653	0.387778	NO
Taf9b	7.40917	0.0597318	0.301045	0.300468	NO
Pgk1	10.5724	0.22895	0.377369	0.152117	NO
Tlr13	5.16616	0.00977684	0.300729	0.376015	NO
Atp7a	6.91541	0.105825	0.313567	0.24962	NO
Magt1	22.3115	0.02971	0.274888	0.33685	NO
Fgf16	0.773712	-0.0146965	0.301078	0.364112	NO
Magee1	40.8697	-0.179718	0.290781	0.148587	NO
Pbdc1	29.775	0.298097	0.403046	0.111845	NO
Magee2	1.46327	-0.0221229	0.301124	0.352171	NO
Zdhhc15	10.2742	-0.0329786	0.292402	0.334438	NO
Uprt	1.82009	0.0547166	0.30734	0.308573	NO
Abcb7	29.4632	-0.198498	0.332497	0.156058	NO
Nexmif	37.7613	-0.603908	0.517521	0.0436491	DOWN	Nexmif
Rlim	16.4593	-0.106077	0.299959	0.24437	NO
Slc16a2	35.0554	-0.205897	0.361186	0.16755	NO
Tsx	0.373561	0.0074205	0.300614	0.384632	NO
Chic1	17.9942	0.0587703	0.2779	0.295332	NO
Nap1l2	9.95411	0.0454171	0.294522	0.317357	NO
4930519F16Rik	2.98251	-0.051673	0.299412	0.310454	NO
Pabpc1l2a	2.94971	0.0291108	0.298161	0.341619	NO
Pabpc1l2b	4.81122	0.0853793	0.312807	0.272657	NO
Dmrtc1a	0.826273	0.00358952	0.300243	0.39944	NO
Phka1	22.0352	0.0357351	0.270062	0.326107	NO
Hdac8	7.09456	-0.0313715	0.295437	0.337882	NO
Ercc6l	0.297928	0.000248102	0.300382	0.409567	NO
Pin4	23.6585	0.0222968	0.255303	0.345986	NO
Nhsl2	41.9517	-0.271171	0.420315	0.140387	NO
Ogt	28.1184	-0.0319418	0.270923	0.332119	NO
Taf1	39.9658	-0.0885927	0.264293	0.250376	NO
Itgb1bp2	0.846102	-0.00157519	0.300268	0.407126	NO
Nono	17.098	0.0491705	0.274342	0.307912	NO
Zmym3	26.857	-0.0995612	0.289506	0.247219	NO
Gjb1	4.70462	0.109915	0.327958	0.250409	NO
Nlgn3	33.6802	-0.0539202	0.253737	0.294986	NO
Med12	5.23143	-0.0895572	0.313606	0.268617	NO
Il2rg	0.827348	0.011408	0.300818	0.371278	NO
Foxo4	1.32259	0.0013816	0.298395	0.407524	NO
Snx12	60.2106	-0.0678908	0.239986	0.269688	NO
Slc7a3	1.5439	-0.0269987	0.301519	0.344906	NO
Tex11	3.99525	0.00299561	0.300407	0.401548	NO
Dlg3	23.8175	-0.0248295	0.280392	0.345388	NO
Gdpd2	2.45521	-0.00202172	0.297775	0.404505	NO
Kif4	2.06374	-0.00264566	0.299637	0.402815	NO
Pdzd11	24.7375	0.158917	0.323421	0.196603	NO
Arr3	0.049444	-0.00173076	0.300612	0.406263	NO
P2ry4	1.11614	-0.00768302	0.300663	0.383193	NO
Dgat2l6	1.86835	-0.0104483	0.300775	0.373658	NO
Igbp1	29.6576	-0.0220683	0.254698	0.346388	NO
Otud6a	0.214787	-0.0016671	0.30061	0.406693	NO
Awat2	0.754404	-0.0067915	0.300593	0.387725	NO
Eda	8.44562	-0.258068	0.474679	0.177627	NO
Nalf2	18.8443	0.0723332	0.286493	0.28022	NO
Pja1	51.1856	0.101399	0.251496	0.226783	NO
Efnb1	5.25616	0.109488	0.321832	0.248593	NO
Stard8	5.26033	0.0304575	0.299969	0.339869	NO
Yipf6	13.2002	0.121441	0.320819	0.235479	NO
Ophn1	26.3486	0.097155	0.29405	0.252584	NO
Ar	53.2416	-0.178674	0.257699	0.12493	NO
Eda2r	3.62037	-0.00636814	0.300538	0.390554	NO
Gpr165	0.0802013	-0.0056924	0.300648	0.39299	NO
Rpl17-ps8	15.3741	-0.118198	0.292072	0.226068	NO
Heph	39.9507	0.0307375	0.233023	0.326304	NO
Hsf3	0.671834	-0.00693642	0.300596	0.387249	NO
Vsig4	0.179779	-0.00966056	0.300774	0.376262	NO
Msn	26.1345	0.104707	0.275101	0.234703	NO
Zc3h12b	21.0053	-0.207311	0.380982	0.177387	NO
Zc4h2	4.44505	0.0439073	0.301325	0.320936	NO
Asb12	0.506564	-0.00598515	0.300502	0.391976	NO
Amer1	4.00026	0.00829138	0.297706	0.380574	NO
Arhgef9	88.9679	0.606705	0.334368	0.00921695	UP	Arhgef9
Spin4	0.441446	-0.00222058	0.300633	0.4037	NO
Zxdb	4.34047	0.0299878	0.298518	0.340451	NO
Gspt2	7.93754	-0.0446684	0.294826	0.31862	NO
Maged1	158.474	0.0291028	0.274051	0.33785	NO
Apoo	30.9465	0.278029	0.422286	0.135994	NO
Klhl15	5.51061	-0.0848427	0.30743	0.271664	NO
Eif2s3x	6.22677	0.0161309	0.287585	0.36047	NO
Zfx	8.33115	0.0433952	0.295828	0.320637	NO
Pdk3	23.9488	0.0281843	0.258272	0.336428	NO
Pcyt1b	15.8856	0.0149781	0.284906	0.362079	NO
Pola1	13.2373	-0.317239	0.595104	0.18157	NO
Arx	11.9374	-0.0600783	0.289453	0.296909	NO
Mageb18	41.4474	-0.24994	0.315948	0.100808	NO
Mageb11	0.097144	-0.00193845	0.300459	0.404964	NO
Il1rapl1	79.8705	-0.451164	0.594826	0.107976	NO
Tasl	0.212384	-0.00652974	0.300524	0.389034	NO
Gk	9.99099	0.069461	0.299085	0.287411	NO
Tab3	4.21994	0.0745146	0.311571	0.284856	NO
Gm14769	0.514951	0.00220578	0.300388	0.403734	NO
Dmd	136.365	-0.810823	0.363427	0.00301916	DOWN	Dmd
4930595M18Rik	0.0930115	-0.00637932	0.300647	0.389687	NO
Mageb16	0.107146	0.00724633	0.300598	0.385668	NO
Cfap47	7.29134	-0.211662	0.403188	0.184208	NO
Obp1b	0.186023	-0.0067736	0.300653	0.387787	NO
Prkx	10.1912	0.0404579	0.28799	0.323063	NO
Cldn34-ps	0.0867673	-0.0057724	0.300655	0.392728	NO
Tbl1x	32.0843	-0.0240454	0.258205	0.34345	NO
Cldn34d	0.146891	-0.00184075	0.300482	0.405531	NO
Pls3	30.2941	0.145408	0.296599	0.197057	NO
Rab39b	19.8953	-0.0319799	0.273164	0.332458	NO
Vbp1	30.7888	-0.0089646	0.273595	0.375596	NO
Brcc3	61.7368	-0.00430586	0.242013	0.394021	NO
Mtcp1	0.0311301	0.00439259	0.300511	0.396872	NO
Cmc4	6.86531	0.178452	0.369295	0.19979	NO
Fundc2	42.4956	-0.17816	0.334006	0.181338	NO
F8	1.83046	-0.0402973	0.302569	0.325838	NO
Smim9	0.993953	-0.0348365	0.30289	0.333419	NO
Mpp1	7.00289	0.106659	0.325108	0.253129	NO
Gab3	4.15348	0.0422615	0.300201	0.322898	NO
Gm54058	0.0207534	0.00378676	0.300501	0.398907	NO
G6pdx	11.515	0.108707	0.315269	0.24695	NO
Ikbkg	6.93012	0.0732701	0.30029	0.283067	NO
Fam3a	11.3734	0.0169897	0.289696	0.359297	NO
Slc10a3	1.59818	0.000775101	0.300311	0.408779	NO
Gm44504	0.128513	0.00788493	0.300593	0.382279	NO
Ubl4a	25.579	0.0090635	0.268979	0.374847	NO
Lage3	42.8717	0.145257	0.305699	0.202652	NO
Plxna3	3.82834	0.0445431	0.302314	0.320375	NO
Fam50a	24.7008	0.231358	0.380514	0.151885	NO
Gdi1	89.9177	0.03545	0.212234	0.312492	NO
Tafazzin	19.9223	1.40552	1.08757	0.0340849	UP	Tafazzin
Dnase1l1	0.480527	0.01102	0.300657	0.372155	NO
Emd	27.0165	0.0319441	0.243988	0.326678	NO
Flna	9.88901	0.0679065	0.308881	0.292427	NO
Tktl1	0.392162	0.00422817	0.300387	0.397354	NO
Opn1mw	0.073284	-0.00552396	0.300635	0.393414	NO
Mecp2	71.5301	-0.58711	0.293206	0.00579632	DOWN	Mecp2
Hcfc1	25.8244	-0.0463836	0.268502	0.310414	NO
Renbp	5.10484	0.0208886	0.298539	0.353722	NO
Naa10	33.2329	0.180178	0.34039	0.182552	NO
Arhgap4	1.14137	0.00432396	0.300223	0.39714	NO
L1cam	40.7469	-0.0545368	0.279693	0.301697	NO
Pdzd4	45.7215	-0.786446	0.622801	0.0357117	DOWN	Pdzd4
Plxnb3	4.03736	0.0165907	0.295979	0.360496	NO
Abcd1	1.58226	0.0295742	0.302391	0.341542	NO
Bcap31	113.487	-0.0565946	0.192224	0.265408	NO
Slc6a8	29.0883	0.025828	0.270511	0.342561	NO
Pnck	29.0157	0.109807	0.306072	0.243064	NO
Atp2b3	98.8733	-0.00837393	0.197001	0.368054	NO
Bgn	2.31722	-0.00696927	0.299299	0.387059	NO
Haus7	10.5112	0.113064	0.322705	0.245393	NO
Zfp92	2.04793	0.00898181	0.300436	0.378359	NO
Zfp275	2.3673	0.0306082	0.301595	0.339901	NO
F8a	12.7134	0.0794365	0.296539	0.274569	NO
Xlr3b	0.207561	-0.000153104	0.300455	0.409765	NO
Xlr3a	0.279413	-0.00175619	0.300236	0.406198	NO
Pnma3	4.12119	0.0160928	0.299694	0.361529	NO
Zfp185	0.643269	-0.002889	0.300371	0.401846	NO
Nsdhl	10.841	0.146305	0.34187	0.218393	NO
Gabra3	7.59902	-0.072747	0.303249	0.284581	NO
Cnga2	2.83996	-0.0208605	0.301634	0.35411	NO
Prrg3	8.01615	-0.0717504	0.309143	0.287509	NO
Vma21	26.0818	0.10368	0.283509	0.240588	NO
Hmgb3	6.62789	0.056238	0.293675	0.303109	NO
Cd99l2	48.0847	1.14048	0.597072	0.00717239	UP	Cd99l2
Mtmr1	12.6629	-0.0406871	0.28912	0.322953	NO
Mtm1	12.055	-0.291328	0.574381	0.190631	NO
Mamld1	14.1607	-0.11315	0.324216	0.245766	NO
Tmem185a	16.9863	0.0782353	0.298622	0.276534	NO
Eola1	9.82839	0.24415	0.440073	0.17353	NO
Ids	122.414	0.221337	0.218301	0.0637628	NO
Aff2	20.3306	0.0111953	0.274325	0.369273	NO
Fmr1nb	1.82021	0.0431532	0.304347	0.32242	NO
Fmr1	29.2529	0.255164	0.429022	0.157312	NO
Gm14681	0.762625	-0.0108204	0.299917	0.372607	NO
Slitrk4	30.1201	0.0329099	0.270021	0.33065	NO
Ldoc1	0.500291	-0.00358681	0.300284	0.399447	NO
Gm4988	1.77309	-0.0169397	0.300484	0.360341	NO
Sox3	1.95709	0.022893	0.301491	0.350967	NO
Gm715	2.83831	0.0479862	0.304704	0.316138	NO
Atp11c	11.4417	-0.125307	0.312576	0.227533	NO
Mcf2	2.06831	0.0231323	0.299218	0.350424	NO
Fgf13	123.721	0.240493	0.22628	0.0565506	NO
Magea13	0.440081	-0.00996389	0.300812	0.375314	NO
Gpr101	0.882666	0.00412186	0.300484	0.397743	NO
Tm9sf5	0.186023	-0.0067736	0.300653	0.387796	NO
Rbmx	12.0026	0.109114	0.312049	0.245597	NO
Arhgef6	6.45355	-0.0392929	0.296074	0.325946	NO
Htatsf1	96.425	0.0502033	0.235685	0.294801	NO
Adgrg4	0.186023	-0.0067736	0.300653	0.387805	NO
Map7d3	0.353313	-0.00992971	0.300807	0.375433	NO
Fhl1	15.7627	0.0689058	0.292408	0.286202	NO
Slc9a6	55.7744	0.152191	0.252696	0.154107	NO
Mmgt1	20.0727	0.317219	0.531695	0.156503	NO
Ct45a	0.396054	0.00723041	0.300625	0.385789	NO
Ints6l	5.09477	-0.0126368	0.297166	0.368042	NO
Smim10l2a	20.2964	0.00970669	0.285807	0.374595	NO
Zfp449	2.6224	0.0387614	0.303585	0.328112	NO
Gm773	0.0930115	-0.00637932	0.300647	0.389695	NO
3830403N18Rik	1.2242	-0.0010612	0.30033	0.408205	NO
Gm16404	0.429574	-0.00177499	0.300611	0.406007	NO
Gm14590	0.0103767	0.00275167	0.3005	0.402234	NO
Xlr	3.67001	0.0326568	0.299604	0.336525	NO
1700013H16Rik	0.673216	0.0035345	0.299422	0.399683	NO
Rtl8b	12.3417	0.0262342	0.281359	0.343358	NO
Rtl8a	0.957415	0.0522273	0.306396	0.311245	NO
Rtl8c	9.63703	0.134656	0.32155	0.221233	NO
Mospd1	7.20229	-0.0612242	0.301516	0.298601	NO
Pabir3	0.0802013	-0.0056924	0.300648	0.392999	NO
Pabir2	1.59069	-0.00812568	0.30057	0.381472	NO
Plac1	0.1964	-0.00607361	0.30056	0.391651	NO
Hprt1	39.6694	0.271346	0.356273	0.107541	NO
Phf6	8.70827	-0.0694095	0.304099	0.288923	NO
Ccdc160	1.8229	0.00459498	0.300168	0.396183	NO
Gpc3	335.068	-0.323073	0.197287	0.0144639	DOWN	Gpc3
Gpc4	24.9572	-0.00500329	0.283452	0.394118	NO
Hs6st2	19.2168	-0.176172	0.358065	0.196248	NO
Mbnl3	1.97584	-0.0340828	0.301853	0.334288	NO
Rap2c	16.9904	0.0816041	0.29998	0.272987	NO
Frmd7	0.505006	0.000562954	0.300483	0.409124	NO
Stk26	0.665082	0.00464733	0.300635	0.395988	NO
Igsf1	5.18729	0.00968427	0.298637	0.376069	NO
Enox2	63.9863	-0.197198	0.238299	0.0935706	NO
Fsip2l	0.930115	-0.00760142	0.300662	0.383644	NO
Rbmx2	19.5576	-0.169309	0.351642	0.200231	NO
Gpr119	0.202681	0.00277673	0.300349	0.402157	NO
Slc25a14	40.4617	0.162504	0.284825	0.167219	NO
Zfp280c	4.42302	-0.0679308	0.309539	0.292568	NO
Rab33a	16.779	0.137807	0.318418	0.216518	NO
Elf4	1.55998	-0.00864875	0.300314	0.379572	NO
Bcorl1	11.6624	0.0647276	0.295379	0.292756	NO
Utp14a	21.4059	-0.0384743	0.296935	0.327229	NO
Zdhhc9	13.4614	0.218045	0.390719	0.171638	NO
Sash3	0.287424	0.006334	0.300584	0.390741	NO
Xpnpep2	0.174853	0.00297802	0.300424	0.40159	NO
Apln	27.2332	0.560027	1.40317	0.228199	NO
Ocrl	20.9111	-0.029939	0.270734	0.335676	NO
Dcaf12l1	26.2502	0.0131689	0.284085	0.365671	NO
Tenm1	61.8798	-0.785348	0.44822	0.0112452	DOWN	Tenm1
Sh2d1a	1.94769	-0.00820822	0.300798	0.381104	NO
Stag2	42.5426	-0.151878	0.288507	0.183526	NO
Xiap	36.5566	-0.718671	0.573831	0.0366643	DOWN	Xiap
Thoc2	54.9002	-0.103415	0.28192	0.240059	NO
Gria3	210.678	0.0781963	0.19369	0.226387	NO
6030498E09Rik	2.10333	-0.0347543	0.301297	0.333301	NO
C1galt1c1	14.7079	-0.0131025	0.275091	0.364833	NO
Mcts1	54.3968	0.179369	0.278992	0.141397	NO
Cul4b	7.79662	0.094112	0.30631	0.260857	NO
Tmem255a	8.16395	-0.0117431	0.294638	0.369997	NO
Rhox8	0.0207534	0.00378676	0.300501	0.398914	NO
Rhox5	0.130882	-0.00176429	0.300611	0.406125	NO
Rhox3h	0.465057	-0.0072504	0.300658	0.38539	NO
Rhox4b	0.0867673	-0.0057724	0.300655	0.392736	NO
Rhox2b	0.188904	-0.00124017	0.300492	0.407901	NO
Rnf113a1	2.23664	0.0122301	0.299834	0.369284	NO
Ndufa1	234.521	0.171426	0.179714	0.0713168	NO
Akap14	3.33752	0.0015545	0.297345	0.407165	NO
Nkap	33.9378	0.0149781	0.252701	0.358916	NO
Rpl39	554.871	-0.121752	0.16424	0.111204	NO
Nkrf	3.04301	0.0148108	0.299088	0.363849	NO
Ube2a	20.9143	0.0823064	0.293914	0.270665	NO
Steep1	18.8019	-0.0983451	0.299053	0.253001	NO
Slc25a43	0.530754	-0.00848592	0.300696	0.380171	NO
Akap17b	10.051	-0.0124769	0.289014	0.367623	NO
Pgrmc1	156.969	0.30671	0.332998	0.076819	NO
Gm14569	4.99141	-0.00286349	0.296382	0.401817	NO
Lonrf3	20.9822	-0.0783648	0.291977	0.274298	NO
Zcchc12	8.33982	-0.0557375	0.303866	0.30622	NO
Il13ra1	2.20709	-0.0238967	0.301273	0.349635	NO
Dock11	23.1303	-0.152478	0.327829	0.205412	NO
Gm10488	0.186023	-0.0067736	0.300653	0.387814	NO
Gm14525	0.654409	-0.00195025	0.300613	0.40489	NO
Slx	0.837103	-0.00754157	0.300661	0.384026	NO
Gm2030	0.186023	-0.0067736	0.300653	0.387823	NO
Gm5168	0.186023	-0.0067736	0.300653	0.387832	NO
Gm1993	0.279034	-0.00700204	0.300656	0.386678	NO
Gm5935	0.0930115	-0.00637932	0.300647	0.389704	NO
Gm4297	1.02313	-0.00764294	0.300663	0.383453	NO
Gm5934	0.372046	-0.00713543	0.300657	0.386093	NO
Tesl1	0.186023	-0.0067736	0.300653	0.387841	NO
Wdr44	7.9865	-0.0823108	0.311945	0.275864	NO
Klhl13	6.30611	-0.0438904	0.295456	0.319868	NO
Slc6a14	0.459432	-0.0100505	0.300812	0.375097	NO
Zfp300	1.15872	-0.0105535	0.300834	0.373424	NO
Spaca5	0.26907	0.00201306	0.300477	0.404607	NO
Zfp182	5.13054	-0.029708	0.295554	0.340404	NO
Uxt	13.7927	0.0368919	0.287828	0.327953	NO
Elk1	31.0001	-0.0204307	0.258297	0.349793	NO
Cfp	3.9098	-0.00751185	0.300571	0.384273	NO
Timp1	0.1184	0.00392629	0.300596	0.398399	NO
Syn1	117.086	0.932083	0.338097	0.000706013	UP	Syn1
Araf	40.1743	-0.0158825	0.250038	0.356811	NO
Usp11	17.4539	0.150805	0.330508	0.208438	NO
Cdk16	56.0015	0.177669	0.250777	0.120515	NO
Uba1	90.3784	0.157575	0.237962	0.134669	NO
Rbm10	11.9166	-0.0257882	0.288989	0.345072	NO
Jade3	1.68782	-0.0173554	0.299854	0.359677	NO
Rp2	10.1025	0.0556959	0.298839	0.304992	NO
Slc9a7	78.0014	-0.111957	0.23789	0.203703	NO
Chst7	6.6777	-0.029841	0.297341	0.340529	NO
Dipk2b	0.558069	-0.0073412	0.300659	0.384914	NO
Kdm6a	11.5484	-0.0122402	0.28992	0.368292	NO
Fundc1	27.4619	-0.0671732	0.262254	0.278653	NO
Efhc2	4.8039	-0.0783131	0.306488	0.278968	NO
Ndp	12.8825	0.15514	0.355747	0.215655	NO
Maob	43.6007	0.0174102	0.273792	0.35673	NO
Gpr82	1.79337	-0.0112539	0.300473	0.371633	NO
Gpr34	9.42076	-0.0102858	0.293928	0.373491	NO
Nyx	0.809611	0.000355188	0.300248	0.40943	NO
Llph-ps2	0.526637	0.00877801	0.300351	0.379071	NO
AA414768	3.46026	-0.00643883	0.29947	0.389287	NO
Med14	18.8452	0.0952898	0.278096	0.247589	NO
1810030O07Rik	10.7778	0.240774	0.407574	0.158841	NO
Atp6ap2	124.415	0.212005	0.223808	0.0723537	NO
Bcor	9.032	0.152299	0.344002	0.213167	NO
Rpgr	4.1568	-0.086771	0.31624	0.272299	NO
Srpx	0.160403	-0.00604022	0.300674	0.391768	NO
Sytl5	15.21	-0.15735	0.350034	0.210713	NO
Cybb	0.188904	-0.00124017	0.300492	0.407907	NO
Gm6829	2.08446	0.0587275	0.304231	0.302503	NO
Xk	8.11727	0.121073	0.315888	0.233959	NO
Lancl3	2.68402	0.0190557	0.300614	0.356892	NO
Fthl17f	0.721812	-0.00646207	0.300701	0.389305	NO
Ssxb5	0.401007	-0.00632534	0.300693	0.3908	NO
Ssxb13	0.0930115	-0.00637932	0.300647	0.389713	NO
Slc38a5	0.642772	-0.00203393	0.300614	0.404532	NO
Ftsj1	9.04099	0.0402329	0.29144	0.323904	NO
Ebp	21.3432	0.346662	0.502974	0.125796	NO
Tbc1d25	3.10282	-0.00226499	0.298221	0.403542	NO
Rbm3	2.45723	0.0298838	0.29867	0.340638	NO
Wdr13	113.812	-0.475758	0.236142	0.00558024	DOWN	Wdr13
Was	0.7679	0.00837942	0.300689	0.380544	NO
Suv39h1	6.47263	0.0203431	0.294112	0.354096	NO
Hdac6	12.9773	-0.0332015	0.29519	0.334587	NO
Pcsk1n	1364.97	-0.261536	0.175241	0.0214266	DOWN	Pcsk1n
Slc35a2	26.2619	0.153837	0.335834	0.207701	NO
Pim2	12.4147	0.052836	0.295549	0.308222	NO
Otud5	23.3511	-0.000780173	0.288452	0.408735	NO
Kcnd1	3.4107	-0.048019	0.302588	0.31571	NO
Gripap1	60.2649	-0.28873	0.369034	0.103272	NO
Tfe3	8.13543	0.344899	0.724275	0.202221	NO
Ccdc120	2.44006	-0.0174551	0.300633	0.359559	NO
Praf2	98.6714	0.265004	0.262558	0.064542	NO
Wdr45	11.3186	0.0701501	0.304427	0.288071	NO
Gpkow	13.3334	0.13364	0.326219	0.224346	NO
Magix	0.0544977	-0.00178058	0.300612	0.405849	NO
Plp2	0.176093	0.00863312	0.300583	0.379756	NO
Syp	75.6855	0.4805	0.300654	0.0166733	UP	Syp
Ccdc22	1.01504	0.00271729	0.300191	0.402626	NO
Foxp3	0.334163	-0.0101251	0.300782	0.374901	NO
Ppp1r3f	8.21031	0.115433	0.319152	0.241675	NO
Usp27x	4.26704	0.0458672	0.300348	0.318009	NO
Clcn5	11.3413	0.00110398	0.28941	0.408104	NO
Ccnb3	0.231993	-0.00310497	0.300426	0.401198	NO
Dgkk	1.13788	-0.00314578	0.300307	0.40109	NO
Shroom4	2.70863	0.00535491	0.296772	0.39382	NO
Nudt10	17.0113	0.0325	0.287522	0.334238	NO
Nudt11	9.87077	-0.00260525	0.292623	0.402724	NO
Csf2ra	10.1608	-0.118729	0.318459	0.237596	NO
Zfp950	26.3497	-0.0617332	0.274982	0.290821	NO
Grk5	8.10188	-0.00961918	0.294679	0.3758	NO
Sfxn4	6.62878	0.121988	0.32971	0.239173	NO
Dennd10	14.0715	0.0336439	0.285056	0.332017	NO
Nanos1	18.4521	-0.0955922	0.307406	0.259313	NO
Cacul1	18.1483	-0.0441006	0.279847	0.31608	NO
Fam204a	32.88	0.00503042	0.276922	0.393698	NO
Rab11fip2	32.9374	0.0558642	0.263106	0.295055	NO
Slc18a2	8.9078	0.0871276	0.311531	0.270804	NO
Vax1	0.23973	0.00443537	0.300618	0.396733	NO
Shtn1	29.1181	0.0686939	0.280494	0.282813	NO
Eno4	0.643021	-0.0128783	0.30091	0.367851	NO
Hspa12a	40.9318	0.481563	0.425633	0.0487545	UP	Hspa12a
Spmip5	0.506564	-0.00598515	0.300502	0.391984	NO
Pnliprp2	0.26905	-0.00983371	0.300782	0.375714	NO
Pnliprp1	0.186023	-0.0067736	0.300653	0.38785	NO
Pnlip	0.69012	0.00253542	0.300518	0.403058	NO
Ccdc172	0.0930115	-0.00637932	0.300647	0.389721	NO
Gfra1	31.6238	-0.111472	0.306803	0.241255	NO
Atrnl1	40.9857	-0.0680035	0.284231	0.284806	NO
Trub1	7.15674	0.00585201	0.294799	0.392034	NO
Fhip2a	6.19315	0.197826	0.398183	0.194973	NO
Afap1l2	3.82749	-0.0465853	0.302709	0.31751	NO
Tdrd1	0.143333	0.0115873	0.300721	0.370911	NO
Adrb1	24.1394	-0.0893203	0.306378	0.266505	NO
Nhlrc2	16.8846	-0.0755237	0.295669	0.279047	NO
Dclre1a	1.4397	0.0307651	0.302481	0.339759	NO
Plekhs1	0.0103767	0.00275167	0.3005	0.402241	NO
Casp7	0.880008	0.0138	0.300856	0.365929	NO
Nrap	0.596468	-0.00420783	0.299738	0.3974	NO
Vti1a	32.3471	-0.69329	1.04394	0.133684	NO
Zdhhc6	15.0256	0.289087	0.46247	0.146345	NO
Acsl5	18.347	0.131071	0.318647	0.223779	NO
Gucy2g	0.781333	0.0057502	0.299098	0.392638	NO
Tectb	1.62068	0.0065848	0.300427	0.388823	NO
Gpam	45.6381	-0.174845	0.296687	0.159274	NO
Adra2a	8.50469	-0.0424727	0.300474	0.322622	NO
Gm30990	0.179779	-0.00966056	0.300774	0.376273	NO
Rbm20	3.49682	-0.0758496	0.305373	0.281715	NO
Dusp5	2.07564	0.00109184	0.300488	0.408167	NO
Xpnpep1	41.6852	0.00855873	0.269926	0.37671	NO
Sorcs3	72.3381	-0.443929	0.38129	0.0442089	DOWN	Sorcs3
Cfap58	0.633972	-0.0121769	0.300521	0.369495	NO
Itprip	0.326986	-0.00196294	0.300613	0.404816	NO
Gsto2	3.11758	-0.0124165	0.295347	0.368399	NO
Gsto1	29.0765	0.176624	0.349162	0.191164	NO
Cfap43	4.93514	-0.0549086	0.303253	0.307225	NO
Col17a1	3.8956	-0.043596	0.292124	0.319548	NO
Slk	35.9818	-0.131638	0.301782	0.215612	NO
Stn1	5.30751	0.0358023	0.298474	0.331438	NO
Sh3pxd2a	24.9676	0.315819	0.467941	0.130685	NO
Neurl1a	368.827	-0.0309743	0.186746	0.31305	NO
Calhm1	0.297609	0.000666216	0.300378	0.408942	NO
Calhm2	0.54428	0.00440033	0.300525	0.396856	NO
Pdcd11	31.5798	0.0612459	0.283123	0.293759	NO
Atp5mk	742.422	-0.0291422	0.146503	0.300203	NO
Taf5	4.34291	-0.0151121	0.298906	0.363296	NO
Pcgf6	7.03054	-0.00387093	0.296005	0.398376	NO
Ina	73.5141	0.142166	0.265085	0.180465	NO
Nt5c2	27.2217	-0.0624676	0.255118	0.282838	NO
Cnnm2	40.1311	0.168184	0.304763	0.174769	NO
As3mt	23.4098	0.276602	0.410962	0.131236	NO
Borcs7	129.194	0.149854	0.211163	0.120015	NO
Wbp1l	22.9271	-0.120223	0.280237	0.217927	NO
Sfxn2	1.32152	-0.0256963	0.300216	0.346891	NO
Arl3	131.51	-0.0768459	0.210084	0.240553	NO
Sufu	7.26509	0.0517026	0.302267	0.311042	NO
Mfsd13a	3.0503	0.0119757	0.294096	0.369378	NO
Cuedc2	99.7091	0.166548	0.226525	0.112909	NO
Fbxl15	5.19218	0.0931539	0.310528	0.263243	NO
Psd	133.179	-0.464388	0.277831	0.0133619	DOWN	Psd
Nfkb2	2.40048	-0.0698939	0.308493	0.2896	NO
Gbf1	75.1387	0.219942	0.26429	0.0923926	NO
Nolc1	36.5529	-0.0509822	0.254147	0.299538	NO
Pprc1	4.81391	0.00124483	0.294974	0.407831	NO
Ldb1	24.9962	-0.0774069	0.273621	0.26966	NO
Hps6	1.26568	0.0202641	0.301306	0.355087	NO
Armh3	29.8816	0.0086943	0.252463	0.374012	NO
Kcnip2	60.7407	0.162581	0.274557	0.158043	NO
Oga	62.6161	-0.0275724	0.247143	0.335249	NO
Npm3	1.62521	-0.0227227	0.301279	0.351166	NO
Fbxw4	21.1714	-0.0806974	0.281328	0.268079	NO
Dpcd	293.857	-0.0982032	0.208979	0.203799	NO
Poll	8.95783	0.126368	0.333095	0.23511	NO
Btrc	42.0688	-0.100485	0.26387	0.234592	NO
Kazald1	5.26019	-0.0958592	0.320057	0.26342	NO
Sfxn3	26.7135	-0.0480963	0.270441	0.308635	NO
Pdzd7	2.30447	-0.00469809	0.300069	0.395753	NO
Lzts2	11.431	-0.00147407	0.286719	0.407204	NO
Twnk	7.75858	0.0894567	0.316354	0.269744	NO
Mrpl43	59.432	-0.0117958	0.249453	0.365056	NO
Sema4g	5.87994	0.011388	0.290607	0.370392	NO
Slf2	31.5648	0.0162892	0.271514	0.358413	NO
Pax2	1.61827	0.0039816	0.298049	0.398083	NO
Hif1an	14.1788	0.00520895	0.288872	0.393836	NO
Ndufb8	774.43	0.0684738	0.139606	0.196956	NO
Sec31b	1.52193	0.0261776	0.301506	0.346254	NO
Wnt8b	1.40282	0.00485877	0.299522	0.395249	NO
Scd3	1.52796	0.0204784	0.301323	0.354648	NO
Pkd2l1	2.3458	0.081466	0.315226	0.277889	NO
Bloc1s2	37.0521	0.157371	0.263634	0.156133	NO
Cwf19l1	4.36009	0.00643426	0.294049	0.388841	NO
Chuk	6.97773	0.206789	0.395062	0.184773	NO
Erlin1	9.02442	0.0549763	0.295608	0.305184	NO
Cyp2c23	0.419882	0.0064397	0.300491	0.389444	NO
Cpn1	0.675138	-0.00127126	0.300061	0.407805	NO
Dnmbp	2.71649	0.0474175	0.300597	0.316022	NO
Abcc2	0.233969	-0.00245518	0.300485	0.403203	NO
Cutc	3.28001	0.00189362	0.296791	0.405151	NO
Cox15	8.77192	0.146215	0.321729	0.208988	NO
Slc25a28	9.91421	0.029136	0.288285	0.340153	NO
Got1	86.5558	0.180525	0.323439	0.171574	NO
Cnnm1	34.6417	0.0917946	0.282344	0.254372	NO
Hpse2	7.2805	-0.0608263	0.303737	0.299694	NO
Hps1	0.821331	0.00797631	0.300596	0.382054	NO
Pyroxd2	1.37809	-0.00591797	0.300351	0.392266	NO
R3hcc1l	11.1532	0.0326917	0.290708	0.334604	NO
Crtac1	70.7084	0.432333	0.412084	0.0581677	NO
Zfyve27	30.5667	0.177845	0.359285	0.195433	NO
Marveld1	1.04744	0.0209798	0.300851	0.353875	NO
Pi4k2a	25.7139	-0.012962	0.277712	0.365426	NO
Morn4	23.6339	-0.0869714	0.272051	0.256351	NO
Hoga1	2.82757	-0.0313443	0.298095	0.33833	NO
Ankrd2	0.189282	0.00964334	0.300685	0.376422	NO
Ubtd1	6.81246	-0.0640982	0.303896	0.295585	NO
Mms19	10.4085	-0.0694029	0.304296	0.289044	NO
Zdhhc16	9.09921	-0.042054	0.283013	0.319812	NO
Exosc1	23.0862	-0.119214	0.29438	0.225949	NO
Pgam1	2.72011	-0.0243105	0.292708	0.34795	NO
Rrp12	22.2839	-0.0609903	0.274184	0.291579	NO
Frat2	1.68473	0.022969	0.301364	0.350853	NO
Arhgap19	0.529491	-0.00844282	0.300498	0.380302	NO
Slit1	121.175	0.543816	0.446827	0.0401785	UP	Slit1
Morf4l1b	10.98	0.0802689	0.295943	0.273398	NO
Lcor	19.2693	-0.090782	0.299169	0.261935	NO
Pik3ap1	0.993868	0.00633961	0.300304	0.390656	NO
Tll2	2.43155	-0.00353988	0.299934	0.39969	NO
Opalin	34.3302	0.763237	1.23507	0.148825	NO
Blnk	3.5437	-0.0142567	0.29792	0.364585	NO
Zfp518a	2.22393	-0.0192577	0.297257	0.356163	NO
Ccnj	6.14542	0.091657	0.318587	0.267537	NO
Cc2d2b	2.05337	-0.0115172	0.300777	0.371083	NO
Entpd1	11.7802	0.0116358	0.296493	0.370346	NO
Tctn3	3.64512	0.030346	0.301714	0.340357	NO
Aldh18a1	8.09941	0.100666	0.302878	0.251551	NO
Pdlim1	0.651498	-0.00451504	0.300511	0.396431	NO
Cyp2c70	0.65108	-0.00741569	0.30066	0.384651	NO
Cyp2c50	0.0930115	-0.00637932	0.300647	0.38973	NO
Cyp2c54	0.152212	-0.00181188	0.300487	0.405723	NO
Cyp2c69	0.108995	-0.0018276	0.300612	0.405611	NO
Cyp2c40	1.39517	-0.00780006	0.300665	0.382572	NO
Cyp2c68	0.0103767	0.00275167	0.3005	0.402248	NO
Cyp2c67	0.409916	-0.00883633	0.300756	0.378927	NO
Cyp2c39	2.20719	-0.0258406	0.300144	0.346655	NO
Cyp2c29	1.09894	-0.00914411	0.300731	0.377963	NO
Cyp2c66	0.62351	-0.00897495	0.300745	0.37839	NO
Cyp2c65	0.42683	-0.00206416	0.300503	0.404376	NO
Cyp2c55	1.32482	-0.00981187	0.300698	0.375833	NO
Hells	6.6102	-0.0100306	0.29088	0.373946	NO
Tbc1d12	14.543	0.0154383	0.285999	0.361362	NO
Plce1	10.5302	0.0296732	0.291049	0.339696	NO
Slc35g1	0.896206	-0.0202862	0.300896	0.355005	NO
Lgi1	66.9756	0.308872	0.320564	0.0697542	NO
Fra10ac1	23.836	-0.00993223	0.263756	0.371484	NO
Pde6c	0.0544977	-0.00178058	0.300612	0.405856	NO
Rbp4	13.4578	-0.159106	0.35228	0.210035	NO
Myof	1.92436	-0.00369121	0.300222	0.399233	NO
Exoc6	24.0297	0.230026	0.354375	0.139026	NO
Hhex	2.40932	0.0181182	0.300835	0.358294	NO
Kif11	2.63294	-0.00196253	0.295691	0.404694	NO
Ide	36.5007	0.0670067	0.26194	0.278837	NO
Marchf5	26.444	-0.0857557	0.272497	0.257963	NO
Cpeb3	74.1447	-0.0451657	0.234511	0.302633	NO
Btaf1	14.5391	-0.0700814	0.296568	0.285855	NO
Tnks2	54.9927	0.0671579	0.248382	0.273617	NO
Hectd2	9.9847	-0.044218	0.283975	0.316855	NO
Pcgf5	11.6033	-0.0177585	0.290414	0.357882	NO
Ankrd1	0.78715	-0.0100275	0.30082	0.37513	NO
Rpp30	10.4151	-0.0154119	0.291016	0.361913	NO
Htr7	4.07005	0.0320571	0.300125	0.337593	NO
Kif20b	3.27637	0.0272708	0.297212	0.343922	NO
Pank1	28.0767	0.0642253	0.261965	0.282711	NO
Slc16a12	0.13754	0.00208922	0.300391	0.404268	NO
Ifit1bl2	0.0830271	-0.00577971	0.300657	0.392646	NO
Ifit3b	2.53018	0.0479415	0.303279	0.315944	NO
Ifit1bl1	0.322059	0.0131482	0.300839	0.367251	NO
Ifit3	6.68476	0.0497386	0.305025	0.314082	NO
Ifit2	2.25718	-0.0179056	0.300549	0.358625	NO
Lipa	8.53755	0.0710967	0.303707	0.286697	NO
Fas	0.0930115	-0.00637932	0.300647	0.389739	NO
Acta2	1.80044	-0.0032709	0.300505	0.400572	NO
Stambpl1	5.54	0.0928345	0.312382	0.264477	NO
Ankrd22	0.373001	-0.0175651	0.301222	0.359415	NO
Lipm	0.0867673	-0.0057724	0.300655	0.392745	NO
Lipk	0.149778	0.00176723	0.30027	0.406093	NO
Gm8978	0.419992	-0.00296292	0.300488	0.401647	NO
Lipo3	2.01906	-0.00915842	0.2998	0.377764	NO
Pten	87.4374	0.013363	0.211954	0.357093	NO
Atad1	35.9033	-0.286245	0.326397	0.0852151	NO
Papss2	25.3774	-0.0222439	0.2614	0.347157	NO
Minpp1	37.1077	-0.0552037	0.248329	0.291744	NO
Asah2	4.44626	-0.0406597	0.303	0.325335	NO
A1cf	1.75723	-0.0107285	0.30081	0.372933	NO
Cstf2t	18.7251	-0.085612	0.274161	0.258793	NO
Prkg1	115.546	-0.488694	0.322529	0.0202344	DOWN	Prkg1
Uhrf2	12.2265	-0.0232392	0.285221	0.348694	NO
Ranbp6	9.88354	1.66299	1.4122	0.0428079	UP	Ranbp6
Brd10	62.1773	-0.626572	0.441022	0.0244698	DOWN	Brd10
Pdcd1lg2	1.11614	-0.00768302	0.300663	0.383202	NO
Cd274	0.239843	0.00781964	0.300607	0.382514	NO
Plgrkt	16.8043	-0.00218648	0.266572	0.40319	NO
Rln1	0.365787	0.00461177	0.30059	0.396097	NO
Insl6	0.807537	0.00834013	0.300559	0.380664	NO
Jak2	10.9127	0.0017565	0.285229	0.405498	NO
Rcl1	7.9996	0.114717	0.326858	0.245291	NO
Cdc37l1	41.3914	-0.0588961	0.257764	0.28885	NO
Spata6l	4.05749	-0.010188	0.297731	0.374288	NO
Slc1a1	78.4887	-0.0307426	0.222028	0.323667	NO
Glis3	21.0896	0.0163106	0.274756	0.358837	NO
Rfx3	46.4662	-0.276052	0.368469	0.110021	NO
Pum3	33.0744	-0.0373273	0.271658	0.32425	NO
Kcnv2	0.215519	0.00433464	0.300613	0.397087	NO
Vldlr	48.8131	-0.0418408	0.245497	0.311265	NO
Smarca2	205.908	-0.0220557	0.18648	0.331966	NO
Dmrt3	2.17776	-0.00708904	0.299992	0.386413	NO
Dmrt1	4.53502	-0.0565715	0.298348	0.30399	NO
Kank1	26.6672	-0.0457599	0.277688	0.313349	NO
Ndufb4b	4.10202	0.0571325	0.295257	0.302351	NO
Dock8	7.92401	-0.144053	0.3267	0.213608	NO
Zng1	21.4102	-0.195515	0.342146	0.166686	NO
Pgm5	3.51411	0.0275947	0.301101	0.343998	NO
Tmem252	0.331084	-0.00214793	0.300632	0.403974	NO
Pabir1	7.53994	0.0285493	0.296862	0.342253	NO
Pip5k1b	31.3425	-0.216121	0.380823	0.168339	NO
Tjp2	33.3582	-0.57389	0.565992	0.0636326	NO
Entrep1	5.2915	0.00667789	0.294481	0.387608	NO
Apba1	67.3772	-0.134626	0.261132	0.188097	NO
Cfap95	3.50531	0.018353	0.297064	0.357629	NO
Mamdc2	4.36059	-0.0806252	0.315899	0.279099	NO
Smc5	10.7604	-0.0851205	0.298202	0.268702	NO
Klf9	112.576	-0.0323811	0.198844	0.31422	NO
Cemip2	10.3307	0.00934028	0.298094	0.377017	NO
Abhd17b	12.7945	-0.0317224	0.283675	0.334985	NO
1110059E24Rik	3.37121	-0.0485003	0.301876	0.315045	NO
C19H9orf57	0.616538	-0.0082133	0.300754	0.381074	NO
Zfand5	41.4448	0.000949395	0.269631	0.408224	NO
Tmc1	1.7772	-0.00982017	0.300259	0.375703	NO
Aldh1a7	0.279034	-0.00700204	0.300656	0.386687	NO
Anxa1	1.46256	-0.0108941	0.300829	0.372506	NO
Trpm6	4.30151	-0.0142696	0.30105	0.364982	NO
D030056L22Rik	10.9699	2.19353	1.26414	0.0117331	UP	D030056L22Rik
Carnmt1	9.42544	-0.0334069	0.284294	0.332272	NO
Nmrk1	3.09853	0.0467946	0.300888	0.316952	NO
Ostf1	27.5865	0.196812	0.334993	0.160629	NO
Pcsk5	47.2626	0.231801	0.290049	0.0994481	NO
Rfk	55.2311	0.280831	0.298911	0.0738945	NO
Gcnt1	6.14639	-0.103451	0.308373	0.250278	NO
Vps13a	96.5233	-1.55266	0.292714	6.53421e-09	DOWN	Vps13a
Gna14	2.12951	0.0302336	0.30229	0.340654	NO
Gnaq	195.379	0.0273169	0.163709	0.312631	NO
Cep78	6.74757	0.105716	0.322871	0.253449	NO
Tle4	40.783	-0.0112657	0.250875	0.366598	NO
Or5b120	0.465057	-0.0072504	0.300658	0.385399	NO
Lpxn	1.66467	0.0294546	0.301784	0.341635	NO
Zfp91	80.2114	-0.249342	0.276936	0.0805758	NO
Keg1	0.0842747	0.00663926	0.300552	0.388648	NO
Gm4952	0.21375	-0.00447928	0.300527	0.396548	NO
Fam111a	4.13733	0.0616697	0.307479	0.299605	NO
Dtx4	21.8654	-0.488631	0.578837	0.0898956	NO
Mpeg1	9.52941	0.0138949	0.286382	0.364274	NO
Osbp	12.3459	0.0142659	0.28621	0.363686	NO
Patl1	4.36413	0.00713652	0.297408	0.385825	NO
Stx3	10.7965	-0.00771142	0.293215	0.38224	NO
Oosp1	0.372046	-0.00713543	0.300657	0.386102	NO
Oosp2	0.681828	-8.47323e-05	0.299697	0.409927	NO
Ms4a6d	1.26918	-0.0244215	0.301773	0.348941	NO
Ms4a4d	0.513003	-0.00313158	0.30049	0.401126	NO
Ms4a6b	1.93403	0.00514873	0.300361	0.394486	NO
Ms4a6c	1.60225	0.0125211	0.300933	0.368671	NO
Ms4a4b	0.344475	-0.00871861	0.300736	0.379327	NO
Ms4a4a	0.65108	-0.00741569	0.30066	0.38466	NO
Ms4a7	0.196323	-0.00186849	0.300612	0.405378	NO
Ms4a19	1.02313	-0.00764294	0.300663	0.383462	NO
Ms4a18	0.0207534	0.00378676	0.300501	0.398922	NO
Ccdc86	2.93439	0.0153578	0.297613	0.362665	NO
Ptgdr2	0.0930115	-0.00637932	0.300647	0.389747	NO
Prpf19	18.7286	0.0843755	0.293049	0.267508	NO
Tmem132a	9.58886	0.0641736	0.295192	0.293526	NO
Slc15a3	1.54893	0.0195498	0.300394	0.356068	NO
Cd6	0.706855	-0.0127152	0.30097	0.368233	NO
Cd5	0.0544977	-0.00178058	0.300612	0.405862	NO
Vps37c	16.0843	0.00188804	0.292309	0.404957	NO
Vwce	1.21838	-0.0232101	0.301223	0.350553	NO
Tkfc	1.52117	0.00630185	0.299594	0.390826	NO
Cyb561a3	5.52058	0.132182	0.336449	0.230636	NO
Tmem138	4.10364	0.201686	0.401223	0.192223	NO
Tmem216	3.68386	0.0378841	0.30137	0.328813	NO
Cpsf7	15.2175	-0.0268866	0.288851	0.343481	NO
Sdhaf2	30.9154	0.0419504	0.286131	0.320712	NO
Saxo4	0.073898	0.00353042	0.300581	0.399749	NO
Lrrc10b	103.284	0.491549	0.353769	0.0270612	UP	Lrrc10b
Syt7	139.086	0.210611	0.233507	0.0803279	NO
Dagla	43.6973	0.427926	0.556589	0.106455	NO
Myrf	5.00497	0.0422975	0.295058	0.321773	NO
Fen1	8.3099	0.00875896	0.291629	0.378203	NO
Fads3	19.2662	0.0655733	0.296299	0.292004	NO
Rab3il1	4.82199	-0.0401698	0.298535	0.325173	NO
Best1	0.730831	0.0114006	0.300773	0.371324	NO
Incenp	8.33601	-0.11276	0.32819	0.247287	NO
Ahnak	11.7025	0.0209855	0.280374	0.351464	NO
Eef1g	206.858	0.00420758	0.172997	0.385222	NO
Tut1	5.33707	0.0217927	0.296201	0.352072	NO
Rom1	11.3434	0.0298001	0.287155	0.339015	NO
Eml3	0.187967	0.00479914	0.300473	0.395423	NO
Ganab	54.0267	0.458706	0.452853	0.063893	NO
Ints5	6.51963	0.0672173	0.308663	0.293386	NO
1810009A15Rik	5.45999	0.0593225	0.301445	0.30115	NO
Lbhd1	0.716519	0.0084191	0.300567	0.380363	NO
Uqcc3	68.2656	0.317565	0.309877	0.0609823	NO
Gng3	119.484	0.272048	0.246168	0.052137	NO
Hnrnpul2	53.0092	0.50383	0.330125	0.0197608	UP	Hnrnpul2
Ttc9c	8.66783	0.180586	0.368402	0.197107	NO
Zbtb3	0.851359	0.0143063	0.300995	0.364895	NO
Polr2g	271.797	0.296852	0.212466	0.0261569	UP	Polr2g
Taf6l	0.429045	0.00237765	0.300125	0.403328	NO
Tmem179b	17.1263	-0.0452937	0.289264	0.316526	NO
Stx5a	16.459	0.00322857	0.281167	0.400071	NO
Chrm1	144.283	0.225441	0.270006	0.0919188	NO
Slc22a6	0.0592001	0.00357689	0.300572	0.39947	NO
Slc22a8	0.0207534	0.00378676	0.300501	0.398929	NO
Slc22a30	0.426544	-0.00891187	0.300744	0.378587	NO
Slc22a29	1.27349	-0.0197916	0.301387	0.355783	NO
Slc22a28	0.313734	-0.0053215	0.300651	0.394102	NO
Slc22a27	1.7395	-0.00262276	0.300391	0.402884	NO
Plaat5	0.498535	0.00349413	0.300444	0.399998	NO
Atl3	8.34418	0.0499469	0.299471	0.312651	NO
Zfta	15.8103	-0.0663052	0.287792	0.288095	NO
Spindoc	8.19426	-0.0203535	0.294642	0.354138	NO
Mark2	14.0973	-0.146217	0.320012	0.208162	NO
Rcor2	0.253836	0.0103522	0.300699	0.374023	NO
Naa40	5.28897	0.0465777	0.295969	0.316158	NO
Cox8a	5174.41	-0.135537	0.172986	0.102717	NO
Flrt1	38.8741	-0.98289	0.52688	0.00802682	DOWN	Flrt1
Macrod1	14.1168	0.138278	0.303383	0.208622	NO
Stip1	17.8091	0.385329	0.562784	0.127228	NO
Fermt3	2.34067	0.0250039	0.298532	0.347613	NO
Nudt22	2.59548	0.00834953	0.2974	0.380343	NO
Trpt1	16.6106	-0.0561313	0.291632	0.302676	NO
Dnajc4	24.4177	0.0295558	0.285104	0.339047	NO
Vegfb	210.168	-0.253104	0.268365	0.0731268	NO
Fkbp2	2.2127	-0.0550965	0.300391	0.306241	NO
Gm51400	1.10274	0.00804338	0.300624	0.381798	NO
Plcb3	11.1122	0.0602084	0.294347	0.298039	NO
Bad	34.823	0.279138	0.39103	0.119008	NO
Gpr137	49.5892	0.724736	0.604804	0.0411382	UP	Gpr137
Kcnk4	4.98624	0.124289	0.339165	0.240236	NO
Catsperz	7.40382	0.125668	0.339042	0.238924	NO
Esrra	18.8291	-0.35888	0.541719	0.134312	NO
Trmt112	31.0285	0.0719957	0.245258	0.265669	NO
Ccdc88b	6.41061	0.0237626	0.297498	0.349433	NO
Rps6ka4	38.8329	-0.33133	0.481934	0.126276	NO
Slc22a12	1.57652	0.00678259	0.300594	0.387734	NO
Nrxn2	222.921	0.0923266	0.222875	0.22243	NO
Rasgrp2	13.0392	0.125233	0.325439	0.233362	NO
Sf1	36.8194	0.0815963	0.259854	0.258148	NO
Map4k2	7.43559	-0.0129443	0.291371	0.366841	NO
Men1	11.9734	0.0322301	0.286648	0.334621	NO
Cdc42bpg	1.70136	-0.0152308	0.30067	0.363271	NO
Ehd1	7.9789	0.130602	0.323315	0.226307	NO
Atg2a	14.4766	0.0959956	0.305152	0.257994	NO
Ppp2r5b	9.94389	-0.00860426	0.275727	0.377197	NO
Majin	1.12651	-0.00754217	0.300643	0.384007	NO
Snx15	33.1609	0.00457548	0.282335	0.395273	NO
Sac3d1	12.7613	-0.0171462	0.285781	0.3584	NO
Naaladl1	0.585953	-0.00185511	0.300498	0.405491	NO
Gm550	0.279034	-0.00700204	0.300656	0.386696	NO
Cdca5	0.197157	0.00675966	0.300589	0.388339	NO
Zfpl1	15.9994	0.222166	0.393867	0.169644	NO
Vps51	32.5637	0.0921927	0.283451	0.254277	NO
Tm7sf2	8.97575	0.100106	0.311384	0.255663	NO
Znhit2	27.269	-0.407827	0.492278	0.0932187	NO
Mrpl49	15.6258	0.100247	0.309925	0.255035	NO
Syvn1	9.42469	0.0501534	0.283886	0.309128	NO
Capn1	2.40712	0.022174	0.295398	0.351365	NO
Pola2	6.75156	-0.257531	0.462993	0.172589	NO
Cdc42ep2	5.63465	0.092353	0.315037	0.2659	NO
Dpf2	15.2299	0.148678	0.337365	0.213784	NO
Tigd3	0.212009	-0.00810953	0.300685	0.381531	NO
Slc25a45	0.376202	0.00228344	0.300421	0.403535	NO
Frmd8	8.20192	0.0284448	0.283298	0.340498	NO
Scyl1	20.7263	-0.0826317	0.287512	0.267737	NO
Ltbp3	4.83459	-0.0410551	0.298276	0.324068	NO
Znrd2	35.6518	0.0655168	0.258108	0.279465	NO
Fam89b	19.5056	0.0499462	0.277307	0.307433	NO
Ehbp1l1	3.07792	0.000395753	0.298856	0.409361	NO
Kcnk7	0.119372	0.00300247	0.300488	0.401541	NO
Map3k11	3.09402	0.00162146	0.297979	0.40701	NO
Pcnx3	21.8217	0.0606169	0.29849	0.298578	NO
Sipa1	5.93518	0.133153	0.342506	0.231817	NO
Rela	13.9331	-0.0336525	0.290785	0.333116	NO
Kat5	18.1795	0.068685	0.278229	0.282227	NO
Rnaseh2c	64.733	-0.0626938	0.269277	0.287214	NO
Ap5b1	0.436358	0.00846095	0.300689	0.380282	NO
Snx32	19.7996	-0.0454688	0.280713	0.314456	NO
Mus81	4.90247	0.055357	0.303641	0.306786	NO
Efemp2	7.90676	0.0409178	0.29777	0.324213	NO
Ctsw	0.654409	-0.00195025	0.300613	0.404896	NO
Ccdc85b	258.973	-0.193279	0.174632	0.0518695	NO
AI837181	25.629	0.224301	0.353464	0.14356	NO
Gm6293	0.180559	0.00290442	0.300479	0.40181	NO
Tsga10ip	6.00339	-0.0295886	0.282243	0.338458	NO
Sart1	33.9172	-0.00458827	0.279816	0.395115	NO
Eif1ad	23.6306	0.177692	0.342183	0.18656	NO
Cst6	12.1022	-0.000654104	0.292661	0.40893	NO
Pacs1	14.2724	-0.0511213	0.293434	0.309925	NO
Klc2	5.05341	0.05618	0.29679	0.304118	NO
Rab1b	81.368	-0.0845025	0.245112	0.247017	NO
Cnih2	385.271	-0.133537	0.196382	0.128924	NO
Tmem151a	86.4533	0.301184	0.260429	0.0451852	UP	Tmem151a
Cd248	0.214128	0.00458069	0.300551	0.396206	NO
Rin1	22.3306	-0.0129239	0.260862	0.363811	NO
Brms1	15.1313	0.0044182	0.280607	0.395651	NO
B4gat1	96.2875	0.543386	0.367797	0.0228527	UP	B4gat1
Slc29a2	5.75121	0.0611479	0.303642	0.299249	NO
Npas4	1.35969	0.0284731	0.30234	0.343022	NO
Mrpl11	52.9788	0.0393958	0.259211	0.318334	NO
Peli3	8.90248	0.0205856	0.286425	0.352887	NO
Bbs1	11.976	-0.0821177	0.300151	0.272547	NO
Zdhhc24	12.5907	0.150669	0.346299	0.215828	NO
Actn3	5.0866	-0.0104794	0.286553	0.372189	NO
Ctsf	43.5024	0.0707029	0.249177	0.269154	NO
Ccdc87	0.240604	-0.00617788	0.300684	0.391273	NO
Ccs	24.8003	0.283983	0.456037	0.14739	NO
Rbm14	12.1726	0.0513008	0.285605	0.307662	NO
Rbm4	0.0544977	-0.00178058	0.300612	0.405869	NO
Rbm4b	11.2767	-0.0450454	0.292688	0.317453	NO
Gm21992	10.2836	0.0461964	0.30157	0.317856	NO
Sptbn2	538.103	-0.283088	0.199997	0.024858	DOWN	Sptbn2
Top6bl	2.09872	0.0353225	0.303236	0.332881	NO
Rce1	15.9538	0.0112691	0.265911	0.368149	NO
Lrfn4	5.61541	0.007901	0.293935	0.38166	NO
Pcx	27.5124	0.273397	0.396955	0.125892	NO
Syt12	13.3028	0.0791126	0.287898	0.272106	NO
Rhod	0.657506	-0.00445535	0.300122	0.396609	NO
9430078G10Rik	0.15565	0.00650096	0.300579	0.389165	NO
Kdm2a	44.777	-0.0334592	0.247753	0.324938	NO
Grk2	96.9977	-0.290302	0.274449	0.0569565	NO
Ankrd13d	12.9267	0.154925	0.322752	0.200768	NO
Ssh3	2.21723	0.0262297	0.299181	0.345822	NO
Pold4	0.173518	0.00752126	0.300489	0.384235	NO
Rad9a	13.3488	0.0732066	0.277805	0.275998	NO
Ppp1ca	129.907	0.256583	0.222493	0.046014	UP	Ppp1ca
Tbc1d10c	0.107393	-0.00164805	0.300611	0.406836	NO
Carns1	1.56719	0.00780452	0.299357	0.382426	NO
Rps6kb2	2.31589	0.0388406	0.303186	0.328006	NO
Ptprcap	0.381484	-0.00207026	0.300614	0.404329	NO
Coro1b	15.9765	0.164397	0.332436	0.195484	NO
Cabp4	1.05312	-0.00948763	0.300802	0.376858	NO
Aip	20.0938	0.111163	0.277897	0.227886	NO
Pitpnm1	25.3906	-0.19023	0.307245	0.148189	NO
Cdk2ap2	34.5071	0.0495488	0.270751	0.306493	NO
Gstp2	0.128777	0.00703771	0.300574	0.38655	NO
Gstp1	94.8936	0.452316	0.253924	0.010081	UP	Gstp1
Doc2g	1.96488	-0.00140035	0.30047	0.407511	NO
Nudt8	13.313	-0.0117565	0.288375	0.369308	NO
Acy3	0.93019	0.0127414	0.300865	0.368173	NO
Aldh3b2	1.51294	0.000865882	0.300512	0.408603	NO
Aldh3b1	4.66692	0.00239374	0.297444	0.403266	NO
Tcirg1	2.38457	0.00766492	0.295656	0.38265	NO
Chka	16.8082	0.0133701	0.289719	0.365794	NO
Kmt5b	19.5872	-0.07549	0.28235	0.274704	NO
1810055G02Rik	8.67107	0.0713426	0.297222	0.284556	NO
Lrp5	62.7424	-0.234065	0.259136	0.0797056	NO
Ppp6r3	26.3411	0.0179106	0.268882	0.355333	NO
Gal	3.50074	-0.00260336	0.300609	0.402898	NO
Tesmin	0.170779	-0.00225831	0.300475	0.403618	NO
Mrpl21	73.069	0.122053	0.254942	0.201206	NO
Ighmbp2	2.83415	-0.00114367	0.298526	0.408091	NO
Gm45871	1.56004	0.0430145	0.304408	0.322641	NO
Tmx3	29.6388	-0.0461105	0.25748	0.307995	NO
Dok6	119.535	-0.326163	0.258535	0.0359833	DOWN	Dok6
Cd226	9.11809	0.132886	0.320794	0.222472	NO
Rttn	5.29177	-0.0336224	0.301235	0.335199	NO
Socs6	3.93519	-0.0214743	0.29544	0.35248	NO
Cbln2	6.19994	0.0190963	0.300441	0.356744	NO
Neto1	59.898	0.487364	0.461096	0.0572259	NO
Timm21	9.83442	0.037452	0.294573	0.328322	NO
Fbxo15	0.879109	-0.00681151	0.300578	0.387617	NO
Gm17266	0.775222	-0.00685867	0.300578	0.387483	NO
Dipk1c	7.15569	0.0447253	0.297238	0.319075	NO
Cndp2	19.2097	0.176815	0.337015	0.184321	NO
Cndp1	0.136907	-0.00152389	0.300489	0.407249	NO
Zfp407	12.9464	-0.0623831	0.295475	0.295447	NO
Ptgr3	11.0868	-0.0653828	0.299457	0.29313	NO
Tshz1	21.7025	-0.0172345	0.283239	0.358082	NO
Zfp516	5.89146	-0.00509052	0.294371	0.394382	NO
Zfp236	20.01	0.0615197	0.277103	0.291862	NO
Sall3	7.9574	-0.00130247	0.29251	0.407633	NO
Atp9b	33.6564	0.136585	0.286922	0.202365	NO
Nfatc1	3.34043	0.00322921	0.299022	0.400796	NO
Ctdp1	2.57426	0.0464502	0.305175	0.318277	NO
Kcng2	32.3139	0.133888	0.311161	0.217502	NO
Slc66a2	52.0927	0.000322164	0.245164	0.409367	NO
Hsbp1l1	1.47905	0.00637362	0.299815	0.389609	NO
Rbfa	3.39321	-0.0150888	0.294374	0.362905	NO
Gm46629	0.0988879	-0.00180876	0.300612	0.40573	NO
Adnp2	2.94845	0.00489697	0.295988	0.395004	NO
Pard6g	5.45148	0.0470972	0.30073	0.316507	NO
Setbp1	52.1551	-0.363516	0.557355	0.138253	NO
Slc14a2	6.94797	-0.0181985	0.298889	0.358068	NO
Slc14a1	12.0901	0.119112	0.317611	0.236725	NO
Siglec15	0.515143	0.00755628	0.300605	0.383931	NO
Epg5	8.90492	-0.0797226	0.302058	0.275837	NO
Pstpip2	6.06588	-0.0631708	0.301928	0.296249	NO
Haus1	11.4666	-0.00861505	0.295222	0.379143	NO
Ark2c	106.237	0.182856	0.241219	0.108084	NO
Loxhd1	1.4046	-0.00227208	0.299827	0.403562	NO
St8sia5	31.2017	-0.0104197	0.287129	0.372449	NO
Pias2	29.369	0.0348826	0.276621	0.328638	NO
Katnal2	6.0145	0.0190455	0.295164	0.356285	NO
Ier3ip1	395.402	0.194962	0.176448	0.0522704	NO
Skor2	1.94962	-0.0130037	0.296158	0.36713	NO
Smad2	8.18735	-0.0438229	0.295101	0.319887	NO
Zbtb7c	8.22871	-0.0362575	0.284082	0.328164	NO
Ctif	31.2988	0.0966138	0.297618	0.254656	NO
Smad7	0.361174	-0.00491506	0.300558	0.395139	NO
Dym	56.3645	-0.112806	0.252863	0.21179	NO
Rpl17	427.055	-0.0864851	0.174339	0.195177	NO
Lipg	0.727859	0.00144861	0.300451	0.407383	NO
Myo5b	25.4497	2.27803	0.73196	0.000192236	UP	Myo5b
Cfap53	5.21816	-0.0524572	0.293192	0.30814	NO
Mbd1	9.18946	-0.0527537	0.298693	0.309148	NO
Cxxc1	7.38353	0.175344	0.36754	0.201932	NO
Ska1	0.107393	-0.00164805	0.300611	0.406842	NO
Mapk4	45.3561	-0.617227	0.675902	0.0783286	NO
Mro	15.3124	0.0272517	0.268952	0.33998	NO
Me2	26.5062	-0.487052	0.697823	0.123378	NO
Elac1	8.4521	-0.142597	0.337068	0.220154	NO
Smad4	35.0147	0.0315442	0.286395	0.335889	NO
Mex3c	9.48459	-0.0388638	0.288199	0.325065	NO
Dcc	105.549	0.0898323	0.299586	0.263272	NO
Poli	4.64176	-0.0223428	0.299075	0.351564	NO
Stard6	2.0335	0.0105996	0.300275	0.373224	NO
4930503L19Rik	3.56946	-0.0577038	0.304054	0.303904	NO
Dynap	0.186023	-0.0067736	0.300653	0.387859	NO
Rab27b	15.3079	-0.0615913	0.291294	0.295355	NO
Ccdc68	0.102444	0.00211335	0.300555	0.40409	NO
Mc5r	13.9417	-0.0497156	0.300979	0.313229	NO
Rnmt	26.8658	0.147777	0.329636	0.211118	NO
Fam210a	9.96813	0.0144864	0.290226	0.363623	NO
Ldlrad4	30.1809	-0.120859	0.30274	0.22816	NO
Cep192	6.73599	-0.0385816	0.292012	0.326197	NO
Seh1l	14.605	-0.140275	0.314732	0.211969	NO
Psmg2	11.7773	0.0831205	0.301932	0.271885	NO
Cep76	1.29176	0.0267062	0.301625	0.345403	NO
Prelid3a	46.8845	-0.0390353	0.254315	0.317626	NO
Afg3l2	47.2487	0.149669	0.309853	0.199888	NO
Tubb6	6.01272	-0.0212076	0.288463	0.352129	NO
Cidea	5.9805	0.171103	0.364721	0.204037	NO
Impa2	4.33312	0.0831217	0.315788	0.276079	NO
Mppe1	2.23958	0.0245849	0.298032	0.348286	NO
Chmp1b	5.75266	-0.0177358	0.293512	0.358214	NO
Mc4r	3.06726	-0.000478651	0.298136	0.40923	NO
Pmaip1	0.166346	0.00769822	0.300633	0.383115	NO
Ccbe1	23.1447	1.98549	1.06816	0.00811652	UP	Ccbe1
Lman1	29.9866	0.378981	0.664944	0.167682	NO
Rax	1.00146	-0.00189814	0.300504	0.405245	NO
Grp	20.9921	-1.6595	1.00545	0.0140161	DOWN	Grp
Oacyl	7.61415	-0.10887	0.328803	0.252101	NO
Malt1	1.53575	-0.0130276	0.300522	0.367467	NO
Alpk2	0.441865	-0.00349089	0.300457	0.400005	NO
Nedd4l	115.755	-0.0390188	0.201414	0.30222	NO
Atp8b1	4.10294	0.0169858	0.290737	0.359362	NO
Nars1	193.522	-0.362558	0.22114	0.0143522	DOWN	Nars1
Fech	26.0751	0.162006	0.330685	0.197258	NO
Onecut2	7.6976	0.0129421	0.297582	0.367383	NO
St8sia3	76.0863	0.123564	0.29045	0.219319	NO
Wdr7	36.8012	-0.0754283	0.241875	0.258885	NO
Txnl1	63.315	0.11961	0.298206	0.227415	NO
Piezo2	4.47081	-0.032089	0.302517	0.33793	NO
Napg	101.025	0.247042	0.280344	0.0843698	NO
Apcdd1	6.74626	0.0604017	0.301897	0.299782	NO
Spink13	2.259	0.0128078	0.300807	0.368018	NO
Spink10	8.13654	-0.0520468	0.300897	0.310332	NO
Fbxo38	9.54357	0.039324	0.295227	0.32582	NO
Htr4	20.4291	-0.0222874	0.273291	0.34865	NO
Adrb2	0.477652	-0.00776955	0.300737	0.382747	NO
Sh3tc2	1.94009	-0.0277137	0.302349	0.343983	NO
Ablim3	18.7784	0.00962908	0.277551	0.373725	NO
Afap1l1	3.73089	0.0266434	0.300748	0.345373	NO
Grpel2	7.42538	-0.0344659	0.297543	0.333066	NO
Pcyox1l	20.948	0.0490676	0.268168	0.306535	NO
Csnk1a1	172.57	0.00171759	0.192128	0.402689	NO
Arhgef37	5.08586	-0.0352862	0.289778	0.330736	NO
Ppargc1b	15.6489	-1.73643	0.74968	0.00231655	DOWN	Ppargc1b
Pde6a	156.06	-0.157749	0.187778	0.0909706	NO
Slc26a2	1.63951	0.0162596	0.299621	0.361169	NO
Hmgxb3	12.2255	0.0289722	0.28711	0.340231	NO
Pdgfrb	3.88473	0.00216723	0.297182	0.403796	NO
Slc6a7	19.8951	0.0832327	0.29421	0.269632	NO
Camk2a	1663	-0.163115	0.175215	0.075043	NO
Arsi	0.335622	0.00455195	0.300625	0.396284	NO
Tcof1	32.0755	-0.0413369	0.291857	0.322512	NO
Cd74	0.161333	0.00441549	0.300556	0.396818	NO
Rps14	1395.39	-0.229885	0.173708	0.0308744	DOWN	Rps14
Ndst1	87.6903	0.0820823	0.227539	0.242024	NO
Synpo	50.861	-0.473249	0.50145	0.0729982	NO
Myoz3	0.735789	-0.00419641	0.300129	0.397446	NO
Rbm22	18.9747	-0.0526573	0.287947	0.306598	NO
Dctn4	68.5216	-0.360896	0.311119	0.0446282	DOWN	Dctn4
Smim3	21.7666	0.114971	0.282203	0.22551	NO
Iigp1	1.26093	-0.00398176	0.300235	0.398173	NO
F830016B08Rik	0.146891	-0.00184075	0.300482	0.405538	NO
Iigp1c	0.0930115	-0.00637932	0.300647	0.389756	NO
Chsy3	11.9048	0.0163355	0.290786	0.360419	NO
Minar2	14.7479	0.00164743	0.286482	0.406381	NO
Adamts19	3.24467	-0.0820225	0.316602	0.277571	NO
Isoc1	15.4504	-0.0473656	0.29414	0.314928	NO
Slc27a6	0.186023	-0.0067736	0.300653	0.387868	NO
Fbn2	7.09763	-0.26381	0.477026	0.174213	NO
Slc12a2	53.8603	0.210782	0.319419	0.135642	NO
Ccdc192	1.8833	-0.00500612	0.296465	0.394774	NO
Prrc1	9.13006	0.114374	0.317814	0.242337	NO
Megf10	16.0694	-0.0175617	0.287814	0.357962	NO
C330018D20Rik	7.47019	-0.00676948	0.290363	0.386651	NO
Marchf3	2.71069	-0.0124488	0.300755	0.368861	NO
Lmnb1	2.96268	-0.0196339	0.295916	0.355538	NO
Spmip10	0.461499	-0.00162295	0.300355	0.407049	NO
Zfp608	27.4389	0.0979635	0.281244	0.246004	NO
Csnk1g3	18.5241	-0.0762243	0.301024	0.27983	NO
Cep120	10.0442	0.0740142	0.303323	0.283016	NO
Prdm6	2.38977	-0.0212619	0.301695	0.353514	NO
Ppic	0.28628	0.00723437	0.300643	0.38577	NO
Snx24	19.8636	-0.196555	0.326255	0.154031	NO
Snx2	12.6068	-0.189567	0.352	0.179821	NO
Sncaip	8.4908	0.00389641	0.295656	0.398241	NO
Zfp474	0.0479461	0.00326124	0.300559	0.400594	NO
Srfbp1	4.7802	0.0239783	0.297861	0.349057	NO
Prr16	11.2867	-3.98047	1.32906	0.000284285	DOWN	Prr16
Tnfaip8	10.4062	-0.0497977	0.289847	0.310779	NO
Dmxl1	14.3454	0.130455	0.309041	0.220403	NO
Dtwd2	6.58084	-0.202943	0.405187	0.193426	NO
Sema6a	21.4245	0.123664	0.298873	0.222554	NO
Commd10	16.576	0.236113	0.399046	0.158407	NO
Arl14epl	0.110361	-0.00210421	0.300631	0.404131	NO
Lvrn	0.638662	-0.0130942	0.300935	0.367359	NO
Ap3s1	20.4738	-0.170671	0.309524	0.175015	NO
Atg12	25.0142	0.478124	0.517901	0.0765658	NO
Cdo1	12.1438	-0.0684497	0.289137	0.28573	NO
Tmed7	31.0184	0.229033	0.311843	0.113331	NO
Ticam2	1.96832	-0.0130183	0.296358	0.367118	NO
Fem1c	5.50681	0.0231736	0.297029	0.350195	NO
Ccdc112	11.2057	0.187791	0.361488	0.186338	NO
Pggt1b	15.9443	0.13219	0.319084	0.222389	NO
Trim36	2.1184	0.013916	0.298794	0.365487	NO
Ythdc2	12.2585	0.0327745	0.290332	0.334338	NO
Mcc	15.7563	-1.18401	0.864504	0.0284781	DOWN	Mcc
Dcp2	42.8282	-0.245974	0.362307	0.129389	NO
Myot	0.162588	-0.000625381	0.300381	0.409005	NO
Spinkl	0.0103767	0.00275167	0.3005	0.402255	NO
Gm10267	0.0930115	-0.00637932	0.300647	0.389765	NO
Spink5	0.0930115	-0.00637932	0.300647	0.389773	NO
Gm94	0.0538797	0.00334299	0.300562	0.400311	NO
Jakmip2	38.6098	-0.180098	0.310022	0.162592	NO
Eif3j2	7.89297	-0.0472197	0.283252	0.312691	NO
Gm3650	0.519039	0.00878352	0.300485	0.379061	NO
Dpysl3	48.2623	0.175489	0.335973	0.185391	NO
Stk32a	2.30226	-0.0343105	0.29911	0.333536	NO
Ppp2r2b	111.44	-0.139428	0.217524	0.141732	NO
Tcerg1	35.7823	-0.194295	0.327698	0.157678	NO
Lars1	60.064	-0.28175	0.279065	0.0644124	NO
Plac8l1	0.257871	-0.00723271	0.30067	0.385779	NO
Sh3rf2	1.62423	-0.0319498	0.301525	0.338011	NO
Prelid2	3.45215	-0.0334326	0.302892	0.335742	NO
Yipf5	58.5698	0.151674	0.276963	0.176176	NO
Gm5820	1.92947	0.0422429	0.303856	0.323411	NO
Gm19774	0.837444	0.0122166	0.300084	0.36939	NO
Arhgap26	42.7422	-0.0203999	0.244618	0.347745	NO
Spry4	0.566994	0.0129248	0.300805	0.367779	NO
Ndfip1	260.32	0.586211	0.200195	0.000369838	UP	Ndfip1
Gnpda1	1.7345	0.0296771	0.301392	0.341293	NO
Rnf14	41.2638	0.199693	0.296828	0.131327	NO
Dele1	10.0496	0.071069	0.301141	0.286028	NO
LOC118568354	0.0207534	0.00378676	0.300501	0.398937	NO
Pcdh1	18.391	0.200647	0.341285	0.160203	NO
Arap3	1.8379	0.00460051	0.300524	0.396167	NO
Fchsd1	3.67016	-0.00186369	0.297518	0.405285	NO
Rell2	0.562855	-0.000849443	0.300145	0.408635	NO
Hdac3	24.1084	0.178296	0.335086	0.181744	NO
Pcdhgc5	0.886759	0.0041899	0.300205	0.397507	NO
Pcdhgc3	0.523022	0.00470664	0.300469	0.395738	NO
Pcdhga12	4.08925	-0.00495568	0.300379	0.395044	NO
Pcdhga11	2.90106	-0.163961	0.363409	0.210171	NO
Pcdhgb7	0.073898	0.00353042	0.300581	0.399756	NO
Pcdhga10	1.81893	-0.00284116	0.300614	0.402008	NO
Pcdhga9	0.234923	-0.000324567	0.300495	0.40948	NO
Pcdhga8	0.163493	-0.00190252	0.300612	0.405205	NO
Pcdhga7	3.42453	-0.0245924	0.298353	0.348316	NO
Pcdhga5	5.99072	-0.0263723	0.299682	0.345672	NO
Pcdhgb1	0.214787	-0.0016671	0.30061	0.4067	NO
Pcdhga3	2.33627	-0.000992325	0.298361	0.408357	NO
Pcdhga1	0.718006	0.00810368	0.300448	0.381521	NO
Taf7	33.88	0.106954	0.301626	0.244061	NO
Pcdhb22	4.49307	0.00386592	0.292999	0.398219	NO
Pcdhb21	2.17763	0.000288617	0.300007	0.409517	NO
Pcdhb20	6.88281	-0.0937604	0.316531	0.264885	NO
Pcdhb19	5.32116	0.0392643	0.301793	0.327034	NO
Pcdhb18	5.35642	0.042426	0.301967	0.323027	NO
Pcdhb17	4.29007	4.65834e-05	0.296927	0.40997	NO
Pcdhb16	2.08097	-0.0287013	0.300462	0.342546	NO
Pcdhb15	1.44888	-0.00249637	0.300498	0.403141	NO
Pcdhb14	4.02329	0.0252278	0.300995	0.347584	NO
Pcdhb13	2.70506	-0.0430499	0.303649	0.322457	NO
Pcdhb12	2.63132	0.0214247	0.300699	0.353152	NO
Pcdhb11	0.493692	0.00219079	0.300534	0.403803	NO
Pcdhb10	0.722777	0.00981344	0.300661	0.375811	NO
Pcdhb9	5.18754	0.0698367	0.309676	0.290176	NO
Pcdhb7	16.7187	-0.246305	0.449224	0.175993	NO
Pcdhb6	1.08074	-0.0015833	0.300362	0.407107	NO
Pcdhb5	2.69465	0.00286787	0.299284	0.401888	NO
Pcdhb4	0.915891	0.00836265	0.300677	0.380614	NO
Pcdhb3	1.64337	-0.0192171	0.301261	0.356568	NO
Pcdhb2	1.82774	0.00447024	0.29992	0.396555	NO
Pcdhac2	3.85329	0.0275831	0.299561	0.343846	NO
Pcdhac1	0.073898	0.00353042	0.300581	0.399764	NO
Pcdha12	1.35111	-0.000506035	0.300424	0.409199	NO
Pcdha11	0.369604	0.0118205	0.300805	0.370311	NO
Pcdha10	0.261919	0.0104161	0.300731	0.373802	NO
Pcdha9	0.140958	-0.001918	0.300482	0.405125	NO
Pcdha8	0.153386	-0.00198043	0.300602	0.404755	NO
Pcdha7	0.103767	0.00601807	0.300561	0.391868	NO
Pcdha6	0.103388	-0.00509436	0.300494	0.394646	NO
Pcdha5	2.40829	0.0172443	0.300178	0.359898	NO
Pcdha4	0.548078	0.00510405	0.300296	0.394614	NO
Pcdha3	1.32587	-0.00250551	0.300365	0.403106	NO
Pcdha2	0.293049	0.0103475	0.30073	0.374045	NO
Pcdha1	0.744092	-0.00749384	0.300661	0.384339	NO
Hars2	4.71823	0.12401	0.331841	0.23727	NO
Dnd1	0.461214	0.00871047	0.30064	0.379379	NO
Wdr55	4.82048	0.00283012	0.298558	0.40198	NO
Ik	74.6455	-0.0591954	0.248839	0.285282	NO
Tmco6	6.04836	0.0630388	0.301849	0.296454	NO
Cd14	2.66139	-0.00203518	0.298287	0.404464	NO
E230025N22Rik	0.35415	-0.000896072	0.300403	0.40854	NO
Slc35a4	25.6226	0.115129	0.292154	0.230099	NO
Apbb3	10.735	-0.00679475	0.288029	0.386459	NO
Sra1	60.6771	-0.252355	0.342395	0.112272	NO
Eif4ebp3	2.97933	0.0504485	0.305184	0.31319	NO
Slc4a9	2.51625	-0.00668094	0.300709	0.388559	NO
Pura	207.925	-0.0977813	0.222016	0.213916	NO
Nrg2	13.7106	-0.0381265	0.291856	0.326803	NO
Psd2	10.984	0.163431	0.327014	0.193892	NO
Cxxc5	47.2913	-0.121932	0.277105	0.214266	NO
Ube2d2a	50.3293	-0.00233254	0.257237	0.402606	NO
Sting1	2.77529	0.00922623	0.299438	0.377502	NO
Ecscr	3.44208	0.0258661	0.299844	0.34661	NO
Spata24	15.6177	0.389774	0.724676	0.179997	NO
Prob1	2.14586	0.0182064	0.299904	0.358121	NO
Mzb1	0.767876	0.00811336	0.300638	0.381502	NO
Slc23a1	1.69339	0.00786815	0.299724	0.38226	NO
Matr3	104.633	0.0934918	0.252444	0.239031	NO
Sil1	40.9852	-0.199371	0.327476	0.151498	NO
Lrrtm2	14.4489	0.122031	0.31884	0.234034	NO
Gm46617	0.591206	0.00467709	0.300445	0.395855	NO
Etf1	35.6803	0.234521	0.348643	0.131419	NO
Egr1	21.9682	-2.11	0.629733	7.47517e-05	DOWN	Egr1
Reep2	98.7521	0.528782	0.425781	0.0382863	UP	Reep2
Fam53c	40.355	-0.00404593	0.258498	0.395769	NO
Cdc25c	51.569	0.0835095	0.231293	0.241954	NO
Gfra3	0.0930115	-0.00637932	0.300647	0.389782	NO
Cdc23	3.73181	0.0111894	0.294473	0.371244	NO
Kif20a	1.32482	-0.0124753	0.297338	0.368494	NO
Brd8dc	1.10129	-0.0039481	0.300371	0.398271	NO
Nme5	14.8009	0.150619	0.329021	0.207978	NO
Fam13b	10.8317	-0.00916413	0.286203	0.376454	NO
Pkd2l2	2.64291	0.0230008	0.299323	0.350653	NO
Apc	227.399	0.628713	0.185692	5.98955e-05	UP	Apc
Epb41l4a	13.4155	0.0358783	0.27732	0.327371	NO
Nrep	21.6523	0.122116	0.304013	0.227257	NO
Stard4	15.2497	0.0113781	0.283661	0.369799	NO
Wdr36	15.671	-0.188289	0.341003	0.174645	NO
Tslp	0.209495	-0.00982696	0.300755	0.375757	NO
Gypc	0.689282	-0.00883163	0.300718	0.378937	NO
Ercc3	3.99909	-0.0224225	0.298758	0.351379	NO
Map3k2	13.3891	0.134006	0.331688	0.226268	NO
Proc	0.755882	-0.00430292	0.300331	0.39724	NO
Iws1	26.8715	-0.156289	0.301569	0.187002	NO
Myo7b	0.049444	-0.00173076	0.300612	0.40627	NO
Gpr17	7.35331	0.0479875	0.291897	0.313428	NO
Lims2	17.0636	-0.102574	0.295514	0.246376	NO
Wdr33	38.1385	-0.00362886	0.271184	0.398068	NO
Polr2d	29.7516	0.414912	0.461417	0.0810697	NO
Ammecr1l	10.8969	-0.0654722	0.299492	0.293036	NO
Sap130	7.94653	-0.0821292	0.295308	0.271137	NO
Slc25a46	23.3444	-0.0560939	0.277556	0.298959	NO
Rit2	39.011	-0.54415	0.602981	0.0802039	NO
Celf4	1041.72	-0.494321	0.171565	0.000453313	DOWN	Celf4
AW554918	11.37	-0.200803	0.390239	0.188477	NO
Fhod3	5.30658	-0.0205944	0.297366	0.354083	NO
Mocos	0.270679	-0.00245307	0.300487	0.403224	NO
Elp2	30.6976	0.183371	0.314979	0.162313	NO
Slc39a6	49.0267	0.195153	0.313798	0.14763	NO
Rprd1a	13.5764	-0.0283821	0.293039	0.341898	NO
2700062C07Rik	5.65709	0.00556192	0.297226	0.393211	NO
Gm32436	0.615316	-0.00578603	0.300671	0.392629	NO
Ino80c	8.84572	0.00381054	0.288303	0.398196	NO
Zfp35	13.3958	-3.89152e-06	0.294582	0.410013	NO
Zfp397	2.75632	-0.0113526	0.298515	0.371221	NO
Zscan30	357.6	-0.0370393	0.15599	0.285406	NO
Mapre2	92.4457	0.128931	0.244086	0.182954	NO
Nol4	33.5538	0.102088	0.259612	0.230406	NO
Ccdc178	5.18775	-0.0657175	0.3071	0.294524	NO
Garem1	37.3772	0.0572801	0.256726	0.29139	NO
Mep1b	0.21528	0.00402856	0.300285	0.398023	NO
Rnf138	10.2397	-0.0704341	0.295859	0.285207	NO
Rnf125	3.67262	-0.0265206	0.299768	0.345418	NO
Trappc8	14.5688	-0.193866	0.370641	0.184942	NO
B4galt6	116.473	0.218411	0.220957	0.0668721	NO
Ttr	715.204	0.00824847	0.297265	0.380674	NO
Dsg2	4.31286	0.0541429	0.306689	0.30921	NO
Dsg3	0.465057	-0.0072504	0.300658	0.385409	NO
Dsg4	1.12282	-0.00655275	0.300705	0.388938	NO
Dsg1c	0.0930115	-0.00637932	0.300647	0.389791	NO
Dsc1	0.0930115	-0.00637932	0.300647	0.389799	NO
Dsc2	0.293416	-0.00840715	0.30073	0.380433	NO
Dsc3	1.58119	-0.00785283	0.300665	0.382397	NO
Cdh2	73.9247	0.0874025	0.273953	0.256569	NO
Chst9	14.2178	-0.0272485	0.291999	0.343313	NO
Kctd1	37.1023	-0.352365	0.367651	0.0705372	NO
Taf4b	3.19834	-0.0341347	0.302601	0.334421	NO
Psma8	1.51173	-0.0241076	0.301544	0.349361	NO
Ss18	11.0873	-0.00166437	0.277117	0.405757	NO
Cabyr	3.43932	-0.0192808	0.29885	0.356298	NO
Ttc39c	8.86046	0.0490516	0.299755	0.313845	NO
Lama3	1.05927	0.0134066	0.300304	0.366732	NO
Ankrd29	41.9953	0.608063	0.609229	0.0662249	NO
Npc1	18.9633	0.0794716	0.278087	0.268476	NO
Rmc1	9.23459	0.0960879	0.300549	0.256289	NO
Riok3	26.1949	-0.209983	0.334111	0.145204	NO
Tmem241	5.40128	0.00111013	0.292242	0.40811	NO
Cables1	19.5395	0.0366403	0.282913	0.327265	NO
Rbbp8	8.59265	-0.0996927	0.321432	0.259647	NO
Gata6	0.10378	-0.000876853	0.300442	0.408578	NO
Esco1	21.9203	-0.164723	0.336226	0.197208	NO
Greb1l	8.39516	-0.129436	0.326732	0.229327	NO
Rock1	65.8125	-0.0835821	0.259089	0.255192	NO
Usp14	34.3657	0.0434886	0.261445	0.312831	NO
Thoc1	6.65185	0.0336851	0.294706	0.333821	NO
Colec12	4.27878	0.00409694	0.296252	0.397636	NO
Ccny	48.6753	-0.31331	0.353046	0.0829112	NO
Fzd8	2.01126	-0.000140263	0.300067	0.409784	NO
Wac	31.8172	-0.160406	0.293542	0.176479	NO
Mpp7	12.7477	-0.0216524	0.290804	0.351677	NO
Odad2	4.2859	-0.018601	0.297318	0.357281	NO
Mkx	6.63067	0.0651091	0.299655	0.293596	NO
Rab18	58.1785	0.595645	0.364129	0.0146858	UP	Rab18
4921524L21Rik	0.760049	-0.0111474	0.300685	0.371894	NO
Epc1	17.0515	0.0166839	0.290187	0.359859	NO
Arhgap12	56.9197	-0.544679	0.383459	0.0245988	DOWN	Arhgap12
Zeb1	94.1546	0.0111892	0.20813	0.36149	NO
Zfp438	6.32548	0.00852558	0.290984	0.378999	NO
Svil	8.2169	0.130473	0.327859	0.228511	NO
Jcad	172.534	-0.675031	0.278403	0.00186016	DOWN	Jcad
Mtpap	8.78695	0.14038	0.34363	0.22483	NO
Map3k8	0.1184	0.00392629	0.300596	0.398406	NO
Bambi	8.90263	0.046748	0.300351	0.316913	NO
Cul2	17.6467	-0.0912444	0.298634	0.261367	NO
Crem	14.9117	-0.0210298	0.282607	0.351705	NO
Gm20939	1.77922	0.0105841	0.297715	0.372978	NO
Mettl4	11.8643	-0.0406509	0.290162	0.323155	NO
Adcyap1	2.42953	-0.0385098	0.303508	0.32841	NO
Fshr	5.74113	-0.0442421	0.299766	0.320263	NO
Lhcgr	0.930115	-0.00760142	0.300662	0.383654	NO
Gtf2a1l	0.143838	0.00410848	0.300602	0.397765	NO
Ston1	4.38588	-0.0727921	0.310911	0.286672	NO
Ppp1r21	16.9318	-0.000889271	0.275865	0.408408	NO
Gm4832	0.594755	-0.00299455	0.300454	0.401562	NO
Fbxo11	31.4817	-0.183849	0.320702	0.165948	NO
Msh6	2.97044	0.0101014	0.300044	0.37489	NO
Kcnk12	16.6699	-0.150074	0.322084	0.20494	NO
Msh2	7.54311	-0.0570672	0.295017	0.302416	NO
Epcam	2.91904	-0.0503469	0.304844	0.313249	NO
Calm2	590.528	0.311219	0.174635	0.00998399	UP	Calm2
Stpg4	0.198336	0.00304743	0.300586	0.401384	NO
Ttc7	5.59713	-0.0375727	0.301193	0.329301	NO
Mcfd2	43.573	0.170991	0.282384	0.152503	NO
Socs5	41.9264	0.068813	0.275985	0.281227	NO
Cript	19.4468	-0.0904311	0.290807	0.259282	NO
Pigf	4.90154	-0.0305967	0.293818	0.338825	NO
Rhoq	26.9951	0.0383938	0.269031	0.322124	NO
Gm57642	0.637519	-0.014736	0.301054	0.364037	NO
Atp6v1e2	0.362806	0.00380515	0.300285	0.398862	NO
Prkce	287.869	-0.0286257	0.167042	0.310901	NO
Srbd1	8.94885	0.00585065	0.293777	0.392001	NO
Six2	0.073284	-0.00552396	0.300635	0.393423	NO
Six3	0.049444	-0.00173076	0.300612	0.406276	NO
Camkmt	14.5449	-0.0913352	0.297169	0.260797	NO
Prepl	6.72309	0.0140643	0.292006	0.364448	NO
Slc3a1	35.5215	0.13852	0.290608	0.202124	NO
Ppm1b	52.7985	-0.0017518	0.239327	0.403789	NO
Lrpprc	22.7334	0.0824398	0.294456	0.270692	NO
Dync2li1	5.57191	-0.00647098	0.292754	0.38863	NO
Plekhh2	8.56912	-0.0158717	0.292815	0.361246	NO
Thada	93.8497	0.00719151	0.197885	0.372348	NO
Zfp36l2	8.91072	0.0665478	0.302261	0.292333	NO
Haao	6.42222	-0.101734	0.310477	0.253257	NO
Mta3	26.5078	-0.0231754	0.270959	0.34695	NO
Kcng3	11.6434	-0.0114507	0.287157	0.369962	NO
Cox7a2l	175.544	-0.0740553	0.179215	0.2228	NO
Eml4	20.6092	0.420883	0.614985	0.127418	NO
Pkdcc	3.69987	-0.0273076	0.300661	0.344378	NO
Slc8a1	212.63	-0.30614	0.259642	0.0425277	DOWN	Slc8a1
Thumpd2	10.2903	0.047556	0.285439	0.312731	NO
Tmem178	111.456	1.16389	0.611964	0.0075851	UP	Tmem178
Map4k3	16.4208	-0.0149459	0.277915	0.361478	NO
Cdkl4	1.76408	-0.020241	0.298417	0.354731	NO
Sos1	15.781	-0.0852335	0.292939	0.266735	NO
Arhgef33	4.8268	-0.013316	0.298504	0.366768	NO
Morn2	49.6677	0.0615339	0.276828	0.291768	NO
Dhx57	19.9863	-0.0179783	0.265308	0.354758	NO
Gemin6	5.18401	0.0557682	0.303019	0.305925	NO
Srsf7	16.1612	-0.0126459	0.288166	0.367155	NO
Galm	0.913671	0.00210058	0.300476	0.404213	NO
Atl2	19.0551	-0.206643	0.377611	0.176419	NO
Cyp1b1	1.55928	-0.000791194	0.299604	0.408754	NO
Rmdn2	10.997	0.0237425	0.290616	0.348592	NO
Cdc42ep3	1.24868	0.000609763	0.300498	0.40903	NO
Qpct	5.63485	0.237874	0.449123	0.182322	NO
Prkd3	14.3114	0.406669	0.721779	0.169903	NO
Ndufaf7	36.6008	0.0674504	0.287261	0.286375	NO
Cebpz	65.6131	0.599268	0.587133	0.0620498	NO
Gm26637	0.681796	0.00486055	0.300612	0.395305	NO
Eif2ak2	4.44139	0.0614015	0.306887	0.29976	NO
Gpatch11	33.6116	-0.109651	0.265621	0.223128	NO
Heatr5b	13.9618	-0.0366595	0.281484	0.326998	NO
Strn	30.0804	0.00427909	0.255234	0.394861	NO
Vit	9.95061	0.144122	0.349859	0.223413	NO
Crim1	72.0228	0.0149709	0.224413	0.355265	NO
Fam98a	19.3959	-0.0677531	0.292706	0.287778	NO
Rasgrp3	8.76898	0.0328071	0.293708	0.335051	NO
Ltbp1	13.2626	-0.0800592	0.295313	0.273425	NO
Ttc27	11.2115	-0.01383	0.275888	0.36346	NO
Yipf4	34.9084	0.12328	0.26046	0.203083	NO
Nlrc4	0.938284	-0.0169151	0.300789	0.360393	NO
Slc30a6	13.1543	0.0455698	0.277612	0.313547	NO
Spast	35.5038	-0.203202	0.318085	0.142566	NO
Dpy30	56.0242	-0.156478	0.253186	0.148666	NO
Memo1	12.1775	-0.0532276	0.290109	0.306178	NO
Xdh	0.665462	-0.00905598	0.300756	0.378151	NO
Ehd3	41.1325	0.372193	0.587275	0.143808	NO
Galnt14	17.9933	2.76668	0.911751	0.000250346	UP	Galnt14
Capn13	0.251464	-0.00850519	0.300728	0.3801	NO
Lclat1	20.6811	0.146291	0.308033	0.202748	NO
Lbh	33.0593	0.00352603	0.27405	0.398683	NO
Ypel5	35.8261	0.00957765	0.259099	0.371951	NO
Alk	13.1166	-0.0417287	0.289303	0.321513	NO
Clip4	30.5705	-0.0580069	0.280772	0.297317	NO
Togaram2	0.253483	0.0110744	0.300747	0.372031	NO
Wdr43	30.212	0.296418	0.442448	0.132329	NO
Spdya	0.0958921	0.0038713	0.300588	0.398609	NO
Ndc80	0.995144	0.00618091	0.299505	0.391189	NO
Smchd1	80.9614	0.0695581	0.222709	0.258762	NO
Emilin2	1.93856	-0.00294416	0.300201	0.40169	NO
Lpin2	49.7498	-0.146114	0.272674	0.180523	NO
Myom1	0.656	-0.000154238	0.300341	0.409753	NO
Myl12a	25.853	0.109024	0.292689	0.237849	NO
Tgif1	0.621895	-0.00933989	0.300732	0.377292	NO
Dlgap1	749.671	-0.37648	0.135054	0.000598603	DOWN	Dlgap1
Akain1	7.75909	0.0074092	0.295406	0.384197	NO
Zbtb14	4.91205	0.0254751	0.297419	0.346877	NO
Epb41l3	65.6296	-0.144227	0.253893	0.168274	NO
Tmem200c	1.41042	-0.0065938	0.300628	0.388815	NO
L3mbtl4	5.39754	-0.0493626	0.305332	0.314614	NO
Arhgap28	0.261827	-0.00701893	0.300494	0.386596	NO
Lama1	1.68385	-0.0371085	0.30334	0.330341	NO
Ptprm	14.2341	-0.022127	0.290564	0.350881	NO
Themis3	0.475434	-0.00692181	0.300614	0.387294	NO
Mtcl1	16.5845	-0.00488703	0.277014	0.394126	NO
Ddx11	1.39493	0.0165657	0.298008	0.360704	NO
Ankrd12	108.799	-0.271028	0.289028	0.0741501	NO
Twsg1	12.4595	0.0546555	0.277125	0.300953	NO
Ppp4r1	6.6771	-0.0203083	0.28649	0.353333	NO
Txndc2	0.10378	-0.000876853	0.300442	0.408584	NO
Tmem232	7.81752	-0.041648	0.288877	0.321531	NO
Man2a1	12.2886	-0.00551027	0.293006	0.393146	NO
Fer	69.2097	0.0999721	0.308806	0.254909	NO
Gm53982	0.138889	0.00837129	0.300614	0.380584	NO
Gm41607	3.017	0.0043123	0.299118	0.397117	NO
Fbxl17	51.1662	-0.0510511	0.227176	0.290654	NO
Efna5	25.9822	-0.101383	0.313255	0.254972	NO
Nudt12	0.35906	0.0134544	0.300894	0.366683	NO
Pdzph1	0.931949	0.00473859	0.300254	0.395612	NO
Cntnap5c	91.2587	-0.151564	0.27395	0.174089	NO
Adgre1	6.06133	-0.0537442	0.300088	0.307974	NO
Vav1	15.3828	-0.0606446	0.294758	0.297566	NO
Gpr108	18.6884	0.117647	0.320177	0.239882	NO
Trip10	1.75599	-0.00930412	0.300452	0.377365	NO
Tnfsf9	0.166054	-0.00608066	0.300679	0.391567	NO
Tubb4a	11.2882	0.100233	0.298964	0.250344	NO
Dennd1c	1.06437	0.00529528	0.300639	0.39415	NO
Crb3	0.166594	0.00417293	0.300538	0.397598	NO
Slc25a23	158.403	-0.253633	0.264588	0.0704069	NO
Slc25a41	0.32218	-0.00170661	0.300611	0.406426	NO
Gtf2f1	36.5325	0.0984898	0.27421	0.242684	NO
Alkbh7	33.9418	-0.0565776	0.26563	0.294825	NO
Acer1	0.946337	-0.0297647	0.302102	0.341231	NO
Acsbg2	0.539774	0.00123714	0.300301	0.407933	NO
Rfx2	4.46571	-0.0564515	0.306596	0.305861	NO
Prr22	0.439704	-0.00632878	0.300692	0.390775	NO
Dus3l	17.8868	-0.196553	0.363125	0.17876	NO
Nrtn	8.72986	-0.0844003	0.29965	0.270135	NO
Ndufa11	391.652	0.0383643	0.180586	0.295032	NO
Vmac	8.4614	0.197155	0.394702	0.194047	NO
Ranbp3	14.9022	0.125907	0.325375	0.232536	NO
Catsperd	225.218	-0.570638	0.225264	0.00132586	DOWN	Catsperd
Lonp1	34.7062	-0.169047	0.294566	0.165813	NO
Rpl36	515.858	0.0366135	0.149174	0.282609	NO
Safb2	24.3815	0.0445546	0.277537	0.315104	NO
Tincr	0.0544977	-0.00178058	0.300612	0.405875	NO
Ptprs	274.065	0.34729	0.264739	0.0319507	UP	Ptprs
Kdm4b	13.7152	-0.0617575	0.278083	0.291815	NO
Uhrf1	1.07362	0.00394286	0.30046	0.398316	NO
Ticam1	1.86099	0.0247836	0.297733	0.347848	NO
Fem1a	20.1386	-0.00236022	0.276372	0.402982	NO
Dpp9	13.1997	0.179283	0.357002	0.192696	NO
Mydgf	81.3147	0.113274	0.249991	0.209717	NO
Tnfaip8l1	18.8571	0.208329	0.365976	0.167879	NO
Sema6b	23.5702	-0.0748423	0.266898	0.270553	NO
Lrg1	0.512988	-0.00639591	0.300695	0.389574	NO
Hdgfl2	26.6322	0.100348	0.27362	0.24013	NO
Ubxn6	69.0572	-0.00173444	0.238548	0.403817	NO
Chaf1a	0.739718	0.000466199	0.300173	0.409243	NO
Sh3gl1	17.3535	0.102868	0.285178	0.242058	NO
Mpnd	64.2453	-0.182455	0.27714	0.136082	NO
Stap2	0.731407	-0.00127197	0.30034	0.407812	NO
Fsd1	24.4204	0.0806054	0.297045	0.273289	NO
Shd	10.6766	0.0885672	0.309825	0.268391	NO
Yju2	1.29241	-0.00401567	0.299421	0.398038	NO
Ebi3	1.41997	0.0302247	0.302654	0.340701	NO
Zfp119b	1.01658	-0.00925638	0.300788	0.377544	NO
Zfp959	1.85189	-0.00738815	0.300611	0.38481	NO
Zfp119a	1.95283	0.00785585	0.300582	0.382377	NO
Adgre4	0.758601	-0.00996213	0.300733	0.375293	NO
Pot1b	7.73206	-0.0297647	0.297016	0.340576	NO
Vmn2r118	0.86847	-0.00142835	0.299957	0.407422	NO
St6gal2	6.21236	-0.0234401	0.292882	0.349288	NO
Slc5a7	0.147776	0.00899527	0.300645	0.378296	NO
Sgo1	0.0538797	0.00334299	0.300562	0.400318	NO
Kat2b	15.8873	-0.0522724	0.281337	0.305269	NO
Pp2d1	2.28446	0.0539326	0.304161	0.308902	NO
Rab5a	27.2802	0.0295195	0.267515	0.335774	NO
Efhb	2.72072	-0.012799	0.299998	0.367958	NO
Kcnh8	4.31508	-0.0397186	0.298987	0.32591	NO
Gm54011	2.07368	-0.00253663	0.298812	0.40303	NO
Satb1	51.7126	-0.789375	0.360362	0.00323623	DOWN	Satb1
Tbc1d5	29.1872	-0.198869	0.336432	0.158624	NO
Plcl2	46.4023	-0.539755	0.503277	0.0557456	NO
Dazl	1.32413	-0.00537105	0.300594	0.393965	NO
Rftn1	9.77338	-0.0264408	0.296865	0.345147	NO
Kif6	7.0965	-0.0250068	0.299338	0.347686	NO
Mocs1	1.47218	0.0141888	0.299464	0.365006	NO
Lrfn2	30.2484	0.719972	0.828637	0.0862985	NO
Unc5cl	0.579778	0.00165011	0.300223	0.406804	NO
Apobec2	0.968976	0.00431468	0.300234	0.397202	NO
Oard1	25.4671	0.0444172	0.28166	0.316041	NO
Nfya	0.954026	-0.0141017	0.301009	0.365327	NO
Treml2	0.073898	0.00353042	0.300581	0.399771	NO
Foxp4	2.51912	-0.0101415	0.299882	0.374726	NO
Mdfi	0.798589	-0.00924493	0.300756	0.377618	NO
Tfeb	3.11607	0.117638	0.332106	0.244164	NO
Pgc	0.662168	-0.00241135	0.300635	0.403273	NO
Frs3	7.64146	-0.0288972	0.294812	0.34148	NO
Med20	4.95799	-0.053514	0.302615	0.309066	NO
Gm20517	6.30248	-0.0676511	0.305924	0.292098	NO
Bysl	24.2364	-0.017904	0.273557	0.355878	NO
Ccnd3	5.80269	-0.0109797	0.294432	0.371712	NO
Taf8	2.42593	-0.0135158	0.299533	0.366489	NO
Cimip3	0.425975	-0.00581731	0.300591	0.392498	NO
Guca1a	45.1882	0.0646117	0.226932	0.268872	NO
Guca1b	0.718241	0.012185	0.300843	0.369519	NO
Mrps10	26.7585	0.145785	0.318244	0.207655	NO
Trerf1	43.7229	-0.338601	0.475697	0.119513	NO
Ubr2	27.708	-0.109313	0.304142	0.242476	NO
Prph2	0.0207534	0.00378676	0.300501	0.398944	NO
Tbcc	29.1063	0.0793613	0.265646	0.263744	NO
Bicral	38.7206	-0.0360683	0.248778	0.321271	NO
Rpl7l1	20.7853	0.184399	0.35164	0.184491	NO
Ptcra	0.151868	0.00336193	0.300529	0.400238	NO
Cnpy3	48.0431	0.382586	0.478889	0.0995614	NO
Gnmt	5.39886	0.0313126	0.294838	0.337834	NO
Pex6	34.725	-0.243405	0.365572	0.133142	NO
Ppp2r5d	17.602	0.0486781	0.27717	0.309496	NO
Mea1	83.385	-0.123118	0.220989	0.17221	NO
Rrp36	16.8165	0.155875	0.339679	0.207377	NO
Cul7	8.07395	-0.157915	0.344017	0.207237	NO
Mrpl2	24.6626	0.112562	0.269034	0.221316	NO
Klc4	10.1389	0.158529	0.338548	0.204322	NO
Ptk7	3.05548	-0.0341289	0.300798	0.334071	NO
Srf	45.036	-0.862976	0.442455	0.00618548	DOWN	Srf
Cul9	19.476	-0.0599293	0.285187	0.295837	NO
Dnph1	3.50196	0.0150478	0.295552	0.363158	NO
Ttbk1	87.1476	-0.0623915	0.253554	0.28238	NO
Slc22a7	0.0592001	0.00357689	0.300572	0.399477	NO
Crip3	0.540341	-0.0147221	0.300711	0.364024	NO
Zfp318	24.9282	0.0540681	0.273141	0.300579	NO
Abcc10	2.4681	0.00384802	0.299808	0.398713	NO
Dlk2	5.34766	0.030465	0.295851	0.339301	NO
Tjap1	6.52913	-0.0286497	0.295022	0.341805	NO
Lrrc73	31.7437	-0.0935726	0.273327	0.247623	NO
Yipf3	42.3433	0.110971	0.281028	0.229714	NO
Polr1c	10.7687	0.0501761	0.296802	0.311688	NO
Xpo5	10.6721	-0.0328844	0.286772	0.33357	NO
Gtpbp2	6.12431	0.0264226	0.295502	0.344967	NO
Mad2l1bp	1.58825	0.0176136	0.300166	0.359271	NO
Rsph9	30.913	-0.0296232	0.256196	0.33315	NO
Mrps18a	105.982	0.0543634	0.215914	0.280479	NO
Vegfa	8.00696	-0.0131706	0.288519	0.366075	NO
1600014C23Rik	0.266196	0.00833571	0.300692	0.380715	NO
Tmem63b	15.6413	-0.0470591	0.274025	0.310799	NO
Capn11	2.29751	0.0242187	0.299194	0.348912	NO
Slc29a1	14.3064	3.46931	0.91599	1.75344e-05	UP	Slc29a1
Slc35b2	46.7415	0.397684	0.563168	0.121213	NO
Nfkbie	0.162875	0.00377879	0.300527	0.399107	NO
Tmem151b	319.785	-0.0721547	0.176799	0.225151	NO
Tcte1	2.19008	0.0497235	0.304754	0.314022	NO
Aars2	6.03894	0.048434	0.299785	0.314692	NO
Spats1	6.84388	-0.0063424	0.294542	0.389252	NO
Cdc5l	33.0373	-0.0859105	0.290256	0.264972	NO
Supt3	11.8364	-0.031162	0.295038	0.338171	NO
Runx2	25.5272	-0.990078	1.53338	0.140217	NO
Clic5	2.46703	-0.0463993	0.305592	0.318429	NO
Enpp4	25.2031	-0.00514344	0.263068	0.392357	NO
Enpp5	79.9316	0.0814932	0.255185	0.256538	NO
Cyp39a1	1.87109	-0.0103775	0.299775	0.373835	NO
Slc25a27	8.58999	0.0590357	0.291853	0.298892	NO
Tdrd6	0.961775	0.000836633	0.300481	0.408672	NO
Ankrd66	0.824132	-0.0111175	0.300697	0.371928	NO
Mep1a	0.833318	-0.00151631	0.299193	0.407255	NO
Adgrf5	1.72469	-0.0043386	0.300046	0.397018	NO
Tnfrsf21	57.9117	0.00103478	0.241772	0.407786	NO
Cd2ap	12.1885	-0.0339943	0.283118	0.331421	NO
Adgrf2	0.0965709	0.00487615	0.300506	0.395242	NO
Adgrf4	0.447488	0.00746774	0.300662	0.3845	NO
Ptchd4	39.597	-0.114428	0.302935	0.235774	NO
Mmut	40.5816	0.0679506	0.258558	0.276186	NO
Cenpq	8.01639	0.107726	0.322289	0.250737	NO
Glyatl3	0.090578	-0.00187078	0.300454	0.405338	NO
Rhag	0.146568	-0.00596205	0.300665	0.392051	NO
Crisp2	1.02313	-0.00764294	0.300663	0.383472	NO
Esp8	0.186023	-0.0067736	0.300653	0.387877	NO
Crisp1	0.200771	-0.00116038	0.300493	0.408085	NO
Esp38	0.295018	-0.00861486	0.300747	0.379837	NO
Esp16	0.0103767	0.00275167	0.3005	0.402262	NO
LOC118568338	0.284807	-0.00265472	0.300319	0.402787	NO
Gm54004	0.298843	-0.0050127	0.300466	0.394948	NO
Or10al6	0.558069	-0.0073412	0.300659	0.384923	NO
Or5v1b	0.103388	-0.00509436	0.300494	0.394654	NO
H2-M3	1.67491	0.024609	0.301849	0.348665	NO
Or2h1	0.119641	0.00417712	0.300495	0.39756	NO
Mog	3.54598	0.0325734	0.298864	0.336542	NO
Zfp57	2.60552	0.075201	0.313839	0.284656	NO
H2-M5	0.0867673	-0.0057724	0.300655	0.392753	NO
Polr1has	2.20482	0.0221612	0.301228	0.3521	NO
Ppp1r11	94.3478	-0.242077	0.272731	0.0827887	NO
Trim26	7.56151	0.0659339	0.297627	0.29198	NO
Trim39	4.11029	-0.0177893	0.299671	0.35885	NO
Rpp21	24.1162	1.13573	0.783182	0.0235793	UP	Rpp21
Gm10499	0.760438	0.00308409	0.299434	0.401227	NO
H2-T22	5.05437	-0.0940765	0.315921	0.264331	NO
H2-T23	2.46893	0.0100873	0.295685	0.37442	NO
H2-T24	9.8623	0.0324185	0.293706	0.335758	NO
Gnl1	123.861	-0.123653	0.186862	0.134847	NO
Prr3	8.33497	-0.121873	0.316554	0.233325	NO
Ppp1r10	12.784	0.145127	0.322508	0.210577	NO
Mrps18b	0.713242	-0.0118272	0.300611	0.370288	NO
Atat1	19.4401	0.00326585	0.28047	0.399969	NO
2310061I04Rik	23.3203	1.22542	0.829703	0.0229702	UP	2310061I04Rik
Dhx16	9.51948	-0.0235044	0.293422	0.349259	NO
Ppp1r18	6.57703	0.0830624	0.306795	0.273535	NO
Nrm	3.07417	-0.040424	0.303427	0.325785	NO
Mdc1	6.0264	0.0677021	0.303499	0.291437	NO
Flot1	30.8121	1.28029	0.731282	0.0114386	UP	Flot1
Ier3	1.89558	0.0150107	0.300964	0.363661	NO
Gtf2h4	7.93681	0.00639753	0.294313	0.389016	NO
Vars2	3.37223	0.0474219	0.299359	0.315768	NO
Muc21	0.95193	0.0185171	0.29958	0.357615	NO
Psors1c2	0.186023	-0.0067736	0.300653	0.387886	NO
Cchcr1	0.731791	0.00120961	0.300186	0.407996	NO
Tcf19	2.07836	0.00132207	0.300442	0.407697	NO
H2-Q4	0.0103767	0.00275167	0.3005	0.402269	NO
H2-Q1	0.110361	-0.00210421	0.300631	0.404138	NO
H2-D1	15.6567	0.101817	0.296738	0.247522	NO
Ddx39b	33.8676	0.0858213	0.251148	0.247925	NO
Nfkbil1	3.50215	-0.0310372	0.29662	0.338602	NO
Ltb	0.236544	0.0131929	0.300804	0.367167	NO
Lst1	8.6242	-0.0915667	0.30939	0.26503	NO
Prrc2a	29.0971	-0.0669001	0.24797	0.273862	NO
Bag6	52.9487	-0.0728591	0.269221	0.273589	NO
Gpank1	5.74883	0.185374	0.386643	0.201012	NO
Csnk2b	0.529937	-0.00302581	0.30015	0.401448	NO
Ly6g5b	2.08273	0.00406925	0.296215	0.397727	NO
Abhd16a	44.4094	0.365086	0.356442	0.0612505	NO
Ly6g6f	0.249081	-0.00621474	0.300688	0.391122	NO
Ly6g6e	1.76877	-0.0034256	0.300484	0.400107	NO
Ly6g6d	0.861919	-0.0178932	0.300925	0.358744	NO
Ddah2	34.4133	-0.0503751	0.263365	0.303195	NO
Clic1	12.4671	0.027321	0.276344	0.341153	NO
Msh5	7.2221	-0.0705753	0.290487	0.283523	NO
Sapcd1	0.983662	0.0122396	0.300565	0.369366	NO
Vars1	17.6924	0.00922462	0.269699	0.374332	NO
D17H6S56E-5	5.08787	-0.00762221	0.295242	0.382835	NO
Lsm2	16.1343	0.0417245	0.292628	0.322198	NO
Hspa1l	1.11809	-0.00210033	0.300021	0.404118	NO
Hspa1a	4.78201	0.052714	0.303913	0.310231	NO
Hspa1b	3.00328	0.0185875	0.300581	0.357602	NO
Neu1	46.9069	1.26265	0.487055	0.00112916	UP	Neu1
Slc44a4	0.768384	-0.0126093	0.300635	0.368506	NO
Ehmt2	103.308	-0.510417	0.36425	0.0260271	DOWN	Ehmt2
Zbtb12	1.32888	-0.0320155	0.302153	0.338027	NO
C2	3.03425	-0.0664464	0.307963	0.293991	NO
Cfb	5.2975	-0.0461475	0.304259	0.318544	NO
Skic2	35.2103	-0.153984	0.302836	0.19047	NO
Dxo	6.23994	0.0768545	0.307773	0.280995	NO
Stk19	23.1445	-0.0606467	0.282742	0.294316	NO
C4b	10.2141	-0.0358125	0.285918	0.329075	NO
Tnxb	0.574779	-0.00827925	0.300689	0.380845	NO
Atf6b	31.1934	0.0887525	0.255209	0.246139	NO
Prrt1	18.9131	-0.0117596	0.260575	0.366465	NO
Ppt2	8.05819	-0.0192997	0.290774	0.355497	NO
Ager	0.629979	-0.00827528	0.300755	0.380895	NO
Pbx2	11.2308	0.0863364	0.289705	0.264097	NO
Gpsm3	1.73733	0.0593094	0.307667	0.302611	NO
Notch4	3.26445	0.034392	0.301912	0.333904	NO
Tsbp1	1.19953	-0.0332722	0.302929	0.33602	NO
H2-Eb1	1.32857	-0.00125377	0.30054	0.407875	NO
H2-Aa	0.415767	-0.00212572	0.300599	0.404056	NO
H2-Ab1	0.962501	0.00305911	0.300469	0.401334	NO
Tap2	2.18579	0.0276912	0.299779	0.34374	NO
Psmb8	9.11429	0.200286	0.3873	0.187605	NO
Tap1	1.56469	-0.00871166	0.300319	0.379286	NO
Psmb9	2.11745	0.0108912	0.299717	0.37237	NO
H2-DMb1	3.98935	-0.0439815	0.303119	0.321197	NO
H2-DMb2	0.48237	-0.00440332	0.300426	0.396849	NO
H2-DMa	24.988	0.21643	0.339742	0.142815	NO
Brd2	129.942	0.14956	0.223131	0.132057	NO
H2-Oa	0.976483	0.00615639	0.30054	0.391324	NO
Col11a2	4.7498	0.0647323	0.302595	0.29457	NO
Rxrb	30.0944	0.0202282	0.280134	0.352663	NO
Ring1	2.86729	0.0295465	0.300564	0.34134	NO
H2-K1	14.8451	-0.0166188	0.280505	0.358942	NO
Vps52	23.7952	-0.0543357	0.269644	0.299182	NO
Rps18	212.68	0.121782	0.169631	0.117894	NO
B3galt4	0.601916	-0.000414113	0.300297	0.409324	NO
Wdr46	3.50418	0.0147318	0.299522	0.363937	NO
Pfdn6	23.3402	0.0172079	0.276412	0.357415	NO
Rgl2	11.2853	-0.0439854	0.293393	0.319284	NO
Tapbp	25.4825	0.234334	0.398053	0.159704	NO
Zbtb22	8.55354	-0.047164	0.300652	0.31641	NO
Daxx	6.68392	-0.0208364	0.291559	0.353026	NO
Smim40	0.635687	-0.00641572	0.300698	0.389513	NO
Kifc1	0.281542	0.00437949	0.300539	0.396948	NO
Cd320	22.5464	0.0893795	0.30293	0.265234	NO
Rps28	927.71	-0.332864	0.162677	0.00495814	DOWN	Rps28
Kank3	4.97712	-0.0382357	0.300241	0.328252	NO
Angptl4	3.77707	0.0256459	0.299654	0.346906	NO
Hnrnpm	59.9145	-0.178027	0.285301	0.146829	NO
Zfp414	8.61608	0.0906015	0.313344	0.267136	NO
Myo1f	4.76753	-0.00527149	0.297228	0.394053	NO
Adamts10	1.72272	0.00787573	0.300526	0.382348	NO
Zfp101	1.86794	-0.00592063	0.300061	0.39225	NO
Zfp81	8.47554	-0.0671998	0.302232	0.29165	NO
Zfp955b	6.48207	-0.0128086	0.296303	0.36754	NO
Zfp955a	1.73667	0.0177226	0.299976	0.35906	NO
Morc2b	1.06796	0.0109668	0.30082	0.372235	NO
Zfp563	10.1512	-0.0696821	0.297496	0.286548	NO
Zfp763	3.5253	0.024572	0.299212	0.348403	NO
Zfp952	6.50061	-0.0303253	0.298622	0.339838	NO
Zfp472	0.941411	0.00466901	0.300614	0.395902	NO
Cyp4f13	3.82924	0.00670072	0.299123	0.388383	NO
Cyp4f14	6.75139	0.0641297	0.305523	0.295951	NO
Zfp870	3.76113	0.0082073	0.297111	0.380795	NO
Zfp811	8.32712	-0.0253193	0.297414	0.347127	NO
Cyp4f15	5.71617	0.00190665	0.293433	0.404856	NO
Cyp4f16	3.77266	0.024914	0.298148	0.347672	NO
Cyp4f39	0.178312	0.00392582	0.300296	0.398391	NO
Pglyrp2	0.465057	-0.0072504	0.300658	0.385418	NO
Rasal3	0.944926	0.0175947	0.301237	0.359389	NO
Wiz	12.1485	-0.033193	0.273439	0.330891	NO
Akap8	19.1361	0.026784	0.287826	0.343511	NO
Notch3	2.43969	0.0056517	0.300262	0.393129	NO
Rrp1b	4.02367	0.0206522	0.297459	0.35393	NO
Hsf2bp	1.02513	-0.0204787	0.301329	0.354662	NO
U2af1	29.5311	0.00765874	0.25487	0.378192	NO
Cbs	20.9876	0.080758	0.27836	0.266964	NO
Pknox1	10.3745	0.0280456	0.287686	0.341681	NO
Wdr4	8.24468	-0.00292275	0.290323	0.401462	NO
Pde9a	2.20831	0.00442329	0.298803	0.396663	NO
Slc37a1	4.2668	-0.0780525	0.307313	0.279413	NO
Rsph1	4.3579	-0.00763827	0.29617	0.382922	NO
Ubash3a	0.330057	0.00302832	0.300436	0.401455	NO
Tff2	0.800036	-0.00750074	0.299458	0.384225	NO
Umodl1	0.817768	-0.0133041	0.300946	0.366949	NO
Dnah8	8.94173	-0.210712	0.37375	0.169774	NO
Btbd9	151.053	-0.48702	0.237802	0.00488841	DOWN	Btbd9
Zfand3	41.333	0.10742	0.264132	0.22559	NO
Mdga1	22.9815	0.0696235	0.26649	0.276881	NO
Ccdc167	26.952	0.0509464	0.271438	0.304652	NO
Cmtr1	1.18969	-0.00600331	0.300633	0.391918	NO
Rnf8	11.0367	0.235526	0.425617	0.173965	NO
Tbc1d22b	93.533	-0.804571	0.294847	0.000725952	DOWN	Tbc1d22b
Tmem217b	0.315377	-0.00629291	0.300554	0.390893	NO
Pim1	0.749705	0.00436019	0.300371	0.396979	NO
Fgd2	4.27309	-0.013507	0.298602	0.366343	NO
Mtch1	297.413	-0.0305046	0.175238	0.310027	NO
Gm53222	0.124641	0.00226664	0.300563	0.403583	NO
Ppil1	10.1397	0.0971727	0.303034	0.255883	NO
Cpne5	19.3238	-0.0758205	0.294718	0.278259	NO
Rab44	20.1141	-0.197834	0.306795	0.140556	NO
Cdkn1a	5.28674	0.0644034	0.307607	0.296157	NO
Stk38	34.8861	-0.135763	0.283894	0.201449	NO
Kctd20	24.4577	-0.0505073	0.279551	0.30735	NO
Pxt1	0.283326	0.00220254	0.300382	0.403755	NO
Bnip5	1.79416	0.0075384	0.29848	0.383845	NO
Pnpla1	1.21815	-0.0212786	0.300257	0.353347	NO
Brpf3	3.33299	-0.00582276	0.296465	0.392299	NO
Mapk13	0.529519	0.00287979	0.300452	0.401881	NO
Mapk14	37.7453	-0.0792987	0.249318	0.25688	NO
Slc26a8	6.1461	-0.0828363	0.310421	0.274921	NO
Srpk1	77.1605	0.00710338	0.20715	0.374167	NO
Lhfpl5	5.07705	-0.0510159	0.301862	0.311729	NO
Armc12	0.160766	0.00579056	0.300538	0.392572	NO
Fkbp5	26.4718	-0.0989035	0.296248	0.250965	NO
Rpl10a	200.646	-0.0320503	0.201333	0.315476	NO
Fance	9.00943	-0.141863	0.340855	0.221853	NO
Ppard	6.59598	-0.00294737	0.289855	0.401341	NO
Def6	1.46096	-0.0305541	0.302259	0.340137	NO
Zfp523	103.713	0.0477223	0.223187	0.294616	NO
Scube3	2.55008	0.00864714	0.300081	0.379542	NO
Tcp11	0.698034	0.0371963	0.303173	0.330203	NO
Anks1	14.417	0.0219689	0.29037	0.351067	NO
Taf11	21.1705	0.135643	0.312128	0.215914	NO
Bltp3a	4.05931	0.0174347	0.299403	0.359454	NO
Snrpc	3.29554	0.123332	0.332634	0.238853	NO
Ilrun	169.306	-0.00924059	0.186261	0.363761	NO
Spdef	1.71138	0.070316	0.310876	0.289864	NO
Pacsin1	103.927	-0.0132498	0.217528	0.358042	NO
Rps10	267.808	-0.105517	0.154895	0.128455	NO
Hmga1	1.52083	0.0138566	0.298806	0.365635	NO
Grm4	2.39498	0.0306628	0.299907	0.339585	NO
Lemd2	16.0215	-0.120842	0.310116	0.231513	NO
Ip6k3	0.0538797	0.00334299	0.300562	0.400326	NO
Uqcc2	197.053	0.0755223	0.175477	0.217459	NO
Itpr3	0.0930115	-0.00637932	0.300647	0.389808	NO
Bak1	1.77818	-0.00536644	0.297852	0.393844	NO
Ggnbp1	2.03503	0.0262037	0.298705	0.345807	NO
Zbtb9	0.545421	-0.00378971	0.300187	0.398885	NO
Phf1	0.831702	-0.00476171	0.300293	0.39551	NO
Kifc5b	1.29878	0.0156465	0.30039	0.362411	NO
Bnip1	5.17306	0.06207	0.303474	0.298062	NO
Crebrf	36.2163	0.030449	0.261928	0.332931	NO
Ergic1	21.6339	-0.0201317	0.265968	0.351052	NO
Dusp1	3.20345	0.0560281	0.303731	0.305777	NO
Neurl1b	35.959	-0.312874	0.350204	0.0824199	NO
Luc7l	101.193	-0.207069	0.271838	0.107433	NO
Fam234a	14.2272	0.194848	0.382251	0.189773	NO
Rgs11	5.21307	-0.00851381	0.295709	0.379593	NO
Arhgdig	88.2291	0.11762	0.228627	0.188586	NO
Axin1	11.7487	-0.102114	0.30656	0.251291	NO
Pgap6	8.54089	0.119049	0.328928	0.241605	NO
Nme4	2.7172	-0.0026132	0.298238	0.40287	NO
Decr2	10.3482	0.0913582	0.290533	0.258025	NO
Rab11fip3	40.0613	-0.0273796	0.269033	0.339727	NO
Capn15	66.6975	0.0297968	0.223352	0.325695	NO
Prr35	0.627299	-0.0105244	0.300814	0.373502	NO
Pigq	65.2863	0.0600262	0.250523	0.284681	NO
Rab40c	14.7113	0.0537597	0.280476	0.303066	NO
Mettl26	84.0953	-0.120292	0.221471	0.177927	NO
Wdr90	2.05667	0.00758712	0.298404	0.383443	NO
Rhot2	42.1894	0.386285	0.4887	0.100921	NO
Rhbdl1	2.65922	-0.00475574	0.294346	0.39532	NO
Jmjd8	17.4019	0.232427	0.389253	0.155909	NO
Wdr24	9.47115	0.0733511	0.301594	0.283371	NO
Fbxl16	478.688	-0.394274	0.192061	0.00481844	DOWN	Fbxl16
Metrn	16.9171	0.0395704	0.265473	0.319586	NO
Antkmt	129.251	-0.0511864	0.23677	0.293852	NO
Haghl	2.8562	0.0571816	0.307763	0.30529	NO
Ciao3	12.3699	-0.061465	0.280603	0.292826	NO
Msln	0.588968	-0.00193649	0.300613	0.405011	NO
Rpusd1	11.431	0.00769768	0.288157	0.381906	NO
Chtf18	1.64198	0.00260894	0.30008	0.402891	NO
Gng13	466.042	-0.389124	0.160032	0.00178958	DOWN	Gng13
Lmf1	31.936	-0.0851922	0.283595	0.263095	NO
Tekt4	2.34559	-0.00768205	0.300672	0.383279	NO
Cacna1h	27.289	0.0737751	0.288561	0.278916	NO
Ube2i	8.52039	0.140896	0.324547	0.215958	NO
Tsr3	14.0642	0.0907099	0.288796	0.258117	NO
Unkl	2.85642	-0.00579733	0.300078	0.392539	NO
Uqcc4	30.8768	0.0466813	0.278764	0.312271	NO
Ccdc154	0.0583227	0.00645639	0.300528	0.389313	NO
Clcn7	13.2015	0.113894	0.308324	0.239457	NO
Ptx4	0.567885	0.00475386	0.300641	0.395565	NO
Telo2	7.53727	3.9467	1.73687	0.00261084	UP	Telo2
Tmem204	3.02022	0.0477379	0.305845	0.316701	NO
Ift140	5.6854	0.00393253	0.292241	0.397977	NO
Cramp1	11.5032	0.00822806	0.278749	0.3787	NO
Jpt2	0.880881	0.013681	0.300353	0.366148	NO
[truncated: 12,559 more rows]

## Sheet: resLFC_SynDG_vs_CA1
	baseMean	log2FoldChange	lfcSE	svalue	diffexpressed	delabel
mt-CYTB	11057.9	0.0874706	0.329617	0.257274	NO
mt-ND6	4629.15	-0.0789035	0.220128	0.227095	NO
mt-COX3	13349.7	0.0317313	0.347237	0.320798	NO
mt-COX2	10139.8	0.09946	0.324913	0.243754	NO
mt-COX1	15723.3	0.0136466	0.363645	0.350559	NO
mt-ND1	15886.6	0.00740509	0.372524	0.372294	NO
Gm21996	0.372046	-0.0121269	0.403145	0.358481	NO
Gm21409	0.372046	-0.0121269	0.403145	0.358493	NO
Gm20911	0.558069	-0.0126587	0.403172	0.356705	NO
Gm20814	0.744092	-0.0128615	0.403182	0.356006	NO
Gm20868	0.372046	-0.0121269	0.403145	0.358504	NO
Gm28553	0.372046	-0.0121269	0.403145	0.358515	NO
Gm21241	0.465057	-0.0124882	0.403163	0.357467	NO
Gm20897	0.107393	0.00809895	0.403098	0.371899	NO
Gm20835	0.372046	-0.0121269	0.403145	0.358527	NO
Gm20896	0.1964	-0.0108872	0.403087	0.362583	NO
Gm29740	0.147509	-0.0023156	0.402706	0.382901	NO
Gm28998	0.0930115	-0.0098977	0.403016	0.365211	NO
Zfy2	0.465057	-0.0124882	0.403163	0.357478	NO
Usp9y	1.18404	-0.00096222	0.402714	0.386302	NO
Ddx3y	67.356	0.204103	0.251777	0.0934426	NO
Uty	13.8061	-0.132955	0.376986	0.228287	NO
Eif2s3y	7.84995	-0.142582	0.413151	0.231032	NO
Kdm5d	4.45706	0.0572887	0.401435	0.300006	NO
Zfy1	0.922416	-0.0189135	0.403357	0.343374	NO
Spry3	0.824979	0.0154148	0.402534	0.349933	NO
Vamp7	9.70885	0.141759	0.399425	0.2279	NO
Akap17a	1.25881	-0.0297688	0.397237	0.328719	NO
2510022D24Rik	60.7011	-0.0150406	0.273931	0.338776	NO
Nlgn4l	6.17801	0.0440539	0.385881	0.311444	NO
Mid1	4.05166	-0.0238852	0.400134	0.335872	NO
Gm15246	0.728728	-0.00958359	0.402919	0.367384	NO
Hccs	13.2887	-0.0785958	0.391376	0.278675	NO
Arhgap6	1.45881	-0.0307416	0.400105	0.327559	NO
Msl3	21.6637	0.0655364	0.364611	0.286158	NO
Frmpd4	104.605	-0.388246	0.351579	0.0477497	DOWN	Frmpd4
Prps2	7.0639	0.11988	0.394812	0.244616	NO
Tlr7	2.82155	0.0799172	0.413595	0.28124	NO
Egfl6	2.60444	-0.0134891	0.399059	0.353653	NO
Tceanc	8.01012	-0.17114	0.425963	0.213271	NO
Rab9	29.0445	-0.0342435	0.308946	0.31305	NO
Trappc2	12.1301	-0.260201	0.433745	0.14605	NO
Ofd1	14.5347	-0.128237	0.384514	0.235266	NO
Gemin8	3.87792	0.00499852	0.387689	0.376536	NO
Glra2	5.52196	-0.00760864	0.399245	0.373003	NO
Fancb	1.18942	-0.0186523	0.403476	0.343765	NO
Mospd2	3.48431	0.00916949	0.39933	0.36853	NO
Asb9	0.073284	-0.00800667	0.403092	0.372303	NO
Asb11	2.06391	-0.0276815	0.401951	0.331427	NO
Piga	0.608697	0.012535	0.402994	0.357352	NO
Vegfd	0.957213	-0.00260461	0.403099	0.381983	NO
Pir	9.54177	0.0142586	0.382138	0.350796	NO
Bmx	0.186023	-0.0111075	0.403086	0.361502	NO
Ace2	0.103767	-0.00168041	0.403146	0.384421	NO
Cltrn	0.803292	-0.0160654	0.403403	0.348781	NO
Siah1b	1.86088	0.035016	0.405077	0.323076	NO
Car5b	2.11808	0.0785069	0.412246	0.282228	NO
Ap1s2	16.4112	0.41665	0.549632	0.105911	NO
Rnf138rt1	0.176404	-0.00172794	0.403145	0.384333	NO
Grpr	0.0479461	-0.0027338	0.403132	0.381288	NO
Ctps2	15.734	0.0553771	0.346591	0.292963	NO
Syap1	19.5147	-0.0294538	0.33584	0.322478	NO
Txlng	20.4031	-0.152837	0.344118	0.199133	NO
Rbbp7	78.3599	0.82312	0.344204	0.00191819	UP	Rbbp7
Reps2	51.5467	-0.0762566	0.303931	0.261834	NO
Nhs	1.3456	0.0178576	0.401896	0.345247	NO
Rai2	3.90582	-0.0459251	0.393173	0.31051	NO
Bend2	0.186023	-0.0111075	0.403086	0.361513	NO
Scml2	0.297302	-0.0221122	0.403571	0.338818	NO
Cdkl5	27.2883	0.141075	0.376299	0.221961	NO
Rs1	2.56794	-0.0881727	0.405761	0.272576	NO
Ppef1	2.77419	-0.0645787	0.399302	0.292179	NO
Phka2	10.5325	-0.0855621	0.404166	0.274702	NO
Adgrg2	1.39309	-0.0212927	0.403664	0.340122	NO
Map3k15	19.7339	-0.15662	0.343378	0.19466	NO
Sh3kbp1	33.137	0.383305	0.504692	0.105637	NO
Bclaf3	10.1573	-0.221414	0.448226	0.181614	NO
Map7d2	147.058	-0.235003	0.272425	0.0831639	NO
Rps6ka3	8.59703	0.177065	0.437341	0.21229	NO
Cnksr2	267.584	-0.474901	0.220203	0.00364553	DOWN	Cnksr2
Klhl34	0.073284	-0.00800667	0.403092	0.372313	NO
Yy2	0.362016	0.0144206	0.40313	0.352009	NO
Mbtps2	8.12708	0.189438	0.454603	0.207854	NO
Sms	65.3856	-0.0757037	0.241233	0.241391	NO
Phex	9.46927	-1.84475	1.43221	0.0321955	DOWN	Phex
Ptchd1	10.8833	2.69352	1.56913	0.0113831	UP	Ptchd1
Acot9	4.89194	0.0505617	0.39355	0.305933	NO
Gm5947	2.4183	-0.0140349	0.403223	0.352719	NO
Spin2c	1.04057	0.0258491	0.403937	0.333914	NO
Nbdy	38.7806	-0.330091	0.364324	0.0751083	NO
Kctd12b	1.50799	-0.0180195	0.40314	0.344995	NO
Ubqln2	42.013	-0.239124	0.322909	0.109055	NO
Klf8	6.65067	-0.053336	0.398265	0.303671	NO
Rragb	15.1877	-0.0665285	0.383894	0.287989	NO
Foxr2	0.107393	0.00809895	0.403098	0.371908	NO
Gm5396	0.291305	-0.00121455	0.40277	0.385823	NO
Mageh1	23.9053	0.206939	0.38271	0.166453	NO
Usp51	1.2817	0.0181211	0.401673	0.344675	NO
Gpr143	1.02588	-0.0154051	0.403352	0.350058	NO
Shroom2	19.5195	-0.0672262	0.352651	0.282185	NO
Cldn34a	1.39403	-0.0453877	0.4024	0.312075	NO
Gpr173	3.97705	-0.0349999	0.387945	0.321306	NO
Tspyl2	2.69493	0.0493277	0.399056	0.307836	NO
Kdm5c	22.9266	0.289227	0.461581	0.13759	NO
Iqsec2	48.908	-0.11946	0.279044	0.204525	NO
Smc1a	82.9541	0.200142	0.254683	0.0993371	NO
Ribc1	0.736087	0.00863077	0.402979	0.370518	NO
Huwe1	145.865	-0.0182972	0.276863	0.332937	NO
Phf8	10.133	-0.169054	0.397558	0.205355	NO
Wnk3	31.8541	-1.09569	0.471038	0.00220952	DOWN	Wnk3
Tsr2	11.8491	0.11144	0.389911	0.250511	NO
Fgd1	3.50331	0.00367686	0.3891	0.378716	NO
Maged2	17.7932	0.065088	0.36742	0.286805	NO
Tro	79.1774	-0.0883796	0.31769	0.253026	NO
Pfkfb1	0.0934038	-0.0108788	0.403116	0.36269	NO
Alas2	0.444996	0.00980186	0.403189	0.366464	NO
Apex2	7.60458	-0.0763803	0.398741	0.281842	NO
Gm15104	0.186023	-0.0111075	0.403086	0.361524	NO
Gm20153	1.11614	-0.0133434	0.403201	0.35435	NO
Gm15091	0.0930115	-0.0098977	0.403016	0.365221	NO
Gm10439	0.0103767	-0.00127478	0.403149	0.385411	NO
Gm15093	0.65108	-0.0127503	0.403177	0.356345	NO
Luzp4	0.574826	-0.00303515	0.402765	0.380321	NO
Gm15107	0.744092	-0.0128615	0.403182	0.356018	NO
Gm15128	0.539336	-0.0178193	0.403516	0.345498	NO
Lrch2	7.73359	0.108623	0.403417	0.256028	NO
Il13ra2	0.296384	-0.00233205	0.402183	0.382827	NO
Htr2c	16.0528	-5.24552	0.986235	8.83639e-09	DOWN	Htr2c
Lhfpl1	5.12456	-0.146626	0.429174	0.231936	NO
Rtl4	23.7688	-0.351557	0.522199	0.124252	NO
Trpc5os	0.327204	0.00953292	0.403178	0.367635	NO
Trpc5	38.2021	-0.047872	0.32716	0.298319	NO
Alg13	11.8252	-0.0100419	0.355911	0.361021	NO
Gm15067	0.3809	-0.0219229	0.403693	0.339086	NO
Dcx	10.5434	0.0682089	0.394477	0.288113	NO
Capn6	0.747244	-0.00976389	0.403261	0.366617	NO
Pak3	61.7496	-0.0288541	0.303043	0.319062	NO
Chrdl1	3.98211	0.0102213	0.40261	0.364261	NO
Rtl9	0.599475	0.0101242	0.403206	0.364492	NO
Tmem164	18.3894	-0.0466183	0.34865	0.303764	NO
Kcne5	3.95413	0.147511	0.427361	0.231003	NO
Nxt2	12.2124	-0.161085	0.408029	0.215471	NO
Gucy2f	1.36804	-0.014772	0.401865	0.351244	NO
Col4a5	1.60028	-0.00800898	0.401573	0.372256	NO
Col4a6	3.03608	-0.13971	0.432284	0.238551	NO
Atg4a	6.08328	-0.378168	0.679003	0.161035	NO
Psmd10	18.2566	0.106524	0.359602	0.247432	NO
Vsig1	0.988879	0.0104136	0.403219	0.363776	NO
Mid2	3.66511	0.142515	0.428215	0.235549	NO
Prps1	16.8639	0.119761	0.378707	0.240706	NO
Frmpd3	36.73	-0.394526	0.440571	0.0772952	NO
Dnaaf6	0.0802013	-0.00847958	0.403151	0.370997	NO
Nup62cl	0.0930115	-0.0098977	0.403016	0.365232	NO
Rbm41	4.89455	0.0681342	0.404206	0.289678	NO
Morc4	0.614174	-0.0135005	0.403375	0.35399	NO
Cldn2	0.140958	-0.0129738	0.403138	0.355807	NO
Tbc1d8b	2.82262	0.0228417	0.39616	0.337112	NO
Rnf128	42.0079	0.385925	0.422299	0.0737157	NO
Radx	2.52643	-0.152546	0.438495	0.230005	NO
Pwwp3b	2.32095	0.0636187	0.408884	0.294539	NO
Nrk	2.66479	-0.037072	0.405068	0.3207	NO
Il1rapl2	34.4274	-0.455993	0.498533	0.0736335	NO
Fam199x	12.3225	-0.0444912	0.367412	0.308929	NO
Zcchc18	75.8067	0.191884	0.289986	0.127248	NO
Slc25a53	3.61445	0.0309167	0.388255	0.326198	NO
Tmsb15b1	1.80027	0.0515271	0.400308	0.305805	NO
Tmsb15b2	1.2777	0.0388676	0.402561	0.318479	NO
Tmsb15l	1.74755	-0.0114266	0.396983	0.360483	NO
Rab9b	8.13661	-0.106998	0.409851	0.258413	NO
Morf4l2	28.7276	0.119833	0.294729	0.211566	NO
Tceal1	15.3215	-0.0576527	0.371003	0.294598	NO
Tceal3	102.341	-0.206956	0.257196	0.094996	NO
Kir3dl2	0.914401	-0.023346	0.403952	0.337026	NO
Bex3	176.991	0.495105	0.235278	0.00430018	UP	Bex3
Tceal9	97.8273	0.122747	0.264446	0.191524	NO
Tceal7	0.124534	-0.0111637	0.403142	0.361371	NO
Gm51612	0.180677	0.00147363	0.402521	0.38503	NO
Bex1	23.0678	-0.0503758	0.334628	0.29651	NO
Tceal5	61.1914	0.228515	0.347532	0.128051	NO
Tceal8	31.2132	0.0653896	0.325358	0.278631	NO
Bex4	10.6672	0.501289	0.800502	0.137704	NO
Nxf3	2.59858	-0.02593	0.399707	0.33353	NO
Bex2	152.3	0.886104	0.243712	1.72959e-05	UP	Bex2
Arxes1	30.7861	1.07015	0.746938	0.023559	UP	Arxes1
Bhlhb9	22.7086	0.810076	0.810382	0.0602504	NO
Armcx5	5.51547	0.0590278	0.389127	0.29602	NO
Tcp11x2	0.0930115	-0.0098977	0.403016	0.365242	NO
Pramex1	0.465057	-0.0124882	0.403163	0.35749	NO
Tceal6	45.8998	-0.345228	0.383454	0.0761656	NO
Zmat1	6.9942	0.0522803	0.378526	0.301898	NO
Armcx2	59.3445	-0.0477745	0.276588	0.288196	NO
Armcx3	42.7632	-0.178817	0.291137	0.141607	NO
Armcx6	1.78694	0.0649862	0.408489	0.293224	NO
Armcx1	21.3133	-0.106695	0.360998	0.247589	NO
Armcx4	23.3001	0.338975	0.514816	0.127804	NO
Hnrnph2	24.2328	0.0790208	0.348948	0.269495	NO
Gla	3.31061	0.0630782	0.40036	0.293803	NO
Rpl36a	490.617	-0.102928	0.193317	0.168729	NO
Btk	11.6128	-0.148343	0.38747	0.219064	NO
Timm8a1	1.16158	0.0119366	0.39807	0.358911	NO
Taf7l	6.08154	-0.0102187	0.402361	0.36425	NO
Drp2	16.564	0.03804	0.359609	0.31515	NO
Cenpi	1.56033	-0.0139861	0.399998	0.352609	NO
Tmem35a	32.69	0.152266	0.319671	0.187447	NO
Trmt2b	4.68889	-0.0847746	0.404245	0.275397	NO
Arl13a	0.127164	-0.0119609	0.403155	0.359158	NO
Xkrx	1.3251	-0.00426386	0.402417	0.378086	NO
Nox1	0.510164	0.00992637	0.402681	0.365107	NO
Cstf2	3.22058	0.0411798	0.398419	0.315831	NO
Sytl4	2.82685	0.0653267	0.406663	0.292682	NO
Srpx2	1.27515	-0.00295302	0.403109	0.380475	NO
Tspan6	16.0319	0.450606	0.58035	0.101675	NO
Pcdh19	116.748	0.396608	0.221081	0.00951295	UP	Pcdh19
Rpa4	0.377158	-0.00357391	0.403135	0.379168	NO
Gm382	1.07332	0.0357209	0.403298	0.322073	NO
Cldn34c3	0.272217	-0.000356846	0.402642	0.387159	NO
Cldn34c1	0.5581	0.00226655	0.402691	0.383032	NO
Nap1l3	12.1393	2.74763	1.56967	0.0104231	UP	Nap1l3
Pcdh11x	18.3959	0.0669233	0.37705	0.286721	NO
Klhl4	2.20862	0.0181513	0.397066	0.344261	NO
Dach2	11.6174	-0.0126959	0.393395	0.355489	NO
Chm	8.87643	0.0399465	0.392409	0.316578	NO
Pof1b	0.452569	-0.0176304	0.403492	0.345854	NO
Zfp711	3.0511	0.014053	0.399191	0.352426	NO
2010106E10Rik	0.545581	-0.0179524	0.40352	0.345154	NO
Satl1	0.617169	0.00200113	0.402885	0.38371	NO
Apool	8.30297	0.454812	0.736058	0.140205	NO
Tex16	18.0981	-0.0728946	0.352033	0.2762	NO
Hdx	1.78762	-0.0256888	0.403164	0.334061	NO
Rps6ka6	1.55243	0.0170033	0.402221	0.346601	NO
Cylc1	1.69459	-0.076437	0.40244	0.282421	NO
Pou3f4	3.29795	0.0434336	0.397694	0.313689	NO
Gm34521	3.56519	-0.000459496	0.390985	0.386996	NO
Sh3bgrl	69.3926	-0.206583	0.296673	0.119017	NO
Hmgn5	40.7486	0.0655169	0.31772	0.276445	NO
Brwd3	16.0278	-0.0284217	0.386893	0.329425	NO
Tent5d	0.103388	-0.00961643	0.403025	0.367001	NO
Chmp1b2	10.12	0.188145	0.441756	0.205079	NO
Itm2a	8.00537	-0.00371123	0.37461	0.378402	NO
Lpar4	3.24623	0.110872	0.422403	0.258042	NO
Rtl3	0.487275	0.0175866	0.403487	0.345906	NO
Gm5127	3.31584	-0.0272123	0.402588	0.332102	NO
Cysltr1	0.049444	0.00709058	0.403016	0.374139	NO
Fndc3c1	0.186023	-0.0111075	0.403086	0.361535	NO
Taf9b	7.40917	0.140139	0.414065	0.233296	NO
Pgk1	10.5724	0.18038	0.385368	0.190216	NO
Tlr13	5.16616	-0.00473858	0.402094	0.377319	NO
Atp7a	6.91541	-0.0280492	0.375161	0.328765	NO
Magt1	22.3115	0.156739	0.376714	0.208193	NO
Fgf16	0.773712	-0.00981259	0.403012	0.366434	NO
Magee1	40.8697	-0.211568	0.330992	0.13332	NO
Pbdc1	29.775	0.802412	0.558881	0.0234099	UP	Pbdc1
Magee2	1.46327	0.035239	0.403173	0.32264	NO
Zdhhc15	10.2742	-0.0406632	0.380578	0.314602	NO
Uprt	1.82009	0.0604177	0.408157	0.297563	NO
Abcb7	29.4632	-0.235268	0.385638	0.142662	NO
Nexmif	37.7613	-0.139961	0.31403	0.198629	NO
Rlim	16.4593	-0.221271	0.417653	0.169765	NO
Slc16a2	35.0554	0.181909	0.388877	0.190332	NO
Tsx	0.373561	-0.00183171	0.403143	0.384107	NO
Chic1	17.9942	0.0254006	0.34565	0.329409	NO
Nap1l2	9.95411	0.0213848	0.378479	0.337912	NO
4930519F16Rik	2.98251	-0.106003	0.408643	0.258907	NO
Pabpc1l2a	2.94971	-0.0926253	0.411596	0.270074	NO
Pabpc1l2b	4.81122	0.138929	0.42529	0.237296	NO
Dmrtc1a	0.826273	0.000491964	0.402868	0.386973	NO
Phka1	22.0352	0.0484997	0.334819	0.299031	NO
Hdac8	7.09456	0.083005	0.394752	0.275218	NO
Ercc6l	0.297928	-0.0218432	0.403588	0.339184	NO
Pin4	23.6585	-0.108137	0.321931	0.234413	NO
Nhsl2	41.9517	0.381542	0.486652	0.0997649	NO
Ogt	28.1184	0.246548	0.395383	0.138789	NO
Taf1	39.9658	-0.324614	0.386636	0.0875674	NO
Itgb1bp2	0.846102	-0.0271481	0.404068	0.332297	NO
Nono	17.098	0.505781	0.573736	0.0802403	NO
Zmym3	26.857	-0.413693	0.52298	0.0983359	NO
Gjb1	4.70462	0.0376565	0.398475	0.319378	NO
Nlgn3	33.6802	0.0198245	0.299578	0.332848	NO
Med12	5.23143	0.0360209	0.388371	0.320222	NO
Il2rg	0.827348	-0.00281933	0.40311	0.381094	NO
Foxo4	1.32259	0.0118875	0.398073	0.359001	NO
Snx12	60.2106	-0.273055	0.317677	0.0840989	NO
Slc7a3	1.5439	-0.0158783	0.400964	0.348984	NO
Tex11	3.99525	-0.0187542	0.40343	0.34363	NO
Dlg3	23.8175	-0.00239213	0.357145	0.381557	NO
Gdpd2	2.45521	0.0378688	0.399338	0.319245	NO
Kif4	2.06374	0.010719	0.400719	0.362787	NO
Pdzd11	24.7375	0.463747	0.566117	0.0918755	NO
Arr3	0.049444	0.00709058	0.403016	0.374148	NO
P2ry4	1.11614	-0.0133434	0.403201	0.354362	NO
Dgat2l6	1.86835	0.00344168	0.401831	0.379394	NO
Igbp1	29.6576	-0.241516	0.353512	0.121715	NO
Otud6a	0.214787	0.00893344	0.40315	0.369511	NO
Awat2	0.754404	-0.0123564	0.403093	0.358141	NO
Eda	8.44562	-0.165134	0.424236	0.217198	NO
Nalf2	18.8443	-0.112674	0.370731	0.244482	NO
Pja1	51.1856	0.976908	0.426739	0.00244833	UP	Pja1
Efnb1	5.25616	0.179266	0.438266	0.210739	NO
Stard8	5.26033	-0.156885	0.442665	0.22793	NO
Yipf6	13.2002	0.273177	0.481618	0.157449	NO
Ophn1	26.3486	0.074918	0.352264	0.274275	NO
Ar	53.2416	-0.212165	0.283286	0.107212	NO
Eda2r	3.62037	-0.0233773	0.403867	0.336998	NO
Gpr165	0.0802013	-0.00847958	0.403151	0.371007	NO
Rpl17-ps8	15.3741	0.00468165	0.331717	0.376007	NO
Heph	39.9507	0.335397	0.321452	0.0552599	NO
Hsf3	0.671834	-0.0125181	0.403167	0.357375	NO
Vsig4	0.179779	-0.0158326	0.403304	0.349225	NO
Msn	26.1345	-0.774363	0.591101	0.0308888	DOWN	Msn
Zc3h12b	21.0053	-0.0731135	0.365375	0.278872	NO
Zc4h2	4.44505	-0.0448762	0.398283	0.312144	NO
Asb12	0.506564	-0.0118455	0.403143	0.359461	NO
Amer1	4.00026	-0.0508354	0.402648	0.306788	NO
Arhgef9	88.9679	0.283828	0.280903	0.0590384	NO
Spin4	0.441446	0.0146146	0.403182	0.35164	NO
Zxdb	4.34047	0.0582774	0.394785	0.297699	NO
Gspt2	7.93754	0.0580458	0.387983	0.29694	NO
Maged1	158.474	0.0784335	0.34799	0.269982	NO
Apoo	30.9465	0.435797	0.544605	0.0960201	NO
Klhl15	5.51061	-0.0489942	0.381278	0.305915	NO
Eif2s3x	6.22677	0.0548863	0.379625	0.299165	NO
Zfx	8.33115	0.144103	0.412295	0.229445	NO
Pdk3	23.9488	0.14139	0.333347	0.20563	NO
Pcyt1b	15.8856	0.0996979	0.388238	0.26006	NO
Pola1	13.2373	-0.218927	0.443475	0.181737	NO
Arx	11.9374	-0.220528	0.433236	0.17702	NO
Mageb18	41.4474	-0.253547	0.327148	0.102026	NO
Mageb11	0.097144	-0.0109124	0.403129	0.362508	NO
Il1rapl1	79.8705	0.324547	0.424453	0.103981	NO
Tasl	0.212384	0.00212336	0.402674	0.383555	NO
Gk	9.99099	0.112442	0.395686	0.251182	NO
Tab3	4.21994	0.112454	0.420636	0.256727	NO
Gm14769	0.514951	-0.0121598	0.403276	0.358425	NO
Dmd	136.365	-1.50198	0.3543	1.53162e-06	DOWN	Dmd
4930595M18Rik	0.0930115	-0.0098977	0.403016	0.365253	NO
Mageb16	0.107146	-0.00301581	0.403097	0.380364	NO
Cfap47	7.29134	-2.26215	1.56856	0.0230373	DOWN	Cfap47
Obp1b	0.186023	-0.0111075	0.403086	0.361546	NO
Prkx	10.1912	0.155967	0.402357	0.217643	NO
Cldn34-ps	0.0867673	-0.00865315	0.40318	0.370383	NO
Tbl1x	32.0843	-0.0568496	0.315633	0.285991	NO
Cldn34d	0.146891	-0.0131693	0.403158	0.354945	NO
Pls3	30.2941	-0.0425244	0.326741	0.305165	NO
Rab39b	19.8953	-0.522231	0.644763	0.0935912	NO
Vbp1	30.7888	0.0281715	0.341612	0.324822	NO
Brcc3	61.7368	0.142026	0.30081	0.18878	NO
Mtcp1	0.0311301	-0.00167608	0.403148	0.384469	NO
Cmc4	6.86531	0.198765	0.441449	0.196549	NO
Fundc2	42.4956	-0.246799	0.409745	0.145075	NO
F8	1.83046	0.00754771	0.397198	0.373031	NO
Smim9	0.993953	-0.0225597	0.40002	0.337997	NO
Mpp1	7.00289	0.0949756	0.411484	0.268095	NO
Gab3	4.15348	0.110921	0.412442	0.256203	NO
Gm54058	0.0207534	-0.00154325	0.403148	0.384758	NO
G6pdx	11.515	0.150006	0.412923	0.22529	NO
Ikbkg	6.93012	0.0141287	0.376744	0.350584	NO
Fam3a	11.3734	0.0114933	0.384028	0.358944	NO
Slc10a3	1.59818	0.0427735	0.405573	0.315269	NO
Gm44504	0.128513	-0.00264901	0.403124	0.381858	NO
Ubl4a	25.579	-0.0409764	0.337481	0.308875	NO
Lage3	42.8717	-0.425122	0.513274	0.0901528	NO
Plxna3	3.82834	0.0586687	0.40151	0.298473	NO
Fam50a	24.7008	0.44655	0.567812	0.0991942	NO
Gdi1	89.9177	0.151143	0.248747	0.143599	NO
Tafazzin	19.9223	0.348892	0.531628	0.128542	NO
Dnase1l1	0.480527	0.0200451	0.403415	0.341643	NO
Emd	27.0165	-0.0487929	0.29283	0.290292	NO
Flna	9.88901	0.0906971	0.410884	0.271524	NO
Tktl1	0.392162	0.00773001	0.402229	0.372854	NO
Opn1mw	0.073284	-0.00800667	0.403092	0.372322	NO
Mecp2	71.5301	-0.312904	0.257629	0.0375595	DOWN	Mecp2
Hcfc1	25.8244	0.172324	0.353602	0.183696	NO
Renbp	5.10484	-0.00853534	0.397369	0.370374	NO
Naa10	33.2329	0.182314	0.391	0.190794	NO
Arhgap4	1.14137	0.00302721	0.402618	0.380347	NO
L1cam	40.7469	-1.58106	0.858925	0.00848398	DOWN	L1cam
Pdzd4	45.7215	-0.819539	0.560032	0.0222299	DOWN	Pdzd4
Plxnb3	4.03736	0.0264064	0.394772	0.332416	NO
Abcd1	1.58226	0.0498108	0.406524	0.308303	NO
Bcap31	113.487	-0.354183	0.237377	0.0210081	DOWN	Bcap31
Slc6a8	29.0883	-0.0920491	0.344205	0.256677	NO
Pnck	29.0157	0.465971	0.68619	0.122608	NO
Atp2b3	98.8733	-0.060881	0.22206	0.254522	NO
Bgn	2.31722	-0.047355	0.404472	0.310386	NO
Haus7	10.5112	0.0938301	0.392332	0.265479	NO
Zfp92	2.04793	-0.00549909	0.402438	0.376213	NO
Zfp275	2.3673	0.0283223	0.402798	0.330869	NO
F8a	12.7134	0.16646	0.398767	0.207548	NO
Xlr3b	0.207561	-0.0118267	0.403216	0.359494	NO
Xlr3a	0.279413	-0.0100472	0.403096	0.36467	NO
Pnma3	4.12119	0.0120147	0.399496	0.358854	NO
Zfp185	0.643269	-0.00717971	0.402893	0.374001	NO
Nsdhl	10.841	0.208496	0.449617	0.191753	NO
Gabra3	7.59902	-0.405306	0.729567	0.161843	NO
Cnga2	2.83996	-0.0139714	0.403157	0.352902	NO
Prrg3	8.01615	-0.0556977	0.399611	0.301446	NO
Vma21	26.0818	-0.00799795	0.328848	0.366444	NO
Hmgb3	6.62789	0.232912	0.453149	0.175616	NO
Cd99l2	48.0847	0.940221	0.592531	0.0161603	UP	Cd99l2
Mtmr1	12.6629	-0.0527141	0.369106	0.29993	NO
Mtm1	12.055	-0.210502	0.460596	0.194324	NO
Mamld1	14.1607	0.0279397	0.386933	0.330004	NO
Tmem185a	16.9863	0.132269	0.394564	0.234641	NO
Eola1	9.82839	0.441209	0.701788	0.136782	NO
Ids	122.414	-0.0196978	0.214624	0.320617	NO
Aff2	20.3306	0.810724	0.812762	0.0605958	NO
Fmr1nb	1.82021	0.0239597	0.401105	0.335829	NO
Fmr1	29.2529	1.30837	0.910555	0.0232605	UP	Fmr1
Gm14681	0.762625	-0.0502823	0.405694	0.307692	NO
Slitrk4	30.1201	-0.446621	0.54116	0.0908284	NO
Ldoc1	0.500291	-0.0163839	0.403397	0.348103	NO
Gm4988	1.77309	-0.0496987	0.406147	0.308482	NO
Sox3	1.95709	0.0546688	0.407999	0.303634	NO
Gm715	2.83831	0.0264715	0.401862	0.333116	NO
Atp11c	11.4417	-0.0158367	0.357836	0.345405	NO
Mcf2	2.06831	-0.0592517	0.404999	0.298376	NO
Fgf13	123.721	0.368228	0.244992	0.0203753	UP	Fgf13
Magea13	0.440081	-0.0163687	0.403389	0.348167	NO
Gpr101	0.882666	-0.0107488	0.403119	0.362915	NO
Tm9sf5	0.186023	-0.0111075	0.403086	0.361557	NO
Rbmx	12.0026	0.21961	0.442811	0.180872	NO
Arhgef6	6.45355	-0.103696	0.4047	0.260353	NO
Htatsf1	96.425	0.00806602	0.270025	0.358978	NO
Adgrg4	0.186023	-0.0111075	0.403086	0.361568	NO
Map7d3	0.353313	-0.016351	0.403381	0.348231	NO
Fhl1	15.7627	0.111166	0.381587	0.248977	NO
Slc9a6	55.7744	-0.099336	0.274473	0.225593	NO
Mmgt1	20.0727	1.90414	1.02668	0.00807194	UP	Mmgt1
Ct45a	0.396054	0.00443836	0.402906	0.377717	NO
Ints6l	5.09477	0.0143677	0.395052	0.351528	NO
Smim10l2a	20.2964	0.126196	0.386712	0.237436	NO
Zfp449	2.6224	0.0489958	0.405002	0.308965	NO
Gm773	0.0930115	-0.0098977	0.403016	0.365263	NO
3830403N18Rik	1.2242	0.00435066	0.402606	0.377911	NO
Gm16404	0.429574	0.00956566	0.403186	0.367454	NO
Gm14590	0.0103767	-0.00127478	0.403149	0.385419	NO
Xlr	3.67001	0.039488	0.398703	0.317573	NO
1700013H16Rik	0.673216	-0.0268663	0.402486	0.332476	NO
Rtl8b	12.3417	0.113537	0.371886	0.243997	NO
Rtl8a	0.957415	0.0672621	0.408477	0.291127	NO
Rtl8c	9.63703	0.285262	0.475157	0.145834	NO
Mospd1	7.20229	-0.176488	0.441692	0.213889	NO
Pabir3	0.0802013	-0.00847958	0.403151	0.371016	NO
Pabir2	1.59069	-0.0119003	0.402836	0.359326	NO
Plac1	0.1964	-0.0108872	0.403087	0.362594	NO
Hprt1	39.6694	0.0743807	0.313716	0.266071	NO
Phf6	8.70827	-0.0621638	0.396466	0.294161	NO
Ccdc160	1.8229	-0.0386751	0.405104	0.318979	NO
Gpc3	335.068	0.34089	0.196896	0.0109622	UP	Gpc3
Gpc4	24.9572	2.43953	0.863449	0.000401962	UP	Gpc4
Hs6st2	19.2168	-1.99903	1.08035	0.00827734	DOWN	Hs6st2
Mbnl3	1.97584	-0.029873	0.401728	0.328919	NO
Rap2c	16.9904	0.0602421	0.37345	0.292341	NO
Frmd7	0.505006	-0.0104078	0.402862	0.363755	NO
Stk26	0.665082	-0.00277111	0.403128	0.38117	NO
Igsf1	5.18729	0.175218	0.454342	0.218339	NO
Enox2	63.9863	-0.634662	0.305928	0.00498464	DOWN	Enox2
Fsip2l	0.930115	-0.0130969	0.403191	0.355135	NO
Rbmx2	19.5576	-0.0872577	0.384732	0.269379	NO
Gpr119	0.202681	-0.0013179	0.402559	0.385324	NO
Slc25a14	40.4617	0.684837	0.466966	0.0220851	UP	Slc25a14
Zfp280c	4.42302	-0.0285218	0.395782	0.330126	NO
Rab33a	16.779	0.185657	0.399148	0.191102	NO
Elf4	1.55998	0.00247745	0.400776	0.38229	NO
Bcorl1	11.6624	0.0549384	0.372883	0.297893	NO
Utp14a	21.4059	-0.127551	0.406757	0.241446	NO
Zdhhc9	13.4614	0.287548	0.473584	0.143654	NO
Sash3	0.287424	0.0103232	0.403149	0.36403	NO
Xpnpep2	0.174853	-0.0115367	0.403093	0.360593	NO
Apln	27.2332	0.209249	0.407677	0.175829	NO
Ocrl	20.9111	-0.111967	0.353465	0.240568	NO
Dcaf12l1	26.2502	0.154805	0.401749	0.21837	NO
Tenm1	61.8798	0.219823	0.308912	0.11516	NO
Sh2d1a	1.94769	0.00680733	0.402844	0.37465	NO
Stag2	42.5426	-0.142373	0.324954	0.201307	NO
Xiap	36.5566	-0.349413	0.38834	0.0764086	NO
Thoc2	54.9002	-0.0657829	0.33459	0.280027	NO
Gria3	210.678	0.0332446	0.209084	0.293264	NO
6030498E09Rik	2.10333	-0.0760602	0.408309	0.283909	NO
C1galt1c1	14.7079	0.106149	0.3604	0.247826	NO
Mcts1	54.3968	0.106261	0.294016	0.225864	NO
Cul4b	7.79662	0.209165	0.441015	0.188311	NO
Tmem255a	8.16395	0.0969196	0.401897	0.264789	NO
Rhox8	0.0207534	-0.00154325	0.403148	0.384766	NO
Rhox5	0.130882	0.00849987	0.403114	0.370844	NO
Rhox3h	0.465057	-0.0124882	0.403163	0.357501	NO
Rhox4b	0.0867673	-0.00865315	0.40318	0.370393	NO
Rhox2b	0.188904	-0.013153	0.403176	0.355005	NO
Rnf113a1	2.23664	-0.0238585	0.402606	0.336162	NO
Ndufa1	234.521	0.155868	0.187103	0.0889413	NO
Akap14	3.33752	-0.155974	0.443413	0.228704	NO
Nkap	33.9378	-0.111269	0.319464	0.229858	NO
Rpl39	554.871	-0.0171811	0.171309	0.317203	NO
Nkrf	3.04301	-0.0392159	0.398985	0.317808	NO
Ube2a	20.9143	-0.129326	0.373715	0.230651	NO
Steep1	18.8019	-0.0761815	0.364655	0.275643	NO
Slc25a43	0.530754	-0.000706283	0.402685	0.386669	NO
Akap17b	10.051	0.0892788	0.383038	0.267368	NO
Pgrmc1	156.969	0.286071	0.314598	0.0742904	NO
Gm14569	4.99141	0.0799101	0.406228	0.279983	NO
Lonrf3	20.9822	0.161998	0.388087	0.207582	NO
Zcchc12	8.33982	-0.00833625	0.391489	0.37071	NO
Il13ra1	2.20709	0.00954357	0.401745	0.367424	NO
Dock11	23.1303	-1.67858	1.0163	0.0133895	DOWN	Dock11
Gm10488	0.186023	-0.0111075	0.403086	0.361579	NO
Gm14525	0.654409	0.010043	0.403205	0.364711	NO
Slx	0.837103	-0.0129852	0.403186	0.355513	NO
Gm2030	0.186023	-0.0111075	0.403086	0.361589	NO
Gm5168	0.186023	-0.0111075	0.403086	0.3616	NO
Gm1993	0.279034	-0.0117083	0.403122	0.359751	NO
Gm5935	0.0930115	-0.0098977	0.403016	0.365273	NO
Gm4297	1.02313	-0.0132269	0.403197	0.354648	NO
Gm5934	0.372046	-0.0121269	0.403145	0.358538	NO
Tesl1	0.186023	-0.0111075	0.403086	0.361611	NO
Wdr44	7.9865	-0.170664	0.437604	0.216784	NO
Klhl13	6.30611	-0.107521	0.402991	0.256876	NO
Slc6a14	0.459432	-0.0166521	0.403376	0.347523	NO
Zfp300	1.15872	-0.0163659	0.403144	0.348141	NO
Spaca5	0.26907	0.0171036	0.403305	0.346561	NO
Zfp182	5.13054	0.0949511	0.404781	0.267038	NO
Uxt	13.7927	0.284005	0.493214	0.154972	NO
Elk1	31.0001	0.593881	0.495011	0.0390068	UP	Elk1
Cfp	3.9098	-0.000564902	0.402804	0.386856	NO
Timp1	0.1184	-0.00284142	0.40313	0.380874	NO
Syn1	117.086	0.272874	0.281472	0.0651904	NO
Araf	40.1743	0.173929	0.323345	0.167185	NO
Usp11	17.4539	0.277263	0.476113	0.152288	NO
Cdk16	56.0015	-0.0190471	0.258759	0.329333	NO
Uba1	90.3784	-0.142873	0.260026	0.163819	NO
Rbm10	11.9166	0.126982	0.396004	0.239356	NO
Jade3	1.68782	-0.00725314	0.398832	0.373605	NO
Rp2	10.1025	0.204994	0.447061	0.193687	NO
Slc9a7	78.0014	-0.274313	0.296281	0.0713091	NO
Chst7	6.6777	0.0798137	0.400826	0.279134	NO
Dipk2b	0.558069	-0.0126587	0.403172	0.356717	NO
Kdm6a	11.5484	-0.00677906	0.373353	0.373642	NO
Fundc1	27.4619	-0.00609778	0.311221	0.37264	NO
Efhc2	4.8039	-0.117879	0.406704	0.249342	NO
Ndp	12.8825	0.17465	0.435095	0.213369	NO
Maob	43.6007	0.0392355	0.338634	0.310863	NO
Gpr82	1.79337	-0.0251718	0.402541	0.334648	NO
Gpr34	9.42076	-0.086774	0.404337	0.27362	NO
Nyx	0.809611	-0.014977	0.403342	0.350946	NO
Llph-ps2	0.526637	0.00864813	0.402268	0.370364	NO
AA414768	3.46026	-0.00395654	0.399264	0.378393	NO
Med14	18.8452	0.171796	0.353207	0.184141	NO
1810030O07Rik	10.7778	0.507321	0.679601	0.107829	NO
Atp6ap2	124.415	-0.289592	0.243374	0.0397744	DOWN	Atp6ap2
Bcor	9.032	0.0733126	0.383746	0.281949	NO
Rpgr	4.1568	0.0145492	0.390305	0.350846	NO
Srpx	0.160403	-0.00904196	0.403204	0.369179	NO
Sytl5	15.21	-0.0907505	0.389364	0.267391	NO
Cybb	0.188904	-0.013153	0.403176	0.355017	NO
Gm6829	2.08446	0.103758	0.409697	0.261107	NO
Xk	8.11727	-0.0127175	0.365676	0.352768	NO
Lancl3	2.68402	0.0213036	0.402325	0.339912	NO
Fthl17f	0.721812	-0.00974856	0.403257	0.366688	NO
Ssxb5	0.401007	-0.0095414	0.403245	0.367555	NO
Ssxb13	0.0930115	-0.0098977	0.403016	0.365284	NO
Slc38a5	0.642772	0.0101209	0.403206	0.364513	NO
Ftsj1	9.04099	0.193704	0.43481	0.198701	NO
Ebp	21.3432	0.595448	0.627401	0.0681228	NO
Tbc1d25	3.10282	0.0339859	0.400769	0.323752	NO
Rbm3	2.45723	0.0230256	0.394705	0.336782	NO
Wdr13	113.812	-0.486322	0.232858	0.00455405	DOWN	Wdr13
Was	0.7679	0.0130558	0.403207	0.355407	NO
Suv39h1	6.47263	0.0046167	0.385819	0.377186	NO
Hdac6	12.9773	0.124335	0.408654	0.244401	NO
Pcsk1n	1364.97	-0.497321	0.185782	0.000813803	DOWN	Pcsk1n
Slc35a2	26.2619	0.494843	0.735436	0.124315	NO
Pim2	12.4147	0.185323	0.426288	0.202188	NO
Otud5	23.3511	0.14068	0.403449	0.22977	NO
Kcnd1	3.4107	-0.0516368	0.396863	0.30522	NO
Gripap1	60.2649	0.0161953	0.306765	0.340094	NO
Tfe3	8.13543	2.26757	1.91024	0.0404555	UP	Tfe3
Ccdc120	2.44006	-0.0455077	0.404881	0.312319	NO
Praf2	98.6714	0.115735	0.246663	0.189868	NO
Wdr45	11.3186	0.0643727	0.39168	0.291228	NO
Gpkow	13.3334	0.290921	0.502147	0.153156	NO
Magix	0.0544977	0.00730179	0.403029	0.373661	NO
Plp2	0.176093	0.00915033	0.402999	0.368835	NO
Syp	75.6855	0.0370247	0.2414	0.29535	NO
Ccdc22	1.01504	-0.0264156	0.403964	0.333338	NO
Foxp3	0.334163	-0.00884467	0.402536	0.369842	NO
Ppp1r3f	8.21031	0.0829184	0.387286	0.273756	NO
Usp27x	4.26704	0.0455526	0.394958	0.311039	NO
Clcn5	11.3413	0.00599958	0.383955	0.375313	NO
Ccnb3	0.231993	0.00136143	0.402684	0.385276	NO
Dgkk	1.13788	-0.00782891	0.402667	0.372771	NO
Shroom4	2.70863	0.0306894	0.396498	0.327247	NO
Nudt10	17.0113	-0.13512	0.393352	0.231499	NO
Nudt11	9.87077	0.128569	0.41819	0.24343	NO
Csf2ra	10.1608	-0.145357	0.406219	0.227214	NO
Zfp950	26.3497	-0.0349348	0.330123	0.315115	NO
Grk5	8.10188	-0.0882713	0.401452	0.271776	NO
Sfxn4	6.62878	0.0816864	0.39784	0.276756	NO
Dennd10	14.0715	0.168575	0.403491	0.207343	NO
Nanos1	18.4521	-0.121323	0.396617	0.243835	NO
Cacul1	18.1483	-0.10612	0.362411	0.248507	NO
Fam204a	32.88	0.208138	0.402355	0.174544	NO
Rab11fip2	32.9374	-0.123967	0.332501	0.222637	NO
Slc18a2	8.9078	0.13957	0.419459	0.235606	NO
Vax1	0.23973	-0.00329876	0.403133	0.379721	NO
Shtn1	29.1181	0.0685052	0.338986	0.278193	NO
Eno4	0.643021	-0.0235907	0.403915	0.336753	NO
Hspa12a	40.9318	0.496403	0.393296	0.0337756	UP	Hspa12a
Spmip5	0.506564	-0.0118455	0.403143	0.359472	NO
Pnliprp2	0.26905	-0.0168661	0.403389	0.347057	NO
Pnliprp1	0.186023	-0.0111075	0.403086	0.361622	NO
Pnlip	0.69012	0.0152679	0.403321	0.350422	NO
Ccdc172	0.0930115	-0.0098977	0.403016	0.365294	NO
Gfra1	31.6238	0.400192	0.578599	0.119984	NO
Atrnl1	40.9857	0.183593	0.393685	0.190756	NO
Trub1	7.15674	0.0143477	0.393345	0.351442	NO
Fhip2a	6.19315	4.85741	1.77036	0.000623633	UP	Fhip2a
Afap1l2	3.82749	-0.0218138	0.393505	0.338451	NO
Tdrd1	0.143333	-0.00273404	0.403105	0.38128	NO
Adrb1	24.1394	0.0902813	0.386763	0.26725	NO
Nhlrc2	16.8846	-0.314841	0.510005	0.14043	NO
Dclre1a	1.4397	0.0509192	0.406772	0.307241	NO
Plekhs1	0.0103767	-0.00127478	0.403149	0.385427	NO
Casp7	0.880008	0.0229086	0.403553	0.33767	NO
Nrap	0.596468	0.0187176	0.402529	0.343617	NO
Vti1a	32.3471	-0.158708	0.362544	0.201483	NO
Zdhhc6	15.0256	0.31639	0.476707	0.126442	NO
Acsl5	18.347	0.131942	0.386645	0.232227	NO
Gucy2g	0.781333	-0.0261107	0.401055	0.333426	NO
Tectb	1.62068	0.0339731	0.404215	0.32412	NO
Gpam	45.6381	-0.13377	0.320914	0.207684	NO
Adra2a	8.50469	-0.19051	0.463192	0.210007	NO
Gm30990	0.179779	-0.0158326	0.403304	0.349238	NO
Rbm20	3.49682	-0.271312	0.521602	0.173681	NO
Dusp5	2.07564	-0.0138659	0.403392	0.353181	NO
Xpnpep1	41.6852	-0.0111478	0.333552	0.354026	NO
Sorcs3	72.3381	-2.22434	0.402624	1.86626e-09	DOWN	Sorcs3
Cfap58	0.633972	-0.0329756	0.404824	0.325299	NO
Itprip	0.326986	0.00959958	0.403178	0.367324	NO
Gsto2	3.11758	-0.152633	0.437137	0.229563	NO
Gsto1	29.0765	0.385556	0.571191	0.123747	NO
Cfap43	4.93514	-0.0719171	0.4018	0.286367	NO
Col17a1	3.8956	-0.0457789	0.378405	0.308947	NO
Slk	35.9818	-0.213194	0.38613	0.162929	NO
Stn1	5.30751	0.100447	0.409273	0.263377	NO
Sh3pxd2a	24.9676	0.907147	0.7575	0.0393468	UP	Sh3pxd2a
Neurl1a	368.827	0.345222	0.224125	0.0188	UP	Neurl1a
Calhm1	0.297609	-0.00262671	0.40271	0.381933	NO
Calhm2	0.54428	0.0111372	0.403192	0.361426	NO
Pdcd11	31.5798	0.0924307	0.362719	0.260791	NO
Atp5mk	742.422	-0.143067	0.15789	0.0750267	NO
Taf5	4.34291	-0.0486214	0.402915	0.309054	NO
Pcgf6	7.03054	0.0758862	0.40251	0.282997	NO
Ina	73.5141	-0.0213556	0.286287	0.328842	NO
Nt5c2	27.2217	0.0270763	0.300482	0.321339	NO
Cnnm2	40.1311	0.0955039	0.321562	0.247169	NO
As3mt	23.4098	0.22229	0.386566	0.155022	NO
Borcs7	129.194	0.161408	0.226661	0.114697	NO
Wbp1l	22.9271	-0.535054	0.511142	0.0547424	NO
Sfxn2	1.32152	0.0113957	0.398975	0.360703	NO
Arl3	131.51	0.0112665	0.231411	0.342123	NO
Sufu	7.26509	0.0739639	0.400148	0.284459	NO
Mfsd13a	3.0503	0.094677	0.403163	0.266944	NO
Cuedc2	99.7091	0.0508445	0.234182	0.272667	NO
Fbxl15	5.19218	0.0535915	0.383112	0.301258	NO
Psd	133.179	-0.581051	0.274022	0.00412148	DOWN	Psd
Nfkb2	2.40048	0.0653873	0.398369	0.29135	NO
Gbf1	75.1387	-0.0203599	0.257989	0.326591	NO
Nolc1	36.5529	0.172571	0.322801	0.168231	NO
Pprc1	4.81391	0.200284	0.464679	0.203728	NO
Ldb1	24.9962	-0.308643	0.415301	0.108579	NO
Hps6	1.26568	0.0450959	0.405942	0.312876	NO
Armh3	29.8816	-0.0973366	0.31617	0.243241	NO
Kcnip2	60.7407	0.482486	0.389123	0.0359529	UP	Kcnip2
Oga	62.6161	0.0251826	0.293178	0.323302	NO
Npm3	1.62521	0.00993885	0.402007	0.364983	NO
Fbxw4	21.1714	-0.325615	0.45065	0.11263	NO
Dpcd	293.857	-0.400529	0.263098	0.0197543	DOWN	Dpcd
Poll	8.95783	0.13637	0.420854	0.238329	NO
Btrc	42.0688	0.0506621	0.305227	0.290496	NO
Kazald1	5.26019	-0.0608385	0.4014	0.296059	NO
Sfxn3	26.7135	-0.562924	0.586379	0.0668706	NO
Pdzd7	2.30447	0.00273673	0.401696	0.381237	NO
Lzts2	11.431	-0.0697282	0.385836	0.285845	NO
Twnk	7.75858	0.085438	0.407948	0.275486	NO
Mrpl43	59.432	-0.362114	0.395334	0.0730573	NO
Sema4g	5.87994	-0.0188203	0.379711	0.341698	NO
Slf2	31.5648	0.0708165	0.340991	0.276044	NO
Pax2	1.61827	-0.0751739	0.408059	0.284669	NO
Hif1an	14.1788	-0.221685	0.458237	0.185185	NO
Ndufb8	774.43	-0.0500539	0.146784	0.232314	NO
Sec31b	1.52193	-0.00700516	0.399517	0.374349	NO
Wnt8b	1.40282	0.0715166	0.409006	0.28745	NO
Scd3	1.52796	0.0347475	0.404576	0.323334	NO
Pkd2l1	2.3458	0.06706	0.404954	0.29072	NO
Bloc1s2	37.0521	-0.0882977	0.284705	0.242645	NO
Cwf19l1	4.36009	0.125337	0.417578	0.245978	NO
Chuk	6.97773	2.74448	1.22812	0.00299243	UP	Chuk
Erlin1	9.02442	0.0786173	0.387155	0.277686	NO
Cyp2c23	0.419882	0.0273198	0.404022	0.332072	NO
Cpn1	0.675138	-0.0179127	0.402997	0.34522	NO
Dnmbp	2.71649	-0.0274161	0.39103	0.331065	NO
Abcc2	0.233969	-0.0143725	0.403252	0.352156	NO
Cutc	3.28001	0.107484	0.415136	0.259227	NO
Cox15	8.77192	0.230342	0.423283	0.165626	NO
Slc25a28	9.91421	-0.0333906	0.372006	0.321502	NO
Got1	86.5558	0.231193	0.379684	0.143049	NO
Cnnm1	34.6417	0.637143	0.654394	0.0646841	NO
Hpse2	7.2805	-0.100056	0.404382	0.262896	NO
Hps1	0.821331	0.0107269	0.403158	0.363022	NO
Pyroxd2	1.37809	0.0132273	0.400671	0.354481	NO
R3hcc1l	11.1532	-0.0671183	0.388006	0.288072	NO
Crtac1	70.7084	-0.00794172	0.286047	0.361317	NO
Zfyve27	30.5667	-0.0289246	0.370189	0.326966	NO
Marveld1	1.04744	0.00230865	0.400894	0.382876	NO
Pi4k2a	25.7139	0.0471695	0.362185	0.30511	NO
Morn4	23.6339	-0.0949658	0.325803	0.248873	NO
Hoga1	2.82757	0.0399263	0.395034	0.316882	NO
Ankrd2	0.189282	-0.0023656	0.403117	0.382769	NO
Ubtd1	6.81246	-0.0520301	0.391953	0.304226	NO
Mms19	10.4085	0.127228	0.406839	0.241692	NO
Zdhhc16	9.09921	-0.0908758	0.366987	0.262823	NO
Exosc1	23.0862	-0.0660494	0.340816	0.280873	NO
Pgam1	2.72011	-0.0313939	0.384121	0.32514	NO
Rrp12	22.2839	-0.739871	0.673532	0.0483623	DOWN	Rrp12
Frat2	1.68473	0.0309858	0.403031	0.327512	NO
Arhgap19	0.529491	0.00222631	0.402398	0.383147	NO
Slit1	121.175	0.883107	0.453487	0.00653845	UP	Slit1
Morf4l1b	10.98	0.205385	0.421337	0.183656	NO
Lcor	19.2693	-0.0720931	0.365416	0.279809	NO
Pik3ap1	0.993868	0.0286348	0.403178	0.330536	NO
Tll2	2.43155	-0.0381429	0.404226	0.319495	NO
Opalin	34.3302	-0.000927489	0.348976	0.386129	NO
Blnk	3.5437	-0.0728895	0.403696	0.285928	NO
Zfp518a	2.22393	0.0695325	0.402783	0.288279	NO
Ccnj	6.14542	0.106588	0.416529	0.260548	NO
Cc2d2b	2.05337	-0.00285538	0.402533	0.380806	NO
Entpd1	11.7802	-0.0498483	0.390132	0.306207	NO
Tctn3	3.64512	0.0541152	0.405677	0.303856	NO
Aldh18a1	8.09941	0.239156	0.443857	0.166956	NO
Pdlim1	0.651498	-0.0225036	0.403841	0.338281	NO
Cyp2c70	0.65108	-0.0127503	0.403177	0.356357	NO
Cyp2c50	0.0930115	-0.0098977	0.403016	0.365304	NO
Cyp2c54	0.152212	-0.0129848	0.40314	0.355501	NO
Cyp2c69	0.108995	0.0084257	0.403099	0.371131	NO
Cyp2c40	1.39517	-0.0135047	0.403206	0.353918	NO
Cyp2c68	0.0103767	-0.00127478	0.403149	0.385435	NO
Cyp2c67	0.409916	-0.00336521	0.402809	0.379566	NO
Cyp2c39	2.20719	-0.0647695	0.406467	0.293104	NO
Cyp2c29	1.09894	-0.00489175	0.402736	0.377017	NO
Cyp2c66	0.62351	-0.00534899	0.402834	0.376366	NO
Cyp2c65	0.42683	-0.0148478	0.403321	0.351182	NO
Cyp2c55	1.32482	-0.0185914	0.403597	0.343953	NO
Hells	6.6102	-0.21877	0.466306	0.189907	NO
Tbc1d12	14.543	0.0626745	0.378772	0.290761	NO
Plce1	10.5302	-0.145134	0.413584	0.228912	NO
Slc35g1	0.896206	-0.00813139	0.400597	0.371719	NO
Lgi1	66.9756	0.565698	0.361763	0.0174361	UP	Lgi1
Fra10ac1	23.836	-0.329342	0.433222	0.105362	NO
Pde6c	0.0544977	0.00730179	0.403029	0.37367	NO
Rbp4	13.4578	-0.187858	0.427855	0.201023	NO
Myof	1.92436	-0.0178312	0.402848	0.345392	NO
Exoc6	24.0297	0.162587	0.355253	0.1941	NO
Hhex	2.40932	0.0636263	0.409714	0.294638	NO
Kif11	2.63294	-0.0152891	0.392989	0.349517	NO
Ide	36.5007	0.303207	0.380855	0.0969642	NO
Marchf5	26.444	-0.129978	0.337418	0.218434	NO
Cpeb3	74.1447	-0.08824	0.27745	0.240156	NO
Btaf1	14.5391	-0.0933442	0.38409	0.26412	NO
Tnks2	54.9927	0.315293	0.347918	0.0749451	NO
Hectd2	9.9847	-0.0228594	0.357069	0.333899	NO
Pcgf5	11.6033	0.106506	0.392404	0.255402	NO
Ankrd1	0.78715	-0.0165132	0.40341	0.347807	NO
Rpp30	10.4151	0.146628	0.421639	0.230064	NO
Htr7	4.07005	-0.0056947	0.399194	0.375908	NO
Kif20b	3.27637	0.045188	0.39188	0.311057	NO
Pank1	28.0767	-0.196586	0.348107	0.15838	NO
Slc16a12	0.13754	-0.0117325	0.403069	0.359729	NO
Ifit1bl2	0.0830271	-0.00860449	0.403169	0.370595	NO
Ifit3b	2.53018	0.117575	0.421484	0.252719	NO
Ifit1bl1	0.322059	0.00754659	0.402836	0.373152	NO
Ifit3	6.68476	0.109233	0.421425	0.259006	NO
Ifit2	2.25718	-0.0393459	0.404166	0.318194	NO
Lipa	8.53755	0.104542	0.404007	0.25935	NO
Fas	0.0930115	-0.0098977	0.403016	0.365315	NO
Acta2	1.80044	0.00285477	0.402671	0.380815	NO
Stambpl1	5.54	0.200443	0.452928	0.19985	NO
Ankrd22	0.373001	-0.0066544	0.402636	0.374841	NO
Lipm	0.0867673	-0.00865315	0.40318	0.370403	NO
Lipk	0.149778	-0.00926661	0.403106	0.36851	NO
Gm8978	0.419992	-0.0153015	0.403338	0.350359	NO
Lipo3	2.01906	-0.0387143	0.404532	0.318879	NO
Pten	87.4374	0.183802	0.253142	0.111757	NO
Atad1	35.9033	0.0232015	0.280643	0.324695	NO
Papss2	25.3774	-0.223312	0.366272	0.142828	NO
Minpp1	37.1077	0.0871955	0.298085	0.248638	NO
Asah2	4.44626	-0.030185	0.400773	0.328534	NO
A1cf	1.75723	-0.0189644	0.403558	0.34332	NO
Cstf2t	18.7251	-0.159921	0.34924	0.19395	NO
Prkg1	115.546	-0.10834	0.252504	0.204317	NO
Uhrf2	12.2265	0.129855	0.387196	0.234555	NO
Ranbp6	9.88354	0.949507	1.88554	0.178411	NO
Brd10	62.1773	-0.40091	0.368671	0.0498482	DOWN	Brd10
Pdcd1lg2	1.11614	-0.0133434	0.403201	0.354374	NO
Cd274	0.239843	0.00632067	0.402935	0.375276	NO
Plgrkt	16.8043	-0.18344	0.367527	0.179793	NO
Rln1	0.365787	0.0105823	0.403201	0.363384	NO
Insl6	0.807537	0.0296392	0.404365	0.32947	NO
Jak2	10.9127	0.0366486	0.368869	0.317489	NO
Rcl1	7.9996	0.19867	0.456101	0.202012	NO
Cdc37l1	41.3914	-0.191738	0.339585	0.158428	NO
Spata6l	4.05749	0.0427409	0.397724	0.314276	NO
Slc1a1	78.4887	-0.00416069	0.254145	0.374887	NO
Glis3	21.0896	0.694747	0.752822	0.0716429	NO
Rfx3	46.4662	1.36454	0.505071	0.000727847	UP	Rfx3
Pum3	33.0744	-0.169022	0.376725	0.1971	NO
Kcnv2	0.215519	-0.00337289	0.403134	0.379532	NO
Vldlr	48.8131	0.100315	0.296271	0.23321	NO
Smarca2	205.908	0.348709	0.224344	0.0177761	UP	Smarca2
Dmrt3	2.17776	0.0488181	0.405531	0.309161	NO
Dmrt1	4.53502	-0.27436	0.517752	0.169675	NO
Kank1	26.6672	-0.00429047	0.349016	0.376902	NO
Ndufb4b	4.10202	0.029655	0.376347	0.326638	NO
Dock8	7.92401	-0.474152	0.715465	0.126877	NO
Zng1	21.4102	-0.219574	0.387995	0.15794	NO
Pgm5	3.51411	0.0116258	0.400422	0.360206	NO
Tmem252	0.331084	0.0140756	0.403153	0.352646	NO
Pabir1	7.53994	-0.0180177	0.391709	0.34402	NO
Pip5k1b	31.3425	0.130003	0.373705	0.230035	NO
Tjp2	33.3582	-0.388288	0.415557	0.0698031	NO
Entrep1	5.2915	-0.0455868	0.390012	0.310492	NO
Apba1	67.3772	-0.229138	0.312253	0.11034	NO
Cfap95	3.50531	-0.0043126	0.392646	0.377743	NO
Mamdc2	4.36059	-0.068732	0.404987	0.28933	NO
Smc5	10.7604	-0.269481	0.470176	0.155571	NO
Klf9	112.576	0.231423	0.234092	0.0620508	NO
Cemip2	10.3307	0.0959768	0.408075	0.266874	NO
Abhd17b	12.7945	-0.0757925	0.372009	0.277289	NO
1110059E24Rik	3.37121	0.0215528	0.391884	0.338691	NO
C19H9orf57	0.616538	0.000557936	0.402767	0.386879	NO
Zfand5	41.4448	-0.00898287	0.331021	0.362487	NO
Tmc1	1.7772	-0.0375881	0.404365	0.32009	NO
Aldh1a7	0.279034	-0.0117083	0.403122	0.359762	NO
Anxa1	1.46256	-0.0191372	0.403593	0.342927	NO
Trpm6	4.30151	-0.0255484	0.404166	0.334252	NO
D030056L22Rik	10.9699	2.72836	1.17493	0.00223518	UP	D030056L22Rik
Carnmt1	9.42544	0.10282	0.374662	0.25437	NO
Nmrk1	3.09853	0.0972058	0.408579	0.265835	NO
Ostf1	27.5865	0.675498	0.624785	0.0511444	NO
Pcsk5	47.2626	0.900211	0.389509	0.00228723	UP	Pcsk5
Rfk	55.2311	-0.0376109	0.268126	0.30105	NO
Gcnt1	6.14639	-0.209017	0.437024	0.186895	NO
Vps13a	96.5233	-1.77056	0.298203	2.33349e-10	DOWN	Vps13a
Gna14	2.12951	0.043278	0.404965	0.314568	NO
Gnaq	195.379	-0.281719	0.187853	0.0205858	DOWN	Gnaq
Cep78	6.74757	0.0685003	0.396652	0.288258	NO
Tle4	40.783	0.0417356	0.301654	0.301823	NO
Or5b120	0.465057	-0.0124882	0.403163	0.357513	NO
Lpxn	1.66467	-0.0108679	0.401853	0.36254	NO
Zfp91	80.2114	-0.562581	0.340729	0.0134543	DOWN	Zfp91
Keg1	0.0842747	-0.00191133	0.403129	0.383872	NO
Gm4952	0.21375	0.000982122	0.402252	0.386247	NO
Fam111a	4.13733	0.087343	0.409589	0.274072	NO
Dtx4	21.8654	-1.51586	0.609368	0.00141634	DOWN	Dtx4
Mpeg1	9.52941	0.0291879	0.372578	0.326841	NO
Osbp	12.3459	0.0218277	0.365445	0.335843	NO
Patl1	4.36413	-0.0196129	0.3952	0.34167	NO
Stx3	10.7965	0.0551909	0.391669	0.300709	NO
Oosp1	0.372046	-0.0121269	0.403145	0.358549	NO
Oosp2	0.681828	-0.00108955	0.40149	0.386114	NO
Ms4a6d	1.26918	-0.0414103	0.40561	0.316392	NO
Ms4a4d	0.513003	-0.0154447	0.403354	0.349945	NO
Ms4a6b	1.93403	-0.00484133	0.402539	0.377106	NO
Ms4a6c	1.60225	0.0103938	0.403042	0.363808	NO
Ms4a4b	0.344475	-0.00431983	0.402796	0.37799	NO
Ms4a4a	0.65108	-0.0127503	0.403177	0.356368	NO
Ms4a7	0.196323	0.00893014	0.403143	0.369628	NO
Ms4a19	1.02313	-0.0132269	0.403197	0.35466	NO
Ms4a18	0.0207534	-0.00154325	0.403148	0.384774	NO
Ccdc86	2.93439	-0.0178904	0.394716	0.344515	NO
Ptgdr2	0.0930115	-0.0098977	0.403016	0.365325	NO
Prpf19	18.7286	0.0989487	0.375271	0.257671	NO
Tmem132a	9.58886	0.334054	0.552717	0.144584	NO
Slc15a3	1.54893	0.0632936	0.40756	0.294618	NO
Cd6	0.706855	-0.00553552	0.402556	0.37616	NO
Cd5	0.0544977	0.00730179	0.403029	0.373679	NO
Vps37c	16.0843	0.0290506	0.379431	0.327714	NO
Vwce	1.21838	-0.0297202	0.402225	0.329164	NO
Tkfc	1.52117	0.00232722	0.402222	0.382852	NO
Cyb561a3	5.52058	0.231034	0.479729	0.185903	NO
Tmem138	4.10364	0.321259	0.583584	0.163398	NO
Tmem216	3.68386	-0.0509109	0.403148	0.306716	NO
Cpsf7	15.2175	-0.00640823	0.374787	0.37455	NO
Sdhaf2	30.9154	0.17049	0.402264	0.205802	NO
Saxo4	0.073898	-0.00216222	0.403132	0.383294	NO
Lrrc10b	103.284	-0.0963349	0.265698	0.225411	NO
Syt7	139.086	0.386739	0.266086	0.02252	UP	Syt7
Dagla	43.6973	0.867178	0.630037	0.027029	UP	Dagla
Myrf	5.00497	-0.195213	0.450318	0.202786	NO
Fen1	8.3099	0.0535243	0.390883	0.302404	NO
Fads3	19.2662	0.0356523	0.377634	0.319428	NO
Rab3il1	4.82199	-0.058925	0.395202	0.297135	NO
Best1	0.730831	-0.00330767	0.40311	0.379678	NO
Incenp	8.33601	-0.125171	0.416339	0.245739	NO
Ahnak	11.7025	0.100471	0.368956	0.255126	NO
Eef1g	206.858	0.15715	0.192696	0.09225	NO
Tut1	5.33707	-0.0320548	0.388473	0.324759	NO
Rom1	11.3434	0.0898229	0.380341	0.26652	NO
Eml3	0.187967	0.0181512	0.403297	0.344729	NO
Ganab	54.0267	1.02713	0.482816	0.00405227	UP	Ganab
Ints5	6.51963	0.0600181	0.400574	0.296823	NO
1810009A15Rik	5.45999	0.182537	0.444061	0.210073	NO
Lbhd1	0.716519	-0.00501959	0.402561	0.376821	NO
Uqcc3	68.2656	0.943065	0.364136	0.00105763	UP	Uqcc3
Gng3	119.484	-0.0168843	0.230768	0.329532	NO
Hnrnpul2	53.0092	0.475097	0.31094	0.0194124	UP	Hnrnpul2
Ttc9c	8.66783	0.195727	0.437288	0.197466	NO
Zbtb3	0.851359	-0.00288834	0.403102	0.380755	NO
Polr2g	271.797	-0.230281	0.209168	0.0480996	DOWN	Polr2g
Taf6l	0.429045	-0.0179813	0.40339	0.345061	NO
Tmem179b	17.1263	0.220737	0.438888	0.178622	NO
Stx5a	16.459	-0.127844	0.388727	0.236566	NO
Chrm1	144.283	0.352599	0.300683	0.0414777	UP	Chrm1
Slc22a6	0.0592001	-0.00267546	0.403131	0.381624	NO
Slc22a8	0.0207534	-0.00154325	0.403148	0.384782	NO
Slc22a30	0.426544	-0.0048955	0.402802	0.377008	NO
Slc22a29	1.27349	-0.0267374	0.403312	0.332774	NO
Slc22a28	0.313734	0.00621419	0.402272	0.37543	NO
Slc22a27	1.7395	-0.0168405	0.403099	0.347122	NO
Plaat5	0.498535	-0.000494401	0.402781	0.386965	NO
Atl3	8.34418	0.0239591	0.386739	0.334868	NO
Zfta	15.8103	0.00346473	0.352811	0.378516	NO
Spindoc	8.19426	0.0908885	0.401128	0.269449	NO
Mark2	14.0973	-0.226087	0.413743	0.164888	NO
Rcor2	0.253836	0.0120204	0.40296	0.359057	NO
Naa40	5.28897	0.184758	0.442528	0.20748	NO
Cox8a	5174.41	-0.151189	0.182813	0.0906034	NO
Flrt1	38.8741	-2.27128	0.498368	3.18652e-07	DOWN	Flrt1
Macrod1	14.1168	0.0666789	0.34309	0.280613	NO
Stip1	17.8091	0.304676	0.438037	0.119146	NO
Fermt3	2.34067	0.0327049	0.396503	0.324791	NO
Nudt22	2.59548	0.0799188	0.407391	0.280135	NO
Trpt1	16.6106	0.00404412	0.364608	0.377673	NO
Dnajc4	24.4177	0.212031	0.425069	0.17996	NO
Vegfb	210.168	0.0314187	0.250876	0.307223	NO
Fkbp2	2.2127	-0.19125	0.454736	0.206557	NO
Gm51400	1.10274	0.0254107	0.403941	0.334399	NO
Plcb3	11.1122	-0.056197	0.375339	0.296862	NO
Bad	34.823	0.154571	0.344095	0.19688	NO
Gpr137	49.5892	0.511143	0.489848	0.0550875	NO
Kcnk4	4.98624	0.0631146	0.408278	0.294876	NO
Catsperz	7.40382	0.138958	0.427893	0.238023	NO
Esrra	18.8291	-1.13907	0.813233	0.0255771	DOWN	Esrra
Trmt112	31.0285	0.0836413	0.28843	0.249289	NO
Ccdc88b	6.41061	-0.0519865	0.400047	0.305348	NO
Rps6ka4	38.8329	-0.0449522	0.338544	0.304208	NO
Slc22a12	1.57652	-0.0148739	0.403331	0.351107	NO
Nrxn2	222.921	0.0804852	0.247116	0.23766	NO
Rasgrp2	13.0392	0.0308258	0.374156	0.324886	NO
Sf1	36.8194	0.150758	0.317794	0.188233	NO
Map4k2	7.43559	-0.0121173	0.381478	0.356205	NO
Men1	11.9734	-0.0195868	0.366933	0.339689	NO
Cdc42bpg	1.70136	-0.0153085	0.40117	0.350084	NO
Ehd1	7.9789	0.345224	0.555871	0.1393	NO
Atg2a	14.4766	0.192555	0.426543	0.196255	NO
Ppp2r5b	9.94389	-0.0463432	0.354413	0.304926	NO
Majin	1.12651	-0.0132217	0.403194	0.35485	NO
Snx15	33.1609	0.136139	0.380496	0.227244	NO
Sac3d1	12.7613	-0.0146017	0.373255	0.349428	NO
Naaladl1	0.585953	0.000849644	0.402808	0.386528	NO
Gm550	0.279034	-0.0117083	0.403122	0.359773	NO
Cdca5	0.197157	-0.00175118	0.403144	0.384276	NO
Zfpl1	15.9994	0.331543	0.500974	0.127125	NO
Vps51	32.5637	0.25711	0.40104	0.132545	NO
Tm7sf2	8.97575	0.0563612	0.382763	0.297951	NO
Znhit2	27.269	-0.374436	0.429707	0.0811902	NO
Mrpl49	15.6258	0.359026	0.583115	0.140992	NO
Syvn1	9.42469	0.132944	0.377496	0.228555	NO
Capn1	2.40712	-0.0716441	0.399043	0.286221	NO
Pola2	6.75156	-3.73553	1.30181	0.000353515	DOWN	Pola2
Cdc42ep2	5.63465	-0.0335965	0.389453	0.323141	NO
Dpf2	15.2299	0.148369	0.405816	0.22447	NO
Tigd3	0.212009	-0.000778498	0.402813	0.386599	NO
Slc25a45	0.376202	-0.00741274	0.403239	0.373495	NO
Frmd8	8.20192	0.0916274	0.375279	0.263713	NO
Scyl1	20.7263	-0.0416879	0.347637	0.309321	NO
Ltbp3	4.83459	-0.0600274	0.396275	0.296118	NO
Znrd2	35.6518	-0.108186	0.314526	0.231382	NO
Fam89b	19.5056	-0.178924	0.380028	0.189286	NO
Ehbp1l1	3.07792	0.028902	0.396989	0.329684	NO
Kcnk7	0.119372	0.00982535	0.403046	0.366383	NO
Map3k11	3.09402	-0.0393996	0.399171	0.317674	NO
Pcnx3	21.8217	0.145694	0.416763	0.229356	NO
Sipa1	5.93518	0.157441	0.440876	0.227364	NO
Rela	13.9331	0.0815927	0.389658	0.275509	NO
Kat5	18.1795	0.216632	0.387992	0.16046	NO
Rnaseh2c	64.733	-0.285137	0.400824	0.115292	NO
Ap5b1	0.436358	-0.00366572	0.403105	0.37896	NO
Snx32	19.7996	-0.125706	0.372374	0.233727	NO
Mus81	4.90247	0.0972348	0.405334	0.265242	NO
Efemp2	7.90676	-0.000622107	0.385431	0.386723	NO
Ctsw	0.654409	0.010043	0.403205	0.364722	NO
Ccdc85b	258.973	-0.780948	0.199484	6.34727e-06	DOWN	Ccdc85b
AI837181	25.629	0.0895471	0.339457	0.257646	NO
Gm6293	0.180559	0.0157081	0.403145	0.349504	NO
Tsga10ip	6.00339	-0.0653442	0.366349	0.286471	NO
Sart1	33.9172	0.0268104	0.364108	0.329302	NO
Eif1ad	23.6306	0.144705	0.378642	0.21941	NO
Cst6	12.1022	0.0196759	0.380435	0.340705	NO
Pacs1	14.2724	0.01166	0.372529	0.35711	NO
Klc2	5.05341	0.0763392	0.389734	0.280179	NO
Rab1b	81.368	-0.47317	0.373999	0.0335241	DOWN	Rab1b
Cnih2	385.271	-0.538475	0.238421	0.00264543	DOWN	Cnih2
Tmem151a	86.4533	-0.146911	0.244659	0.14578	NO
Cd248	0.214128	0.00823708	0.402979	0.371568	NO
Rin1	22.3306	-0.174843	0.350814	0.180084	NO
Brms1	15.1313	-0.0798921	0.374732	0.274094	NO
B4gat1	96.2875	0.239673	0.290673	0.0910531	NO
Slc29a2	5.75121	0.0438552	0.392305	0.312563	NO
Npas4	1.35969	0.0161426	0.403084	0.348615	NO
Mrpl11	52.9788	-0.0950195	0.321991	0.247695	NO
Peli3	8.90248	-0.0180553	0.36906	0.342013	NO
Bbs1	11.976	-0.0396713	0.371418	0.314636	NO
Zdhhc24	12.5907	0.0402216	0.386045	0.315661	NO
Actn3	5.0866	-0.199624	0.436819	0.194362	NO
Ctsf	43.5024	-0.00273257	0.290695	0.378751	NO
Ccdc87	0.240604	-0.00929528	0.403226	0.368421	NO
Ccs	24.8003	0.404786	0.552786	0.110745	NO
Rbm14	12.1726	0.072759	0.365691	0.279199	NO
Rbm4	0.0544977	0.00730179	0.403029	0.373688	NO
Rbm4b	11.2767	-0.0177914	0.375069	0.342873	NO
Gm21992	10.2836	0.0645785	0.397549	0.291877	NO
Sptbn2	538.103	-0.850659	0.218072	7.18449e-06	DOWN	Sptbn2
Top6bl	2.09872	0.0520846	0.407163	0.30617	NO
Rce1	15.9538	0.133651	0.348702	0.218907	NO
Lrfn4	5.61541	0.0820816	0.400127	0.276779	NO
Pcx	27.5124	0.295418	0.405668	0.111353	NO
Syt12	13.3028	-2.2454	0.938654	0.00187402	DOWN	Syt12
Rhod	0.657506	-0.022663	0.403876	0.338082	NO
9430078G10Rik	0.15565	-0.00169618	0.403145	0.384365	NO
Kdm2a	44.777	-0.531622	0.438784	0.0379851	DOWN	Kdm2a
Grk2	96.9977	-0.470198	0.298883	0.0170331	DOWN	Grk2
Ankrd13d	12.9267	0.261482	0.428761	0.142717	NO
Ssh3	2.21723	0.0382172	0.399339	0.318896	NO
Pold4	0.173518	0.0178737	0.403151	0.345339	NO
Rad9a	13.3488	0.206824	0.379553	0.165211	NO
Ppp1ca	129.907	0.528325	0.24761	0.00394844	UP	Ppp1ca
Tbc1d10c	0.107393	0.00809895	0.403098	0.371918	NO
Carns1	1.56719	-0.0185543	0.40204	0.343859	NO
Rps6kb2	2.31589	0.0549798	0.404777	0.302871	NO
Ptprcap	0.381484	0.0097527	0.403187	0.366627	NO
Coro1b	15.9765	0.105274	0.362013	0.249081	NO
Cabp4	1.05312	-0.00629075	0.402337	0.375286	NO
Aip	20.0938	0.283828	0.384423	0.109731	NO
Pitpnm1	25.3906	-0.370362	0.4116	0.0763277	NO
Cdk2ap2	34.5071	0.150718	0.359871	0.207173	NO
Gstp2	0.128777	-0.00248387	0.403125	0.38234	NO
Gstp1	94.8936	0.218562	0.229361	0.0679557	NO
Doc2g	1.96488	-0.00585018	0.402852	0.375755	NO
Nudt8	13.313	0.0513581	0.373005	0.302067	NO
Acy3	0.93019	0.0206303	0.40357	0.340981	NO
Aldh3b2	1.51294	-0.000649388	0.403009	0.386731	NO
Aldh3b1	4.66692	-0.0137493	0.397225	0.352987	NO
Tcirg1	2.38457	-0.0741757	0.401363	0.28448	NO
Chka	16.8082	0.128404	0.408055	0.24109	NO
Kmt5b	19.5872	0.163645	0.370023	0.199993	NO
1810055G02Rik	8.67107	-0.046095	0.373138	0.307926	NO
Lrp5	62.7424	-1.23134	0.336575	1.51212e-05	DOWN	Lrp5
Ppp6r3	26.3411	0.249226	0.395702	0.136318	NO
Gal	3.50074	0.041242	0.406081	0.316663	NO
Tesmin	0.170779	-0.0114999	0.403171	0.360758	NO
Mrpl21	73.069	0.972631	0.402752	0.00174114	UP	Mrpl21
Ighmbp2	2.83415	0.0113615	0.400818	0.360956	NO
Gm45871	1.56004	0.00942516	0.401242	0.367834	NO
Tmx3	29.6388	-0.497143	0.467963	0.0537122	NO
Dok6	119.535	-0.335022	0.258968	0.0317032	DOWN	Dok6
Cd226	9.11809	-0.525762	0.866813	0.143874	NO
Rttn	5.29177	-0.021039	0.398417	0.34008	NO
Socs6	3.93519	-0.134059	0.419243	0.239632	NO
Cbln2	6.19994	-0.0901212	0.414685	0.272553	NO
Neto1	59.898	0.0863179	0.304543	0.25149	NO
Timm21	9.83442	0.104045	0.397502	0.25824	NO
Fbxo15	0.879109	-0.0116457	0.403005	0.360317	NO
Gm17266	0.775222	-0.0126565	0.403173	0.356995	NO
Dipk1c	7.15569	0.0211061	0.389826	0.339156	NO
Cndp2	19.2097	0.0200472	0.347336	0.337084	NO
Cndp1	0.136907	-0.0127837	0.40326	0.356228	NO
Zfp407	12.9464	-0.0181944	0.376667	0.342396	NO
Ptgr3	11.0868	-0.0853732	0.391142	0.272233	NO
Tshz1	21.7025	0.187744	0.410957	0.194436	NO
Zfp516	5.89146	0.189861	0.45106	0.206489	NO
Zfp236	20.01	-0.0652787	0.342053	0.282078	NO
Sall3	7.9574	-0.0757047	0.394459	0.281735	NO
Atp9b	33.6564	-0.159202	0.339775	0.1901	NO
Nfatc1	3.34043	-0.0197534	0.398564	0.341711	NO
Ctdp1	2.57426	0.102679	0.42097	0.263785	NO
Kcng2	32.3139	0.285567	0.453297	0.13626	NO
Slc66a2	52.0927	0.994694	0.453049	0.00329408	UP	Slc66a2
Hsbp1l1	1.47905	-0.00617475	0.400678	0.375448	NO
Rbfa	3.39321	0.0653135	0.394833	0.290802	NO
Gm46629	0.0988879	0.00818897	0.403085	0.371681	NO
Adnp2	2.94845	-0.0957222	0.408887	0.267085	NO
Pard6g	5.45148	0.166887	0.445266	0.221991	NO
Setbp1	52.1551	-0.0060458	0.331922	0.373568	NO
Slc14a2	6.94797	-0.0321851	0.398242	0.325678	NO
Slc14a1	12.0901	0.27114	0.492044	0.163117	NO
Siglec15	0.515143	0.0200701	0.403591	0.341615	NO
Epg5	8.90492	-0.0415167	0.373476	0.312772	NO
Pstpip2	6.06588	-0.0340152	0.38669	0.322316	NO
Haus1	11.4666	0.0174653	0.39326	0.345273	NO
Ark2c	106.237	-0.0127639	0.245904	0.340608	NO
Loxhd1	1.4046	-0.0231732	0.402476	0.337184	NO
St8sia5	31.2017	-0.112962	0.39586	0.250717	NO
Pias2	29.369	-0.0100012	0.345557	0.360262	NO
Katnal2	6.0145	0.143101	0.423069	0.23344	NO
Ier3ip1	395.402	0.203795	0.182666	0.0467878	UP	Ier3ip1
Skor2	1.94962	-0.0439157	0.396268	0.313067	NO
Smad2	8.18735	0.0351098	0.384608	0.32088	NO
Zbtb7c	8.22871	-0.340521	0.542998	0.137244	NO
Ctif	31.2988	0.0363558	0.357755	0.316612	NO
Smad7	0.361174	-0.0214005	0.40372	0.339871	NO
Dym	56.3645	-0.951724	0.421897	0.00270303	DOWN	Dym
Rpl17	427.055	0.0823957	0.18693	0.200562	NO
Lipg	0.727859	-0.0161368	0.403326	0.348691	NO
Myo5b	25.4497	1.41057	0.78632	0.00956774	UP	Myo5b
Cfap53	5.21816	0.0917777	0.384601	0.265598	NO
Mbd1	9.18946	-0.107655	0.402705	0.256752	NO
Cxxc1	7.38353	0.344444	0.597779	0.154672	NO
Ska1	0.107393	0.00809895	0.403098	0.371927	NO
Mapk4	45.3561	-0.249259	0.379513	0.128481	NO
Mro	15.3124	-0.0235081	0.335203	0.33105	NO
Me2	26.5062	-0.346168	0.455191	0.105294	NO
Elac1	8.4521	-0.391812	0.654007	0.146747	NO
Smad4	35.0147	0.305341	0.514001	0.148866	NO
Mex3c	9.48459	0.0333269	0.371087	0.32147	NO
Dcc	105.549	0.251708	0.449244	0.159786	NO
Poli	4.64176	-0.00481508	0.395041	0.376973	NO
Stard6	2.0335	-0.0232223	0.403853	0.33727	NO
4930503L19Rik	3.56946	-0.0640254	0.402367	0.293204	NO
Dynap	0.186023	-0.0111075	0.403086	0.361633	NO
Rab27b	15.3079	-0.112653	0.377227	0.246588	NO
Ccdc68	0.102444	0.00451877	0.40302	0.377629	NO
Mc5r	13.9417	-0.0605868	0.396762	0.295626	NO
Rnmt	26.8658	0.0446663	0.364523	0.308285	NO
Fam210a	9.96813	0.195149	0.442246	0.200385	NO
Ldlrad4	30.1809	-0.0563356	0.341855	0.291107	NO
Cep192	6.73599	-0.11433	0.396986	0.249758	NO
Seh1l	14.605	-0.168601	0.380795	0.199778	NO
Psmg2	11.7773	0.0337525	0.372406	0.321143	NO
Cep76	1.29176	0.0290255	0.402212	0.330065	NO
Prelid3a	46.8845	-0.244712	0.348437	0.117264	NO
Afg3l2	47.2487	-0.0436436	0.343069	0.306407	NO
Tubb6	6.01272	-0.162421	0.416135	0.216656	NO
Cidea	5.9805	0.246725	0.487432	0.177822	NO
Impa2	4.33312	0.0420347	0.401794	0.315525	NO
Mppe1	2.23958	-0.0115474	0.39464	0.359595	NO
Chmp1b	5.75266	-0.191026	0.45752	0.207411	NO
Mc4r	3.06726	0.0468805	0.399139	0.310262	NO
Pmaip1	0.166346	-0.00313147	0.403095	0.38015	NO
Ccbe1	23.1447	1.24884	1.1971	0.0553459	NO
Lman1	29.9866	0.518738	0.717682	0.112563	NO
Rax	1.00146	-0.0158849	0.403455	0.349162	NO
Grp	20.9921	-0.179982	0.390791	0.192743	NO
Oacyl	7.61415	-0.232587	0.5046	0.192439	NO
Malt1	1.53575	-0.0329076	0.404428	0.325346	NO
Alpk2	0.441865	0.00372935	0.40261	0.378847	NO
Nedd4l	115.755	0.409859	0.256923	0.0159599	UP	Nedd4l
Atp8b1	4.10294	-0.000383502	0.379562	0.387112	NO
Nars1	193.522	-0.644068	0.232059	0.000527146	DOWN	Nars1
Fech	26.0751	0.429211	0.578376	0.108851	NO
Onecut2	7.6976	-0.0812755	0.4129	0.27994	NO
St8sia3	76.0863	0.0257514	0.328194	0.326763	NO
Wdr7	36.8012	-0.519371	0.383058	0.0281998	DOWN	Wdr7
Txnl1	63.315	0.178699	0.373818	0.187053	NO
Piezo2	4.47081	-0.0291413	0.402735	0.329883	NO
Napg	101.025	-0.0487564	0.262283	0.284058	NO
Apcdd1	6.74626	0.178484	0.443259	0.212977	NO
Spink13	2.259	0.0173905	0.401652	0.346051	NO
Spink10	8.13654	-0.10188	0.408754	0.262389	NO
Fbxo38	9.54357	0.428792	0.748644	0.15577	NO
Htr4	20.4291	0.16189	0.37294	0.202505	NO
Adrb2	0.477652	0.00594753	0.402783	0.375683	NO
Sh3tc2	1.94009	-0.0388631	0.40449	0.318679	NO
Ablim3	18.7784	0.788327	0.952684	0.0904534	NO
Afap1l1	3.73089	-0.00496795	0.400588	0.37683	NO
Grpel2	7.42538	-0.0463433	0.393695	0.310156	NO
Pcyox1l	20.948	0.00164989	0.328451	0.383685	NO
Csnk1a1	172.57	-0.28114	0.231891	0.0379001	DOWN	Csnk1a1
Arhgef37	5.08586	0.219303	0.441889	0.180789	NO
Ppargc1b	15.6489	-0.0979501	0.347341	0.251977	NO
Pde6a	156.06	0.252652	0.202908	0.0355337	UP	Pde6a
Slc26a2	1.63951	0.064509	0.407548	0.293703	NO
Hmgxb3	12.2255	0.285062	0.497835	0.155919	NO
Pdgfrb	3.88473	0.10463	0.416892	0.26181	NO
Slc6a7	19.8951	0.0133797	0.362884	0.351132	NO
Camk2a	1663	-0.0385032	0.178989	0.273575	NO
Arsi	0.335622	-0.00341677	0.403133	0.379419	NO
Tcof1	32.0755	0.204868	0.433887	0.188741	NO
Cd74	0.161333	0.00868828	0.403035	0.370297	NO
Rps14	1395.39	-0.0234034	0.17171	0.302759	NO
Ndst1	87.6903	-0.356385	0.303656	0.0413063	DOWN	Ndst1
Synpo	50.861	-0.34982	0.38663	0.0754339	NO
Myoz3	0.735789	-0.0189844	0.403003	0.343212	NO
Rbm22	18.9747	0.0265777	0.364259	0.329638	NO
Dctn4	68.5216	-0.143819	0.262868	0.16461	NO
Smim3	21.7666	-0.0668816	0.328958	0.277466	NO
Iigp1	1.26093	0.01311	0.402985	0.355111	NO
F830016B08Rik	0.146891	-0.0131693	0.403158	0.354957	NO
Iigp1c	0.0930115	-0.0098977	0.403016	0.365335	NO
Chsy3	11.9048	0.0953947	0.392756	0.264144	NO
Minar2	14.7479	0.370866	0.59855	0.139753	NO
Adamts19	3.24467	-0.0230367	0.399737	0.337155	NO
Isoc1	15.4504	0.121022	0.397183	0.24424	NO
Slc27a6	0.186023	-0.0111075	0.403086	0.361644	NO
Fbn2	7.09763	-3.47607	1.44822	0.00180724	DOWN	Fbn2
Slc12a2	53.8603	-0.153922	0.328384	0.190023	NO
Ccdc192	1.8833	0.0322518	0.397805	0.325568	NO
Prrc1	9.13006	0.170785	0.417741	0.210805	NO
Megf10	16.0694	0.101725	0.383886	0.257398	NO
C330018D20Rik	7.47019	0.0435047	0.381964	0.311532	NO
Marchf3	2.71069	-0.0190168	0.403254	0.34313	NO
Lmnb1	2.96268	-0.0844528	0.399995	0.274994	NO
Spmip10	0.461499	-0.0147343	0.403289	0.351405	NO
Zfp608	27.4389	0.272665	0.391709	0.119082	NO
Csnk1g3	18.5241	-0.070385	0.382754	0.284732	NO
Cep120	10.0442	-0.0297147	0.383197	0.327185	NO
Prdm6	2.38977	-0.0356465	0.405159	0.3223	NO
Ppic	0.28628	0.00700892	0.402958	0.374422	NO
Snx24	19.8636	0.06033	0.324299	0.283994	NO
Snx2	12.6068	-0.16824	0.389413	0.20331	NO
Sncaip	8.4908	0.0849255	0.402519	0.275039	NO
Zfp474	0.0479461	-0.0027338	0.403132	0.381296	NO
Srfbp1	4.7802	0.172693	0.451077	0.219127	NO
Prr16	11.2867	0.051158	0.380604	0.303467	NO
Tnfaip8	10.4062	-0.0272436	0.368891	0.32921	NO
Dmxl1	14.3454	0.798524	0.850483	0.069298	NO
Dtwd2	6.58084	-0.177252	0.438284	0.212421	NO
Sema6a	21.4245	0.120861	0.357718	0.233583	NO
Commd10	16.576	0.238264	0.42156	0.158135	NO
Arl14epl	0.110361	0.0116078	0.403019	0.360361	NO
Lvrn	0.638662	-0.0233361	0.403885	0.337041	NO
Ap3s1	20.4738	-0.159239	0.345925	0.192933	NO
Atg12	25.0142	0.509766	0.466304	0.0488877	UP	Atg12
Cdo1	12.1438	-0.0151238	0.353523	0.346326	NO
Tmed7	31.0184	0.0921975	0.302317	0.244078	NO
Ticam2	1.96832	-0.0614908	0.399241	0.295054	NO
Fem1c	5.50681	-0.021451	0.39271	0.338931	NO
Ccdc112	11.2057	0.279792	0.470948	0.148813	NO
Pggt1b	15.9443	0.163662	0.392659	0.207752	NO
Trim36	2.1184	-0.0302134	0.40125	0.32855	NO
Ythdc2	12.2585	-0.0505479	0.376072	0.303485	NO
Mcc	15.7563	-0.34693	0.491406	0.116478	NO
Dcp2	42.8282	-0.595045	0.565449	0.0543106	NO
Myot	0.162588	-0.0125914	0.403112	0.357214	NO
Spinkl	0.0103767	-0.00127478	0.403149	0.385443	NO
Gm10267	0.0930115	-0.0098977	0.403016	0.365346	NO
Spink5	0.0930115	-0.0098977	0.403016	0.365356	NO
Gm94	0.0538797	-0.00295085	0.403134	0.380483	NO
Jakmip2	38.6098	-0.486524	0.488084	0.0608542	NO
Eif3j2	7.89297	-0.106214	0.373492	0.251053	NO
Gm3650	0.519039	-0.0132128	0.403193	0.354874	NO
Dpysl3	48.2623	0.0872361	0.352503	0.262872	NO
Stk32a	2.30226	-0.065113	0.400146	0.291715	NO
Ppp2r2b	111.44	-1.24415	0.296041	1.81732e-06	DOWN	Ppp2r2b
Tcerg1	35.7823	-0.13675	0.338693	0.212651	NO
Lars1	60.064	-0.101597	0.255278	0.214472	NO
Plac8l1	0.257871	0.00823638	0.402265	0.371549	NO
Sh3rf2	1.62423	-0.028242	0.400457	0.330793	NO
Prelid2	3.45215	-0.0253869	0.402582	0.334311	NO
Yipf5	58.5698	0.0148349	0.297369	0.34156	NO
Gm5820	1.92947	0.054466	0.40442	0.303355	NO
Gm19774	0.837444	0.0366491	0.403616	0.321044	NO
Arhgap26	42.7422	-0.412226	0.387586	0.0533717	NO
Spry4	0.566994	0.0269138	0.403975	0.33255	NO
Ndfip1	260.32	0.34352	0.189731	0.00896724	UP	Ndfip1
Gnpda1	1.7345	0.0949163	0.416596	0.268843	NO
Rnf14	41.2638	0.392982	0.374979	0.0545695	NO
Dele1	10.0496	0.187763	0.432736	0.20261	NO
LOC118568354	0.0207534	-0.00154325	0.403148	0.38479	NO
Pcdh1	18.391	0.0155378	0.338514	0.344087	NO
Arap3	1.8379	0.0265523	0.40411	0.333204	NO
Fchsd1	3.67016	-0.0267838	0.397278	0.332222	NO
Rell2	0.562855	0.0169813	0.402801	0.346666	NO
Hdac3	24.1084	0.186638	0.382644	0.183575	NO
Pcdhgc5	0.886759	-0.0266407	0.403971	0.333012	NO
Pcdhgc3	0.523022	0.00929738	0.402647	0.368312	NO
Pcdhga12	4.08925	-0.00900859	0.403153	0.369306	NO
Pcdhga11	2.90106	-0.023184	0.382553	0.335524	NO
Pcdhgb7	0.073898	-0.00216222	0.403132	0.383302	NO
Pcdhga10	1.81893	0.0335632	0.404824	0.324568	NO
Pcdhga9	0.234923	-0.0122972	0.403207	0.35822	NO
Pcdhga8	0.163493	0.00887928	0.403132	0.369764	NO
Pcdhga7	3.42453	-0.0431725	0.403122	0.314499	NO
Pcdhga5	5.99072	-0.00361189	0.397616	0.378977	NO
Pcdhgb1	0.214787	0.00893344	0.40315	0.369521	NO
Pcdhga3	2.33627	-0.0452652	0.40182	0.312162	NO
Pcdhga1	0.718006	-0.0118552	0.403143	0.359438	NO
Taf7	33.88	0.333096	0.5103	0.129339	NO
Pcdhb22	4.49307	-0.113616	0.408984	0.253204	NO
Pcdhb21	2.17763	0.00677526	0.401062	0.374668	NO
Pcdhb20	6.88281	-0.0990833	0.408187	0.264192	NO
Pcdhb19	5.32116	0.0352754	0.397071	0.321975	NO
Pcdhb18	5.35642	0.0142208	0.393747	0.351775	NO
Pcdhb17	4.29007	0.0123911	0.392338	0.356543	NO
Pcdhb16	2.08097	-0.00062429	0.397914	0.386755	NO
Pcdhb15	1.44888	-0.0166231	0.403512	0.347549	NO
Pcdhb14	4.02329	0.0610925	0.405383	0.296412	NO
Pcdhb13	2.70506	-0.0572672	0.407294	0.300823	NO
Pcdhb12	2.63132	0.0409012	0.404703	0.316899	NO
Pcdhb11	0.493692	-0.00382005	0.402364	0.378681	NO
Pcdhb10	0.722777	0.0300014	0.404272	0.328996	NO
Pcdhb9	5.18754	0.158519	0.439459	0.226105	NO
Pcdhb7	16.7187	-0.0813616	0.381125	0.273982	NO
Pcdhb6	1.08074	-0.0217493	0.40368	0.339325	NO
Pcdhb5	2.69465	0.0031183	0.399838	0.380125	NO
Pcdhb4	0.915891	0.0107422	0.403209	0.362958	NO
Pcdhb3	1.64337	0.0664313	0.408869	0.291856	NO
Pcdhb2	1.82774	0.0384897	0.403912	0.319013	NO
Pcdhac2	3.85329	0.0564609	0.399168	0.300444	NO
Pcdhac1	0.073898	-0.00216222	0.403132	0.383311	NO
Pcdha12	1.35111	0.000869567	0.402692	0.386513	NO
Pcdha11	0.369604	0.0116233	0.40295	0.360339	NO
Pcdha10	0.261919	-0.00232097	0.403116	0.382893	NO
Pcdha9	0.140958	-0.0129738	0.403138	0.355819	NO
Pcdha8	0.153386	0.0153926	0.403226	0.350071	NO
Pcdha7	0.103767	-0.00168041	0.403146	0.384429	NO
Pcdha6	0.103388	-0.00961643	0.403025	0.367011	NO
Pcdha5	2.40829	0.051145	0.404165	0.306661	NO
Pcdha4	0.548078	-0.0137865	0.403206	0.353351	NO
Pcdha3	1.32587	0.026227	0.403735	0.3335	NO
Pcdha2	0.293049	-0.00229677	0.403116	0.382975	NO
Pcdha1	0.744092	-0.0128615	0.403182	0.35603	NO
Hars2	4.71823	3.24829	1.6951	0.00722305	UP	Hars2
Dnd1	0.461214	0.0196808	0.403462	0.342095	NO
Wdr55	4.82048	0.0501904	0.403305	0.307512	NO
Ik	74.6455	-0.0375844	0.289316	0.305385	NO
Tmco6	6.04836	0.204811	0.462328	0.199707	NO
Cd14	2.66139	-0.00447881	0.398213	0.377611	NO
E230025N22Rik	0.35415	0.00330949	0.40258	0.37967	NO
Slc35a4	25.6226	0.0976083	0.346101	0.251926	NO
Apbb3	10.735	0.134888	0.400804	0.234156	NO
Sra1	60.6771	-0.306052	0.369445	0.0899265	NO
Eif4ebp3	2.97933	0.0786727	0.407417	0.281304	NO
Slc4a9	2.51625	-0.0100193	0.403268	0.364816	NO
Pura	207.925	-0.167883	0.256007	0.128726	NO
Nrg2	13.7106	2.09658	1.18861	0.0101319	UP	Nrg2
Psd2	10.984	0.171007	0.381226	0.197137	NO
Cxxc5	47.2913	-0.0948116	0.31807	0.246799	NO
Ube2d2a	50.3293	-0.217817	0.353713	0.14088	NO
Sting1	2.77529	0.0930704	0.416545	0.270559	NO
Ecscr	3.44208	0.0233695	0.397564	0.336422	NO
Spata24	15.6177	1.28278	1.14134	0.0456552	UP	Spata24
Prob1	2.14586	0.032149	0.399526	0.325789	NO
Mzb1	0.767876	-0.00192641	0.403141	0.383848	NO
Slc23a1	1.69339	0.0300921	0.402891	0.328796	NO
Matr3	104.633	0.102953	0.293488	0.228971	NO
Sil1	40.9852	-0.0478846	0.322441	0.297349	NO
Lrrtm2	14.4489	0.0265284	0.370579	0.330323	NO
Gm46617	0.591206	0.00481046	0.402599	0.377195	NO
Etf1	35.6803	0.264038	0.379036	0.118953	NO
Egr1	21.9682	-3.62119	0.702969	2.64417e-08	DOWN	Egr1
Reep2	98.7521	0.365052	0.35064	0.0556898	NO
Fam53c	40.355	-0.077775	0.323245	0.264908	NO
Cdc25c	51.569	0.204912	0.279722	0.11061	NO
Gfra3	0.0930115	-0.0098977	0.403016	0.365366	NO
Cdc23	3.73181	0.0601282	0.392282	0.29537	NO
Kif20a	1.32482	-0.044667	0.399422	0.312528	NO
Brd8dc	1.10129	0.0115726	0.402772	0.360527	NO
Nme5	14.8009	0.300123	0.480521	0.138391	NO
Fam13b	10.8317	0.0242751	0.368217	0.333027	NO
Pkd2l2	2.64291	0.0298593	0.396017	0.328488	NO
Apc	227.399	0.170861	0.171785	0.0616238	NO
Epb41l4a	13.4155	-0.0285911	0.347214	0.324918	NO
Nrep	21.6523	1.24909	0.914001	0.0273402	UP	Nrep
Stard4	15.2497	-0.0375384	0.372364	0.317034	NO
Wdr36	15.671	-0.0102219	0.338964	0.358413	NO
Tslp	0.209495	-0.00916937	0.402557	0.368776	NO
Gypc	0.689282	0.00871026	0.402872	0.370219	NO
Ercc3	3.99909	-0.0566224	0.400389	0.300482	NO
Map3k2	13.3891	0.550876	1.10737	0.180375	NO
Proc	0.755882	-0.0281614	0.404305	0.331171	NO
Iws1	26.8715	0.0599826	0.323294	0.284205	NO
Myo7b	0.049444	0.00709058	0.403016	0.374157	NO
Gpr17	7.35331	0.0127506	0.373059	0.353375	NO
Lims2	17.0636	-0.311903	0.474285	0.127989	NO
Wdr33	38.1385	0.138182	0.362751	0.219754	NO
Polr2d	29.7516	0.60303	0.480163	0.0343618	UP	Polr2d
Ammecr1l	10.8969	0.0352819	0.37317	0.319345	NO
Sap130	7.94653	-0.108458	0.37595	0.249602	NO
Slc25a46	23.3444	-0.41058	0.537878	0.104674	NO
Rit2	39.011	-0.393026	0.440395	0.0780164	NO
Celf4	1041.72	-0.256307	0.161946	0.0165633	DOWN	Celf4
AW554918	11.37	-2.4603	1.34977	0.00874946	DOWN	AW554918
Fhod3	5.30658	-0.0452543	0.397753	0.311602	NO
Mocos	0.270679	-0.0119039	0.403224	0.35936	NO
Elp2	30.6976	0.223022	0.359852	0.139697	NO
Slc39a6	49.0267	1.65118	0.515355	0.000115767	UP	Slc39a6
Rprd1a	13.5764	-0.040727	0.385495	0.315184	NO
2700062C07Rik	5.65709	0.07308	0.401137	0.285279	NO
Gm32436	0.615316	0.00045638	0.402421	0.387035	NO
Ino80c	8.84572	0.0183462	0.37527	0.342054	NO
Zfp35	13.3958	-0.00109297	0.393162	0.386074	NO
Zfp397	2.75632	0.0369723	0.402916	0.320634	NO
Zscan30	357.6	0.124551	0.168566	0.109664	NO
Mapre2	92.4457	0.552776	0.349948	0.0166305	UP	Mapre2
Nol4	33.5538	0.21951	0.326043	0.124189	NO
Ccdc178	5.18775	-0.0658657	0.401037	0.291269	NO
Garem1	37.3772	0.21654	0.344862	0.137014	NO
Mep1b	0.21528	-0.00950856	0.40314	0.367725	NO
Rnf138	10.2397	-0.346982	0.555248	0.138277	NO
Rnf125	3.67262	0.0272044	0.395603	0.331487	NO
Trappc8	14.5688	-0.350045	0.552607	0.13521	NO
B4galt6	116.473	0.409675	0.246019	0.0128723	UP	B4galt6
Ttr	715.204	0.063568	0.402399	0.293743	NO
Dsg2	4.31286	0.186195	0.468922	0.214892	NO
Dsg3	0.465057	-0.0124882	0.403163	0.357524	NO
Dsg4	1.12282	-0.00987262	0.403263	0.366291	NO
Dsg1c	0.0930115	-0.0098977	0.403016	0.365377	NO
Dsc1	0.0930115	-0.0098977	0.403016	0.365387	NO
Dsc2	0.293416	-0.00323185	0.402786	0.379867	NO
Dsc3	1.58119	-0.0136427	0.403211	0.353617	NO
Cdh2	73.9247	0.24743	0.382029	0.130919	NO
Chst9	14.2178	0.141132	0.409523	0.23109	NO
Kctd1	37.1023	-0.279836	0.334007	0.08795	NO
Taf4b	3.19834	-0.0153996	0.401811	0.349882	NO
Psma8	1.51173	-0.0502196	0.405949	0.3078	NO
Ss18	11.0873	0.254994	0.431009	0.149493	NO
Cabyr	3.43932	0.0579596	0.400978	0.299184	NO
Ttc39c	8.86046	0.0587678	0.397134	0.297602	NO
Lama3	1.05927	0.0216668	0.403014	0.339409	NO
Ankrd29	41.9953	0.60564	0.535418	0.0447804	UP	Ankrd29
Npc1	18.9633	0.0920306	0.341448	0.255928	NO
Rmc1	9.23459	0.211301	0.421986	0.179376	NO
Riok3	26.1949	-0.0278982	0.320617	0.322883	NO
Tmem241	5.40128	0.0793274	0.394182	0.278565	NO
Cables1	19.5395	0.0353373	0.359272	0.317775	NO
Rbbp8	8.59265	-0.176741	0.444236	0.214537	NO
Gata6	0.10378	-0.0110918	0.40313	0.362218	NO
Esco1	21.9203	-0.375651	0.564437	0.126006	NO
Greb1l	8.39516	-0.135742	0.400228	0.233065	NO
Rock1	65.8125	-0.0429511	0.303013	0.300368	NO
Usp14	34.3657	0.246784	0.371199	0.126131	NO
Thoc1	6.65185	0.101058	0.398171	0.260961	NO
Colec12	4.27878	-0.0326771	0.391614	0.324344	NO
Ccny	48.6753	-0.523104	0.402584	0.0314574	DOWN	Ccny
Fzd8	2.01126	0.039278	0.40453	0.318278	NO
Wac	31.8172	0.0217086	0.309311	0.330959	NO
Mpp7	12.7477	-0.215408	0.453154	0.187841	NO
Odad2	4.2859	-0.0765279	0.402577	0.282356	NO
Mkx	6.63067	1.80924	1.56489	0.0427722	UP	Mkx
Rab18	58.1785	0.593096	0.346722	0.0117465	UP	Rab18
4921524L21Rik	0.760049	-0.00805218	0.402822	0.372228	NO
Epc1	17.0515	0.126388	0.396927	0.240018	NO
Arhgap12	56.9197	-0.26052	0.30076	0.0821408	NO
Zeb1	94.1546	0.0532015	0.236779	0.270305	NO
Zfp438	6.32548	-0.0227464	0.379496	0.335727	NO
Svil	8.2169	-0.15477	0.417214	0.223127	NO
Jcad	172.534	-1.01264	0.279652	1.8441e-05	DOWN	Jcad
Mtpap	8.78695	0.203932	0.464658	0.201094	NO
Map3k8	0.1184	-0.00284142	0.40313	0.380883	NO
Bambi	8.90263	0.384173	0.716839	0.167868	NO
Cul2	17.6467	0.0290813	0.363129	0.326104	NO
Crem	14.9117	0.0748699	0.369299	0.277863	NO
Gm20939	1.77922	-0.0151316	0.393655	0.349819	NO
Mettl4	11.8643	-0.195358	0.433898	0.196586	NO
Adcyap1	2.42953	0.063927	0.406442	0.293962	NO
Fshr	5.74113	-0.0870611	0.402041	0.272872	NO
Lhcgr	0.930115	-0.0130969	0.403191	0.355147	NO
Gtf2a1l	0.143838	-0.00328815	0.403134	0.379764	NO
Ston1	4.38588	-0.0485869	0.397011	0.308446	NO
Ppp1r21	16.9318	-0.217108	0.407815	0.168774	NO
Gm4832	0.594755	-0.00484278	0.402777	0.377124	NO
Fbxo11	31.4817	-0.0687667	0.326509	0.275106	NO
Msh6	2.97044	0.044502	0.402901	0.31324	NO
Kcnk12	16.6699	0.481612	0.601142	0.0958012	NO
Msh2	7.54311	0.130297	0.402354	0.238385	NO
Epcam	2.91904	-0.0130341	0.395704	0.354505	NO
Calm2	590.528	-0.095432	0.166814	0.156118	NO
Stpg4	0.198336	0.0036872	0.403036	0.378934	NO
Ttc7	5.59713	0.0304381	0.397452	0.327683	NO
Mcfd2	43.573	0.0815793	0.298056	0.254723	NO
Socs5	41.9264	0.118209	0.354478	0.235294	NO
Cript	19.4468	-0.150465	0.371367	0.212126	NO
Pigf	4.90154	-0.0190865	0.381902	0.341519	NO
Rhoq	26.9951	-0.11694	0.347191	0.234127	NO
Gm57642	0.637519	-0.0232865	0.403836	0.337098	NO
Atp6v1e2	0.362806	-0.00821792	0.403088	0.371625	NO
Prkce	287.869	0.0705626	0.181278	0.217262	NO
Srbd1	8.94885	0.0359047	0.386035	0.320074	NO
Six2	0.073284	-0.00800667	0.403092	0.372331	NO
Six3	0.049444	0.00709058	0.403016	0.374166	NO
Camkmt	14.5449	-0.0789187	0.365859	0.273212	NO
Prepl	6.72309	-0.170145	0.436189	0.216752	NO
Slc3a1	35.5215	-0.0361661	0.318018	0.311637	NO
Ppm1b	52.7985	-0.0280181	0.285647	0.317926	NO
Lrpprc	22.7334	0.0174284	0.361547	0.342478	NO
Dync2li1	5.57191	0.0122238	0.387042	0.356554	NO
Plekhh2	8.56912	0.114651	0.402155	0.250743	NO
Thada	93.8497	-0.648941	0.274969	0.00201047	DOWN	Thada
Zfp36l2	8.91072	0.142227	0.412865	0.231178	NO
Haao	6.42222	0.0982346	0.385782	0.260839	NO
Mta3	26.5078	0.153535	0.367733	0.207446	NO
Kcng3	11.6434	0.461965	0.766853	0.144966	NO
Cox7a2l	175.544	-0.0314137	0.193014	0.291694	NO
Eml4	20.6092	0.865671	0.713787	0.0378151	UP	Eml4
Pkdcc	3.69987	-0.0557871	0.404489	0.301954	NO
Slc8a1	212.63	-2.12151	0.299969	8.08463e-14	DOWN	Slc8a1
Thumpd2	10.2903	0.0590002	0.365519	0.29232	NO
Tmem178	111.456	0.832277	0.59697	0.0260306	UP	Tmem178
Map4k3	16.4208	-0.252562	0.437218	0.153967	NO
Cdkl4	1.76408	-0.0748809	0.404936	0.284438	NO
Sos1	15.781	0.275543	0.445069	0.139866	NO
Arhgef33	4.8268	-0.00245474	0.397321	0.382299	NO
Morn2	49.6677	0.233262	0.399225	0.151826	NO
Dhx57	19.9863	-0.227244	0.378963	0.146372	NO
Gemin6	5.18401	0.0338216	0.391652	0.323125	NO
Srsf7	16.1612	-0.00539753	0.37253	0.375773	NO
Galm	0.913671	-0.00397093	0.402744	0.378454	NO
Atl2	19.0551	-0.0809512	0.369734	0.272028	NO
Cyp1b1	1.55928	-0.0063418	0.400592	0.375222	NO
Rmdn2	10.997	-0.252456	0.49457	0.176553	NO
Cdc42ep3	1.24868	-3.76524e-06	0.402976	0.387553	NO
Qpct	5.63485	0.0678472	0.390795	0.287886	NO
Prkd3	14.3114	0.63106	0.876949	0.113166	NO
Ndufaf7	36.6008	0.0384863	0.355233	0.313931	NO
Cebpz	65.6131	0.326601	0.394018	0.0897752	NO
Gm26637	0.681796	0.0107094	0.403265	0.363075	NO
Eif2ak2	4.44139	0.117188	0.421488	0.253178	NO
Gpatch11	33.6116	-0.0105097	0.299479	0.352475	NO
Heatr5b	13.9618	-0.0609476	0.364413	0.290067	NO
Strn	30.0804	-0.340773	0.404534	0.0869525	NO
Vit	9.95061	-0.0572585	0.400363	0.299796	NO
Crim1	72.0228	-1.1546	0.368445	0.000149608	DOWN	Crim1
Fam98a	19.3959	0.0695458	0.368585	0.282954	NO
Rasgrp3	8.76898	-0.031305	0.385969	0.32552	NO
Ltbp1	13.2626	-0.142612	0.391962	0.225078	NO
Ttc27	11.2115	0.0549377	0.353362	0.294578	NO
Yipf4	34.9084	0.0451861	0.289077	0.294241	NO
Nlrc4	0.938284	-0.0213868	0.403098	0.339829	NO
Slc30a6	13.1543	-0.0576509	0.353948	0.291613	NO
Spast	35.5038	-0.378441	0.406663	0.0705569	NO
Dpy30	56.0242	0.161949	0.277049	0.151672	NO
Memo1	12.1775	-0.264	0.477643	0.162694	NO
Xdh	0.665462	-0.00507734	0.402851	0.376714	NO
Ehd3	41.1325	1.49324	0.777988	0.00708509	UP	Ehd3
Galnt14	17.9933	2.76403	0.95226	0.000301262	UP	Galnt14
Capn13	0.251464	-0.00356183	0.402768	0.379186	NO
Lclat1	20.6811	0.135882	0.355742	0.219504	NO
Lbh	33.0593	0.0832088	0.353299	0.266732	NO
Ypel5	35.8261	-0.000817941	0.321853	0.386184	NO
Alk	13.1166	-0.244978	0.461851	0.169451	NO
Clip4	30.5705	-0.313974	0.453041	0.119662	NO
Togaram2	0.253483	0.00904515	0.402952	0.369159	NO
Wdr43	30.212	0.317549	0.453253	0.117786	NO
Spdya	0.0958921	-0.00283074	0.40313	0.381001	NO
Ndc80	0.995144	-0.00586753	0.400442	0.375737	NO
Smchd1	80.9614	0.116458	0.25666	0.19533	NO
Emilin2	1.93856	-0.0309991	0.403762	0.327621	NO
Lpin2	49.7498	0.00276275	0.289601	0.378673	NO
Myom1	0.656	-0.0147281	0.403328	0.351417	NO
Myl12a	25.853	0.197552	0.384425	0.175659	NO
Tgif1	0.621895	0.00213661	0.4027	0.383514	NO
Dlgap1	749.671	-0.266166	0.132534	0.00549549	DOWN	Dlgap1
Akain1	7.75909	0.0885395	0.398107	0.270996	NO
Zbtb14	4.91205	0.0663343	0.402218	0.291025	NO
Epb41l3	65.6296	-1.16735	0.395545	0.000246579	DOWN	Epb41l3
Tmem200c	1.41042	-0.024634	0.404124	0.335393	NO
L3mbtl4	5.39754	-0.140159	0.436568	0.239106	NO
Arhgap28	0.261827	0.0107501	0.402695	0.362862	NO
Lama1	1.68385	-0.0593992	0.408141	0.298781	NO
Ptprm	14.2341	-0.0335017	0.37585	0.321829	NO
Themis3	0.475434	-0.0122193	0.403153	0.358311	NO
Mtcl1	16.5845	0.0304662	0.356095	0.323527	NO
Ddx11	1.39493	-0.0585033	0.403151	0.298954	NO
Ankrd12	108.799	-0.255566	0.288589	0.0791317	NO
Twsg1	12.4595	-0.0444553	0.345312	0.305787	NO
Ppp4r1	6.6771	0.159506	0.404603	0.2156	NO
Txndc2	0.10378	-0.0110918	0.40313	0.362228	NO
Tmem232	7.81752	-0.064985	0.377023	0.288403	NO
Man2a1	12.2886	-0.0352622	0.383987	0.320585	NO
Fer	69.2097	0.0224669	0.371754	0.335611	NO
Gm53982	0.138889	-0.00258133	0.403122	0.382008	NO
Gm41607	3.017	0.128383	0.428978	0.246323	NO
Fbxl17	51.1662	-0.231716	0.287095	0.0941852	NO
Efna5	25.9822	0.0229542	0.379965	0.335625	NO
Nudt12	0.35906	-0.00248189	0.403101	0.382365	NO
Pdzph1	0.931949	-0.0153351	0.403267	0.350284	NO
Cntnap5c	91.2587	-0.748564	0.450959	0.0130652	DOWN	Cntnap5c
Adgre1	6.06133	0.109842	0.399197	0.254092	NO
Vav1	15.3828	-0.230097	0.451663	0.176935	NO
Gpr108	18.6884	0.15466	0.415748	0.222851	NO
Trip10	1.75599	0.000345794	0.402072	0.387167	NO
Tnfsf9	0.166054	-0.00910144	0.403216	0.369032	NO
Tubb4a	11.2882	-0.0114	0.355934	0.355936	NO
Dennd1c	1.06437	0.0106309	0.403299	0.363235	NO
Crb3	0.166594	0.00934605	0.403081	0.368233	NO
Slc25a23	158.403	-0.229705	0.265286	0.0822987	NO
Slc25a41	0.32218	0.00929517	0.403172	0.368361	NO
Gtf2f1	36.5325	0.025256	0.31668	0.326183	NO
Alkbh7	33.9418	0.0545029	0.320625	0.289165	NO
Acer1	0.946337	-0.00871922	0.401435	0.370123	NO
Acsbg2	0.539774	-0.0109629	0.402349	0.362401	NO
Rfx2	4.46571	-0.029915	0.400503	0.32878	NO
Prr22	0.439704	-0.00953509	0.403229	0.367605	NO
Dus3l	17.8868	0.0210094	0.357365	0.336379	NO
Nrtn	8.72986	-0.24396	0.4632	0.171365	NO
Ndufa11	391.652	-0.0576477	0.19829	0.249133	NO
Vmac	8.4614	0.290686	0.543326	0.168049	NO
Ranbp3	14.9022	0.0864281	0.386958	0.270582	NO
Catsperd	225.218	-1.10027	0.228866	7.37816e-08	DOWN	Catsperd
Lonp1	34.7062	0.130844	0.314785	0.208396	NO
Rpl36	515.858	0.248743	0.163887	0.0198232	UP	Rpl36
Safb2	24.3815	0.0784459	0.350872	0.270536	NO
Tincr	0.0544977	0.00730179	0.403029	0.373698	NO
Ptprs	274.065	0.0675812	0.231329	0.248716	NO
Kdm4b	13.7152	-0.103432	0.350833	0.247721	NO
Uhrf1	1.07362	0.022208	0.403821	0.338705	NO
Ticam1	1.86099	0.00380247	0.393148	0.378594	NO
Fem1a	20.1386	-0.158085	0.389996	0.212027	NO
Dpp9	13.1997	0.0979028	0.380983	0.260036	NO
Mydgf	81.3147	0.143761	0.288574	0.180126	NO
Tnfaip8l1	18.8571	0.419883	0.577797	0.111622	NO
Sema6b	23.5702	-0.400471	0.451145	0.0788132	NO
Lrg1	0.512988	-0.00961378	0.403235	0.367233	NO
Hdgfl2	26.6322	0.0377665	0.317136	0.309713	NO
Ubxn6	69.0572	0.0904385	0.289686	0.241774	NO
Chaf1a	0.739718	-0.021717	0.403773	0.339395	NO
Sh3gl1	17.3535	0.306262	0.423702	0.112496	NO
Mpnd	64.2453	-0.0655802	0.284089	0.268072	NO
Stap2	0.731407	0.0138794	0.401625	0.353072	NO
Fsd1	24.4204	0.289694	0.486395	0.147971	NO
Shd	10.6766	0.214158	0.453626	0.188936	NO
Yju2	1.29241	-0.0227526	0.402942	0.337926	NO
Ebi3	1.41997	0.0147936	0.402825	0.351269	NO
Zfp119b	1.01658	-0.00390509	0.40285	0.378577	NO
Zfp959	1.85189	-0.0114041	0.402284	0.360945	NO
Zfp119a	1.95283	-0.00529492	0.402552	0.376437	NO
Adgre4	0.758601	-0.0181539	0.4035	0.344755	NO
Pot1b	7.73206	-0.0324249	0.396325	0.325108	NO
Vmn2r118	0.86847	-0.0480122	0.406283	0.309908	NO
St6gal2	6.21236	-0.0658664	0.390771	0.289699	NO
Slc5a7	0.147776	-0.00244288	0.403119	0.382522	NO
Sgo1	0.0538797	-0.00295085	0.403134	0.380492	NO
Kat2b	15.8873	-0.0245018	0.351956	0.331186	NO
Pp2d1	2.28446	-0.0776796	0.406669	0.281992	NO
Rab5a	27.2802	-0.620936	0.641826	0.0653592	NO
Efhb	2.72072	-0.086609	0.414738	0.275665	NO
Kcnh8	4.31508	-0.148286	0.430583	0.231207	NO
Gm54011	2.07368	-0.0593216	0.406003	0.298492	NO
Satb1	51.7126	-0.0333806	0.254508	0.304834	NO
Tbc1d5	29.1872	-0.139567	0.348904	0.213792	NO
Plcl2	46.4023	-0.55524	0.451979	0.036794	DOWN	Plcl2
Dazl	1.32413	-0.00782007	0.402983	0.37278	NO
Rftn1	9.77338	0.0360697	0.39108	0.320404	NO
Kif6	7.0965	-0.0592945	0.401937	0.297738	NO
Mocs1	1.47218	-0.0570152	0.405789	0.300937	NO
Lrfn2	30.2484	2.27393	0.630415	2.30402e-05	UP	Lrfn2
Unc5cl	0.579778	0.000668291	0.402772	0.3867	NO
Apobec2	0.968976	0.00217392	0.402907	0.383253	NO
Oard1	25.4671	0.0319639	0.359213	0.321894	NO
Nfya	0.954026	-0.00552528	0.402849	0.376178	NO
Treml2	0.073898	-0.00216222	0.403132	0.383319	NO
Foxp4	2.51912	-0.0472244	0.403808	0.310457	NO
Mdfi	0.798589	-0.00604756	0.40284	0.375584	NO
Tfeb	3.11607	0.0902023	0.407571	0.271295	NO
Pgc	0.662168	0.0153667	0.403221	0.350222	NO
Frs3	7.64146	-0.270622	0.523146	0.174587	NO
Med20	4.95799	0.0286565	0.39264	0.329623	NO
Gm20517	6.30248	-0.125833	0.420125	0.246244	NO
Bysl	24.2364	-0.44167	0.55779	0.0980485	NO
Ccnd3	5.80269	-0.0510133	0.391479	0.305073	NO
Taf8	2.42593	-0.0182617	0.400392	0.344328	NO
Cimip3	0.425975	-0.0224838	0.40382	0.338323	NO
Guca1a	45.1882	0.0980004	0.263239	0.22279	NO
Guca1b	0.718241	0.010191	0.403111	0.364345	NO
Mrps10	26.7585	0.225599	0.414131	0.165257	NO
Trerf1	43.7229	0.204057	0.367963	0.161985	NO
Ubr2	27.708	-0.0264408	0.35053	0.328442	NO
Prph2	0.0207534	-0.00154325	0.403148	0.384798	NO
Tbcc	29.1063	0.202285	0.343524	0.150171	NO
Bicral	38.7206	-0.0687378	0.302922	0.269309	NO
Rpl7l1	20.7853	0.831354	1.01126	0.091427	NO
Ptcra	0.151868	0.00884198	0.402965	0.369861	NO
Cnpy3	48.0431	1.0335	0.556011	0.00786532	UP	Cnpy3
Gnmt	5.39886	0.0443131	0.385537	0.31118	NO
Pex6	34.725	-0.376062	0.440973	0.0854884	NO
Ppp2r5d	17.602	-0.0500646	0.346179	0.299146	NO
Mea1	83.385	-0.06197	0.239449	0.259301	NO
Rrp36	16.8165	0.955982	1.38652	0.120305	NO
Cul7	8.07395	-0.0543078	0.372126	0.298589	NO
Mrpl2	24.6626	0.104424	0.31385	0.235634	NO
Klc4	10.1389	0.00246817	0.362081	0.381229	NO
Ptk7	3.05548	0.0303682	0.398908	0.327901	NO
Srf	45.036	-1.02137	0.436868	0.00213327	DOWN	Srf
Cul9	19.476	0.0579433	0.360351	0.292602	NO
Dnph1	3.50196	0.19204	0.45461	0.206077	NO
Ttbk1	87.1476	-0.400772	0.387696	0.0566337	NO
Slc22a7	0.0592001	-0.00267546	0.403131	0.381632	NO
Crip3	0.540341	-0.023557	0.403019	0.336681	NO
Zfp318	24.9282	-0.0221667	0.332909	0.33258	NO
Abcc10	2.4681	0.0160092	0.399224	0.348577	NO
Dlk2	5.34766	0.0806707	0.398855	0.278105	NO
Tjap1	6.52913	-0.20898	0.461697	0.195812	NO
Lrrc73	31.7437	-0.0258843	0.319105	0.325489	NO
Yipf3	42.3433	0.333497	0.417072	0.0963112	NO
Polr1c	10.7687	0.114248	0.398127	0.250122	NO
Xpo5	10.6721	-0.0477587	0.37224	0.306006	NO
Gtpbp2	6.12431	-0.0454054	0.392384	0.310933	NO
Mad2l1bp	1.58825	0.00826992	0.401366	0.371444	NO
Rsph9	30.913	0.0257178	0.311332	0.324727	NO
Mrps18a	105.982	-0.196341	0.258477	0.1055	NO
Vegfa	8.00696	-0.0700534	0.382491	0.284922	NO
1600014C23Rik	0.266196	-0.00283859	0.40309	0.38095	NO
Tmem63b	15.6413	-0.00263728	0.338462	0.380133	NO
Capn11	2.29751	0.0300886	0.397058	0.328102	NO
Slc29a1	14.3064	2.99582	0.913388	8.15739e-05	UP	Slc29a1
Slc35b2	46.7415	0.256345	0.396314	0.1311	NO
Nfkbie	0.162875	0.00929377	0.403084	0.368352	NO
Tmem151b	319.785	-1.03522	0.222408	1.87816e-07	DOWN	Tmem151b
Tcte1	2.19008	0.0181282	0.400225	0.344529	NO
Aars2	6.03894	0.00111057	0.39258	0.386011	NO
Spats1	6.84388	0.0261363	0.390014	0.332386	NO
Cdc5l	33.0373	-0.0436406	0.348175	0.307168	NO
Supt3	11.8364	-0.0459252	0.379845	0.309018	NO
Runx2	25.5272	-1.9004	0.913442	0.00484196	DOWN	Runx2
Clic5	2.46703	-0.0160084	0.400555	0.348717	NO
Enpp4	25.2031	0.00541545	0.327452	0.374823	NO
Enpp5	79.9316	0.266705	0.339236	0.0992657	NO
Cyp39a1	1.87109	0.00415611	0.401421	0.378183	NO
Slc25a27	8.58999	-0.0429747	0.370379	0.31081	NO
Tdrd6	0.961775	-0.0127186	0.403315	0.356589	NO
Ankrd66	0.824132	-0.0234974	0.403957	0.336883	NO
Mep1a	0.833318	0.0342261	0.401641	0.323591	NO
Adgrf5	1.72469	0.022197	0.401561	0.338522	NO
Tnfrsf21	57.9117	-0.0460177	0.289672	0.293384	NO
Cd2ap	12.1885	-0.0465258	0.359814	0.305623	NO
Adgrf2	0.0965709	0.00897047	0.402994	0.369423	NO
Adgrf4	0.447488	0.00688809	0.402978	0.374559	NO
Ptchd4	39.597	1.92777	0.818014	0.0020345	UP	Ptchd4
Mmut	40.5816	0.510852	0.454969	0.0458301	UP	Mmut
Cenpq	8.01639	0.110719	0.409206	0.255753	NO
Glyatl3	0.090578	-0.0105896	0.40309	0.363331	NO
Rhag	0.146568	-0.00878026	0.403159	0.369968	NO
Crisp2	1.02313	-0.0132269	0.403197	0.354672	NO
Esp8	0.186023	-0.0111075	0.403086	0.361655	NO
Crisp1	0.200771	-0.0132251	0.403191	0.354755	NO
Esp38	0.295018	-0.00269637	0.402774	0.381565	NO
Esp16	0.0103767	-0.00127478	0.403149	0.385451	NO
LOC118568338	0.284807	-0.0195655	0.403474	0.342246	NO
Gm54004	0.298843	-0.00822087	0.402773	0.371596	NO
Or10al6	0.558069	-0.0126587	0.403172	0.356729	NO
Or5v1b	0.103388	-0.00961643	0.403025	0.367022	NO
H2-M3	1.67491	0.0304893	0.404074	0.328395	NO
Or2h1	0.119641	0.00967202	0.40304	0.36684	NO
Mog	3.54598	-0.0621516	0.399725	0.294558	NO
Zfp57	2.60552	0.0730336	0.410138	0.286596	NO
H2-M5	0.0867673	-0.00865315	0.40318	0.370412	NO
Polr1has	2.20482	0.0303109	0.402017	0.328503	NO
Ppp1r11	94.3478	-0.144008	0.264745	0.165718	NO
Trim26	7.56151	0.0253738	0.377261	0.332267	NO
Trim39	4.11029	-0.0654666	0.406749	0.292522	NO
Rpp21	24.1162	1.3038	0.705811	0.0083288	UP	Rpp21
Gm10499	0.760438	-0.0195143	0.400936	0.342136	NO
H2-T22	5.05437	-0.273074	0.534732	0.176383	NO
H2-T23	2.46893	-0.010861	0.394228	0.362207	NO
H2-T24	9.8623	0.107787	0.396704	0.255252	NO
Gnl1	123.861	-0.430045	0.22283	0.00690031	DOWN	Gnl1
Prr3	8.33497	-1.52805	1.25266	0.0371331	DOWN	Prr3
Ppp1r10	12.784	0.582341	0.788097	0.109596	NO
Mrps18b	0.713242	-0.0340059	0.404586	0.324088	NO
Atat1	19.4401	-0.179847	0.409631	0.201059	NO
2310061I04Rik	23.3203	0.874254	0.802125	0.0494997	UP	2310061I04Rik
Dhx16	9.51948	0.0588478	0.392169	0.296725	NO
Ppp1r18	6.57703	0.0940408	0.394643	0.265693	NO
Nrm	3.07417	-0.0278102	0.402216	0.331306	NO
Mdc1	6.0264	-0.0287509	0.388027	0.329026	NO
Flot1	30.8121	0.395983	0.49301	0.0953625	NO
Ier3	1.89558	0.0330236	0.404853	0.325188	NO
Gtf2h4	7.93681	3.66686	1.63997	0.00296331	UP	Gtf2h4
Vars2	3.37223	0.082838	0.403094	0.276645	NO
Muc21	0.95193	-0.0203519	0.399961	0.341092	NO
Psors1c2	0.186023	-0.0111075	0.403086	0.361666	NO
Cchcr1	0.731791	-0.0140786	0.403251	0.352658	NO
Tcf19	2.07836	-0.0023527	0.402843	0.382802	NO
H2-Q4	0.0103767	-0.00127478	0.403149	0.385459	NO
H2-Q1	0.110361	0.0116078	0.403019	0.360372	NO
H2-D1	15.6567	0.0711329	0.359441	0.279614	NO
Ddx39b	33.8676	0.264616	0.329366	0.0952892	NO
Nfkbil1	3.50215	-0.0332109	0.391902	0.3238	NO
Ltb	0.236544	0.00762826	0.402836	0.37305	NO
Lst1	8.6242	-0.0760989	0.387749	0.280114	NO
Prrc2a	29.0971	-0.122629	0.300375	0.211104	NO
Bag6	52.9487	-0.255824	0.381839	0.12513	NO
Gpank1	5.74883	0.300158	0.568194	0.170613	NO
Csnk2b	0.529937	-0.0268464	0.404086	0.332685	NO
Ly6g5b	2.08273	-0.0522918	0.39757	0.304613	NO
Abhd16a	44.4094	0.181703	0.29864	0.14327	NO
Ly6g6f	0.249081	-0.00937233	0.403236	0.368113	NO
Ly6g6e	1.76877	-0.026806	0.404272	0.332759	NO
Ly6g6d	0.861919	-0.0202752	0.403154	0.341395	NO
Ddah2	34.4133	0.0618366	0.325491	0.282378	NO
Clic1	12.4671	0.0788846	0.355908	0.271157	NO
Msh5	7.2221	-0.0698444	0.3651	0.281906	NO
Sapcd1	0.983662	0.0124767	0.401984	0.357398	NO
Vars1	17.6924	-0.0644852	0.339086	0.282335	NO
D17H6S56E-5	5.08787	-0.0129478	0.396143	0.354922	NO
Lsm2	16.1343	0.071117	0.388873	0.285006	NO
Hspa1l	1.11809	0.00991939	0.402036	0.365024	NO
Hspa1a	4.78201	0.0840303	0.409076	0.276712	NO
Hspa1b	3.00328	0.00169209	0.402267	0.384373	NO
Neu1	46.9069	1.22813	0.4773	0.00113395	UP	Neu1
Slc44a4	0.768384	0.00506758	0.401691	0.376705	NO
Ehmt2	103.308	-0.364216	0.315905	0.0430323	DOWN	Ehmt2
Zbtb12	1.32888	-0.056442	0.406559	0.301766	NO
C2	3.03425	-0.0810838	0.404915	0.278828	NO
Cfb	5.2975	-0.011405	0.398883	0.360615	NO
Skic2	35.2103	-0.474546	0.491484	0.0658646	NO
Dxo	6.23994	0.249796	0.495019	0.178201	NO
Stk19	23.1445	-0.0747536	0.357174	0.275553	NO
C4b	10.2141	0.0514634	0.366511	0.300974	NO
Tnxb	0.574779	0.0128577	0.403036	0.355971	NO
Atf6b	31.1934	0.8179	0.447592	0.00864241	UP	Atf6b
Prrt1	18.9131	-0.0566858	0.325738	0.287699	NO
Ppt2	8.05819	0.0160176	0.37786	0.346574	NO
Ager	0.629979	0.00016917	0.402764	0.387399	NO
Pbx2	11.2308	0.612309	0.727239	0.0870295	NO
Gpsm3	1.73733	0.0931703	0.414551	0.270259	NO
Notch4	3.26445	0.0365935	0.401231	0.320913	NO
Tsbp1	1.19953	-0.0369785	0.404732	0.320831	NO
H2-Eb1	1.32857	0.00127422	0.402857	0.385396	NO
H2-Aa	0.415767	0.0176329	0.403473	0.34584	NO
H2-Ab1	0.962501	0.0306333	0.404597	0.328164	NO
Tap2	2.18579	0.0133327	0.397931	0.353906	NO
Psmb8	9.11429	0.315661	0.544901	0.153207	NO
Tap1	1.56469	-0.0381629	0.405185	0.319561	NO
Psmb9	2.11745	0.0363596	0.402014	0.321175	NO
H2-DMb1	3.98935	0.0210246	0.399989	0.340233	NO
H2-DMb2	0.48237	-0.00709787	0.402842	0.374111	NO
H2-DMa	24.988	0.274914	0.391207	0.117133	NO
Brd2	129.942	-0.237981	0.250832	0.0682065	NO
H2-Oa	0.976483	-0.00083002	0.402388	0.38656	NO
Col11a2	4.7498	0.0692941	0.394739	0.287221	NO
Rxrb	30.0944	-0.0362805	0.351677	0.315967	NO
Ring1	2.86729	0.111386	0.42021	0.257373	NO
H2-K1	14.8451	0.037317	0.355771	0.315457	NO
Vps52	23.7952	-0.143594	0.344805	0.208057	NO
Rps18	212.68	0.433936	0.193549	0.00287579	UP	Rps18
B3galt4	0.601916	-0.00269805	0.402644	0.381548	NO
Wdr46	3.50418	0.0774554	0.408944	0.28272	NO
Pfdn6	23.3402	0.159885	0.377613	0.205905	NO
Rgl2	11.2853	-0.15074	0.412779	0.224714	NO
Tapbp	25.4825	0.304783	0.479562	0.134328	NO
Zbtb22	8.55354	0.0277433	0.391522	0.330596	NO
Daxx	6.68392	-0.00482689	0.378935	0.376661	NO
Smim40	0.635687	-0.00794731	0.402991	0.372565	NO
Kifc1	0.281542	0.0176839	0.403267	0.345709	NO
Cd320	22.5464	0.113955	0.390394	0.24882	NO
Rps28	927.71	-0.193047	0.158101	0.037048	DOWN	Rps28
Kank3	4.97712	0.113683	0.41526	0.254648	NO
Angptl4	3.77707	0.142162	0.437098	0.237855	NO
Hnrnpm	59.9145	-0.0633939	0.292829	0.272894	NO
Zfp414	8.61608	0.128191	0.417142	0.243457	NO
Myo1f	4.76753	0.0171706	0.394178	0.345919	NO
Adamts10	1.72272	0.00243565	0.402498	0.382547	NO
Zfp101	1.86794	-0.00389236	0.401574	0.378585	NO
Zfp81	8.47554	-0.243625	0.482724	0.178159	NO
Zfp955b	6.48207	-0.0657305	0.397982	0.290924	NO
Zfp955a	1.73667	0.0310717	0.401297	0.327232	NO
Morc2b	1.06796	0.010761	0.40312	0.362872	NO
Zfp563	10.1512	0.147806	0.396849	0.222759	NO
Zfp763	3.5253	0.0482049	0.398542	0.308983	NO
Zfp952	6.50061	0.0477475	0.393164	0.30884	NO
Zfp472	0.941411	0.0211977	0.403593	0.340261	NO
Cyp4f13	3.82924	-0.0363775	0.402797	0.321273	NO
Cyp4f14	6.75139	0.0920415	0.406672	0.269518	NO
Zfp870	3.76113	-0.0318376	0.395595	0.325773	NO
Zfp811	8.32712	0.0192359	0.395356	0.34215	NO
Cyp4f15	5.71617	-0.0311523	0.391711	0.326277	NO
Cyp4f16	3.77266	0.0382591	0.394548	0.318328	NO
Cyp4f39	0.178312	-0.00909453	0.403039	0.369071	NO
Pglyrp2	0.465057	-0.0124882	0.403163	0.357536	NO
Rasal3	0.944926	-0.00309048	0.403091	0.380244	NO
Wiz	12.1485	0.0536192	0.344125	0.294439	NO
Akap8	19.1361	-0.0281559	0.372767	0.32838	NO
Notch3	2.43969	-0.0110192	0.402777	0.362315	NO
Rrp1b	4.02367	-0.00219754	0.395763	0.383123	NO
Hsf2bp	1.02513	0.0255696	0.402768	0.334193	NO
U2af1	29.5311	0.104693	0.320627	0.237352	NO
Cbs	20.9876	0.113883	0.344361	0.236001	NO
Pknox1	10.3745	-0.0753704	0.380483	0.279527	NO
Wdr4	8.24468	-0.0544099	0.387066	0.300899	NO
Pde9a	2.20831	0.016793	0.399016	0.34677	NO
Slc37a1	4.2668	-0.0435646	0.391915	0.312789	NO
Rsph1	4.3579	0.0549388	0.400346	0.302254	NO
Ubash3a	0.330057	-0.0132742	0.403234	0.354529	NO
Tff2	0.800036	-0.0549847	0.406485	0.303095	NO
Umodl1	0.817768	-0.0234736	0.403854	0.336911	NO
Dnah8	8.94173	-1.74308	0.939427	0.00791727	DOWN	Dnah8
Btbd9	151.053	0.286677	0.216804	0.0300838	UP	Btbd9
Zfand3	41.333	0.117675	0.311935	0.220909	NO
Mdga1	22.9815	-0.780631	0.61479	0.0331051	DOWN	Mdga1
Ccdc167	26.952	0.282073	0.404329	0.1185	NO
Cmtr1	1.18969	-0.00930911	0.403113	0.368302	NO
Rnf8	11.0367	0.236489	0.456407	0.174329	NO
Tbc1d22b	93.533	-1.33592	0.296109	5.23993e-07	DOWN	Tbc1d22b
Tmem217b	0.315377	-0.0105632	0.402817	0.363395	NO
Pim1	0.749705	0.000190662	0.402415	0.387345	NO
Fgd2	4.27309	0.0593607	0.401014	0.297544	NO
Mtch1	297.413	-0.130551	0.194411	0.124692	NO
Gm53222	0.124641	0.0046859	0.403037	0.377381	NO
Ppil1	10.1397	0.165201	0.403877	0.210706	NO
Cpne5	19.3238	-0.0820675	0.379197	0.272962	NO
Rab44	20.1141	0.034397	0.302926	0.311742	NO
Cdkn1a	5.28674	0.120429	0.423496	0.251079	NO
Stk38	34.8861	-0.505339	0.474748	0.053201	NO
Kctd20	24.4577	-0.110632	0.366536	0.245232	NO
Pxt1	0.283326	0.000521561	0.402138	0.386941	NO
Bnip5	1.79416	-0.0139676	0.396155	0.352402	NO
Pnpla1	1.21815	0.0207051	0.400659	0.340746	NO
Brpf3	3.33299	-0.0825187	0.405049	0.277311	NO
Mapk13	0.529519	-0.0139989	0.40332	0.352841	NO
Mapk14	37.7453	-0.12932	0.29858	0.202926	NO
Slc26a8	6.1461	-4.66031	2.11437	0.0032007	DOWN	Slc26a8
Srpk1	77.1605	0.19107	0.247116	0.102376	NO
Lhfpl5	5.07705	-0.271506	0.539513	0.178538	NO
Armc12	0.160766	0.00574954	0.402944	0.37589	NO
Fkbp5	26.4718	-0.0794504	0.358697	0.271203	NO
Rpl10a	200.646	0.12168	0.229209	0.169226	NO
Fance	9.00943	-0.202887	0.461476	0.200882	NO
Ppard	6.59598	0.0828123	0.389429	0.27432	NO
Def6	1.46096	0.0318356	0.40196	0.326481	NO
Zfp523	103.713	-0.133792	0.264657	0.177948	NO
Scube3	2.55008	0.0212337	0.402847	0.340163	NO
Tcp11	0.698034	0.0612857	0.407892	0.296647	NO
Anks1	14.417	0.0254723	0.375285	0.331997	NO
Taf11	21.1705	0.146776	0.372994	0.215952	NO
Bltp3a	4.05931	0.0126979	0.398032	0.355994	NO
Snrpc	3.29554	0.179661	0.447055	0.213238	NO
Ilrun	169.306	-0.175155	0.214831	0.0923249	NO
Spdef	1.71138	0.0600246	0.404557	0.297408	NO
Pacsin1	103.927	-0.0388232	0.247769	0.294201	NO
Rps10	267.808	0.175531	0.165194	0.0536272	NO
Hmga1	1.52083	0.0184079	0.398554	0.343805	NO
Grm4	2.39498	0.0365203	0.40105	0.320979	NO
Lemd2	16.0215	-0.0537277	0.361036	0.297233	NO
Ip6k3	0.0538797	-0.00295085	0.403134	0.3805	NO
Uqcc2	197.053	0.155582	0.19294	0.094407	NO
Itpr3	0.0930115	-0.0098977	0.403016	0.365398	NO
Bak1	1.77818	0.0594741	0.402274	0.297641	NO
Ggnbp1	2.03503	-0.0263723	0.396289	0.33261	NO
Zbtb9	0.545421	-0.00676265	0.402497	0.374723	NO
Phf1	0.831702	-0.006652	0.402232	0.374832	NO
Kifc5b	1.29878	0.0258844	0.403529	0.33381	NO
Bnip1	5.17306	0.124496	0.413011	0.245472	NO
Crebrf	36.2163	0.146101	0.343391	0.205251	NO
Ergic1	21.6339	-0.329169	0.442482	0.108307	NO
Dusp1	3.20345	0.0672211	0.40207	0.290128	NO
Neurl1b	35.959	-0.569772	0.420615	0.0283553	DOWN	Neurl1b
Luc7l	101.193	-0.0690225	0.266427	0.25908	NO
Fam234a	14.2272	0.087095	0.385827	0.269773	NO
Rgs11	5.21307	0.0150815	0.391118	0.349731	NO
Arhgdig	88.2291	-0.221142	0.270976	0.0921751	NO
Axin1	11.7487	-0.0528802	0.373925	0.300463	NO
Pgap6	8.54089	0.0720056	0.397922	0.28574	NO
Nme4	2.7172	-0.037384	0.402941	0.320206	NO
Decr2	10.3482	0.291373	0.449827	0.130859	NO
Rab11fip3	40.0613	-0.487724	0.52946	0.0719767	NO
Capn15	66.6975	0.154335	0.267826	0.154621	NO
Prr35	0.627299	-0.0130493	0.402877	0.355395	NO
Pigq	65.2863	0.275372	0.347517	0.0979046	NO
Rab40c	14.7113	0.498706	0.626382	0.0968917	NO
Mettl26	84.0953	0.134007	0.244807	0.164517	NO
Wdr90	2.05667	-0.0771756	0.409586	0.283018	NO
Rhot2	42.1894	0.125046	0.336816	0.222974	NO
Rhbdl1	2.65922	-0.0708518	0.397739	0.286555	NO
Jmjd8	17.4019	0.614445	0.745778	0.0912027	NO
Wdr24	9.47115	0.196736	0.441217	0.198556	NO
Fbxl16	478.688	-0.562188	0.195871	0.000344556	DOWN	Fbxl16
Metrn	16.9171	0.0291076	0.327504	0.321959	NO
Antkmt	129.251	-0.0448343	0.27654	0.291998	NO
Haghl	2.8562	0.0631447	0.407741	0.294757	NO
Ciao3	12.3699	-0.0486615	0.349966	0.301691	NO
Msln	0.588968	0.00994332	0.403201	0.365055	NO
Rpusd1	11.431	-0.0533783	0.376641	0.300387	NO
Chtf18	1.64198	0.0170714	0.402089	0.346522	NO
Gng13	466.042	-0.892263	0.165165	5.33771e-09	DOWN	Gng13
Lmf1	31.936	-0.0702849	0.340335	0.276334	NO
Tekt4	2.34559	-0.0127933	0.403217	0.356217	NO
Cacna1h	27.289	1.35881	0.88481	0.0190037	UP	Cacna1h
Ube2i	8.52039	-0.117072	0.385545	0.244589	NO
Tsr3	14.0642	0.0624276	0.347278	0.286137	NO
Unkl	2.85642	0.0412685	0.404173	0.316375	NO
Uqcc4	30.8768	0.126484	0.365534	0.230681	NO
Ccdc154	0.0583227	-0.00237533	0.403126	0.382679	NO
Clcn7	13.2015	0.231087	0.435014	0.16909	NO
Ptx4	0.567885	0.0144384	0.403288	0.351948	NO
Telo2	7.53727	4.72744	1.69067	0.000463249	UP	Telo2
Tmem204	3.02022	0.0753377	0.41205	0.285048	NO
Ift140	5.6854	0.0562585	0.390215	0.299395	NO
Cramp1	11.5032	0.0910923	0.367367	0.262703	NO
Jpt2	0.880881	-0.00167901	0.400617	0.384389	NO
[truncated: 12,559 more rows]

## Sheet: resLFC_SynCA1_vs_CA3
	baseMean	log2FoldChange	lfcSE	svalue	diffexpressed	delabel
mt-CYTB	11057.9	0.116278	0.284831	0.224886	NO
mt-ND6	4629.15	0.315287	0.240728	0.0322606	UP	mt-ND6
mt-COX3	13349.7	0.100131	0.294622	0.248767	NO
mt-COX2	10139.8	0.0962886	0.273462	0.245	NO
mt-COX1	15723.3	0.0969387	0.304145	0.256751	NO
mt-ND1	15886.6	0.0947568	0.308571	0.260641	NO
Gm21996	0.372046	0.00839933	0.301014	0.382032	NO
Gm21409	0.372046	0.00839933	0.301014	0.382041	NO
Gm20911	0.558069	0.00872231	0.301023	0.38045	NO
Gm20814	0.744092	0.00898563	0.30103	0.379421	NO
Gm20868	0.372046	0.00839933	0.301014	0.382051	NO
Gm28553	0.372046	0.00839933	0.301014	0.382061	NO
Gm21241	0.465057	0.00846601	0.301014	0.381522	NO
Gm20897	0.107393	-0.00124955	0.30097	0.406443	NO
Gm20835	0.372046	0.00839933	0.301014	0.382071	NO
Gm20896	0.1964	0.0069807	0.300905	0.387559	NO
Gm29740	0.147509	0.00747358	0.301005	0.386121	NO
Gm28998	0.0930115	0.00694153	0.300979	0.387755	NO
Zfy2	0.465057	0.00846601	0.301014	0.381532	NO
Usp9y	1.18404	0.00899161	0.301075	0.37941	NO
Ddx3y	67.356	-0.103573	0.217626	0.202155	NO
Uty	13.8061	0.0408434	0.279513	0.320731	NO
Eif2s3y	7.84995	0.0552911	0.30021	0.305874	NO
Kdm5d	4.45706	-0.00129425	0.299016	0.406193	NO
Zfy1	0.922416	0.0211318	0.301935	0.353815	NO
Spry3	0.824979	-0.0126451	0.300717	0.368759	NO
Vamp7	9.70885	-0.0661065	0.294509	0.290669	NO
Akap17a	1.25881	0.0108329	0.298356	0.373347	NO
2510022D24Rik	60.7011	0.0462014	0.23673	0.301798	NO
Nlgn4l	6.17801	-0.0234816	0.291939	0.349014	NO
Mid1	4.05166	0.0422191	0.303913	0.323357	NO
Gm15246	0.728728	0.0127691	0.301283	0.368582	NO
Hccs	13.2887	-0.00250048	0.290448	0.402993	NO
Arhgap6	1.45881	0.0191646	0.299922	0.356815	NO
Msl3	21.6637	0.0116744	0.277118	0.368724	NO
Frmpd4	104.605	0.100991	0.251874	0.227664	NO
Prps2	7.0639	-0.0306532	0.290785	0.338049	NO
Tlr7	2.82155	-0.0468011	0.305992	0.317952	NO
Egfl6	2.60444	0.0225498	0.301638	0.351702	NO
Tceanc	8.01012	0.00174488	0.289703	0.404575	NO
Rab9	29.0445	0.0840646	0.263782	0.256783	NO
Trappc2	12.1301	0.0887159	0.289713	0.260822	NO
Ofd1	14.5347	0.150505	0.329551	0.208236	NO
Gemin8	3.87792	0.00108366	0.294477	0.407178	NO
Glra2	5.52196	-0.00857233	0.299757	0.381067	NO
Fancb	1.18942	0.012424	0.301202	0.369253	NO
Mospd2	3.48431	0.034268	0.301149	0.334057	NO
Asb9	0.073284	0.00494801	0.300965	0.395653	NO
Asb11	2.06391	0.00690692	0.300231	0.388692	NO
Piga	0.608697	-0.00145081	0.300653	0.405497	NO
Vegfd	0.957213	-0.013166	0.30131	0.367619	NO
Pir	9.54177	0.0674218	0.305899	0.292161	NO
Bmx	0.186023	0.00765132	0.300995	0.384856	NO
Ace2	0.103767	-0.0053674	0.300935	0.394453	NO
Cltrn	0.803292	0.00497342	0.300849	0.395606	NO
Siah1b	1.86088	-0.00156736	0.300942	0.405061	NO
Car5b	2.11808	-0.0129308	0.299791	0.367953	NO
Ap1s2	16.4112	0.419621	0.73728	0.168016	NO
Rnf138rt1	0.176404	-0.00576366	0.300953	0.393116	NO
Grpr	0.0479461	-0.00384704	0.300953	0.399709	NO
Ctps2	15.734	0.181743	0.33969	0.180971	NO
Syap1	19.5147	0.0117281	0.268329	0.367583	NO
Txlng	20.4031	0.0144032	0.260494	0.360871	NO
Rbbp7	78.3599	-0.214603	0.26341	0.0968284	NO
Reps2	51.5467	0.0852309	0.257713	0.252267	NO
Nhs	1.3456	0.0242665	0.302036	0.3491	NO
Rai2	3.90582	0.122815	0.336143	0.240176	NO
Bend2	0.186023	0.00765132	0.300995	0.384865	NO
Scml2	0.297302	0.00145063	0.300684	0.405503	NO
Cdkl5	27.2883	-0.142886	0.320415	0.211947	NO
Rs1	2.56794	0.0290588	0.297607	0.341625	NO
Ppef1	2.77419	0.0583468	0.30562	0.303336	NO
Phka2	10.5325	0.00665856	0.295258	0.389163	NO
Adgrg2	1.39309	-0.000300852	0.300191	0.409391	NO
Map3k15	19.7339	0.0340375	0.261547	0.326929	NO
Sh3kbp1	33.137	-0.148034	0.318578	0.205395	NO
Bclaf3	10.1573	0.0572858	0.293582	0.30182	NO
Map7d2	147.058	-0.140958	0.232838	0.152606	NO
Rps6ka3	8.59703	0.0147991	0.293428	0.363642	NO
Cnksr2	267.584	0.163224	0.190172	0.0882478	NO
Klhl34	0.073284	0.00494801	0.300965	0.39566	NO
Yy2	0.362016	-0.00687449	0.300979	0.388893	NO
Mbtps2	8.12708	-0.055633	0.303803	0.3064	NO
Sms	65.3856	-1.0073	0.297587	5.46965e-05	DOWN	Sms
Phex	9.46927	2.95876	1.11051	0.000946507	UP	Phex
Ptchd1	10.8833	-0.0459926	0.297702	0.317434	NO
Acot9	4.89194	-0.0483412	0.300686	0.315088	NO
Gm5947	2.4183	0.0100908	0.301066	0.375566	NO
Spin2c	1.04057	-0.0164852	0.301514	0.361283	NO
Nbdy	38.7806	0.105514	0.261952	0.226996	NO
Kctd12b	1.50799	-0.0122996	0.301187	0.369627	NO
Ubqln2	42.013	0.0706107	0.248912	0.2692	NO
Klf8	6.65067	0.0366662	0.299767	0.330155	NO
Rragb	15.1877	0.0216827	0.29183	0.351843	NO
Foxr2	0.107393	-0.00124955	0.30097	0.406449	NO
Gm5396	0.291305	0.00297178	0.300836	0.401839	NO
Mageh1	23.9053	0.0751223	0.28194	0.274724	NO
Usp51	1.2817	-0.0191376	0.30124	0.35703	NO
Gpr143	1.02588	0.00317931	0.300647	0.401428	NO
Shroom2	19.5195	0.148394	0.321415	0.206335	NO
Cldn34a	1.39403	0.0429073	0.303631	0.322586	NO
Gpr173	3.97705	-0.03154	0.29667	0.337599	NO
Tspyl2	2.69493	-0.0321291	0.300132	0.337277	NO
Kdm5c	22.9266	-0.106632	0.304762	0.245646	NO
Iqsec2	48.908	0.242655	0.29001	0.0915841	NO
Smc1a	82.9541	-0.0151082	0.211549	0.353078	NO
Ribc1	0.736087	-0.012072	0.301238	0.370231	NO
Huwe1	145.865	0.0163702	0.234429	0.353926	NO
Phf8	10.133	-0.0663549	0.289384	0.288502	NO
Wnk3	31.8541	0.231277	0.312466	0.111497	NO
Tsr2	11.8491	-0.042188	0.290305	0.321104	NO
Fgd1	3.50331	0.00661105	0.295365	0.389423	NO
Maged2	17.7932	0.0480273	0.285974	0.312178	NO
Tro	79.1774	-0.0454992	0.257887	0.309015	NO
Pfkfb1	0.0934038	0.00227713	0.30082	0.403675	NO
Alas2	0.444996	-0.00131825	0.300969	0.406127	NO
Apex2	7.60458	-0.0196379	0.296003	0.355653	NO
Gm15104	0.186023	0.00765132	0.300995	0.384875	NO
Gm20153	1.11614	0.00934698	0.30104	0.377782	NO
Gm15091	0.0930115	0.00694153	0.300979	0.387764	NO
Gm10439	0.0103767	-0.00293404	0.300885	0.40191	NO
Gm15093	0.65108	0.00886189	0.301026	0.379937	NO
Luzp4	0.574826	0.0019126	0.300678	0.404378	NO
Gm15107	0.744092	0.00898563	0.30103	0.379431	NO
Gm15128	0.539336	0.0118567	0.301209	0.37083	NO
Lrch2	7.73359	-0.0525583	0.299114	0.309425	NO
Il13ra2	0.296384	0.0060187	0.300951	0.392197	NO
Htr2c	16.0528	2.05533	0.76201	0.000903785	UP	Htr2c
Lhfpl1	5.12456	-0.0342748	0.296369	0.33317	NO
Rtl4	23.7688	0.913428	1.25112	0.114353	NO
Trpc5os	0.327204	-0.00133691	0.300969	0.406021	NO
Trpc5	38.2021	-0.169679	0.315476	0.179863	NO
Alg13	11.8252	0.0383487	0.280995	0.324379	NO
Gm15067	0.3809	0.012276	0.301034	0.369743	NO
Dcx	10.5434	0.0292684	0.296405	0.341159	NO
Capn6	0.747244	0.00652745	0.301043	0.390179	NO
Pak3	61.7496	0.0634112	0.254029	0.280938	NO
Chrdl1	3.98211	0.0135973	0.301294	0.366669	NO
Rtl9	0.599475	-0.00135533	0.300969	0.405962	NO
Tmem164	18.3894	0.0692853	0.286022	0.283696	NO
Kcne5	3.95413	-0.0282746	0.297162	0.342582	NO
Nxt2	12.2124	0.0500865	0.288379	0.310241	NO
Gucy2f	1.36804	0.00673553	0.300731	0.389371	NO
Col4a5	1.60028	0.0140554	0.301221	0.365806	NO
Col4a6	3.03608	0.0608606	0.307118	0.30046	NO
Atg4a	6.08328	0.0242022	0.29354	0.34817	NO
Psmd10	18.2566	-0.0646467	0.284142	0.289326	NO
Vsig1	0.988879	-0.00146375	0.300969	0.405423	NO
Mid2	3.66511	-0.0596726	0.304428	0.301251	NO
Prps1	16.8639	0.0250925	0.284572	0.345734	NO
Frmpd3	36.73	0.0778396	0.266995	0.266409	NO
Dnaaf6	0.0802013	0.00521147	0.300979	0.394945	NO
Nup62cl	0.0930115	0.00694153	0.300979	0.387773	NO
Rbm41	4.89455	-0.0200286	0.297928	0.355149	NO
Morc4	0.614174	0.000135002	0.300893	0.409671	NO
Cldn2	0.140958	0.00270906	0.300822	0.40268	NO
Tbc1d8b	2.82262	-0.00155943	0.297827	0.405014	NO
Rnf128	42.0079	-0.920816	0.582754	0.0174506	DOWN	Rnf128
Radx	2.52643	0.0302802	0.298222	0.339939	NO
Pwwp3b	2.32095	-0.00930852	0.300449	0.377949	NO
Nrk	2.66479	0.0235055	0.302075	0.350367	NO
Il1rapl2	34.4274	0.388237	0.522435	0.110747	NO
Fam199x	12.3225	-0.0712095	0.292365	0.283215	NO
Zcchc18	75.8067	-0.016713	0.230506	0.352589	NO
Slc25a53	3.61445	-0.00502065	0.2953	0.395245	NO
Tmsb15b1	1.80027	-0.010803	0.298901	0.37348	NO
Tmsb15b2	1.2777	-0.0255309	0.301631	0.34729	NO
Tmsb15l	1.74755	0.0184638	0.29986	0.357818	NO
Rab9b	8.13661	0.0492734	0.299846	0.313731	NO
Morf4l2	28.7276	-0.0749339	0.247042	0.261902	NO
Tceal1	15.3215	0.099344	0.306389	0.254878	NO
Tceal3	102.341	0.157986	0.231605	0.128658	NO
Kir3dl2	0.914401	0.0150248	0.301432	0.363917	NO
Bex3	176.991	-0.159871	0.200193	0.0998958	NO
Tceal9	97.8273	0.163109	0.248997	0.137538	NO
Tceal7	0.124534	0.000495483	0.300804	0.408935	NO
Gm51612	0.180677	0.00346799	0.300934	0.400886	NO
Bex1	23.0678	0.218615	0.358061	0.150825	NO
Tceal5	61.1914	-0.197727	0.312064	0.14393	NO
Tceal8	31.2132	-0.0309718	0.264469	0.332564	NO
Bex4	10.6672	-0.0440028	0.291884	0.318904	NO
Nxf3	2.59858	0.0135058	0.299279	0.366681	NO
Bex2	152.3	-0.0141536	0.188109	0.351504	NO
Arxes1	30.7861	-0.145251	0.312114	0.205159	NO
Bhlhb9	22.7086	-0.074173	0.285195	0.277246	NO
Armcx5	5.51547	-0.0395401	0.295964	0.325589	NO
Tcp11x2	0.0930115	0.00694153	0.300979	0.387782	NO
Pramex1	0.465057	0.00846601	0.301014	0.381542	NO
Tceal6	45.8998	-0.0585646	0.254139	0.288039	NO
Zmat1	6.9942	-0.0108724	0.288459	0.372093	NO
Armcx2	59.3445	-0.652849	0.401013	0.0150105	DOWN	Armcx2
Armcx3	42.7632	-0.174082	0.263165	0.135356	NO
Armcx6	1.78694	-0.0491999	0.306302	0.315205	NO
Armcx1	21.3133	-0.0130063	0.27298	0.365255	NO
Armcx4	23.3001	-0.203887	0.370044	0.175309	NO
Hnrnph2	24.2328	-0.0947817	0.290757	0.254088	NO
Gla	3.31061	-0.0442036	0.301735	0.3206	NO
Rpl36a	490.617	0.408522	0.213587	0.00707109	UP	Rpl36a
Btk	11.6128	0.0479716	0.287095	0.312498	NO
Timm8a1	1.16158	0.00248707	0.298456	0.403193	NO
Taf7l	6.08154	0.0073429	0.300893	0.386495	NO
Drp2	16.564	-0.0411726	0.286031	0.321494	NO
Cenpi	1.56033	0.0386647	0.30383	0.328149	NO
Tmem35a	32.69	-0.0258445	0.251965	0.339418	NO
Trmt2b	4.68889	0.0251713	0.297641	0.347379	NO
Arl13a	0.127164	0.000995491	0.300835	0.407693	NO
Xkrx	1.3251	-0.00647539	0.300502	0.390325	NO
Nox1	0.510164	-0.000906224	0.300615	0.408146	NO
Cstf2	3.22058	-0.0652117	0.307003	0.294955	NO
Sytl4	2.82685	-0.0287257	0.301714	0.342536	NO
Srpx2	1.27515	-0.0100256	0.301151	0.375695	NO
Tspan6	16.0319	-0.126532	0.307633	0.223756	NO
Pcdh19	116.748	0.371471	0.226581	0.0143382	UP	Pcdh19
Rpa4	0.377158	-0.00471776	0.301017	0.396483	NO
Gm382	1.07332	-0.0219199	0.301324	0.352448	NO
Cldn34c3	0.272217	0.00656716	0.300833	0.390085	NO
Cldn34c1	0.5581	-0.00373355	0.300615	0.400094	NO
Nap1l3	12.1393	-3.67537	1.35781	0.000824007	DOWN	Nap1l3
Pcdh11x	18.3959	-0.0071957	0.286412	0.385727	NO
Klhl4	2.20862	-0.00670794	0.298752	0.389284	NO
Dach2	11.6174	0.0096631	0.296789	0.376305	NO
Chm	8.87643	-0.00724806	0.295493	0.386386	NO
Pof1b	0.452569	0.0116788	0.301194	0.371208	NO
Zfp711	3.0511	-0.012124	0.299764	0.369987	NO
2010106E10Rik	0.545581	0.0118929	0.301204	0.37068	NO
Satl1	0.617169	0.00561854	0.300967	0.393716	NO
Apool	8.30297	-0.144353	0.334258	0.216884	NO
Tex16	18.0981	0.0719333	0.282309	0.278986	NO
Hdx	1.78762	0.0306637	0.30299	0.340049	NO
Rps6ka6	1.55243	0.00756217	0.300649	0.385672	NO
Cylc1	1.69459	0.0711355	0.309238	0.288185	NO
Pou3f4	3.29795	0.0614146	0.30783	0.299929	NO
Gm34521	3.56519	0.0471158	0.301241	0.316625	NO
Sh3bgrl	69.3926	0.074145	0.240799	0.260339	NO
Hmgn5	40.7486	-0.107137	0.278223	0.233259	NO
Brwd3	16.0278	0.0395996	0.301424	0.326448	NO
Tent5d	0.103388	0.00568407	0.300833	0.393425	NO
Chmp1b2	10.12	-0.186895	0.379252	0.195875	NO
Itm2a	8.00537	-0.0607873	0.295224	0.297445	NO
Lpar4	3.24623	-0.0613933	0.308352	0.300107	NO
Rtl3	0.487275	-0.00145668	0.300955	0.405477	NO
Gm5127	3.31584	0.0140808	0.299849	0.365672	NO
Cysltr1	0.049444	-0.000951082	0.300974	0.407814	NO
Fndc3c1	0.186023	0.00765132	0.300995	0.384884	NO
Taf9b	7.40917	-0.0594357	0.30128	0.300812	NO
Pgk1	10.5724	-0.228091	0.376621	0.152453	NO
Tlr13	5.16616	-0.0103107	0.301099	0.375025	NO
Atp7a	6.91541	-0.105654	0.313766	0.249891	NO
Magt1	22.3115	-0.0280633	0.275003	0.339734	NO
Fgf16	0.773712	0.0137827	0.301354	0.366366	NO
Magee1	40.8697	0.181238	0.291577	0.147822	NO
Pbdc1	29.775	-0.297117	0.402095	0.112031	NO
Magee2	1.46327	0.0216885	0.301396	0.352897	NO
Zdhhc15	10.2742	0.0352177	0.293035	0.331221	NO
Uprt	1.82009	-0.0546553	0.307717	0.308666	NO
Abcb7	29.4632	0.201116	0.334351	0.154058	NO
Nexmif	37.7613	0.606479	0.517587	0.0434576	UP	Nexmif
Rlim	16.4593	0.106727	0.300441	0.243837	NO
Slc16a2	35.0554	0.207803	0.362917	0.16656	NO
Tsx	0.373561	-0.00624566	0.300971	0.391239	NO
Chic1	17.9942	-0.0536633	0.277091	0.302298	NO
Nap1l2	9.95411	-0.0452444	0.294818	0.317741	NO
4930519F16Rik	2.98251	0.052231	0.299857	0.309996	NO
Pabpc1l2a	2.94971	-0.0284127	0.298402	0.342505	NO
Pabpc1l2b	4.81122	-0.0852976	0.31312	0.272897	NO
Dmrtc1a	0.826273	-0.00348093	0.30059	0.400822	NO
Phka1	22.0352	-0.0358567	0.270317	0.326126	NO
Hdac8	7.09456	0.0314555	0.29579	0.337583	NO
Ercc6l	0.297928	0.000877348	0.300753	0.408209	NO
Pin4	23.6585	-0.0225749	0.255511	0.345645	NO
Nhsl2	41.9517	0.273024	0.422292	0.140182	NO
Ogt	28.1184	0.0318072	0.271161	0.332496	NO
Taf1	39.9658	0.0900472	0.264868	0.248701	NO
Itgb1bp2	0.846102	0.00265316	0.300654	0.402819	NO
Nono	17.098	-0.0487646	0.274524	0.308645	NO
Zmym3	26.857	0.101015	0.290275	0.246389	NO
Gjb1	4.70462	-0.109003	0.327801	0.251524	NO
Nlgn3	33.6802	0.0544734	0.254033	0.294261	NO
Med12	5.23143	0.0896403	0.31394	0.26855	NO
Il2rg	0.827348	-0.00983335	0.301136	0.376199	NO
Foxo4	1.32259	-0.00148289	0.298766	0.405303	NO
Snx12	60.2106	0.0684342	0.240217	0.268748	NO
Slc7a3	1.5439	0.0274778	0.301898	0.344382	NO
Tex11	3.99525	-0.000630974	0.300704	0.408627	NO
Dlg3	23.8175	0.0254255	0.280726	0.344654	NO
Gdpd2	2.45521	0.00190133	0.298096	0.404358	NO
Kif4	2.06374	0.00264275	0.299948	0.402826	NO
Pdzd11	24.7375	-0.159671	0.3241	0.195926	NO
Arr3	0.049444	-0.000951082	0.300974	0.407821	NO
P2ry4	1.11614	0.00934698	0.30104	0.377793	NO
Dgat2l6	1.86835	0.0105703	0.301096	0.37424	NO
Igbp1	29.6576	0.0225582	0.25494	0.345585	NO
Otud6a	0.214787	-0.00137447	0.300969	0.405829	NO
Awat2	0.754404	0.00731689	0.300949	0.386595	NO
Eda	8.44562	0.261073	0.479729	0.177669	NO
Nalf2	18.8443	-0.0713729	0.286495	0.281196	NO
Pja1	51.1856	-0.101215	0.251596	0.227193	NO
Efnb1	5.25616	-0.109456	0.322119	0.248801	NO
Stard8	5.26033	-0.029189	0.300133	0.341733	NO
Yipf6	13.2002	-0.121384	0.321057	0.235635	NO
Ophn1	26.3486	-0.0963781	0.293988	0.253293	NO
Ar	53.2416	0.180176	0.258216	0.123604	NO
Eda2r	3.62037	0.00795405	0.300907	0.384076	NO
Gpr165	0.0802013	0.00521147	0.300979	0.394953	NO
Rpl17-ps8	15.3741	0.118553	0.292435	0.225926	NO
Heph	39.9507	-0.0310062	0.233209	0.325948	NO
Hsf3	0.671834	0.00839494	0.300962	0.382353	NO
Vsig4	0.179779	0.0105675	0.301128	0.374306	NO
Msn	26.1345	-0.104924	0.275355	0.234601	NO
Zc3h12b	21.0053	0.209016	0.382766	0.176768	NO
Zc4h2	4.44505	-0.0433761	0.301548	0.321532	NO
Asb12	0.506564	0.00739633	0.300865	0.386368	NO
Amer1	4.00026	-0.00829885	0.298062	0.382401	NO
Arhgef9	88.9679	-0.603124	0.334034	0.00931169	DOWN	Arhgef9
Spin4	0.441446	-0.000495225	0.300992	0.408941	NO
Zxdb	4.34047	-0.0308295	0.298994	0.339149	NO
Gspt2	7.93754	0.045452	0.295306	0.317607	NO
Maged1	158.474	-0.0264018	0.274147	0.342089	NO
Apoo	30.9465	-0.274338	0.418062	0.136845	NO
Klhl15	5.51061	0.0853318	0.307897	0.271324	NO
Eif2s3x	6.22677	-0.0151755	0.287833	0.362204	NO
Zfx	8.33115	-0.0433754	0.296138	0.320619	NO
Pdk3	23.9488	-0.0274213	0.258433	0.337696	NO
Pcyt1b	15.8856	-0.0152427	0.285216	0.361898	NO
Pola1	13.2373	1.48531	2.1664	0.127722	NO
Arx	11.9374	0.0608222	0.289937	0.295943	NO
Mageb18	41.4474	0.251597	0.316791	0.100684	NO
Mageb11	0.097144	0.00227624	0.300818	0.403682	NO
Il1rapl1	79.8705	0.455186	0.598387	0.108274	NO
Tasl	0.212384	0.00594341	0.300833	0.39237	NO
Gk	9.99099	-0.068912	0.299218	0.288112	NO
Tab3	4.21994	-0.0751694	0.312175	0.284326	NO
Gm14769	0.514951	-0.000967769	0.300747	0.407757	NO
Dmd	136.365	0.814838	0.363316	0.00297022	UP	Dmd
4930595M18Rik	0.0930115	0.00694153	0.300979	0.387791	NO
Mageb16	0.107146	-0.00746391	0.30099	0.386176	NO
Cfap47	7.29134	0.214377	0.406498	0.183216	NO
Obp1b	0.186023	0.00765132	0.300995	0.384893	NO
Prkx	10.1912	-0.0401519	0.288233	0.323266	NO
Cldn34-ps	0.0867673	0.00538192	0.300987	0.394341	NO
Tbl1x	32.0843	0.0243499	0.258445	0.342997	NO
Cldn34d	0.146891	0.00264737	0.300823	0.402833	NO
Pls3	30.2941	-0.144871	0.296531	0.197395	NO
Rab39b	19.8953	0.0329385	0.273539	0.331084	NO
Vbp1	30.7888	0.00949389	0.27389	0.374667	NO
Brcc3	61.7368	0.00479649	0.242203	0.392354	NO
Mtcp1	0.0311301	-0.00419405	0.300893	0.398417	NO
Cmc4	6.86531	-0.178816	0.369865	0.199678	NO
Fundc2	42.4956	0.179629	0.335184	0.180739	NO
F8	1.83046	0.0399198	0.302812	0.326341	NO
Smim9	0.993953	0.0350816	0.30324	0.333154	NO
Mpp1	7.00289	-0.106336	0.325272	0.253834	NO
Gab3	4.15348	-0.0426139	0.300598	0.322365	NO
Gm54058	0.0207534	-0.00371804	0.300885	0.400166	NO
G6pdx	11.515	-0.108639	0.315518	0.247129	NO
Ikbkg	6.93012	-0.0728201	0.300465	0.283671	NO
Fam3a	11.3734	-0.0163771	0.289961	0.360354	NO
Slc10a3	1.59818	-0.0026294	0.300668	0.402861	NO
Gm44504	0.128513	-0.00743718	0.300968	0.386258	NO
Ubl4a	25.579	-0.00782761	0.269196	0.38037	NO
Lage3	42.8717	-0.142534	0.304507	0.204307	NO
Plxna3	3.82834	-0.0441744	0.302597	0.320862	NO
Fam50a	24.7008	-0.23055	0.379801	0.152067	NO
Gdi1	89.9177	-0.0346063	0.212314	0.314145	NO
Tafazzin	19.9223	-1.38617	1.09963	0.0361607	DOWN	Tafazzin
Dnase1l1	0.480527	-0.012078	0.301107	0.370207	NO
Emd	27.0165	-0.0307522	0.244065	0.328535	NO
Flna	9.88901	-0.0669842	0.3089	0.29375	NO
Tktl1	0.392162	-0.00447995	0.300762	0.397545	NO
Opn1mw	0.073284	0.00494801	0.300965	0.395668	NO
Mecp2	71.5301	0.587334	0.293177	0.00563004	UP	Mecp2
Hcfc1	25.8244	0.0474194	0.268901	0.309097	NO
Renbp	5.10484	-0.0208413	0.298882	0.353995	NO
Naa10	33.2329	-0.178796	0.339538	0.183331	NO
Arhgap4	1.14137	-0.00450876	0.300579	0.397379	NO
L1cam	40.7469	0.0558687	0.280225	0.299996	NO
Pdzd4	45.7215	0.791725	0.621831	0.0350739	UP	Pdzd4
Plxnb3	4.03736	-0.015224	0.296216	0.36314	NO
Abcd1	1.58226	-0.0298401	0.302821	0.341252	NO
Bcap31	113.487	0.0569477	0.192335	0.264964	NO
Slc6a8	29.0883	-0.0251175	0.270703	0.343608	NO
Pnck	29.0157	-0.110578	0.306691	0.241865	NO
Atp2b3	98.8733	0.00854753	0.197121	0.36781	NO
Bgn	2.31722	0.00906991	0.299764	0.3789	NO
Haus7	10.5112	-0.112576	0.322731	0.246187	NO
Zfp92	2.04793	-0.00873764	0.300807	0.38039	NO
Zfp275	2.3673	-0.0309884	0.301993	0.339371	NO
F8a	12.7134	-0.079099	0.296691	0.274615	NO
Xlr3b	0.207561	0.000995974	0.300818	0.407687	NO
Xlr3a	0.279413	0.00313671	0.300591	0.401478	NO
Pnma3	4.12119	-0.0154211	0.299969	0.363115	NO
Zfp185	0.643269	0.00194943	0.300741	0.40427	NO
Nsdhl	10.841	-0.145669	0.341659	0.219088	NO
Gabra3	7.59902	0.0754366	0.304445	0.281633	NO
Cnga2	2.83996	0.0214971	0.30201	0.35319	NO
Prrg3	8.01615	0.0730797	0.309909	0.286071	NO
Vma21	26.0818	-0.102769	0.28339	0.241058	NO
Hmgb3	6.62789	-0.0561549	0.293955	0.30325	NO
Cd99l2	48.0847	-1.1369	0.5975	0.00732178	DOWN	Cd99l2
Mtmr1	12.6629	0.0399101	0.28927	0.323814	NO
Mtm1	12.055	3.70149	1.45049	0.00125066	UP	Mtm1
Mamld1	14.1607	0.113944	0.32491	0.245272	NO
Tmem185a	16.9863	-0.0776783	0.298738	0.277299	NO
Eola1	9.82839	-0.243113	0.438662	0.173709	NO
Ids	122.414	-0.222402	0.21852	0.062978	NO
Aff2	20.3306	-0.0133434	0.274711	0.364713	NO
Fmr1nb	1.82021	-0.0425579	0.304611	0.323101	NO
Fmr1	29.2529	-0.256344	0.430608	0.15704	NO
Gm14681	0.762625	0.0120228	0.300326	0.370265	NO
Slitrk4	30.1201	-0.0333265	0.270313	0.329687	NO
Ldoc1	0.500291	0.00475499	0.300652	0.396321	NO
Gm4988	1.77309	0.0174754	0.300863	0.359599	NO
Sox3	1.95709	-0.0237533	0.301972	0.349994	NO
Gm715	2.83831	-0.0480245	0.305101	0.316121	NO
Atp11c	11.4417	0.125134	0.312687	0.227938	NO
Mcf2	2.06831	-0.0222901	0.299474	0.351772	NO
Fgf13	123.721	-0.238106	0.225705	0.0579039	NO
Magea13	0.440081	0.0111697	0.301181	0.372611	NO
Gpr101	0.882666	-0.00251386	0.300848	0.403173	NO
Tm9sf5	0.186023	0.00765132	0.300995	0.384903	NO
Rbmx	12.0026	-0.109072	0.312291	0.245917	NO
Arhgef6	6.45355	0.039675	0.296442	0.325499	NO
Htatsf1	96.425	-0.0470178	0.235454	0.299796	NO
Adgrg4	0.186023	0.00765132	0.300995	0.384912	NO
Map7d3	0.353313	0.0110106	0.30117	0.373125	NO
Fhl1	15.7627	-0.0688756	0.292691	0.286244	NO
Slc9a6	55.7744	-0.151228	0.252524	0.155635	NO
Mmgt1	20.0727	-0.323593	0.543359	0.156893	NO
Ct45a	0.396054	-0.00810674	0.301049	0.383393	NO
Ints6l	5.09477	0.0131748	0.297542	0.367248	NO
Smim10l2a	20.2964	-0.00987272	0.286134	0.374797	NO
Zfp449	2.6224	-0.0382947	0.303884	0.328518	NO
Gm773	0.0930115	0.00694153	0.300979	0.3878	NO
3830403N18Rik	1.2242	0.00112557	0.300668	0.407075	NO
Gm16404	0.429574	-0.00152616	0.300969	0.405115	NO
Gm14590	0.0103767	-0.00293404	0.300885	0.401917	NO
Xlr	3.67001	-0.0329513	0.300024	0.335712	NO
1700013H16Rik	0.673216	-0.00278735	0.299759	0.402534	NO
Rtl8b	12.3417	-0.0257249	0.281596	0.344185	NO
Rtl8a	0.957415	-0.0524485	0.306845	0.311192	NO
Rtl8c	9.63703	-0.134225	0.321546	0.221503	NO
Mospd1	7.20229	0.062697	0.302246	0.296787	NO
Pabir3	0.0802013	0.00521147	0.300979	0.394961	NO
Pabir2	1.59069	0.00853527	0.300929	0.381285	NO
Plac1	0.1964	0.0069807	0.300905	0.387568	NO
Hprt1	39.6694	-0.270731	0.355834	0.108167	NO
Phf6	8.70827	0.0703915	0.304741	0.28777	NO
Ccdc160	1.8229	-0.00280963	0.30047	0.402485	NO
Gpc3	335.068	0.321444	0.196988	0.0147872	UP	Gpc3
Gpc4	24.9572	0.0053065	0.283764	0.393675	NO
Hs6st2	19.2168	0.177945	0.359747	0.195108	NO
Mbnl3	1.97584	0.0347442	0.302271	0.333573	NO
Rap2c	16.9904	-0.0810235	0.300071	0.273772	NO
Frmd7	0.505006	-0.00125418	0.300831	0.406416	NO
Stk26	0.665082	-0.00476399	0.301025	0.396298	NO
Igsf1	5.18729	-0.0105537	0.299007	0.374043	NO
Enox2	63.9863	0.198783	0.238692	0.0925312	NO
Fsip2l	0.930115	0.00920093	0.301036	0.378333	NO
Rbmx2	19.5576	0.170503	0.3528	0.199923	NO
Gpr119	0.202681	-0.00348089	0.300735	0.400836	NO
Slc25a14	40.4617	-0.162052	0.284756	0.168081	NO
Zfp280c	4.42302	0.0682458	0.309957	0.292231	NO
Rab33a	16.779	-0.135888	0.31755	0.218288	NO
Elf4	1.55998	0.00860294	0.300623	0.381058	NO
Bcorl1	11.6624	-0.0631921	0.295244	0.294423	NO
Utp14a	21.4059	0.039477	0.297418	0.326073	NO
Zdhhc9	13.4614	-0.217258	0.390025	0.172457	NO
Sash3	0.287424	-0.00705789	0.300995	0.387344	NO
Xpnpep2	0.174853	-0.00234083	0.300786	0.403531	NO
Apln	27.2332	-0.547892	1.332	0.223715	NO
Ocrl	20.9111	0.0298262	0.270994	0.335515	NO
Dcaf12l1	26.2502	-0.0111938	0.284303	0.370807	NO
Tenm1	61.8798	0.789186	0.447945	0.0109407	UP	Tenm1
Sh2d1a	1.94769	0.00665523	0.301071	0.389802	NO
Stag2	42.5426	0.153145	0.289194	0.182644	NO
Xiap	36.5566	0.72321	0.573242	0.0358895	UP	Xiap
Thoc2	54.9002	0.105096	0.282721	0.238001	NO
Gria3	210.678	-0.0762112	0.193678	0.230148	NO
6030498E09Rik	2.10333	0.0352629	0.301705	0.332716	NO
C1galt1c1	14.7079	0.0131047	0.275356	0.365292	NO
Mcts1	54.3968	-0.18204	0.28014	0.139674	NO
Cul4b	7.79662	-0.0940825	0.306596	0.260702	NO
Tmem255a	8.16395	0.0121266	0.294971	0.369405	NO
Rhox8	0.0207534	-0.00371804	0.300885	0.400174	NO
Rhox5	0.130882	-0.00113422	0.30097	0.406977	NO
Rhox3h	0.465057	0.00846601	0.301014	0.381551	NO
Rhox4b	0.0867673	0.00538192	0.300987	0.394349	NO
Rhox2b	0.188904	0.0021483	0.300836	0.403895	NO
Rnf113a1	2.23664	-0.0114795	0.300172	0.371663	NO
Ndufa1	234.521	-0.173711	0.180005	0.070109	NO
Akap14	3.33752	-0.000677836	0.297674	0.408513	NO
Nkap	33.9378	-0.0142591	0.252886	0.360406	NO
Rpl39	554.871	0.11977	0.164089	0.114458	NO
Nkrf	3.04301	-0.0143539	0.299424	0.365046	NO
Ube2a	20.9143	-0.0815154	0.293904	0.271185	NO
Steep1	18.8019	0.0991786	0.299643	0.252202	NO
Slc25a43	0.530754	0.00839168	0.301012	0.382372	NO
Akap17b	10.051	0.0130154	0.289374	0.366778	NO
Pgrmc1	156.969	-0.302359	0.330894	0.0788979	NO
Gm14569	4.99141	0.00290917	0.296739	0.401874	NO
Lonrf3	20.9822	0.0793918	0.292569	0.273198	NO
Zcchc12	8.33982	0.0560022	0.304236	0.305958	NO
Il13ra1	2.20709	0.0242204	0.301636	0.349115	NO
Dock11	23.1303	0.154854	0.32953	0.203688	NO
Gm10488	0.186023	0.00765132	0.300995	0.384921	NO
Gm14525	0.654409	-0.00143003	0.300968	0.405563	NO
Slx	0.837103	0.00909961	0.301033	0.378951	NO
Gm2030	0.186023	0.00765132	0.300995	0.384931	NO
Gm5168	0.186023	0.00765132	0.300995	0.38494	NO
Gm1993	0.279034	0.00805418	0.301005	0.383564	NO
Gm5935	0.0930115	0.00694153	0.300979	0.387809	NO
Gm4297	1.02313	0.00929199	0.301039	0.378012	NO
Gm5934	0.372046	0.00839933	0.301014	0.38208	NO
Tesl1	0.186023	0.00765132	0.300995	0.384949	NO
Wdr44	7.9865	0.08336	0.312688	0.274643	NO
Klhl13	6.30611	0.0440885	0.295819	0.319548	NO
Slc6a14	0.459432	0.0110533	0.301171	0.372957	NO
Zfp300	1.15872	0.0112747	0.301174	0.372285	NO
Spaca5	0.26907	-0.00359425	0.300883	0.400556	NO
Zfp182	5.13054	0.0296595	0.295855	0.340472	NO
Uxt	13.7927	-0.0365561	0.288075	0.328219	NO
Elk1	31.0001	0.020682	0.258539	0.349245	NO
Cfp	3.9098	0.00726506	0.300939	0.386758	NO
Timp1	0.1184	-0.00436082	0.300991	0.397877	NO
Syn1	117.086	-0.931517	0.338101	0.000681795	DOWN	Syn1
Araf	40.1743	0.0156192	0.250231	0.357511	NO
Usp11	17.4539	-0.150489	0.330531	0.208649	NO
Cdk16	56.0015	-0.176498	0.250474	0.122143	NO
Uba1	90.3784	-0.15632	0.237721	0.136409	NO
Rbm10	11.9166	0.026157	0.289332	0.344744	NO
Jade3	1.68782	0.0176215	0.300198	0.359298	NO
Rp2	10.1025	-0.0558503	0.299205	0.304941	NO
Slc9a7	78.0014	0.111933	0.238005	0.203496	NO
Chst7	6.6777	0.0301462	0.297702	0.340017	NO
Dipk2b	0.558069	0.00872231	0.301023	0.38046	NO
Kdm6a	11.5484	0.0134343	0.29029	0.36605	NO
Fundc1	27.4619	0.0683862	0.262701	0.277059	NO
Efhc2	4.8039	0.0793683	0.307162	0.277829	NO
Ndp	12.8825	-0.154389	0.355388	0.215938	NO
Maob	43.6007	-0.0157099	0.274	0.359938	NO
Gpr82	1.79337	0.0110556	0.300816	0.372913	NO
Gpr34	9.42076	0.0116	0.294337	0.370726	NO
Nyx	0.809611	0.00126621	0.300591	0.406351	NO
Llph-ps2	0.526637	-0.00929041	0.300765	0.378001	NO
AA414768	3.46026	0.00655882	0.299846	0.390051	NO
Med14	18.8452	-0.0946682	0.278113	0.248435	NO
1810030O07Rik	10.7778	-0.239957	0.406697	0.158932	NO
Atp6ap2	124.415	-0.208875	0.223198	0.0746235	NO
Bcor	9.032	-0.151741	0.343846	0.213763	NO
Rpgr	4.1568	0.0873019	0.316754	0.27185	NO
Srpx	0.160403	0.00568862	0.301005	0.39336	NO
Sytl5	15.21	0.158913	0.351496	0.209924	NO
Cybb	0.188904	0.0021483	0.300836	0.403901	NO
Gm6829	2.08446	-0.0575601	0.304256	0.303916	NO
Xk	8.11727	-0.120573	0.315879	0.234304	NO
Lancl3	2.68402	-0.0189437	0.300998	0.357244	NO
Fthl17f	0.721812	0.00647073	0.30104	0.390384	NO
Ssxb5	0.401007	0.00620352	0.301029	0.391524	NO
Ssxb13	0.0930115	0.00694153	0.300979	0.387817	NO
Slc38a5	0.642772	-0.00138029	0.300969	0.405789	NO
Ftsj1	9.04099	-0.0392032	0.29157	0.325121	NO
Ebp	21.3432	-0.347085	0.503224	0.125728	NO
Tbc1d25	3.10282	0.00231099	0.298572	0.403559	NO
Rbm3	2.45723	-0.0298421	0.299014	0.340785	NO
Wdr13	113.812	0.474087	0.236107	0.00548354	UP	Wdr13
Was	0.7679	-0.00869873	0.301095	0.380839	NO
Suv39h1	6.47263	-0.0196285	0.294364	0.355394	NO
Hdac6	12.9773	0.0336893	0.295584	0.333991	NO
Pcsk1n	1364.97	0.253771	0.174521	0.0233791	UP	Pcsk1n
Slc35a2	26.2619	-0.154735	0.336671	0.20722	NO
Pim2	12.4147	-0.0519496	0.29564	0.309405	NO
Otud5	23.3511	0.000588259	0.288779	0.40869	NO
Kcnd1	3.4107	0.0484297	0.303001	0.315459	NO
Gripap1	60.2649	0.289745	0.369691	0.102922	NO
Tfe3	8.13543	-0.346413	0.729967	0.202731	NO
Ccdc120	2.44006	0.0167476	0.300926	0.36069	NO
Praf2	98.6714	-0.264537	0.262436	0.0650545	NO
Wdr45	11.3186	-0.0706835	0.304949	0.28755	NO
Gpkow	13.3334	-0.13315	0.326177	0.224926	NO
Magix	0.0544977	-0.000938417	0.300974	0.407948	NO
Plp2	0.176093	-0.00939024	0.301002	0.377667	NO
Syp	75.6855	-0.478237	0.299965	0.0170025	DOWN	Syp
Ccdc22	1.01504	-0.0015742	0.300541	0.405007	NO
Foxp3	0.334163	0.00901687	0.30106	0.379319	NO
Ppp1r3f	8.21031	-0.115093	0.319258	0.241935	NO
Usp27x	4.26704	-0.0455425	0.300631	0.318581	NO
Clcn5	11.3413	2.97607e-05	0.289724	0.409851	NO
Ccnb3	0.231993	0.00212898	0.300787	0.403936	NO
Dgkk	1.13788	0.00368925	0.300636	0.400383	NO
Shroom4	2.70863	-0.00464215	0.297109	0.39656	NO
Nudt10	17.0113	-0.0321292	0.287792	0.334954	NO
Nudt11	9.87077	0.00233119	0.292966	0.403407	NO
Csf2ra	10.1608	0.119821	0.319302	0.23666	NO
Zfp950	26.3497	0.062711	0.275425	0.289229	NO
Grk5	8.10188	0.00899811	0.294968	0.378622	NO
Sfxn4	6.62878	-0.121364	0.329631	0.239466	NO
Dennd10	14.0715	-0.0316448	0.285076	0.335169	NO
Nanos1	18.4521	0.0970769	0.308331	0.257803	NO
Cacul1	18.1483	0.0436933	0.280055	0.316779	NO
Fam204a	32.88	-0.00415786	0.277199	0.397386	NO
Rab11fip2	32.9374	-0.0553162	0.263218	0.295783	NO
Slc18a2	8.9078	-0.0869956	0.311784	0.270517	NO
Vax1	0.23973	-0.00458689	0.301009	0.397051	NO
Shtn1	29.1181	-0.0668714	0.280289	0.285301	NO
Eno4	0.643021	0.0142892	0.301314	0.365415	NO
Hspa12a	40.9318	-0.479997	0.424932	0.0487198	DOWN	Hspa12a
Spmip5	0.506564	0.00739633	0.300865	0.386377	NO
Pnliprp2	0.26905	0.0110513	0.301152	0.372969	NO
Pnliprp1	0.186023	0.00765132	0.300995	0.384959	NO
Pnlip	0.69012	-0.00500697	0.300948	0.395496	NO
Ccdc172	0.0930115	0.00694153	0.300979	0.387826	NO
Gfra1	31.6238	0.111973	0.307258	0.240565	NO
Atrnl1	40.9857	0.0683284	0.284498	0.284576	NO
Trub1	7.15674	-0.00479029	0.295087	0.395918	NO
Fhip2a	6.19315	-0.198645	0.399396	0.194388	NO
Afap1l2	3.82749	0.0472344	0.303169	0.316857	NO
Tdrd1	0.143333	-0.0109433	0.301078	0.373291	NO
Adrb1	24.1394	0.0900668	0.306986	0.265833	NO
Nhlrc2	16.8846	0.0773351	0.296527	0.2769	NO
Dclre1a	1.4397	-0.0316204	0.302997	0.338608	NO
Plekhs1	0.0103767	-0.00293404	0.300885	0.401924	NO
Casp7	0.880008	-0.0146626	0.301291	0.364638	NO
Nrap	0.596468	0.00354594	0.300072	0.400657	NO
Vti1a	32.3471	0.705647	1.04456	0.130871	NO
Zdhhc6	15.0256	-0.288238	0.461181	0.146299	NO
Acsl5	18.347	-0.130787	0.318732	0.224039	NO
Gucy2g	0.781333	-0.00581964	0.299473	0.392765	NO
Tectb	1.62068	-0.00691763	0.300807	0.388709	NO
Gpam	45.6381	0.175773	0.297273	0.158498	NO
Adra2a	8.50469	0.04396	0.301107	0.320843	NO
Gm30990	0.179779	0.0105675	0.301128	0.374317	NO
Rbm20	3.49682	0.0768982	0.306038	0.280369	NO
Dusp5	2.07564	0.000622796	0.300846	0.408645	NO
Xpnpep1	41.6852	-0.00909828	0.270216	0.375372	NO
Sorcs3	72.3381	0.446741	0.382	0.043737	UP	Sorcs3
Cfap58	0.633972	0.0137555	0.300933	0.366378	NO
Itprip	0.326986	-0.00122731	0.30097	0.406743	NO
Gsto2	3.11758	0.0138528	0.295751	0.365733	NO
Gsto1	29.0765	-0.17646	0.349276	0.1913	NO
Cfap43	4.93514	0.0545461	0.303482	0.307881	NO
Col17a1	3.8956	0.043883	0.292484	0.319151	NO
Slk	35.9818	0.132392	0.302341	0.214768	NO
Stn1	5.30751	-0.0356925	0.298783	0.331546	NO
Sh3pxd2a	24.9676	-0.314412	0.465862	0.131236	NO
Neurl1a	368.827	0.0303125	0.186844	0.314461	NO
Calhm1	0.297609	-0.00112862	0.300755	0.407068	NO
Calhm2	0.54428	-0.00569971	0.300941	0.393287	NO
Pdcd11	31.5798	-0.0607732	0.283278	0.294238	NO
Atp5mk	742.422	0.0295542	0.146406	0.299085	NO
Taf5	4.34291	0.0159332	0.299296	0.361987	NO
Pcgf6	7.03054	0.00379955	0.296349	0.399672	NO
Ina	73.5141	-0.141161	0.264868	0.181609	NO
Nt5c2	27.2217	0.0633819	0.25546	0.281427	NO
Cnnm2	40.1311	-0.169067	0.305369	0.174143	NO
As3mt	23.4098	-0.276023	0.410311	0.132231	NO
Borcs7	129.194	-0.150335	0.211308	0.119965	NO
Wbp1l	22.9271	0.123148	0.281527	0.214942	NO
Sfxn2	1.32152	0.0255253	0.300523	0.347158	NO
Arl3	131.51	0.0783205	0.210298	0.237784	NO
Sufu	7.26509	-0.0511517	0.302478	0.311776	NO
Mfsd13a	3.0503	-0.0119704	0.29443	0.369848	NO
Cuedc2	99.7091	-0.167098	0.226703	0.112562	NO
Fbxl15	5.19218	-0.0937623	0.3111	0.262706	NO
Psd	133.179	0.46522	0.277938	0.0131302	UP	Psd
Nfkb2	2.40048	0.0696824	0.30874	0.290095	NO
Gbf1	75.1387	-0.218575	0.263883	0.0939339	NO
Nolc1	36.5529	0.052465	0.254564	0.297377	NO
Pprc1	4.81391	-0.0019432	0.295315	0.404229	NO
Ldb1	24.9962	0.0784272	0.274134	0.268437	NO
Hps6	1.26568	-0.0211824	0.301771	0.353663	NO
Armh3	29.8816	-0.00784836	0.252657	0.377761	NO
Kcnip2	60.7407	-0.163475	0.274979	0.157406	NO
Oga	62.6161	0.0283668	0.247392	0.333673	NO
Npm3	1.62521	0.0223751	0.301557	0.351871	NO
Fbxw4	21.1714	0.0812348	0.281689	0.267385	NO
Dpcd	293.857	0.0994028	0.20926	0.202587	NO
Poll	8.95783	-0.126669	0.333623	0.235008	NO
Btrc	42.0688	0.101504	0.264316	0.233483	NO
Kazald1	5.26019	0.0949442	0.319924	0.264731	NO
Sfxn3	26.7135	0.0496154	0.27095	0.306421	NO
Pdzd7	2.30447	0.00376137	0.300431	0.400029	NO
Lzts2	11.431	0.00221312	0.287048	0.403579	NO
Twnk	7.75858	-0.0892268	0.316614	0.269874	NO
Mrpl43	59.432	0.0123714	0.249669	0.364129	NO
Sema4g	5.87994	-0.0112658	0.29091	0.371253	NO
Slf2	31.5648	-0.0147752	0.271688	0.361437	NO
Pax2	1.61827	-0.00302296	0.298355	0.401648	NO
Hif1an	14.1788	-0.0043584	0.28916	0.39731	NO
Ndufb8	774.43	-0.0672531	0.139515	0.200314	NO
Sec31b	1.52193	-0.0255397	0.301782	0.34732	NO
Wnt8b	1.40282	-0.00577705	0.299919	0.392961	NO
Scd3	1.52796	-0.0214838	0.301805	0.353162	NO
Pkd2l1	2.3458	-0.081001	0.315404	0.278514	NO
Bloc1s2	37.0521	-0.157506	0.263757	0.156081	NO
Cwf19l1	4.36009	-0.00670583	0.294385	0.388945	NO
Chuk	6.97773	-0.207085	0.395581	0.184581	NO
Erlin1	9.02442	-0.0546319	0.295844	0.305662	NO
Cyp2c23	0.419882	-0.0079032	0.300922	0.384161	NO
Cpn1	0.675138	0.00131719	0.300414	0.40612	NO
Dnmbp	2.71649	-0.0466867	0.300761	0.317184	NO
Abcc2	0.233969	0.00350828	0.300826	0.400757	NO
Cutc	3.28001	-0.00189112	0.297124	0.404372	NO
Cox15	8.77192	-0.145786	0.321674	0.209561	NO
Slc25a28	9.91421	-0.0290921	0.288578	0.340269	NO
Got1	86.5558	-0.179213	0.322717	0.173273	NO
Cnnm1	34.6417	-0.0910537	0.282315	0.255505	NO
Hpse2	7.2805	0.0615005	0.304225	0.298951	NO
Hps1	0.821331	-0.00907232	0.301029	0.379186	NO
Pyroxd2	1.37809	0.00458853	0.300654	0.397028	NO
R3hcc1l	11.1532	-0.0315251	0.290848	0.336433	NO
Crtac1	70.7084	-0.437777	0.414326	0.0573682	NO
Zfyve27	30.5667	-0.173242	0.355498	0.198195	NO
Marveld1	1.04744	-0.0209574	0.30122	0.354078	NO
Pi4k2a	25.7139	0.0135866	0.278017	0.364502	NO
Morn4	23.6339	0.0871951	0.272321	0.256254	NO
Hoga1	2.82757	0.0310013	0.298379	0.338815	NO
Ankrd2	0.189282	-0.00870459	0.301038	0.380799	NO
Ubtd1	6.81246	0.0641472	0.304198	0.29553	NO
Mms19	10.4085	0.0698774	0.30474	0.288478	NO
Zdhhc16	9.09921	0.0427673	0.283413	0.318828	NO
Exosc1	23.0862	0.119653	0.294784	0.225726	NO
Pgam1	2.72011	0.0245511	0.293055	0.34776	NO
Rrp12	22.2839	0.0616002	0.274559	0.29074	NO
Frat2	1.68473	-0.0243434	0.301889	0.348926	NO
Arhgap19	0.529491	0.00833362	0.300827	0.382547	NO
Slit1	121.175	-0.542188	0.446267	0.0402373	DOWN	Slit1
Morf4l1b	10.98	-0.0801035	0.296155	0.273499	NO
Lcor	19.2693	0.0914485	0.299676	0.261333	NO
Pik3ap1	0.993868	-0.0073377	0.300692	0.386504	NO
Tll2	2.43155	0.00475154	0.300293	0.396306	NO
Opalin	34.3302	-0.744072	1.23858	0.154512	NO
Blnk	3.5437	0.0142862	0.298251	0.365083	NO
Zfp518a	2.22393	0.0195642	0.29761	0.355911	NO
Ccnj	6.14542	-0.0926475	0.319417	0.266783	NO
Cc2d2b	2.05337	0.011993	0.301127	0.370462	NO
Entpd1	11.7802	-0.0108435	0.296759	0.373158	NO
Tctn3	3.64512	-0.0304376	0.302074	0.340316	NO
Aldh18a1	8.09941	-0.100679	0.303161	0.251718	NO
Pdlim1	0.651498	0.00605187	0.300881	0.391982	NO
Cyp2c70	0.65108	0.00886189	0.301026	0.379947	NO
Cyp2c50	0.0930115	0.00694153	0.300979	0.387835	NO
Cyp2c54	0.152212	0.00261122	0.300827	0.402965	NO
Cyp2c69	0.108995	-0.00104911	0.300972	0.407352	NO
Cyp2c40	1.39517	0.00960594	0.301049	0.376921	NO
Cyp2c68	0.0103767	-0.00293404	0.300885	0.401931	NO
Cyp2c67	0.409916	0.00865482	0.301067	0.380938	NO
Cyp2c39	2.20719	0.0267916	0.300593	0.345315	NO
Cyp2c29	1.09894	0.00947587	0.301067	0.377374	NO
Cyp2c66	0.62351	0.00913945	0.301072	0.378756	NO
Cyp2c65	0.42683	0.00331126	0.300847	0.401143	NO
Cyp2c55	1.32482	0.0116998	0.301105	0.37115	NO
Hells	6.6102	0.010552	0.291229	0.373369	NO
Tbc1d12	14.543	-0.0145574	0.286242	0.363404	NO
Plce1	10.5302	-0.0286913	0.291226	0.341268	NO
Slc35g1	0.896206	0.0202336	0.301213	0.355176	NO
Lgi1	66.9756	-0.309784	0.320923	0.0699796	NO
Fra10ac1	23.836	0.0104696	0.264013	0.370554	NO
Pde6c	0.0544977	-0.000938417	0.300974	0.407955	NO
Rbp4	13.4578	0.160713	0.353804	0.209334	NO
Myof	1.92436	0.00468567	0.300578	0.396599	NO
Exoc6	24.0297	-0.22948	0.353879	0.139843	NO
Hhex	2.40932	-0.0198412	0.301346	0.355843	NO
Kif11	2.63294	0.0031746	0.296021	0.401322	NO
Ide	36.5007	-0.0666201	0.262071	0.279248	NO
Marchf5	26.444	0.0869853	0.273044	0.256814	NO
Cpeb3	74.1447	0.0461753	0.234783	0.301076	NO
Btaf1	14.5391	0.0710876	0.297157	0.284952	NO
Tnks2	54.9927	-0.0680038	0.248706	0.272594	NO
Hectd2	9.9847	0.0439645	0.284211	0.317357	NO
Pcgf5	11.6033	0.0174069	0.29071	0.3586	NO
Ankrd1	0.78715	0.0112862	0.301192	0.372251	NO
Rpp30	10.4151	0.0154433	0.291349	0.362102	NO
Htr7	4.07005	-0.0313377	0.300357	0.338624	NO
Kif20b	3.27637	-0.0266806	0.297491	0.345045	NO
Pank1	28.0767	-0.0629285	0.261922	0.284526	NO
Slc16a12	0.13754	-0.00164602	0.300761	0.404839	NO
Ifit1bl2	0.0830271	0.00541257	0.30099	0.394222	NO
Ifit3b	2.53018	-0.0487055	0.303822	0.315342	NO
Ifit1bl1	0.322059	-0.0135851	0.301253	0.366705	NO
Ifit3	6.68476	-0.0499099	0.305405	0.314027	NO
Ifit2	2.25718	0.0188981	0.300963	0.357365	NO
Lipa	8.53755	-0.0694248	0.303509	0.288672	NO
Fas	0.0930115	0.00694153	0.300979	0.387844	NO
Acta2	1.80044	0.00282584	0.300835	0.402443	NO
Stambpl1	5.54	-0.092797	0.312683	0.264702	NO
Ankrd22	0.373001	0.017159	0.301502	0.360107	NO
Lipm	0.0867673	0.00538192	0.300987	0.394357	NO
Lipk	0.149778	-0.0014387	0.300637	0.405543	NO
Gm8978	0.419992	0.00433674	0.300835	0.397983	NO
Lipo3	2.01906	0.0101592	0.300167	0.37522	NO
Pten	87.4374	-0.0123218	0.212039	0.359559	NO
Atad1	35.9033	0.288062	0.327237	0.0848937	NO
Papss2	25.3774	0.0229394	0.261668	0.345928	NO
Minpp1	37.1077	0.0552147	0.248507	0.291594	NO
Asah2	4.44626	0.0416432	0.303499	0.324033	NO
A1cf	1.75723	0.0127776	0.301235	0.368546	NO
Cstf2t	18.7251	0.0864018	0.274576	0.257896	NO
Prkg1	115.546	0.490525	0.322576	0.0201407	UP	Prkg1
Uhrf2	12.2265	0.0225232	0.285459	0.349851	NO
Ranbp6	9.88354	-1.65472	1.41888	0.0440168	DOWN	Ranbp6
Brd10	62.1773	0.622809	0.440507	0.0248996	UP	Brd10
Pdcd1lg2	1.11614	0.00934698	0.30104	0.377803	NO
Cd274	0.239843	-0.00798398	0.301013	0.384048	NO
Plgrkt	16.8043	0.00431503	0.266836	0.395949	NO
Rln1	0.365787	-0.0066794	0.301016	0.38969	NO
Insl6	0.807537	-0.00986382	0.301007	0.376092	NO
Jak2	10.9127	-0.00094246	0.285516	0.407706	NO
Rcl1	7.9996	-0.11448	0.32701	0.245578	NO
Cdc37l1	41.3914	0.0602337	0.258198	0.287009	NO
Spata6l	4.05749	0.00992827	0.298081	0.375663	NO
Slc1a1	78.4887	0.031327	0.222217	0.32266	NO
Glis3	21.0896	-0.0153332	0.274964	0.360665	NO
Rfx3	46.4662	0.282517	0.373194	0.108811	NO
Pum3	33.0744	0.0380883	0.272013	0.322935	NO
Kcnv2	0.215519	-0.00457307	0.301006	0.397135	NO
Vldlr	48.8131	0.0420255	0.2457	0.311152	NO
Smarca2	205.908	0.0222687	0.186571	0.331614	NO
Dmrt3	2.17776	0.00577227	0.300327	0.393035	NO
Dmrt1	4.53502	0.0579026	0.298987	0.30232	NO
Kank1	26.6672	0.0447336	0.277777	0.315029	NO
Ndufb4b	4.10202	-0.0564101	0.295392	0.303293	NO
Dock8	7.92401	0.146005	0.328146	0.212215	NO
Zng1	21.4102	0.19833	0.344357	0.165083	NO
Pgm5	3.51411	-0.0268155	0.301341	0.345375	NO
Tmem252	0.331084	-0.00048086	0.300993	0.408998	NO
Pabir1	7.53994	-0.0273685	0.297029	0.343836	NO
Pip5k1b	31.3425	0.216963	0.381679	0.168539	NO
Tjp2	33.3582	0.578352	0.566655	0.06232	NO
Entrep1	5.2915	-0.00630046	0.294799	0.390614	NO
Apba1	67.3772	0.141488	0.263501	0.180273	NO
Cfap95	3.50531	-0.0179161	0.297362	0.358442	NO
Mamdc2	4.36059	0.0818627	0.316686	0.277723	NO
Smc5	10.7604	0.0860867	0.298817	0.267527	NO
Klf9	112.576	0.0320514	0.198955	0.314971	NO
Cemip2	10.3307	-0.00913778	0.298411	0.378271	NO
Abhd17b	12.7945	0.0309419	0.283858	0.336155	NO
1110059E24Rik	3.37121	0.0492201	0.302351	0.314224	NO
C19H9orf57	0.616538	0.00747532	0.301043	0.386112	NO
Zfand5	41.4448	9.83701e-05	0.269886	0.409708	NO
Tmc1	1.7772	0.0111004	0.300655	0.372723	NO
Aldh1a7	0.279034	0.00805418	0.301005	0.383574	NO
Anxa1	1.46256	0.012817	0.301247	0.368464	NO
Trpm6	4.30151	0.016695	0.30154	0.36082	NO
D030056L22Rik	10.9699	-2.19525	1.2661	0.0121977	DOWN	D030056L22Rik
Carnmt1	9.42544	0.0355851	0.284895	0.328955	NO
Nmrk1	3.09853	-0.0471487	0.30131	0.316586	NO
Ostf1	27.5865	-0.196587	0.334942	0.160364	NO
Pcsk5	47.2626	-0.231246	0.289857	0.100121	NO
Rfk	55.2311	-0.280591	0.298818	0.073857	NO
Gcnt1	6.14639	0.104368	0.309048	0.249627	NO
Vps13a	96.5233	1.55524	0.292743	6.28121e-09	UP	Vps13a
Gna14	2.12951	-0.0301044	0.302633	0.34091	NO
Gnaq	195.379	-0.0272391	0.163766	0.312817	NO
Cep78	6.74757	-0.104114	0.322358	0.255317	NO
Tle4	40.783	0.0115394	0.251089	0.366281	NO
Or5b120	0.465057	0.00846601	0.301014	0.381561	NO
Lpxn	1.66467	-0.0286041	0.302057	0.342751	NO
Zfp91	80.2114	0.250773	0.277429	0.0801367	NO
Keg1	0.0842747	-0.00646751	0.300936	0.390393	NO
Gm4952	0.21375	0.00419662	0.300841	0.398402	NO
Fam111a	4.13733	-0.0614224	0.30777	0.299885	NO
Dtx4	21.8654	0.492623	0.581106	0.0894406	NO
Mpeg1	9.52941	-0.013653	0.286687	0.365267	NO
Osbp	12.3459	-0.0139024	0.286484	0.364737	NO
Patl1	4.36413	-0.00660746	0.297742	0.389665	NO
Stx3	10.7965	0.00808488	0.293574	0.382692	NO
Oosp1	0.372046	0.00839933	0.301014	0.38209	NO
Oosp2	0.681828	7.20671e-06	0.300066	0.409882	NO
Ms4a6d	1.26918	0.0240559	0.302074	0.349404	NO
Ms4a4d	0.513003	0.0045302	0.300837	0.397318	NO
Ms4a6b	1.93403	-0.00423924	0.300678	0.398268	NO
Ms4a6c	1.60225	-0.0136039	0.301373	0.366657	NO
Ms4a4b	0.344475	0.00860714	0.301051	0.381077	NO
Ms4a4a	0.65108	0.00886189	0.301026	0.379957	NO
Ms4a7	0.196323	-0.00124025	0.30097	0.406632	NO
Ms4a19	1.02313	0.00929199	0.301039	0.378022	NO
Ms4a18	0.0207534	-0.00371804	0.300885	0.400181	NO
Ccdc86	2.93439	-0.0154798	0.297961	0.362686	NO
Ptgdr2	0.0930115	0.00694153	0.300979	0.387853	NO
Prpf19	18.7286	-0.0841211	0.293227	0.26804	NO
Tmem132a	9.58886	-0.0649571	0.295725	0.29242	NO
Slc15a3	1.54893	-0.0200299	0.300823	0.355435	NO
Cd6	0.706855	0.0125522	0.301269	0.368971	NO
Cd5	0.0544977	-0.000938417	0.300974	0.407961	NO
Vps37c	16.0843	-0.00108497	0.292609	0.407139	NO
Vwce	1.21838	0.0237307	0.301595	0.349966	NO
Tkfc	1.52117	-0.00609391	0.29996	0.391782	NO
Cyb561a3	5.52058	-0.131954	0.33658	0.230723	NO
Tmem138	4.10364	-0.201847	0.401655	0.192463	NO
Tmem216	3.68386	-0.0369071	0.301543	0.330103	NO
Cpsf7	15.2175	0.0274439	0.289215	0.342644	NO
Sdhaf2	30.9154	-0.0416475	0.286372	0.321067	NO
Saxo4	0.073898	-0.00414678	0.300977	0.398611	NO
Lrrc10b	103.284	-0.492212	0.353789	0.0269648	DOWN	Lrrc10b
Syt7	139.086	-0.209402	0.23323	0.0818572	NO
Dagla	43.6973	-0.425875	0.553932	0.106436	NO
Myrf	5.00497	-0.041313	0.295181	0.322972	NO
Fen1	8.3099	-0.00716013	0.291908	0.386395	NO
Fads3	19.2662	-0.064939	0.296441	0.292818	NO
Rab3il1	4.82199	0.0405093	0.298906	0.324777	NO
Best1	0.730831	-0.0106195	0.301123	0.374109	NO
Incenp	8.33601	0.113656	0.328953	0.246927	NO
Ahnak	11.7025	-0.0204169	0.280617	0.352434	NO
Eef1g	206.858	-0.00387617	0.173074	0.389379	NO
Tut1	5.33707	-0.0214042	0.296472	0.352687	NO
Rom1	11.3434	-0.0292612	0.287395	0.339844	NO
Eml3	0.187967	-0.00605499	0.300888	0.391973	NO
Ganab	54.0267	-0.456505	0.451533	0.064539	NO
Ints5	6.51963	-0.0664063	0.308732	0.294052	NO
1810009A15Rik	5.45999	-0.0594172	0.301825	0.300988	NO
Lbhd1	0.716519	-0.00771947	0.300879	0.38465	NO
Uqcc3	68.2656	-0.316952	0.309601	0.0620554	NO
Gng3	119.484	-0.27127	0.245976	0.0519832	NO
Hnrnpul2	53.0092	-0.50359	0.330009	0.0197881	DOWN	Hnrnpul2
Ttc9c	8.66783	-0.180216	0.368312	0.197093	NO
Zbtb3	0.851359	-0.0128314	0.301295	0.368428	NO
Polr2g	271.797	-0.29713	0.212451	0.0263219	DOWN	Polr2g
Taf6l	0.429045	-0.00125314	0.300485	0.406403	NO
Tmem179b	17.1263	0.0462233	0.289735	0.315537	NO
Stx5a	16.459	-0.0025858	0.281455	0.402604	NO
Chrm1	144.283	-0.224492	0.269713	0.0927663	NO
Slc22a6	0.0592001	-0.00398383	0.300963	0.399077	NO
Slc22a8	0.0207534	-0.00371804	0.300885	0.400188	NO
Slc22a30	0.426544	0.00893259	0.301064	0.379755	NO
Slc22a29	1.27349	0.0207792	0.301788	0.354381	NO
Slc22a28	0.313734	0.00483028	0.300948	0.396058	NO
Slc22a27	1.7395	0.00372194	0.300723	0.400152	NO
Plaat5	0.498535	-0.00351759	0.300831	0.400721	NO
Atl3	8.34418	-0.0493613	0.299645	0.313474	NO
Zfta	15.8103	0.06695	0.288239	0.287353	NO
Spindoc	8.19426	0.0199887	0.294918	0.354957	NO
Mark2	14.0973	0.147655	0.321053	0.206895	NO
Rcor2	0.253836	-0.0106825	0.301098	0.373933	NO
Naa40	5.28897	-0.0461902	0.296227	0.316818	NO
Cox8a	5174.41	0.144531	0.173785	0.0928838	NO
Flrt1	38.8741	0.986422	0.526713	0.00766088	UP	Flrt1
Macrod1	14.1168	-0.13801	0.303439	0.208923	NO
Stip1	17.8091	-0.385173	0.562128	0.127909	NO
Fermt3	2.34067	-0.0247054	0.298852	0.348053	NO
Nudt22	2.59548	-0.00876621	0.297786	0.380099	NO
Trpt1	16.6106	0.0561193	0.291935	0.30284	NO
Dnajc4	24.4177	-0.0294597	0.285397	0.339133	NO
Vegfb	210.168	0.25365	0.268526	0.0726983	NO
Fkbp2	2.2127	0.0557222	0.300868	0.305493	NO
Gm51400	1.10274	-0.00890645	0.301048	0.379836	NO
Plcb3	11.1122	-0.059477	0.294446	0.299063	NO
Bad	34.823	-0.277913	0.389861	0.119765	NO
Gpr137	49.5892	-0.721088	0.60448	0.0410779	DOWN	Gpr137
Kcnk4	4.98624	-0.12405	0.339372	0.240105	NO
Catsperz	7.40382	-0.124937	0.338856	0.23936	NO
Esrra	18.8291	0.364193	0.549564	0.134471	NO
Trmt112	31.0285	-0.0735632	0.245683	0.263797	NO
Ccdc88b	6.41061	-0.0226041	0.297713	0.351263	NO
Rps6ka4	38.8329	0.334342	0.485592	0.126302	NO
Slc22a12	1.57652	-0.00486676	0.300922	0.395941	NO
Nrxn2	222.921	-0.0920229	0.222949	0.223105	NO
Rasgrp2	13.0392	-0.124322	0.325154	0.234006	NO
Sf1	36.8194	-0.0807848	0.259851	0.259123	NO
Map4k2	7.43559	0.0135152	0.291734	0.366038	NO
Men1	11.9734	-0.0322817	0.28696	0.334523	NO
Cdc42bpg	1.70136	0.0154998	0.301022	0.363052	NO
Ehd1	7.9789	-0.130291	0.323381	0.226956	NO
Atg2a	14.4766	-0.0963029	0.305584	0.25768	NO
Ppp2r5b	9.94389	0.00845417	0.275998	0.378261	NO
Majin	1.12651	0.00922864	0.301021	0.37823	NO
Snx15	33.1609	-0.00399378	0.282631	0.398245	NO
Sac3d1	12.7613	0.0180417	0.286156	0.357204	NO
Naaladl1	0.585953	0.00167625	0.300818	0.404812	NO
Gm550	0.279034	0.00805418	0.301005	0.383583	NO
Cdca5	0.197157	-0.00585657	0.300956	0.392707	NO
Zfpl1	15.9994	-0.222035	0.393802	0.169773	NO
Vps51	32.5637	-0.0914108	0.283421	0.255474	NO
Tm7sf2	8.97575	-0.100953	0.312065	0.255098	NO
Znhit2	27.269	0.411246	0.49469	0.0930011	NO
Mrpl49	15.6258	-0.100232	0.310188	0.255255	NO
Syvn1	9.42469	-0.0487439	0.28389	0.310869	NO
Capn1	2.40712	-0.0214723	0.295663	0.35249	NO
Pola2	6.75156	0.260916	0.468326	0.172394	NO
Cdc42ep2	5.63465	-0.0915302	0.315001	0.26661	NO
Dpf2	15.2299	-0.14753	0.336815	0.214724	NO
Tigd3	0.212009	0.00636076	0.30098	0.390749	NO
Slc25a45	0.376202	-0.00241067	0.3008	0.403373	NO
Frmd8	8.20192	-0.0273576	0.283468	0.341996	NO
Scyl1	20.7263	0.0834698	0.288028	0.266926	NO
Ltbp3	4.83459	0.0413531	0.298668	0.32354	NO
Znrd2	35.6518	-0.0646428	0.258135	0.280705	NO
Fam89b	19.5056	-0.050872	0.27776	0.306379	NO
Ehbp1l1	3.07792	-0.000544099	0.29922	0.408834	NO
Kcnk7	0.119372	-0.00431995	0.300893	0.398028	NO
Map3k11	3.09402	-0.000865384	0.298319	0.408215	NO
Pcnx3	21.8217	-0.0599456	0.298647	0.299552	NO
Sipa1	5.93518	-0.133329	0.342972	0.231979	NO
Rela	13.9331	0.0337805	0.291129	0.332969	NO
Kat5	18.1795	-0.070301	0.278873	0.280161	NO
Rnaseh2c	64.733	0.0637098	0.269715	0.285922	NO
Ap5b1	0.436358	-0.00833903	0.30107	0.382556	NO
Snx32	19.7996	0.0468227	0.281227	0.312798	NO
Mus81	4.90247	-0.0553091	0.303986	0.30684	NO
Efemp2	7.90676	-0.0404274	0.298017	0.324687	NO
Ctsw	0.654409	-0.00143003	0.300968	0.40557	NO
Ccdc85b	258.973	0.19281	0.174666	0.0518479	NO
AI837181	25.629	-0.221283	0.351171	0.144751	NO
Gm6293	0.180559	-0.00412376	0.300887	0.398841	NO
Tsga10ip	6.00339	0.0306693	0.28266	0.336318	NO
Sart1	33.9172	0.00451303	0.280114	0.395988	NO
Eif1ad	23.6306	-0.176278	0.341309	0.187367	NO
Cst6	12.1022	0.000630672	0.293002	0.408582	NO
Pacs1	14.2724	0.0519735	0.293917	0.308892	NO
Klc2	5.05341	-0.0559271	0.297044	0.304259	NO
Rab1b	81.368	0.0854625	0.24544	0.246288	NO
Cnih2	385.271	0.134758	0.196635	0.127816	NO
Tmem151a	86.4533	-0.296986	0.259386	0.0465152	DOWN	Tmem151a
Cd248	0.214128	-0.00486217	0.300954	0.395964	NO
Rin1	22.3306	0.0142468	0.261148	0.361373	NO
Brms1	15.1313	-0.00202945	0.280896	0.403826	NO
B4gat1	96.2875	-0.541781	0.367457	0.0227682	DOWN	B4gat1
Slc29a2	5.75121	-0.0608614	0.30391	0.299596	NO
Npas4	1.35969	-0.0281223	0.302684	0.343562	NO
Mrpl11	52.9788	-0.0384153	0.259302	0.319887	NO
Peli3	8.90248	-0.0202695	0.286714	0.353399	NO
Bbs1	11.976	0.0830469	0.300761	0.271684	NO
Zdhhc24	12.5907	-0.149724	0.345863	0.216412	NO
Actn3	5.0866	0.0111043	0.286885	0.371265	NO
Ctsf	43.5024	-0.0694694	0.249126	0.270656	NO
Ccdc87	0.240604	0.00593535	0.301017	0.392403	NO
Ccs	24.8003	-0.284312	0.456456	0.147503	NO
Rbm14	12.1726	-0.0502882	0.285678	0.309241	NO
Rbm4	0.0544977	-0.000938417	0.300974	0.407968	NO
Rbm4b	11.2767	0.045886	0.293151	0.316567	NO
Gm21992	10.2836	-0.0456303	0.301786	0.318657	NO
Sptbn2	538.103	0.28438	0.200168	0.0243821	UP	Sptbn2
Top6bl	2.09872	-0.036171	0.30378	0.331733	NO
Rce1	15.9538	-0.0106803	0.266133	0.370196	NO
Lrfn4	5.61541	-0.00769548	0.294276	0.384321	NO
Pcx	27.5124	-0.272386	0.39597	0.126588	NO
Syt12	13.3028	-0.0776723	0.28771	0.273799	NO
Rhod	0.657506	0.00607149	0.300505	0.391874	NO
9430078G10Rik	0.15565	-0.00567931	0.300949	0.393538	NO
Kdm2a	44.777	0.0344058	0.248019	0.323431	NO
Grk2	96.9977	0.295576	0.275939	0.0557559	NO
Ankrd13d	12.9267	-0.155148	0.323109	0.200704	NO
Ssh3	2.21723	-0.0261465	0.299516	0.346077	NO
Pold4	0.173518	-0.00895679	0.300925	0.379674	NO
Rad9a	13.3488	-0.0741672	0.278289	0.274697	NO
Ppp1ca	129.907	-0.257598	0.222507	0.0451314	DOWN	Ppp1ca
Tbc1d10c	0.107393	-0.00124955	0.30097	0.406456	NO
Carns1	1.56719	-0.00777356	0.299722	0.384481	NO
Rps6kb2	2.31589	-0.0392972	0.303638	0.327195	NO
Ptprcap	0.381484	-0.00127062	0.30097	0.406311	NO
Coro1b	15.9765	-0.163439	0.331959	0.196028	NO
Cabp4	1.05312	0.00928515	0.301096	0.378105	NO
Aip	20.0938	-0.110421	0.277829	0.228756	NO
Pitpnm1	25.3906	0.191497	0.308003	0.147663	NO
Cdk2ap2	34.5071	-0.0494689	0.270984	0.306609	NO
Gstp2	0.128777	-0.0067303	0.300954	0.389449	NO
Gstp1	94.8936	-0.45369	0.254025	0.0101692	DOWN	Gstp1
Doc2g	1.96488	0.00201958	0.300811	0.404168	NO
Nudt8	13.313	0.0124783	0.288724	0.367894	NO
Acy3	0.93019	-0.0132657	0.30128	0.36738	NO
Aldh3b2	1.51294	-0.000619396	0.300899	0.408658	NO
Aldh3b1	4.66692	-0.00325947	0.297827	0.401165	NO
Tcirg1	2.38457	-0.00682551	0.295954	0.388648	NO
Chka	16.8082	-0.0125203	0.289987	0.367929	NO
Kmt5b	19.5872	0.0748213	0.282397	0.275534	NO
1810055G02Rik	8.67107	-0.0710908	0.29744	0.285027	NO
Lrp5	62.7424	0.235509	0.25958	0.0796411	NO
Ppp6r3	26.3411	-0.0170575	0.26909	0.357097	NO
Gal	3.50074	-0.000869801	0.300965	0.408234	NO
Tesmin	0.170779	0.00267169	0.300834	0.402771	NO
Mrpl21	73.069	-0.121934	0.255031	0.201577	NO
Ighmbp2	2.83415	0.0014063	0.298891	0.405657	NO
Gm45871	1.56004	-0.0433869	0.30487	0.322069	NO
Tmx3	29.6388	0.0470854	0.257817	0.306568	NO
Dok6	119.535	0.32778	0.258815	0.0354805	UP	Dok6
Cd226	9.11809	-0.132658	0.320915	0.222982	NO
Rttn	5.29177	0.03426	0.301669	0.334141	NO
Socs6	3.93519	0.0218343	0.295801	0.351984	NO
Cbln2	6.19994	-0.0175723	0.300679	0.359429	NO
Neto1	59.898	-0.485194	0.459823	0.0577704	NO
Timm21	9.83442	-0.0370119	0.294834	0.328746	NO
Fbxo15	0.879109	0.00729608	0.300934	0.386685	NO
Gm17266	0.775222	0.00837504	0.300946	0.382421	NO
Dipk1c	7.15569	-0.0436054	0.297344	0.320525	NO
Cndp2	19.2097	-0.176466	0.336925	0.184468	NO
Cndp1	0.136907	0.00144453	0.300847	0.405537	NO
Zfp407	12.9464	0.0631722	0.295968	0.294631	NO
Ptgr3	11.0868	0.0663566	0.300051	0.291854	NO
Tshz1	21.7025	0.0170848	0.28352	0.358428	NO
Zfp516	5.89146	0.00488886	0.294678	0.395551	NO
Zfp236	20.01	-0.0608734	0.277219	0.292467	NO
Sall3	7.9574	0.00265382	0.292841	0.402638	NO
Atp9b	33.6564	-0.136187	0.286923	0.202683	NO
Nfatc1	3.34043	-0.00285402	0.299326	0.402359	NO
Ctdp1	2.57426	-0.0475397	0.305793	0.317011	NO
Kcng2	32.3139	-0.131494	0.310085	0.219549	NO
Slc66a2	52.0927	0.000407301	0.245362	0.408916	NO
Hsbp1l1	1.47905	-0.0059672	0.300126	0.39228	NO
Rbfa	3.39321	0.0145823	0.294668	0.364167	NO
Gm46629	0.0988879	-0.00104956	0.300972	0.407333	NO
Adnp2	2.94845	-0.00328262	0.296316	0.401115	NO
Pard6g	5.45148	-0.0466911	0.30098	0.317204	NO
Setbp1	52.1551	0.367889	0.564041	0.138569	NO
Slc14a2	6.94797	0.0191252	0.299296	0.356802	NO
Slc14a1	12.0901	-0.118433	0.317504	0.237568	NO
Siglec15	0.515143	-0.00828705	0.301018	0.382711	NO
Epg5	8.90492	0.0802309	0.302506	0.275346	NO
Pstpip2	6.06588	0.0639595	0.30246	0.295324	NO
Haus1	11.4666	0.00974874	0.295605	0.37591	NO
Ark2c	106.237	-0.184081	0.241647	0.107844	NO
Loxhd1	1.4046	0.00310383	0.300181	0.40152	NO
St8sia5	31.2017	0.0117705	0.287513	0.369545	NO
Pias2	29.369	-0.0328311	0.276631	0.331937	NO
Katnal2	6.0145	-0.0191484	0.295489	0.356317	NO
Ier3ip1	395.402	-0.193017	0.17629	0.0526624	NO
Skor2	1.94962	0.0138152	0.296539	0.365879	NO
Smad2	8.18735	0.0431568	0.295282	0.320675	NO
Zbtb7c	8.22871	0.0368333	0.284457	0.327142	NO
Ctif	31.2988	-0.0954263	0.297414	0.256098	NO
Smad7	0.361174	0.00600941	0.300911	0.39223	NO
Dym	56.3645	0.114153	0.253369	0.210467	NO
Rpl17	427.055	0.0822304	0.173839	0.20297	NO
Lipg	0.727859	0.000128397	0.300773	0.409677	NO
Myo5b	25.4497	-2.27963	0.73186	0.000189917	DOWN	Myo5b
Cfap53	5.21816	0.0534405	0.293712	0.306819	NO
Mbd1	9.18946	0.0535309	0.299178	0.30817	NO
Cxxc1	7.38353	-0.174333	0.366832	0.202443	NO
Ska1	0.107393	-0.00124955	0.30097	0.406462	NO
Mapk4	45.3561	0.624602	0.67786	0.0771554	NO
Mro	15.3124	-0.0264868	0.269141	0.341299	NO
Me2	26.5062	0.493398	0.704483	0.123312	NO
Elac1	8.4521	0.144443	0.3386	0.218962	NO
Smad4	35.0147	-0.0308474	0.286617	0.336969	NO
Mex3c	9.48459	0.0396918	0.288639	0.323924	NO
Dcc	105.549	-0.0892137	0.299622	0.264469	NO
Poli	4.64176	0.0229705	0.299462	0.350937	NO
Stard6	2.0335	-0.00917989	0.300583	0.378581	NO
4930503L19Rik	3.56946	0.0578776	0.304395	0.303573	NO
Dynap	0.186023	0.00765132	0.300995	0.384968	NO
Rab27b	15.3079	0.0613611	0.291514	0.295599	NO
Ccdc68	0.102444	-0.00381641	0.30097	0.399942	NO
Mc5r	13.9417	0.0508586	0.301555	0.311937	NO
Rnmt	26.8658	-0.146711	0.329153	0.211992	NO
Fam210a	9.96813	-0.0140654	0.290514	0.364787	NO
Ldlrad4	30.1809	0.121392	0.303198	0.227859	NO
Cep192	6.73599	0.0409069	0.292766	0.323082	NO
Seh1l	14.605	0.142874	0.316392	0.21006	NO
Psmg2	11.7773	-0.0830218	0.302185	0.272182	NO
Cep76	1.29176	-0.0266606	0.302002	0.345689	NO
Prelid3a	46.8845	0.0399582	0.254623	0.316373	NO
Afg3l2	47.2487	-0.146691	0.308423	0.202251	NO
Tubb6	6.01272	0.0222773	0.28888	0.350766	NO
Cidea	5.9805	-0.171793	0.365618	0.203735	NO
Impa2	4.33312	-0.0823319	0.315815	0.276926	NO
Mppe1	2.23958	-0.0236389	0.29826	0.349577	NO
Chmp1b	5.75266	0.0195892	0.294	0.355408	NO
Mc4r	3.06726	0.000437908	0.298504	0.409123	NO
Pmaip1	0.166346	-0.00788056	0.301026	0.384274	NO
Ccbe1	23.1447	-1.9788	1.06913	0.00819734	DOWN	Ccbe1
Lman1	29.9866	-0.373925	0.651226	0.165824	NO
Rax	1.00146	0.00350589	0.300855	0.400779	NO
Grp	20.9921	1.66911	1.00278	0.0136728	UP	Grp
Oacyl	7.61415	0.110855	0.330213	0.250219	NO
Malt1	1.53575	0.013918	0.300923	0.366087	NO
Alpk2	0.441865	0.0030563	0.300773	0.401627	NO
Nedd4l	115.755	0.0398926	0.201582	0.30057	NO
Atp8b1	4.10294	-0.0163326	0.291004	0.360574	NO
Nars1	193.522	0.363382	0.221195	0.0141147	UP	Nars1
Fech	26.0751	-0.161904	0.330814	0.196992	NO
Onecut2	7.6976	-0.0114226	0.297822	0.371549	NO
St8sia3	76.0863	-0.122632	0.290248	0.219925	NO
Wdr7	36.8012	0.0767572	0.242257	0.257309	NO
Txnl1	63.315	-0.118291	0.297828	0.228873	NO
Piezo2	4.47081	0.0324942	0.302923	0.33718	NO
Napg	101.025	-0.245876	0.279919	0.085254	NO
Apcdd1	6.74626	-0.0603593	0.302231	0.299774	NO
Spink13	2.259	-0.0128239	0.301117	0.368416	NO
Spink10	8.13654	0.0531735	0.301487	0.309056	NO
Fbxo38	9.54357	-0.0396674	0.295597	0.325247	NO
Htr4	20.4291	0.0227929	0.273592	0.347863	NO
Adrb2	0.477652	0.00627234	0.30102	0.391096	NO
Sh3tc2	1.94009	0.0288808	0.302813	0.342444	NO
Ablim3	18.7784	-0.00911674	0.277829	0.376038	NO
Afap1l1	3.73089	-0.0260929	0.301035	0.346374	NO
Grpel2	7.42538	0.0350219	0.297965	0.332412	NO
Pcyox1l	20.948	-0.0483096	0.268274	0.307694	NO
Csnk1a1	172.57	-0.00140534	0.192241	0.403819	NO
Arhgef37	5.08586	0.0352517	0.290074	0.330552	NO
Ppargc1b	15.6489	1.7388	0.749364	0.0023298	UP	Ppargc1b
Pde6a	156.06	0.157106	0.187709	0.0914655	NO
Slc26a2	1.63951	-0.0171312	0.300075	0.360055	NO
Hmgxb3	12.2255	-0.0294738	0.287474	0.339434	NO
Pdgfrb	3.88473	-0.00234197	0.297553	0.403462	NO
Slc6a7	19.8951	-0.0826574	0.294273	0.270237	NO
Camk2a	1663	0.161772	0.175137	0.0766514	NO
Arsi	0.335622	-0.0047551	0.301017	0.396352	NO
Tcof1	32.0755	0.0420826	0.292283	0.321476	NO
Cd74	0.161333	-0.00622991	0.300973	0.391415	NO
Rps14	1395.39	0.227246	0.173427	0.0319926	UP	Rps14
Ndst1	87.6903	-0.0810126	0.227507	0.243596	NO
Synpo	50.861	0.474372	0.501578	0.0725689	NO
Myoz3	0.735789	0.00486521	0.30049	0.395926	NO
Rbm22	18.9747	0.0540278	0.288535	0.304707	NO
Dctn4	68.5216	0.36216	0.311321	0.0444355	UP	Dctn4
Smim3	21.7666	-0.113803	0.281954	0.226561	NO
Iigp1	1.26093	0.00160449	0.300561	0.404947	NO
F830016B08Rik	0.146891	0.00264737	0.300823	0.40284	NO
Iigp1c	0.0930115	0.00694153	0.300979	0.387862	NO
Chsy3	11.9048	-0.0148997	0.290997	0.363241	NO
Minar2	14.7479	-0.00164069	0.286777	0.404737	NO
Adamts19	3.24467	0.0825787	0.317115	0.277033	NO
Isoc1	15.4504	0.0477781	0.294515	0.31448	NO
Slc27a6	0.186023	0.00765132	0.300995	0.384977	NO
Fbn2	7.09763	0.267558	0.483297	0.174204	NO
Slc12a2	53.8603	-0.208795	0.318253	0.137106	NO
Ccdc192	1.8833	0.00456968	0.296796	0.396914	NO
Prrc1	9.13006	-0.113901	0.317834	0.242907	NO
Megf10	16.0694	0.0182245	0.288161	0.357164	NO
C330018D20Rik	7.47019	0.00768857	0.290702	0.384067	NO
Marchf3	2.71069	0.013392	0.301135	0.367103	NO
Lmnb1	2.96268	0.0204129	0.296305	0.354367	NO
Spmip10	0.461499	0.00300089	0.3007	0.401747	NO
Zfp608	27.4389	-0.0972194	0.281225	0.24686	NO
Csnk1g3	18.5241	0.0775283	0.301774	0.278383	NO
Cep120	10.0442	-0.0728516	0.303229	0.284551	NO
Prdm6	2.38977	0.0228976	0.302177	0.351292	NO
Ppic	0.28628	-0.00823507	0.30107	0.382913	NO
Snx24	19.8636	0.197642	0.327036	0.152837	NO
Snx2	12.6068	0.190801	0.353142	0.17886	NO
Sncaip	8.4908	-0.00305167	0.295964	0.401535	NO
Zfp474	0.0479461	-0.00384704	0.300953	0.399716	NO
Srfbp1	4.7802	-0.024619	0.298273	0.348111	NO
Prr16	11.2867	3.97366	1.32789	0.000284312	UP	Prr16
Tnfaip8	10.4062	0.0510158	0.290405	0.309446	NO
Dmxl1	14.3454	-0.131175	0.309639	0.219674	NO
Dtwd2	6.58084	0.204918	0.407695	0.19241	NO
Sema6a	21.4245	-0.121621	0.298141	0.225047	NO
Commd10	16.576	-0.235083	0.397944	0.158715	NO
Arl14epl	0.110361	-0.00044018	0.300994	0.409129	NO
Lvrn	0.638662	0.014586	0.301344	0.364811	NO
Ap3s1	20.4738	0.172414	0.310624	0.173335	NO
Atg12	25.0142	-0.475234	0.51583	0.0774058	NO
Cdo1	12.1438	0.0690707	0.289575	0.285326	NO
Tmed7	31.0184	-0.228392	0.31154	0.113619	NO
Ticam2	1.96832	0.0133361	0.296716	0.366802	NO
Fem1c	5.50681	-0.0223691	0.297263	0.35149	NO
Ccdc112	11.2057	-0.186132	0.360191	0.187257	NO
Pggt1b	15.9443	-0.132696	0.319623	0.222409	NO
Trim36	2.1184	-0.0134448	0.299097	0.36679	NO
Ythdc2	12.2585	-0.0319546	0.29051	0.335581	NO
Mcc	15.7563	1.19198	0.861004	0.0270948	UP	Mcc
Dcp2	42.8282	0.248555	0.36437	0.128565	NO
Myot	0.162588	0.00146193	0.300724	0.40543	NO
Spinkl	0.0103767	-0.00293404	0.300885	0.401938	NO
Gm10267	0.0930115	0.00694153	0.300979	0.387871	NO
Spink5	0.0930115	0.00694153	0.300979	0.38788	NO
Gm94	0.0538797	-0.00385883	0.300955	0.399533	NO
Jakmip2	38.6098	0.178906	0.30944	0.163787	NO
Eif3j2	7.89297	0.0481944	0.283705	0.311515	NO
Gm3650	0.519039	-0.00750019	0.300808	0.385984	NO
Dpysl3	48.2623	-0.175248	0.335958	0.185257	NO
Stk32a	2.30226	0.0350608	0.299549	0.332614	NO
Ppp2r2b	111.44	0.14176	0.218087	0.139589	NO
Tcerg1	35.7823	0.196518	0.329258	0.156377	NO
Lars1	60.064	0.283527	0.279545	0.0641509	NO
Plac8l1	0.257871	0.00661958	0.300964	0.389923	NO
Sh3rf2	1.62423	0.0326466	0.301954	0.33653	NO
Prelid2	3.45215	0.0336387	0.303257	0.335251	NO
Yipf5	58.5698	-0.150247	0.276565	0.177968	NO
Gm5820	1.92947	-0.0420827	0.304202	0.323595	NO
Gm19774	0.837444	-0.0127811	0.300504	0.368487	NO
Arhgap26	42.7422	0.0206914	0.244848	0.347423	NO
Spry4	0.566994	-0.0139207	0.301253	0.366111	NO
Ndfip1	260.32	-0.587432	0.200276	0.000369631	DOWN	Ndfip1
Gnpda1	1.7345	-0.0303311	0.301863	0.34041	NO
Rnf14	41.2638	-0.19824	0.296186	0.132951	NO
Dele1	10.0496	-0.0703348	0.301224	0.286911	NO
LOC118568354	0.0207534	-0.00371804	0.300885	0.400195	NO
Pcdh1	18.391	-0.19923	0.340371	0.160931	NO
Arap3	1.8379	-0.0071091	0.300963	0.387209	NO
Fchsd1	3.67016	0.00167609	0.297878	0.404785	NO
Rell2	0.562855	-0.000574999	0.300517	0.408784	NO
Hdac3	24.1084	-0.1785	0.335378	0.18184	NO
Pcdhgc5	0.886759	-0.00266128	0.300554	0.402799	NO
Pcdhgc3	0.523022	-0.00521457	0.300807	0.394929	NO
Pcdhga12	4.08925	0.0061753	0.300752	0.391649	NO
Pcdhga11	2.90106	0.164731	0.364271	0.209743	NO
Pcdhgb7	0.073898	-0.00414678	0.300977	0.398618	NO
Pcdhga10	1.81893	-0.000822308	0.30097	0.408279	NO
Pcdhga9	0.234923	0.000268486	0.300866	0.40946	NO
Pcdhga8	0.163493	-0.00111672	0.300971	0.4071	NO
Pcdhga7	3.42453	0.0253658	0.298781	0.347187	NO
Pcdhga5	5.99072	0.026606	0.300049	0.34551	NO
Pcdhgb1	0.214787	-0.00137447	0.300969	0.405836	NO
Pcdhga3	2.33627	0.00101242	0.298727	0.407622	NO
Pcdhga1	0.718006	-0.00660271	0.300777	0.389965	NO
Taf7	33.88	-0.106837	0.301845	0.244214	NO
Pcdhb22	4.49307	-0.00316395	0.293314	0.401286	NO
Pcdhb21	2.17763	-0.000935484	0.300371	0.408095	NO
Pcdhb20	6.88281	0.0943961	0.317119	0.264527	NO
Pcdhb19	5.32116	-0.038752	0.302042	0.327602	NO
Pcdhb18	5.35642	-0.0429041	0.302425	0.322346	NO
Pcdhb17	4.29007	0.000256332	0.297248	0.409472	NO
Pcdhb16	2.08097	0.0288555	0.300803	0.342228	NO
Pcdhb15	1.44888	0.00443192	0.300856	0.397704	NO
Pcdhb14	4.02329	-0.0251259	0.301354	0.347804	NO
Pcdhb13	2.70506	0.0443215	0.304232	0.320992	NO
Pcdhb12	2.63132	-0.021715	0.301107	0.352729	NO
Pcdhb11	0.493692	-0.00328758	0.300891	0.401179	NO
Pcdhb10	0.722777	-0.0115469	0.30111	0.371584	NO
Pcdhb9	5.18754	-0.0695901	0.309937	0.290597	NO
Pcdhb7	16.7187	0.248246	0.452104	0.175797	NO
Pcdhb6	1.08074	0.00313799	0.300728	0.401485	NO
Pcdhb5	2.69465	-0.00251511	0.299612	0.403138	NO
Pcdhb4	0.915891	-0.00866572	0.301089	0.380919	NO
Pcdhb3	1.64337	0.0169675	0.301419	0.36047	NO
Pcdhb2	1.82774	-0.00621657	0.300325	0.391406	NO
Pcdhac2	3.85329	-0.0274074	0.299864	0.34414	NO
Pcdhac1	0.073898	-0.00414678	0.300977	0.398626	NO
Pcdha12	1.35111	0.000417975	0.300822	0.409216	NO
Pcdha11	0.369604	-0.0118381	0.301198	0.370899	NO
Pcdha10	0.261919	-0.00909558	0.301065	0.379145	NO
Pcdha9	0.140958	0.00270906	0.300822	0.402687	NO
Pcdha8	0.153386	-0.00108097	0.300963	0.407243	NO
Pcdha7	0.103767	-0.0053674	0.300935	0.394461	NO
Pcdha6	0.103388	0.00568407	0.300833	0.393433	NO
Pcdha5	2.40829	-0.0179629	0.30061	0.358666	NO
Pcdha4	0.548078	-0.00497578	0.300656	0.39559	NO
Pcdha3	1.32587	0.00144769	0.30068	0.40551	NO
Pcdha2	0.293049	-0.0091602	0.30107	0.378694	NO
Pcdha1	0.744092	0.00898563	0.30103	0.379441	NO
Hars2	4.71823	-0.125488	0.3331	0.236075	NO
Dnd1	0.461214	-0.00977706	0.301061	0.376369	NO
Wdr55	4.82048	-0.00314426	0.298913	0.401471	NO
Ik	74.6455	0.0595935	0.249078	0.284927	NO
Tmco6	6.04836	-0.0632494	0.302248	0.296218	NO
Cd14	2.66139	0.00186141	0.298605	0.40448	NO
E230025N22Rik	0.35415	0.00055205	0.300788	0.408815	NO
Slc35a4	25.6226	-0.114165	0.291962	0.230953	NO
Apbb3	10.735	0.00645371	0.288323	0.389414	NO
Sra1	60.6771	0.254214	0.343603	0.111711	NO
Eif4ebp3	2.97933	-0.0500413	0.30541	0.313909	NO
Slc4a9	2.51625	0.00705982	0.30106	0.387335	NO
Pura	207.925	0.0954135	0.22169	0.217396	NO
Nrg2	13.7106	0.0372563	0.29203	0.32799	NO
Psd2	10.984	-0.162974	0.326899	0.193923	NO
Cxxc5	47.2913	0.12272	0.277562	0.213367	NO
Ube2d2a	50.3293	0.00324987	0.257476	0.399978	NO
Sting1	2.77529	-0.0109883	0.299881	0.373036	NO
Ecscr	3.44208	-0.0259656	0.30019	0.346508	NO
Spata24	15.6177	-0.390473	0.725966	0.179804	NO
Prob1	2.14586	-0.0178342	0.30024	0.358864	NO
Mzb1	0.767876	-0.00665514	0.300983	0.389776	NO
Slc23a1	1.69339	-0.00843025	0.300092	0.381885	NO
Matr3	104.633	-0.0913731	0.252092	0.241164	NO
Sil1	40.9852	0.206054	0.331983	0.14814	NO
Lrrtm2	14.4489	-0.121552	0.318845	0.234453	NO
Gm46617	0.591206	-0.00591566	0.300853	0.392519	NO
Etf1	35.6803	-0.236014	0.349843	0.131418	NO
Egr1	21.9682	2.11373	0.629448	6.92558e-05	UP	Egr1
Reep2	98.7521	-0.526034	0.424949	0.0383383	DOWN	Reep2
Fam53c	40.355	0.0046995	0.258741	0.394093	NO
Cdc25c	51.569	-0.0807323	0.230919	0.245713	NO
Gfra3	0.0930115	0.00694153	0.300979	0.387889	NO
Cdc23	3.73181	-0.0107467	0.294768	0.373225	NO
Kif20a	1.32482	0.0128178	0.297701	0.368001	NO
Brd8dc	1.10129	0.00359262	0.300689	0.400549	NO
Nme5	14.8009	-0.150225	0.329002	0.208282	NO
Fam13b	10.8317	0.0102695	0.286568	0.37369	NO
Pkd2l2	2.64291	-0.0228814	0.299669	0.351036	NO
Apc	227.399	-0.627028	0.18545	6.4206e-05	DOWN	Apc
Epb41l4a	13.4155	-0.0354579	0.277529	0.327867	NO
Nrep	21.6523	-0.122453	0.304411	0.227232	NO
Stard4	15.2497	-0.00896942	0.283885	0.377332	NO
Wdr36	15.671	0.189455	0.341991	0.173895	NO
Tslp	0.209495	0.00867	0.301033	0.380889	NO
Gypc	0.689282	0.00756882	0.300988	0.385699	NO
Ercc3	3.99909	0.0226332	0.299107	0.351377	NO
Map3k2	13.3891	-0.1337	0.331743	0.226877	NO
Proc	0.755882	0.00568162	0.300692	0.393417	NO
Iws1	26.8715	0.15735	0.302249	0.185649	NO
Myo7b	0.049444	-0.000951082	0.300974	0.407827	NO
Gpr17	7.35331	-0.0482207	0.292263	0.313374	NO
Lims2	17.0636	0.10376	0.296224	0.245442	NO
Wdr33	38.1385	0.00402754	0.27145	0.397591	NO
Polr2d	29.7516	-0.413314	0.460064	0.0816135	NO
Ammecr1l	10.8969	0.0657807	0.29986	0.292607	NO
Sap130	7.94653	0.0829249	0.29585	0.270349	NO
Slc25a46	23.3444	0.0570878	0.278011	0.297603	NO
Rit2	39.011	0.549368	0.604744	0.079517	NO
Celf4	1041.72	0.483398	0.171481	0.000520384	UP	Celf4
AW554918	11.37	0.203525	0.393369	0.186981	NO
Fhod3	5.30658	0.0211599	0.297746	0.353245	NO
Mocos	0.270679	0.00298027	0.300846	0.401818	NO
Elp2	30.6976	-0.182107	0.314341	0.163374	NO
Slc39a6	49.0267	-0.194995	0.313792	0.147902	NO
Rprd1a	13.5764	0.0286109	0.293385	0.341656	NO
2700062C07Rik	5.65709	-0.00527396	0.297581	0.394564	NO
Gm32436	0.615316	0.00416579	0.300966	0.398574	NO
Ino80c	8.84572	-0.00354757	0.288625	0.400369	NO
Zfp35	13.3958	0.000328075	0.294919	0.409316	NO
Zfp397	2.75632	0.0103821	0.298804	0.37459	NO
Zscan30	357.6	0.0346723	0.156006	0.291547	NO
Mapre2	92.4457	-0.127953	0.243949	0.184015	NO
Nol4	33.5538	-0.101837	0.259718	0.230647	NO
Ccdc178	5.18775	0.066691	0.307705	0.293773	NO
Garem1	37.3772	-0.056339	0.256771	0.29256	NO
Mep1b	0.21528	-0.00337963	0.30065	0.401036	NO
Rnf138	10.2397	0.0715089	0.296453	0.284124	NO
Rnf125	3.67262	0.0268568	0.300121	0.345165	NO
Trappc8	14.5688	0.196172	0.372946	0.183559	NO
B4galt6	116.473	-0.219035	0.221094	0.0668596	NO
Ttr	715.204	-0.00665055	0.297525	0.389483	NO
Dsg2	4.31286	-0.0548624	0.307256	0.308274	NO
Dsg3	0.465057	0.00846601	0.301014	0.381571	NO
Dsg4	1.12282	0.00667359	0.301047	0.389725	NO
Dsg1c	0.0930115	0.00694153	0.300979	0.387898	NO
Dsc1	0.0930115	0.00694153	0.300979	0.387906	NO
Dsc2	0.293416	0.00815122	0.30104	0.383211	NO
Dsc3	1.58119	0.00969772	0.301052	0.376582	NO
Cdh2	73.9247	-0.0856017	0.273664	0.25848	NO
Chst9	14.2178	0.0278646	0.292379	0.342475	NO
Kctd1	37.1023	0.353585	0.368101	0.0706258	NO
Taf4b	3.19834	0.0349571	0.303048	0.333338	NO
Psma8	1.51173	0.0252204	0.301986	0.347789	NO
Ss18	11.0873	0.00170155	0.277386	0.404541	NO
Cabyr	3.43932	0.0192621	0.299164	0.356506	NO
Ttc39c	8.86046	-0.0481396	0.299876	0.315225	NO
Lama3	1.05927	-0.0135265	0.300659	0.366766	NO
Ankrd29	41.9953	-0.600055	0.606479	0.0669892	NO
Npc1	18.9633	-0.0789549	0.278164	0.269115	NO
Rmc1	9.23459	-0.0971145	0.301235	0.255599	NO
Riok3	26.1949	0.211304	0.335066	0.144341	NO
Tmem241	5.40128	-0.000846515	0.292564	0.408228	NO
Cables1	19.5395	-0.035203	0.282985	0.3292	NO
Rbbp8	8.59265	0.100396	0.322058	0.258848	NO
Gata6	0.10378	0.00137047	0.300804	0.405922	NO
Esco1	21.9203	0.167303	0.338264	0.195211	NO
Greb1l	8.39516	0.130687	0.32772	0.228445	NO
Rock1	65.8125	0.0824594	0.259015	0.256876	NO
Usp14	34.3657	-0.0443275	0.261774	0.311736	NO
Thoc1	6.65185	-0.0335485	0.294996	0.334074	NO
Colec12	4.27878	-0.00319422	0.296559	0.4013	NO
Ccny	48.6753	0.314611	0.35362	0.0827117	NO
Fzd8	2.01126	-0.00102254	0.300444	0.40761	NO
Wac	31.8172	0.160086	0.2935	0.177129	NO
Mpp7	12.7477	0.0229909	0.291232	0.349808	NO
Odad2	4.2859	0.0192308	0.297688	0.356411	NO
Mkx	6.63067	-0.0653607	0.300046	0.293309	NO
Rab18	58.1785	-0.594584	0.363985	0.0144512	DOWN	Rab18
4921524L21Rik	0.760049	0.0116104	0.301033	0.371367	NO
Epc1	17.0515	-0.0166015	0.290492	0.359977	NO
Arhgap12	56.9197	0.544629	0.383394	0.0245116	UP	Arhgap12
Zeb1	94.1546	-0.0112114	0.208176	0.361694	NO
Zfp438	6.32548	-0.00787558	0.291265	0.383268	NO
Svil	8.2169	-0.129445	0.327499	0.229608	NO
Jcad	172.534	0.675886	0.278363	0.00188236	UP	Jcad
Mtpap	8.78695	-0.140207	0.343797	0.225087	NO
Map3k8	0.1184	-0.00436082	0.300991	0.397885	NO
Bambi	8.90263	-0.0467509	0.300671	0.316972	NO
Cul2	17.6467	0.0922252	0.299285	0.260249	NO
Crem	14.9117	0.0217503	0.282951	0.350894	NO
Gm20939	1.77922	-0.010315	0.298038	0.37471	NO
Mettl4	11.8643	0.0424944	0.290793	0.320694	NO
Adcyap1	2.42953	0.0363843	0.303449	0.331289	NO
Fshr	5.74113	0.0453748	0.300305	0.318714	NO
Lhcgr	0.930115	0.00920093	0.301036	0.378344	NO
Gtf2a1l	0.143838	-0.00444727	0.300996	0.397651	NO
Ston1	4.38588	0.0734363	0.311433	0.286096	NO
Ppp1r21	16.9318	0.00223179	0.276143	0.403352	NO
Gm4832	0.594755	0.00334575	0.300787	0.401065	NO
Fbxo11	31.4817	0.185061	0.321547	0.165488	NO
Msh6	2.97044	-0.0106901	0.300432	0.373844	NO
Kcnk12	16.6699	0.150482	0.322532	0.204781	NO
Msh2	7.54311	0.0577123	0.29549	0.301623	NO
Epcam	2.91904	0.0504209	0.30516	0.313295	NO
Calm2	590.528	-0.309827	0.174522	0.0103604	DOWN	Calm2
Stpg4	0.198336	-0.00440576	0.301003	0.397787	NO
Ttc7	5.59713	0.0379413	0.301593	0.32857	NO
Mcfd2	43.573	-0.169835	0.281988	0.153602	NO
Socs5	41.9264	-0.0715258	0.27692	0.277881	NO
Cript	19.4468	0.0905415	0.291077	0.259062	NO
Pigf	4.90154	0.0306511	0.294145	0.33872	NO
Rhoq	26.9951	-0.0411997	0.26967	0.318047	NO
Gm57642	0.637519	0.0150874	0.301406	0.363743	NO
Atp6v1e2	0.362806	-0.00261834	0.300642	0.402951	NO
Prkce	287.869	0.0297245	0.167133	0.308521	NO
Srbd1	8.94885	-0.00514988	0.294071	0.394739	NO
Six2	0.073284	0.00494801	0.300965	0.395676	NO
Six3	0.049444	-0.000951082	0.300974	0.407834	NO
Camkmt	14.5449	0.0921544	0.297748	0.259733	NO
Prepl	6.72309	-0.0132553	0.292293	0.366548	NO
Slc3a1	35.5215	-0.138098	0.290595	0.202491	NO
Ppm1b	52.7985	0.00238874	0.239518	0.401754	NO
Lrpprc	22.7334	-0.0806399	0.29415	0.272402	NO
Dync2li1	5.57191	0.00597355	0.293067	0.391716	NO
Plekhh2	8.56912	0.0160948	0.293144	0.361129	NO
Thada	93.8497	-0.00627589	0.197973	0.377164	NO
Zfp36l2	8.91072	-0.0662861	0.302488	0.292771	NO
Haao	6.42222	0.102518	0.311102	0.252749	NO
Mta3	26.5078	0.0236591	0.271251	0.346092	NO
Kcng3	11.6434	0.0117185	0.287473	0.369778	NO
Cox7a2l	175.544	0.074911	0.179351	0.221462	NO
Eml4	20.6092	-0.417725	0.609272	0.127628	NO
Pkdcc	3.69987	0.0277021	0.301023	0.343866	NO
Slc8a1	212.63	0.307933	0.259923	0.0423377	UP	Slc8a1
Thumpd2	10.2903	-0.0468231	0.285579	0.313849	NO
Tmem178	111.456	-1.1628	0.611345	0.00740548	DOWN	Tmem178
Map4k3	16.4208	0.0158918	0.278264	0.360029	NO
Cdkl4	1.76408	0.0210101	0.29881	0.353565	NO
Sos1	15.781	0.0860125	0.293463	0.265861	NO
Arhgef33	4.8268	0.0139511	0.29886	0.365794	NO
Morn2	49.6677	-0.0607914	0.276918	0.292514	NO
Dhx57	19.9863	0.0182689	0.265566	0.354436	NO
Gemin6	5.18401	-0.0550051	0.303132	0.30709	NO
Srsf7	16.1612	0.0131554	0.288501	0.366415	NO
Galm	0.913671	-0.00187608	0.30082	0.404473	NO
Atl2	19.0551	0.207866	0.378888	0.175919	NO
Cyp1b1	1.55928	-0.000326832	0.29996	0.409329	NO
Rmdn2	10.997	-0.0224081	0.290807	0.35078	NO
Cdc42ep3	1.24868	-0.000551429	0.300884	0.408828	NO
Qpct	5.63485	-0.23679	0.447604	0.182759	NO
Prkd3	14.3114	-0.405768	0.718449	0.169579	NO
Ndufaf7	36.6008	-0.0667957	0.287358	0.28723	NO
Cebpz	65.6131	-0.59862	0.586732	0.062452	NO
Gm26637	0.681796	-0.00718698	0.30105	0.387002	NO
Eif2ak2	4.44139	-0.0613208	0.307202	0.299863	NO
Gpatch11	33.6116	0.110246	0.265968	0.222614	NO
Heatr5b	13.9618	0.0378631	0.281938	0.325157	NO
Strn	30.0804	-0.00372902	0.255436	0.39781	NO
Vit	9.95061	-0.141663	0.348244	0.225407	NO
Crim1	72.0228	-0.0135433	0.22449	0.358402	NO
Fam98a	19.3959	0.0687758	0.293274	0.286615	NO
Rasgrp3	8.76898	-0.0311154	0.293768	0.337776	NO
Ltbp1	13.2626	0.0815915	0.296083	0.271878	NO
Ttc27	11.2115	0.0137792	0.276156	0.363855	NO
Yipf4	34.9084	-0.123015	0.260517	0.203162	NO
Nlrc4	0.938284	0.0175985	0.301159	0.359442	NO
Slc30a6	13.1543	-0.0448387	0.277755	0.314755	NO
Spast	35.5038	0.20505	0.319236	0.141692	NO
Dpy30	56.0242	0.157424	0.253567	0.148061	NO
Memo1	12.1775	0.0545635	0.290682	0.304451	NO
Xdh	0.665462	0.00911111	0.301079	0.378879	NO
Ehd3	41.1325	-0.373424	0.58917	0.143848	NO
Galnt14	17.9933	-2.75443	0.912722	0.000250051	DOWN	Galnt14
Capn13	0.251464	0.00823002	0.301036	0.382923	NO
Lclat1	20.6811	-0.144812	0.30743	0.203449	NO
Lbh	33.0593	-0.000431673	0.274283	0.409023	NO
Ypel5	35.8261	-0.00880389	0.259298	0.375166	NO
Alk	13.1166	0.0425619	0.289744	0.320357	NO
Clip4	30.5705	0.0589181	0.281218	0.296035	NO
Togaram2	0.253483	-0.0112047	0.301145	0.372454	NO
Wdr43	30.212	-0.29486	0.440525	0.132861	NO
Spdya	0.0958921	-0.00427288	0.300982	0.39814	NO
Ndc80	0.995144	-0.00599629	0.299832	0.392214	NO
Smchd1	80.9614	-0.0695069	0.222826	0.258756	NO
Emilin2	1.93856	0.00384325	0.300541	0.399701	NO
Lpin2	49.7498	0.149749	0.27413	0.176647	NO
Myom1	0.656	0.00161029	0.300685	0.40492	NO
Myl12a	25.853	-0.109341	0.293061	0.237495	NO
Tgif1	0.621895	0.00894131	0.301035	0.379715	NO
Dlgap1	749.671	0.373714	0.134814	0.000663033	UP	Dlgap1
Akain1	7.75909	-0.00712501	0.295715	0.386812	NO
Zbtb14	4.91205	-0.0250974	0.297706	0.347525	NO
Epb41l3	65.6296	0.146271	0.254605	0.165757	NO
Tmem200c	1.41042	0.00716047	0.300986	0.387083	NO
L3mbtl4	5.39754	0.0514709	0.306151	0.312098	NO
Arhgap28	0.261827	0.00608843	0.300794	0.391849	NO
Lama1	1.68385	0.038108	0.303834	0.328781	NO
Ptprm	14.2341	0.0229827	0.29094	0.349765	NO
Themis3	0.475434	0.00827225	0.300976	0.38273	NO
Mtcl1	16.5845	0.0052441	0.277291	0.393336	NO
Ddx11	1.39493	-0.0162803	0.298346	0.361348	NO
Ankrd12	108.799	0.272608	0.28957	0.0733436	NO
Twsg1	12.4595	-0.0540246	0.27725	0.301885	NO
Ppp4r1	6.6771	0.0208188	0.286839	0.352519	NO
Txndc2	0.10378	0.00137047	0.300804	0.405929	NO
Tmem232	7.81752	0.0415673	0.289148	0.321606	NO
Man2a1	12.2886	0.00614749	0.293333	0.390961	NO
Fer	69.2097	-0.0981192	0.308275	0.256937	NO
Gm53982	0.138889	-0.00779091	0.300984	0.3845	NO
Gm41607	3.017	-0.00504966	0.299462	0.395347	NO
Fbxl17	51.1662	0.0519181	0.227411	0.288842	NO
Efna5	25.9822	0.10178	0.313707	0.254783	NO
Nudt12	0.35906	-0.012313	0.301219	0.36958	NO
Pdzph1	0.931949	-0.0030163	0.300567	0.401691	NO
Cntnap5c	91.2587	0.153166	0.274698	0.172205	NO
Adgre1	6.06133	0.0540134	0.300455	0.307819	NO
Vav1	15.3828	0.0580934	0.294375	0.30079	NO
Gpr108	18.6884	-0.116236	0.319681	0.240776	NO
Trip10	1.75599	0.00883028	0.300782	0.380149	NO
Tnfsf9	0.166054	0.00578856	0.301011	0.393002	NO
Tubb4a	11.2882	-0.10032	0.299245	0.250481	NO
Dennd1c	1.06437	-0.00749019	0.301079	0.386057	NO
Crb3	0.166594	-0.00607725	0.300957	0.391915	NO
Slc25a23	158.403	0.256354	0.265355	0.0695901	NO
Slc25a41	0.32218	-0.00146712	0.300969	0.405383	NO
Gtf2f1	36.5325	-0.0976141	0.274132	0.243631	NO
Alkbh7	33.9418	0.0578197	0.26608	0.293564	NO
Acer1	0.946337	0.0297187	0.302418	0.341346	NO
Acsbg2	0.539774	-0.0012698	0.300671	0.406305	NO
Rfx2	4.46571	0.057069	0.307128	0.305196	NO
Prr22	0.439704	0.00612877	0.301026	0.391732	NO
Dus3l	17.8868	0.195053	0.361879	0.179333	NO
Nrtn	8.72986	0.0848509	0.300095	0.269397	NO
Ndufa11	391.652	-0.0395149	0.180772	0.293029	NO
Vmac	8.4614	-0.19677	0.394508	0.193767	NO
Ranbp3	14.9022	-0.125717	0.325545	0.232884	NO
Catsperd	225.218	0.56865	0.225232	0.0014217	UP	Catsperd
Lonp1	34.7062	0.170024	0.295156	0.165016	NO
Rpl36	515.858	-0.0409768	0.149373	0.272264	NO
Safb2	24.3815	-0.0440228	0.277723	0.315771	NO
Tincr	0.0544977	-0.000938417	0.300974	0.407974	NO
Ptprs	274.065	-0.346696	0.264456	0.0318579	DOWN	Ptprs
Kdm4b	13.7152	0.0613943	0.27826	0.292066	NO
Uhrf1	1.07362	-0.00593931	0.300889	0.392395	NO
Ticam1	1.86099	-0.0240439	0.297992	0.348868	NO
Fem1a	20.1386	0.00352181	0.276671	0.399927	NO
Dpp9	13.1997	-0.178494	0.356555	0.193299	NO
Mydgf	81.3147	-0.112606	0.249935	0.210421	NO
Tnfaip8l1	18.8571	-0.207882	0.365715	0.168604	NO
Sema6b	23.5702	0.0756806	0.267307	0.269312	NO
Lrg1	0.512988	0.00621472	0.301029	0.391473	NO
Hdgfl2	26.6322	-0.0985066	0.273225	0.2419	NO
Ubxn6	69.0572	0.00292676	0.238734	0.400405	NO
Chaf1a	0.739718	0.00113456	0.300518	0.406964	NO
Sh3gl1	17.3535	-0.103085	0.285469	0.24162	NO
Mpnd	64.2453	0.18124	0.276707	0.137625	NO
Stap2	0.731407	0.000793484	0.300699	0.408336	NO
Fsd1	24.4204	-0.0803019	0.297246	0.273663	NO
Shd	10.6766	-0.0882405	0.310019	0.268861	NO
Yju2	1.29241	0.00459882	0.299783	0.396937	NO
Ebi3	1.41997	-0.0292605	0.302915	0.341965	NO
Zfp119b	1.01658	0.0092661	0.301106	0.378188	NO
Zfp959	1.85189	0.00736267	0.300919	0.386468	NO
Zfp119a	1.95283	-0.00709531	0.300886	0.387245	NO
Adgre4	0.758601	0.011623	0.30113	0.371333	NO
Pot1b	7.73206	0.0303337	0.2974	0.339765	NO
Vmn2r118	0.86847	0.00253527	0.300305	0.403069	NO
St6gal2	6.21236	0.0243043	0.293287	0.347994	NO
Slc5a7	0.147776	-0.00824175	0.301007	0.382875	NO
Sgo1	0.0538797	-0.00385883	0.300955	0.39954	NO
Kat2b	15.8873	0.0531606	0.281773	0.304152	NO
Pp2d1	2.28446	-0.053165	0.304302	0.309813	NO
Rab5a	27.2802	-0.0288937	0.26771	0.336742	NO
Efhb	2.72072	0.0143344	0.300424	0.365243	NO
Kcnh8	4.31508	0.0407651	0.299488	0.324506	NO
Gm54011	2.07368	0.00366484	0.299169	0.400412	NO
Satb1	51.7126	0.790694	0.360271	0.00313447	UP	Satb1
Tbc1d5	29.1872	0.199954	0.33727	0.157917	NO
Plcl2	46.4023	0.543699	0.50412	0.0549488	NO
Dazl	1.32413	0.00420846	0.300947	0.398365	NO
Rftn1	9.77338	0.0268181	0.297235	0.344865	NO
Kif6	7.0965	0.0256799	0.299739	0.346892	NO
Mocs1	1.47218	-0.0134657	0.299754	0.366826	NO
Lrfn2	30.2484	-0.720394	0.827581	0.0862143	NO
Unc5cl	0.579778	-0.00163376	0.300569	0.404872	NO
Apobec2	0.968976	-0.00551212	0.300627	0.393901	NO
Oard1	25.4671	-0.0442528	0.28191	0.316334	NO
Nfya	0.954026	0.0127455	0.301262	0.368606	NO
Treml2	0.073898	-0.00414678	0.300977	0.398633	NO
Foxp4	2.51912	0.0109401	0.30024	0.373236	NO
Mdfi	0.798589	0.00945176	0.301085	0.377448	NO
Tfeb	3.11607	-0.116929	0.33201	0.244966	NO
Pgc	0.662168	-0.000481752	0.300991	0.408985	NO
Frs3	7.64146	0.0316571	0.295509	0.337228	NO
Med20	4.95799	0.0533651	0.302913	0.309179	NO
Gm20517	6.30248	0.0685303	0.306546	0.291026	NO
Bysl	24.2364	0.0208271	0.274042	0.351178	NO
Ccnd3	5.80269	0.0116588	0.294778	0.370623	NO
Taf8	2.42593	0.0138627	0.299895	0.366099	NO
Cimip3	0.425975	0.00709766	0.300946	0.387236	NO
Guca1a	45.1882	-0.063968	0.226972	0.269846	NO
Guca1b	0.718241	-0.0121369	0.301234	0.37008	NO
Mrps10	26.7585	-0.145523	0.318315	0.208144	NO
Trerf1	43.7229	0.340377	0.477486	0.119665	NO
Ubr2	27.708	0.110767	0.305033	0.240917	NO
Prph2	0.0207534	-0.00371804	0.300885	0.400203	NO
Tbcc	29.1063	-0.07763	0.265436	0.266121	NO
Bicral	38.7206	0.0368721	0.249044	0.319962	NO
Rpl7l1	20.7853	-0.183712	0.351225	0.184751	NO
Ptcra	0.151868	-0.0040261	0.300934	0.398996	NO
Cnpy3	48.0431	-0.381321	0.477408	0.0997831	NO
Gnmt	5.39886	-0.0303875	0.295038	0.339196	NO
Pex6	34.725	0.245871	0.367609	0.13313	NO
Ppp2r5d	17.602	-0.0471102	0.277157	0.311454	NO
Mea1	83.385	0.122945	0.221059	0.172834	NO
Rrp36	16.8165	-0.155901	0.339931	0.207683	NO
Cul7	8.07395	0.158107	0.344336	0.207452	NO
Mrpl2	24.6626	-0.11246	0.269163	0.22142	NO
Klc4	10.1389	-0.157331	0.337883	0.205065	NO
Ptk7	3.05548	0.0338532	0.301086	0.33459	NO
Srf	45.036	0.86537	0.442245	0.00616902	UP	Srf
Cul9	19.476	0.0604362	0.285589	0.295254	NO
Dnph1	3.50196	-0.0157508	0.295956	0.362013	NO
Ttbk1	87.1476	0.0637503	0.253983	0.280524	NO
Slc22a7	0.0592001	-0.00398383	0.300963	0.399085	NO
Crip3	0.540341	0.0149645	0.301097	0.363967	NO
Zfp318	24.9282	-0.0505419	0.272721	0.305345	NO
Abcc10	2.4681	-0.00356801	0.300118	0.400606	NO
Dlk2	5.34766	-0.0294299	0.296054	0.340957	NO
Tjap1	6.52913	0.0295391	0.29546	0.340644	NO
Lrrc73	31.7437	0.0940741	0.273666	0.247331	NO
Yipf3	42.3433	-0.111729	0.28149	0.228989	NO
Polr1c	10.7687	-0.0498793	0.297056	0.312198	NO
Xpo5	10.6721	0.0317048	0.286914	0.33535	NO
Gtpbp2	6.12431	-0.0257191	0.295736	0.346196	NO
Mad2l1bp	1.58825	-0.0171632	0.300488	0.360016	NO
Rsph9	30.913	0.0274223	0.256224	0.337293	NO
Mrps18a	105.982	-0.05349	0.215956	0.28171	NO
Vegfa	8.00696	0.0145429	0.288922	0.363655	NO
1600014C23Rik	0.266196	-0.00845155	0.301084	0.381905	NO
Tmem63b	15.6413	0.0480122	0.274441	0.309772	NO
Capn11	2.29751	-0.0239376	0.299512	0.349303	NO
Slc29a1	14.3064	-3.47079	0.916133	1.73198e-05	DOWN	Slc29a1
Slc35b2	46.7415	-0.394892	0.558864	0.121455	NO
Nfkbie	0.162875	-0.00574469	0.300941	0.393149	NO
Tmem151b	319.785	0.0714944	0.176828	0.226363	NO
Tcte1	2.19008	-0.0491506	0.304994	0.314951	NO
Aars2	6.03894	-0.04757	0.299929	0.315732	NO
Spats1	6.84388	0.00691055	0.294892	0.387362	NO
Cdc5l	33.0373	0.0870567	0.290872	0.263885	NO
Supt3	11.8364	0.0319501	0.295446	0.336514	NO
Runx2	25.5272	1.01611	1.47333	0.125824	NO
Clic5	2.46703	0.0466504	0.305941	0.318124	NO
Enpp4	25.2031	0.00524388	0.263314	0.392255	NO
Enpp5	79.9316	-0.0773141	0.254409	0.261753	NO
Cyp39a1	1.87109	0.0102582	0.30013	0.375058	NO
Slc25a27	8.58999	-0.0557645	0.291365	0.303056	NO
Tdrd6	0.961775	0.000473451	0.300844	0.409029	NO
Ankrd66	0.824132	0.0126819	0.301099	0.368735	NO
Mep1a	0.833318	0.00120918	0.299523	0.406795	NO
Adgrf5	1.72469	0.00396067	0.300377	0.399262	NO
Tnfrsf21	57.9117	0.000710462	0.241975	0.40819	NO
Cd2ap	12.1885	0.0351688	0.283553	0.329374	NO
Adgrf2	0.0965709	-0.00570529	0.300911	0.393271	NO
Adgrf4	0.447488	-0.00847905	0.301094	0.381483	NO
Ptchd4	39.597	0.115193	0.303493	0.235156	NO
Mmut	40.5816	-0.0677413	0.258706	0.2765	NO
Cenpq	8.01639	-0.107229	0.322355	0.251459	NO
Glyatl3	0.090578	0.00215314	0.300814	0.403874	NO
Rhag	0.146568	0.00551612	0.300995	0.393909	NO
Crisp2	1.02313	0.00929199	0.301039	0.378032	NO
Esp8	0.186023	0.00765132	0.300995	0.384987	NO
Crisp1	0.200771	0.00207906	0.300837	0.404011	NO
Esp38	0.295018	0.00825921	0.30105	0.382788	NO
Esp16	0.0103767	-0.00293404	0.300885	0.401945	NO
LOC118568338	0.284807	0.00362291	0.300668	0.40047	NO
Gm54004	0.298843	0.00509797	0.300809	0.395276	NO
Or10al6	0.558069	0.00872231	0.301023	0.38047	NO
Or5v1b	0.103388	0.00568407	0.300833	0.393441	NO
H2-M3	1.67491	-0.0240356	0.302184	0.349433	NO
Or2h1	0.119641	-0.00522406	0.300901	0.394882	NO
Mog	3.54598	-0.0314099	0.299018	0.338289	NO
Zfp57	2.60552	-0.0745874	0.313991	0.285674	NO
H2-M5	0.0867673	0.00538192	0.300987	0.394365	NO
Polr1has	2.20482	-0.0221709	0.30156	0.352125	NO
Ppp1r11	94.3478	0.243262	0.273142	0.0825893	NO
Trim26	7.56151	-0.0655564	0.297825	0.292278	NO
Trim39	4.11029	0.0187471	0.300091	0.357498	NO
Rpp21	24.1162	-1.13227	0.783979	0.0238724	DOWN	Rpp21
Gm10499	0.760438	-0.00307617	0.299797	0.40157	NO
H2-T22	5.05437	0.0953517	0.316821	0.262943	NO
H2-T23	2.46893	-0.00985337	0.296012	0.375706	NO
H2-T24	9.8623	-0.0318756	0.293965	0.336367	NO
Gnl1	123.861	0.125063	0.187064	0.133309	NO
Prr3	8.33497	0.123449	0.317638	0.232017	NO
Ppp1r10	12.784	-0.145061	0.322673	0.210872	NO
Mrps18b	0.713242	0.0123939	0.301015	0.369323	NO
Atat1	19.4401	-0.00320497	0.280756	0.400958	NO
2310061I04Rik	23.3203	-1.2201	0.831275	0.0228893	DOWN	2310061I04Rik
Dhx16	9.51948	0.0240176	0.29379	0.34849	NO
Ppp1r18	6.57703	-0.0833728	0.307245	0.273226	NO
Nrm	3.07417	0.0406231	0.30377	0.325535	NO
Mdc1	6.0264	-0.0666381	0.3035	0.29249	NO
Flot1	30.8121	-1.28375	0.730134	0.011133	DOWN	Flot1
Ier3	1.89558	-0.0167935	0.30149	0.360678	NO
Gtf2h4	7.93681	-0.00732717	0.294681	0.386076	NO
Vars2	3.37223	-0.0478445	0.299804	0.315517	NO
Muc21	0.95193	-0.0179187	0.29989	0.358679	NO
Psors1c2	0.186023	0.00765132	0.300995	0.384996	NO
Cchcr1	0.731791	0.00034903	0.300526	0.409304	NO
Tcf19	2.07836	-0.000827241	0.300836	0.408272	NO
H2-Q4	0.0103767	-0.00293404	0.300885	0.401952	NO
H2-Q1	0.110361	-0.00044018	0.300994	0.409135	NO
H2-D1	15.6567	-0.101483	0.296853	0.247934	NO
Ddx39b	33.8676	-0.0845765	0.25103	0.249759	NO
Nfkbil1	3.50215	0.0312843	0.29698	0.338113	NO
Ltb	0.236544	-0.0134676	0.30121	0.366983	NO
Lst1	8.6242	0.0912902	0.309561	0.265312	NO
Prrc2a	29.0971	0.067824	0.248307	0.272649	NO
Bag6	52.9487	0.0736074	0.269606	0.272732	NO
Gpank1	5.74883	-0.185137	0.386672	0.201335	NO
Csnk2b	0.529937	0.00445287	0.300515	0.397621	NO
Ly6g5b	2.08273	-0.00368308	0.296532	0.400087	NO
Abhd16a	44.4094	-0.368627	0.357807	0.0605943	NO
Ly6g6f	0.249081	0.0060509	0.301023	0.392007	NO
Ly6g6e	1.76877	0.00512565	0.300885	0.395229	NO
Ly6g6d	0.861919	0.0185987	0.301299	0.357751	NO
Ddah2	34.4133	0.0510277	0.263688	0.302385	NO
Clic1	12.4671	-0.0268279	0.276559	0.341795	NO
Msh5	7.2221	0.0712192	0.290944	0.282707	NO
Sapcd1	0.983662	-0.0123521	0.300947	0.369498	NO
Vars1	17.6924	-0.00862896	0.269927	0.376826	NO
D17H6S56E-5	5.08787	0.00814217	0.295604	0.382663	NO
Lsm2	16.1343	-0.0412767	0.292883	0.322678	NO
Hspa1l	1.11809	0.00158206	0.300387	0.404987	NO
Hspa1a	4.78201	-0.0524786	0.304226	0.310687	NO
Hspa1b	3.00328	-0.0193125	0.301036	0.356654	NO
Neu1	46.9069	-1.25141	0.487733	0.00119493	DOWN	Neu1
Slc44a4	0.768384	0.0119391	0.300958	0.370531	NO
Ehmt2	103.308	0.510132	0.364041	0.0260647	UP	Ehmt2
Zbtb12	1.32888	0.032709	0.302569	0.336563	NO
C2	3.03425	0.0671099	0.308481	0.293448	NO
Cfb	5.2975	0.0466248	0.304664	0.317894	NO
Skic2	35.2103	0.154533	0.303268	0.190128	NO
Dxo	6.23994	-0.0766799	0.308015	0.281247	NO
Stk19	23.1445	0.0617821	0.283266	0.293215	NO
C4b	10.2141	0.0359539	0.286222	0.328676	NO
Tnxb	0.574779	0.00619296	0.300964	0.39159	NO
Atf6b	31.1934	-0.0874281	0.255072	0.247666	NO
Prrt1	18.9131	0.0110577	0.260796	0.36857	NO
Ppt2	8.05819	0.0200427	0.291167	0.354395	NO
Ager	0.629979	0.0074496	0.301042	0.386231	NO
Pbx2	11.2308	-0.0865726	0.290042	0.264294	NO
Gpsm3	1.73733	-0.0592053	0.308021	0.302861	NO
Notch4	3.26445	-0.0344563	0.302295	0.333974	NO
Tsbp1	1.19953	0.0338989	0.303345	0.334921	NO
H2-Eb1	1.32857	0.000688221	0.300859	0.4085	NO
H2-Aa	0.415767	-0.00124213	0.300957	0.406619	NO
H2-Ab1	0.962501	-0.00565786	0.300891	0.393611	NO
Tap2	2.18579	-0.0274152	0.30008	0.344155	NO
Psmb8	9.11429	-0.198906	0.386034	0.188023	NO
Tap1	1.56469	0.0102976	0.300707	0.375004	NO
Psmb9	2.11745	-0.0121914	0.300156	0.369883	NO
H2-DMb1	3.98935	0.0443531	0.303517	0.320712	NO
H2-DMb2	0.48237	0.00454834	0.300756	0.397227	NO
H2-DMa	24.988	-0.213868	0.338021	0.144095	NO
Brd2	129.942	-0.148455	0.222965	0.133488	NO
H2-Oa	0.976483	-0.00733301	0.300954	0.38654	NO
Col11a2	4.7498	-0.0643921	0.302832	0.294863	NO
Rxrb	30.0944	-0.0202308	0.280422	0.352701	NO
Ring1	2.86729	-0.0297632	0.300967	0.341097	NO
H2-K1	14.8451	0.0166462	0.280795	0.35893	NO
Vps52	23.7952	0.0549785	0.269982	0.298302	NO
Rps18	212.68	-0.122535	0.169691	0.11704	NO
B3galt4	0.601916	0.0005523	0.300688	0.408809	NO
Wdr46	3.50418	-0.0146522	0.299847	0.364514	NO
Pfdn6	23.3402	-0.0188952	0.276782	0.354807	NO
Rgl2	11.2853	0.0449261	0.293873	0.318009	NO
Tapbp	25.4825	-0.231907	0.395459	0.160577	NO
Zbtb22	8.55354	0.0474469	0.30106	0.316063	NO
Daxx	6.68392	0.021962	0.291972	0.351518	NO
Smim40	0.635687	0.00535147	0.301001	0.394533	NO
Kifc1	0.281542	-0.00647315	0.300964	0.390376	NO
Cd320	22.5464	-0.0891332	0.303099	0.265659	NO
Rps28	927.71	0.330256	0.162011	0.00512446	UP	Rps28
Kank3	4.97712	0.0376748	0.300473	0.328833	NO
Angptl4	3.77707	-0.0260823	0.300064	0.346241	NO
Hnrnpm	59.9145	0.177208	0.285032	0.147743	NO
Zfp414	8.61608	-0.0906036	0.31369	0.267184	NO
Myo1f	4.76753	0.00641219	0.297614	0.390333	NO
Adamts10	1.72272	-0.00701351	0.300865	0.387469	NO
Zfp101	1.86794	0.00630472	0.300406	0.390927	NO
Zfp81	8.47554	0.0687347	0.303021	0.289615	NO
Zfp955b	6.48207	0.0150784	0.296797	0.363429	NO
Zfp955a	1.73667	-0.0181878	0.300386	0.358322	NO
Morc2b	1.06796	-0.0123051	0.301272	0.369603	NO
Zfp563	10.1512	0.0710571	0.298199	0.28545	NO
Zfp763	3.5253	-0.0246987	0.299564	0.348184	NO
Zfp952	6.50061	0.0305225	0.298973	0.339702	NO
Zfp472	0.941411	-0.00643041	0.301017	0.390622	NO
Cyp4f13	3.82924	-0.00571426	0.299434	0.393157	NO
Cyp4f14	6.75139	-0.0635762	0.305688	0.296651	NO
Zfp870	3.76113	-0.00836506	0.297486	0.381846	NO
Zfp811	8.32712	0.0258028	0.297782	0.346389	NO
Cyp4f15	5.71617	-0.00136294	0.293756	0.405723	NO
Cyp4f16	3.77266	-0.0246636	0.298468	0.348082	NO
Cyp4f39	0.178312	-0.00350334	0.300665	0.400786	NO
Pglyrp2	0.465057	0.00846601	0.301014	0.381581	NO
Rasal3	0.944926	-0.0160351	0.301507	0.362038	NO
Wiz	12.1485	0.0333327	0.273718	0.330483	NO
Akap8	19.1361	-0.0264195	0.288113	0.344018	NO
Notch3	2.43969	-0.00462283	0.300566	0.396921	NO
Rrp1b	4.02367	-0.020136	0.29777	0.354998	NO
Hsf2bp	1.02513	0.0196908	0.301569	0.356128	NO
U2af1	29.5311	-0.00698743	0.255083	0.382856	NO
Cbs	20.9876	-0.0805852	0.278541	0.267098	NO
Pknox1	10.3745	-0.0293204	0.288133	0.339876	NO
Wdr4	8.24468	0.00274249	0.290647	0.402422	NO
Pde9a	2.20831	-0.00455516	0.29918	0.397112	NO
Slc37a1	4.2668	0.078036	0.307605	0.279353	NO
Rsph1	4.3579	0.00780299	0.296507	0.384123	NO
Ubash3a	0.330057	-0.00211135	0.300791	0.403963	NO
Tff2	0.800036	0.00784843	0.299836	0.384284	NO
Umodl1	0.817768	0.0149347	0.301366	0.364117	NO
Dnah8	8.94173	0.213765	0.376744	0.1688	NO
Btbd9	151.053	0.487415	0.237796	0.00491614	UP	Btbd9
Zfand3	41.333	-0.10514	0.263654	0.228406	NO
Mdga1	22.9815	-0.0687158	0.266502	0.278066	NO
Ccdc167	26.952	-0.0506258	0.271637	0.305069	NO
Cmtr1	1.18969	0.00492087	0.300985	0.395832	NO
Rnf8	11.0367	-0.234939	0.424916	0.174574	NO
Tbc1d22b	93.533	0.804376	0.294784	0.000702266	UP	Tbc1d22b
Tmem217b	0.315377	0.00640254	0.300879	0.390673	NO
Pim1	0.749705	-0.00441492	0.300767	0.397757	NO
Fgd2	4.27309	0.0139708	0.298957	0.36577	NO
Mtch1	297.413	0.0269863	0.175322	0.317588	NO
Gm53222	0.124641	-0.00394603	0.30098	0.399291	NO
Ppil1	10.1397	-0.09704	0.303261	0.256285	NO
Cpne5	19.3238	0.0765393	0.295207	0.277511	NO
Rab44	20.1141	0.198656	0.30731	0.140266	NO
Cdkn1a	5.28674	-0.0645777	0.308036	0.295989	NO
Stk38	34.8861	0.136611	0.284381	0.200606	NO
Kctd20	24.4577	0.0512755	0.279959	0.306358	NO
Pxt1	0.283326	-0.00219999	0.300717	0.403812	NO
Bnip5	1.79416	-0.00749156	0.29884	0.385819	NO
Pnpla1	1.21815	0.0209684	0.300556	0.353967	NO
Brpf3	3.33299	0.00645606	0.296805	0.390137	NO
Mapk13	0.529519	-0.00155034	0.300803	0.405075	NO
Mapk14	37.7453	0.080892	0.249781	0.254972	NO
Slc26a8	6.1461	0.084049	0.311206	0.273718	NO
Srpk1	77.1605	-0.00599843	0.207261	0.380759	NO
Lhfpl5	5.07705	0.0521015	0.302444	0.310768	NO
Armc12	0.160766	-0.00641424	0.300952	0.390648	NO
Fkbp5	26.4718	0.0997071	0.296803	0.250121	NO
Rpl10a	200.646	0.0334246	0.201574	0.312997	NO
Fance	9.00943	0.142422	0.341495	0.221627	NO
Ppard	6.59598	0.00289148	0.290172	0.401761	NO
Def6	1.46096	0.0302406	0.30253	0.34066	NO
Zfp523	103.713	-0.0477766	0.223348	0.294469	NO
Scube3	2.55008	-0.00872486	0.300412	0.38041	NO
Tcp11	0.698034	-0.0376861	0.303656	0.329339	NO
Anks1	14.417	-0.021016	0.290591	0.352645	NO
Taf11	21.1705	-0.134833	0.311915	0.216713	NO
Bltp3a	4.05931	-0.0180043	0.299819	0.358508	NO
Snrpc	3.29554	-0.122921	0.332688	0.239004	NO
Ilrun	169.306	0.00886749	0.186337	0.365304	NO
Spdef	1.71138	-0.0699759	0.311138	0.290406	NO
Pacsin1	103.927	0.0139071	0.21763	0.356788	NO
Rps10	267.808	0.104606	0.154887	0.131054	NO
Hmga1	1.52083	-0.0135675	0.299146	0.366536	NO
Grm4	2.39498	-0.0307725	0.300297	0.339466	NO
Lemd2	16.0215	0.121605	0.310718	0.230838	NO
Ip6k3	0.0538797	-0.00385883	0.300955	0.399548	NO
Uqcc2	197.053	-0.0783937	0.175743	0.211858	NO
Itpr3	0.0930115	0.00694153	0.300979	0.387915	NO
Bak1	1.77818	0.00485232	0.2982	0.39591	NO
Ggnbp1	2.03503	-0.0260792	0.299026	0.346107	NO
Zbtb9	0.545421	0.00389982	0.300559	0.399372	NO
Phf1	0.831702	0.00456662	0.300628	0.397166	NO
Kifc5b	1.29878	-0.0168958	0.300862	0.360548	NO
Bnip1	5.17306	-0.0619943	0.303769	0.298099	NO
Crebrf	36.2163	-0.0288028	0.26197	0.335597	NO
Ergic1	21.6339	0.0212106	0.266291	0.349375	NO
Dusp1	3.20345	-0.0560673	0.304092	0.305747	NO
Neurl1b	35.959	0.312367	0.349605	0.0823446	NO
Luc7l	101.193	0.208079	0.272245	0.107304	NO
Fam234a	14.2272	-0.194822	0.38242	0.190182	NO
Rgs11	5.21307	0.00900036	0.296048	0.378715	NO
Arhgdig	88.2291	-0.116132	0.228495	0.190555	NO
Axin1	11.7487	0.102752	0.307103	0.250841	NO
Pgap6	8.54089	-0.118702	0.329037	0.241725	NO
Nme4	2.7172	0.00339222	0.298603	0.400986	NO
Decr2	10.3482	-0.0911958	0.290732	0.258265	NO
Rab11fip3	40.0613	0.0288594	0.269415	0.337244	NO
Capn15	66.6975	-0.0297669	0.223501	0.325768	NO
Prr35	0.627299	0.00963121	0.301098	0.376794	NO
Pigq	65.2863	-0.0593795	0.250606	0.285847	NO
Rab40c	14.7113	-0.05321	0.280628	0.303723	NO
Mettl26	84.0953	0.1172	0.221112	0.182529	NO
Wdr90	2.05667	-0.00722826	0.29872	0.386704	NO
Rhot2	42.1894	-0.386289	0.487976	0.100909	NO
Rhbdl1	2.65922	0.00497613	0.294701	0.395331	NO
Jmjd8	17.4019	-0.232338	0.389212	0.156303	NO
Wdr24	9.47115	-0.0735475	0.301961	0.28319	NO
Fbxl16	478.688	0.391927	0.191904	0.0050547	UP	Fbxl16
Metrn	16.9171	-0.0384686	0.265562	0.32129	NO
Antkmt	129.251	0.050259	0.23689	0.295116	NO
Haghl	2.8562	-0.0578198	0.308334	0.304558	NO
Ciao3	12.3699	0.0617899	0.280926	0.292325	NO
Msln	0.588968	-0.00146121	0.300969	0.405457	NO
Rpusd1	11.431	-0.0065123	0.288443	0.389128	NO
Chtf18	1.64198	-0.0032013	0.300432	0.401371	NO
Gng13	466.042	0.388913	0.160095	0.00184777	UP	Gng13
Lmf1	31.936	0.0867588	0.284316	0.261363	NO
Tekt4	2.34559	0.00664824	0.301022	0.389845	NO
Cacna1h	27.289	-0.073103	0.288622	0.279458	NO
Ube2i	8.52039	-0.13936	0.323852	0.217482	NO
Tsr3	14.0642	-0.0899605	0.288774	0.258909	NO
Unkl	2.85642	0.00529036	0.300391	0.394644	NO
Uqcc4	30.8768	-0.044968	0.278719	0.314794	NO
Ccdc154	0.0583227	-0.00624338	0.300909	0.391247	NO
Clcn7	13.2015	-0.113356	0.308329	0.239644	NO
Ptx4	0.567885	-0.00620426	0.301027	0.391515	NO
Telo2	7.53727	-3.98927	1.74996	0.00257431	DOWN	Telo2
Tmem204	3.02022	-0.0489973	0.306538	0.315439	NO
Ift140	5.6854	-0.00363222	0.292554	0.400101	NO
Cramp1	11.5032	-0.00809096	0.279023	0.38043	NO
Jpt2	0.880881	-0.0143029	0.300765	0.365341	NO
[truncated: 12,559 more rows]

## Sheet: resLFC_SynDG_vs_CA3
	baseMean	log2FoldChange	lfcSE	svalue	diffexpressed	delabel
mt-CYTB	11057.9	0.166927	0.309431	0.170059	NO
mt-ND6	4629.15	0.210818	0.222647	0.0634218	NO
mt-COX3	13349.7	0.105769	0.293052	0.239749	NO
mt-COX2	10139.8	0.16034	0.300466	0.17296	NO
mt-COX1	15723.3	0.0904546	0.295707	0.259699	NO
mt-ND1	15886.6	0.0840541	0.297454	0.268486	NO
Gm21996	0.372046	-0.000416495	0.291703	0.41196	NO
Gm21409	0.372046	-0.000416495	0.291703	0.411966	NO
Gm20911	0.558069	-0.000432773	0.291703	0.411767	NO
Gm20814	0.744092	-0.000441011	0.291703	0.411574	NO
Gm20868	0.372046	-0.000416495	0.291703	0.411972	NO
Gm28553	0.372046	-0.000416495	0.291703	0.411979	NO
Gm21241	0.465057	-0.00022982	0.291703	0.413966	NO
Gm20897	0.107393	0.00494295	0.29169	0.395948	NO
Gm20835	0.372046	-0.000416495	0.291703	0.411985	NO
Gm20896	0.1964	-0.00227523	0.291634	0.405331	NO
Gm29740	0.147509	0.00573529	0.291694	0.392198	NO
Gm28998	0.0930115	-0.000385898	0.291705	0.412874	NO
Zfy2	0.465057	-0.00022982	0.291703	0.413972	NO
Usp9y	1.18404	0.0049227	0.291683	0.396259	NO
Ddx3y	67.356	0.0517349	0.207137	0.28193	NO
Uty	13.8061	-0.041194	0.274939	0.322326	NO
Eif2s3y	7.84995	-0.00980398	0.284547	0.378435	NO
Kdm5d	4.45706	0.0245241	0.290908	0.351466	NO
Zfy1	0.922416	0.00386283	0.291458	0.400605	NO
Spry3	0.824979	0.000737208	0.291093	0.41009	NO
Vamp7	9.70885	0.0232399	0.276445	0.351597	NO
Akap17a	1.25881	-0.00559698	0.288509	0.39266	NO
2510022D24Rik	60.7011	0.0335657	0.230975	0.324481	NO
Nlgn4l	6.17801	0.00569753	0.282958	0.391307	NO
Mid1	4.05166	0.0421717	0.293888	0.325008	NO
Gm15246	0.728728	0.00550778	0.291651	0.393521	NO
Hccs	13.2887	-0.0634761	0.289434	0.294271	NO
Arhgap6	1.45881	0.00097724	0.289633	0.409195	NO
Msl3	21.6637	0.0492705	0.278011	0.311121	NO
Frmpd4	104.605	-0.14624	0.259583	0.160949	NO
Prps2	7.0639	0.0366211	0.281795	0.331172	NO
Tlr7	2.82155	-0.00220503	0.29057	0.405526	NO
Egfl6	2.60444	0.0189385	0.292018	0.360784	NO
Tceanc	8.01012	-0.0781634	0.298094	0.276398	NO
Rab9	29.0445	0.0555214	0.252634	0.294148	NO
Trappc2	12.1301	-0.065977	0.277482	0.28649	NO
Ofd1	14.5347	0.0533434	0.278795	0.305176	NO
Gemin8	3.87792	0.00444616	0.285319	0.397803	NO
Glra2	5.52196	-0.012896	0.290814	0.372286	NO
Fancb	1.18942	-0.000502172	0.291699	0.410977	NO
Mospd2	3.48431	0.0220391	0.291616	0.355571	NO
Asb9	0.073284	-0.000935683	0.291684	0.409332	NO
Asb11	2.06391	-0.00634678	0.290816	0.388762	NO
Piga	0.608697	0.00732998	0.291617	0.385455	NO
Vegfd	0.957213	-0.0125355	0.292021	0.372912	NO
Pir	9.54177	0.0927544	0.305876	0.260656	NO
Bmx	0.186023	-0.000414428	0.291704	0.412164	NO
Ace2	0.103767	-0.00517378	0.291642	0.394998	NO
Cltrn	0.803292	-0.00516846	0.291684	0.395064	NO
Siah1b	1.86088	0.0198359	0.292585	0.359353	NO
Car5b	2.11808	0.0277841	0.29298	0.346603	NO
Ap1s2	16.4112	2.49036	0.771217	0.000114752	UP	Ap1s2
Rnf138rt1	0.176404	-0.0056078	0.291661	0.392988	NO
Grpr	0.0479461	-0.00379489	0.291683	0.400824	NO
Ctps2	15.734	0.226115	0.376857	0.147546	NO
Syap1	19.5147	-0.0091152	0.260768	0.378166	NO
Txlng	20.4031	-0.0833279	0.267916	0.257693	NO
Rbbp7	78.3599	0.331026	0.301318	0.0447755	UP	Rbbp7
Reps2	51.5467	0.0276604	0.242747	0.338109	NO
Nhs	1.3456	0.0323205	0.293992	0.339906	NO
Rai2	3.90582	0.108857	0.319187	0.246603	NO
Bend2	0.186023	-0.000414428	0.291704	0.41217	NO
Scml2	0.297302	-0.0116724	0.291829	0.374741	NO
Cdkl5	27.2883	-0.0566494	0.273079	0.298595	NO
Rs1	2.56794	-0.0229978	0.288928	0.353917	NO
Ppef1	2.77419	0.0327215	0.289697	0.338541	NO
Phka2	10.5325	-0.0437895	0.291053	0.322075	NO
Adgrg2	1.39309	-0.0114806	0.291899	0.375158	NO
Map3k15	19.7339	-0.0652358	0.262897	0.282639	NO
Sh3kbp1	33.137	0.0419799	0.268425	0.319536	NO
Bclaf3	10.1573	-0.0647624	0.288758	0.292363	NO
Map7d2	147.058	-0.398655	0.311732	0.0296785	DOWN	Map7d2
Rps6ka3	8.59703	0.121585	0.321308	0.232386	NO
Cnksr2	267.584	-0.221117	0.198261	0.0428051	DOWN	Cnksr2
Klhl34	0.073284	-0.000935683	0.291684	0.409338	NO
Yy2	0.362016	0.00235104	0.291328	0.405009	NO
Mbtps2	8.12708	0.0502907	0.290381	0.312914	NO
Sms	65.3856	-1.13373	0.29539	1.54216e-05	DOWN	Sms
Phex	9.46927	0.0445883	0.28691	0.320049	NO
Ptchd1	10.8833	0.215065	0.414434	0.17801	NO
Acot9	4.89194	-0.0137262	0.287707	0.3705	NO
Gm5947	2.4183	-0.000492462	0.291701	0.411027	NO
Spin2c	1.04057	-0.00150095	0.291149	0.407204	NO
Nbdy	38.7806	-0.0983086	0.2577	0.231128	NO
Kctd12b	1.50799	-0.0221879	0.292858	0.355431	NO
Ubqln2	42.013	-0.0857665	0.24759	0.244631	NO
Klf8	6.65067	0.00399046	0.28755	0.399845	NO
Rragb	15.1877	-0.014628	0.282125	0.367784	NO
Foxr2	0.107393	0.00494295	0.29169	0.395956	NO
Gm5396	0.291305	0.00222102	0.291538	0.405498	NO
Mageh1	23.9053	0.231591	0.372297	0.139988	NO
Usp51	1.2817	-0.0140796	0.291329	0.370095	NO
Gpr143	1.02588	-0.00781376	0.291756	0.384123	NO
Shroom2	19.5195	0.105849	0.289547	0.237665	NO
Cldn34a	1.39403	0.00779394	0.290133	0.384003	NO
Gpr173	3.97705	-0.0458427	0.291018	0.31914	NO
Tspyl2	2.69493	-0.00607949	0.288317	0.389629	NO
Kdm5c	22.9266	0.0323949	0.275305	0.336383	NO
Iqsec2	48.908	0.123008	0.244518	0.183808	NO
Smc1a	82.9541	0.138971	0.224893	0.141282	NO
Ribc1	0.736087	-0.0038016	0.29162	0.400794	NO
Huwe1	145.865	0.00120491	0.228824	0.407095	NO
Phf8	10.133	-0.179086	0.346336	0.178942	NO
Wnk3	31.8541	-0.329073	0.386352	0.0791593	NO
Tsr2	11.8491	0.0257074	0.278531	0.347716	NO
Fgd1	3.50331	0.00879149	0.285701	0.380996	NO
Maged2	17.7932	0.0791921	0.28905	0.271444	NO
Tro	79.1774	-0.109285	0.266837	0.219348	NO
Pfkfb1	0.0934038	-0.00415968	0.291614	0.399445	NO
Alas2	0.444996	0.00582912	0.291737	0.391679	NO
Apex2	7.60458	-0.0659952	0.296574	0.292887	NO
Gm15104	0.186023	-0.000414428	0.291704	0.412176	NO
Gm20153	1.11614	-0.000450552	0.291702	0.411462	NO
Gm15091	0.0930115	-0.000385898	0.291705	0.41288	NO
Gm10439	0.0103767	-0.00278111	0.291601	0.403732	NO
Gm15093	0.65108	-0.000435669	0.291703	0.411649	NO
Luzp4	0.574826	-0.000791526	0.291538	0.409954	NO
Gm15107	0.744092	-0.000441011	0.291703	0.41158	NO
Gm15128	0.539336	-0.000828604	0.291684	0.409806	NO
Lrch2	7.73359	0.010444	0.282406	0.376759	NO
Il13ra2	0.296384	0.00478355	0.291659	0.396665	NO
Htr2c	16.0528	-2.37222	1.08964	0.0030586	DOWN	Htr2c
Lhfpl1	5.12456	-0.108544	0.317375	0.246307	NO
Rtl4	23.7688	0.0759916	0.282918	0.273859	NO
Trpc5os	0.327204	0.00567389	0.291729	0.392547	NO
Trpc5	38.2021	-0.221168	0.345792	0.132795	NO
Alg13	11.8252	0.0280681	0.273244	0.343031	NO
Gm15067	0.3809	-0.00545051	0.291647	0.393751	NO
Dcx	10.5434	0.089329	0.303047	0.263898	NO
Capn6	0.747244	-0.00154377	0.29168	0.407082	NO
Pak3	61.7496	0.0399064	0.246031	0.317403	NO
Chrdl1	3.98211	0.0160903	0.292292	0.366173	NO
Rtl9	0.599475	0.00595911	0.291742	0.39095	NO
Tmem164	18.3894	0.0398695	0.27096	0.323552	NO
Kcne5	3.95413	0.0520512	0.292546	0.310844	NO
Nxt2	12.2124	-0.0528793	0.283086	0.306871	NO
Gucy2f	1.36804	0.00229676	0.291408	0.405219	NO
Col4a5	1.60028	0.0102018	0.291753	0.378144	NO
Col4a6	3.03608	-0.0255778	0.290001	0.349623	NO
Atg4a	6.08328	-0.132903	0.330115	0.222358	NO
Psmd10	18.2566	-0.000603071	0.26735	0.410391	NO
Vsig1	0.988879	0.00616528	0.291749	0.389546	NO
Mid2	3.66511	0.0254612	0.288306	0.349593	NO
Prps1	16.8639	0.0903086	0.293394	0.258901	NO
Frmpd3	36.73	-0.154719	0.292507	0.174895	NO
Dnaaf6	0.0802013	-0.00111489	0.291682	0.408702	NO
Nup62cl	0.0930115	-0.000385898	0.291705	0.412886	NO
Rbm41	4.89455	0.0249468	0.28998	0.350585	NO
Morc4	0.614174	-0.00679821	0.291763	0.387115	NO
Cldn2	0.140958	-0.00487383	0.291665	0.396332	NO
Tbc1d8b	2.82262	0.0111462	0.28885	0.375673	NO
Rnf128	42.0079	-0.174609	0.296047	0.151238	NO
Radx	2.52643	-0.0604929	0.297887	0.300176	NO
Pwwp3b	2.32095	0.016118	0.291763	0.365985	NO
Nrk	2.66479	-0.000406241	0.291698	0.412569	NO
Il1rapl2	34.4274	0.0275752	0.258815	0.341286	NO
Fam199x	12.3225	-0.0886184	0.294167	0.261443	NO
Zcchc18	75.8067	0.12362	0.243226	0.182143	NO
Slc25a53	3.61445	0.00948539	0.286236	0.379494	NO
Tmsb15b1	1.80027	0.011035	0.289621	0.375963	NO
Tmsb15b2	1.2777	-0.00901431	0.290823	0.380861	NO
Tmsb15l	1.74755	0.0122441	0.290404	0.37327	NO
Rab9b	8.13661	-0.0146377	0.28708	0.368383	NO
Morf4l2	28.7276	0.0120992	0.234524	0.367894	NO
Tceal1	15.3215	0.065973	0.284811	0.289249	NO
Tceal3	102.341	-0.00779223	0.208323	0.376506	NO
Kir3dl2	0.914401	-0.00103168	0.291675	0.40907	NO
Bex3	176.991	0.226199	0.208737	0.0462831	UP	Bex3
Tceal9	97.8273	0.29146	0.290278	0.0556221	NO
Tceal7	0.124534	-0.00586667	0.291645	0.391387	NO
Gm51612	0.180677	0.00379744	0.291661	0.400809	NO
Bex1	23.0678	0.163838	0.313595	0.176799	NO
Tceal5	61.1914	-0.0295925	0.246098	0.335278	NO
Tceal8	31.2132	0.0106225	0.254017	0.373488	NO
Bex4	10.6672	0.161972	0.340331	0.193704	NO
Nxf3	2.59858	-0.00256215	0.289487	0.404423	NO
Bex2	152.3	0.850586	0.243965	3.96545e-05	UP	Bex2
Arxes1	30.7861	0.184841	0.333562	0.164771	NO
Bhlhb9	22.7086	0.257168	0.402731	0.133093	NO
Armcx5	5.51547	-0.00519271	0.282723	0.394277	NO
Tcp11x2	0.0930115	-0.000385898	0.291705	0.412892	NO
Pramex1	0.465057	-0.00022982	0.291703	0.413978	NO
Tceal6	45.8998	-0.36194	0.422496	0.0784582	NO
Zmat1	6.9942	0.0191576	0.280819	0.359137	NO
Armcx2	59.3445	-0.762636	0.403876	0.00680056	DOWN	Armcx2
Armcx3	42.7632	-0.388592	0.353646	0.0446257	DOWN	Armcx3
Armcx6	1.78694	-0.0135577	0.291075	0.371068	NO
Armcx1	21.3133	-0.0733371	0.279775	0.276427	NO
Armcx4	23.3001	0.00332192	0.269167	0.401579	NO
Hnrnph2	24.2328	-0.0480804	0.267383	0.310138	NO
Gla	3.31061	-0.00858508	0.288786	0.381804	NO
Rpl36a	490.617	0.28269	0.202373	0.0235681	UP	Rpl36a
Btk	11.6128	-0.0335999	0.276125	0.33461	NO
Timm8a1	1.16158	0.00896829	0.289758	0.380913	NO
Taf7l	6.08154	0.0050315	0.291339	0.395627	NO
Drp2	16.564	-0.0184949	0.275148	0.359703	NO
Cenpi	1.56033	0.026871	0.292576	0.347943	NO
Tmem35a	32.69	0.0756022	0.254116	0.263064	NO
Trmt2b	4.68889	-0.0240876	0.288072	0.351845	NO
Arl13a	0.127164	-0.00562932	0.291674	0.392824	NO
Xkrx	1.3251	-0.00783832	0.29142	0.383944	NO
Nox1	0.510164	0.00719429	0.291473	0.385971	NO
Cstf2	3.22058	-0.0264421	0.289754	0.348245	NO
Sytl4	2.82685	0.00248464	0.289513	0.404706	NO
Srpx2	1.27515	-0.00948884	0.291848	0.379917	NO
Tspan6	16.0319	0.0880425	0.282144	0.257424	NO
Pcdh19	116.748	0.879935	0.236825	2.23001e-05	UP	Pcdh19
Rpa4	0.377158	-0.00448265	0.291732	0.39812	NO
Gm382	1.07332	-0.00207722	0.290717	0.405776	NO
Cldn34c3	0.272217	0.00336278	0.291577	0.402361	NO
Cldn34c1	0.5581	-0.000819459	0.291384	0.409838	NO
Nap1l3	12.1393	-0.0364765	0.285414	0.332091	NO
Pcdh11x	18.3959	0.0359365	0.278918	0.331597	NO
Klhl4	2.20862	0.00210284	0.289104	0.405679	NO
Dach2	11.6174	0.00147483	0.286907	0.407251	NO
Chm	8.87643	0.0226773	0.2851	0.353946	NO
Pof1b	0.452569	-0.000735625	0.291687	0.410148	NO
Zfp711	3.0511	-0.00743596	0.289352	0.384906	NO
2010106E10Rik	0.545581	-0.00075017	0.291688	0.410077	NO
Satl1	0.617169	0.00637543	0.291728	0.388716	NO
Apool	8.30297	0.0692374	0.288205	0.285749	NO
Tex16	18.0981	0.0190461	0.267165	0.357542	NO
Hdx	1.78762	0.0179712	0.292196	0.36243	NO
Rps6ka6	1.55243	0.0213065	0.292217	0.356825	NO
Cylc1	1.69459	0.0231326	0.289285	0.353661	NO
Pou3f4	3.29795	0.0800981	0.306376	0.276887	NO
Gm34521	3.56519	0.0515748	0.292807	0.311588	NO
Sh3bgrl	69.3926	-0.0679529	0.236265	0.266339	NO
Hmgn5	40.7486	-0.0623627	0.257579	0.285165	NO
Brwd3	16.0278	0.0357143	0.29125	0.334283	NO
Tent5d	0.103388	-0.00257092	0.291629	0.404459	NO
Chmp1b2	10.12	-0.0477213	0.287154	0.315783	NO
Itm2a	8.00537	-0.0675124	0.287916	0.287826	NO
Lpar4	3.24623	0.0149869	0.290055	0.36787	NO
Rtl3	0.487275	0.0103533	0.291888	0.377776	NO
Gm5127	3.31584	-0.00897318	0.291098	0.380965	NO
Cysltr1	0.049444	0.00456569	0.291674	0.397596	NO
Fndc3c1	0.186023	-0.000414428	0.291704	0.412183	NO
Taf9b	7.40917	0.00755083	0.285315	0.384392	NO
Pgk1	10.5724	-0.0761772	0.276009	0.270688	NO
Tlr13	5.16616	-0.0099104	0.291828	0.378961	NO
Atp7a	6.91541	-0.129774	0.319264	0.220609	NO
Magt1	22.3115	0.0704586	0.276401	0.279858	NO
Fgf16	0.773712	0.00506867	0.291617	0.395462	NO
Magee1	40.8697	0.0193234	0.2446	0.354159	NO
Pbdc1	29.775	0.0868453	0.263983	0.251018	NO
Magee2	1.46327	0.029543	0.293513	0.343994	NO
Zdhhc15	10.2742	0.00944359	0.28224	0.379217	NO
Uprt	1.82009	-0.0225718	0.291473	0.354669	NO
Abcb7	29.4632	0.0228569	0.259633	0.349727	NO
Nexmif	37.7613	0.286785	0.361282	0.0911773	NO
Rlim	16.4593	-0.0280742	0.272168	0.342792	NO
Slc16a2	35.0554	0.642748	1.37552	0.197055	NO
Tsx	0.373561	-0.00608446	0.29168	0.389885	NO
Chic1	17.9942	-0.03361	0.267487	0.333053	NO
Nap1l2	9.95411	-0.0394018	0.282455	0.326578	NO
4930519F16Rik	2.98251	-0.0197134	0.286901	0.358758	NO
Pabpc1l2a	2.94971	-0.083577	0.306727	0.272136	NO
Pabpc1l2b	4.81122	0.00788176	0.285663	0.383483	NO
Dmrtc1a	0.826273	-0.000823268	0.291586	0.409832	NO
Phka1	22.0352	-0.00491122	0.259953	0.393495	NO
Hdac8	7.09456	0.0887379	0.302963	0.2646	NO
Ercc6l	0.297928	-0.011196	0.291811	0.375784	NO
Pin4	23.6585	-0.0947122	0.264663	0.24091	NO
Nhsl2	41.9517	1.77137	0.667067	0.000777785	UP	Nhsl2
Ogt	28.1184	0.190761	0.333419	0.158123	NO
Taf1	39.9658	-0.106746	0.265382	0.222495	NO
Itgb1bp2	0.846102	-0.011547	0.291827	0.375023	NO
Nono	17.098	0.2208	0.35517	0.140173	NO
Zmym3	26.857	-0.114525	0.288573	0.224528	NO
Gjb1	4.70462	-0.0772506	0.303435	0.280109	NO
Nlgn3	33.6802	0.0689095	0.250304	0.271112	NO
Med12	5.23143	0.11603	0.320075	0.239007	NO
Il2rg	0.827348	-0.00931541	0.291836	0.380401	NO
Foxo4	1.32259	0.00732616	0.288751	0.38526	NO
Snx12	60.2106	-0.118038	0.249396	0.194928	NO
Slc7a3	1.5439	0.0113632	0.291291	0.375382	NO
Tex11	3.99525	-0.0139856	0.292053	0.370393	NO
Dlg3	23.8175	0.0244736	0.271171	0.348847	NO
Gdpd2	2.45521	0.0196145	0.290448	0.359474	NO
Kif4	2.06374	0.00519107	0.291154	0.394914	NO
Pdzd11	24.7375	0.0619074	0.271378	0.290728	NO
Arr3	0.049444	0.00456569	0.291674	0.397604	NO
P2ry4	1.11614	-0.000450552	0.291702	0.411468	NO
Dgat2l6	1.86835	0.0113605	0.291855	0.375438	NO
Igbp1	29.6576	-0.130068	0.275891	0.195507	NO
Otud6a	0.214787	0.00539951	0.291713	0.393972	NO
Awat2	0.754404	-0.000114982	0.291402	0.414409	NO
Eda	8.44562	0.0890802	0.301129	0.263577	NO
Nalf2	18.8443	-0.16085	0.323056	0.185827	NO
Pja1	51.1856	0.623278	0.436125	0.0218217	UP	Pja1
Efnb1	5.25616	-0.0147706	0.284254	0.36771	NO
Stard8	5.26033	-0.0985657	0.315356	0.257153	NO
Yipf6	13.2002	0.011228	0.277247	0.374424	NO
Ophn1	26.3486	-0.0520191	0.271155	0.304974	NO
Ar	53.2416	0.0129575	0.222626	0.364251	NO
Eda2r	3.62037	-0.00333818	0.29144	0.402405	NO
Gpr165	0.0802013	-0.00111489	0.291682	0.408709	NO
Rpl17-ps8	15.3741	0.118901	0.286455	0.217262	NO
Heph	39.9507	0.214221	0.27531	0.0945703	NO
Hsf3	0.671834	-0.00289517	0.29165	0.403458	NO
Vsig4	0.179779	-0.000737426	0.291687	0.410103	NO
Msn	26.1345	-1.21732	0.616263	0.00544335	DOWN	Msn
Zc3h12b	21.0053	0.146324	0.32242	0.202388	NO
Zc4h2	4.44505	-0.0536656	0.296578	0.309601	NO
Asb12	0.506564	-0.00356298	0.291655	0.401705	NO
Amer1	4.00026	-0.0472263	0.294466	0.318104	NO
Arhgef9	88.9679	-0.208083	0.250217	0.0837131	NO
Spin4	0.441446	0.00782051	0.291717	0.384073	NO
Zxdb	4.34047	-0.0078389	0.286665	0.383643	NO
Gspt2	7.93754	0.0810545	0.297995	0.272494	NO
Maged1	158.474	0.0237343	0.264665	0.349101	NO
Apoo	30.9465	0.00534408	0.261674	0.390959	NO
Klhl15	5.51061	0.0581982	0.289773	0.30132	NO
Eif2s3x	6.22677	0.0184596	0.279576	0.360305	NO
Zfx	8.33115	0.0363015	0.283238	0.33188	NO
Pdk3	23.9488	0.0670541	0.257791	0.277345	NO
Pcyt1b	15.8856	0.0536036	0.283501	0.30587	NO
Pola1	13.2373	0.13041	0.321218	0.220887	NO
Arx	11.9374	-0.0666467	0.284339	0.288008	NO
Mageb18	41.4474	0.0401824	0.239991	0.315272	NO
Mageb11	0.097144	-0.0044102	0.291621	0.398411	NO
Il1rapl1	79.8705	1.65876	0.579463	0.000389481	UP	Il1rapl1
Tasl	0.212384	0.00439235	0.291619	0.398536	NO
Gk	9.99099	0.00041301	0.280786	0.411923	NO
Tab3	4.21994	-0.00171113	0.288028	0.406515	NO
Gm14769	0.514951	-0.00799938	0.291766	0.383613	NO
Dmd	136.365	-0.338946	0.314137	0.0471803	DOWN	Dmd
4930595M18Rik	0.0930115	-0.000385898	0.291705	0.412898	NO
Mageb16	0.107146	-0.0072316	0.291728	0.385709	NO
Cfap47	7.29134	-0.0747149	0.296668	0.281022	NO
Obp1b	0.186023	-0.000414428	0.291704	0.412189	NO
Prkx	10.1912	0.0492148	0.282075	0.312179	NO
Cldn34-ps	0.0867673	-0.0012194	0.291681	0.408258	NO
Tbl1x	32.0843	-0.0136095	0.250522	0.366472	NO
Cldn34d	0.146891	-0.00493763	0.291673	0.396202	NO
Pls3	30.2941	-0.172393	0.308774	0.162952	NO
Rab39b	19.8953	-0.228096	0.379636	0.147458	NO
Vbp1	30.7888	0.0280597	0.264716	0.34156	NO
Brcc3	61.7368	0.109447	0.250685	0.208137	NO
Mtcp1	0.0311301	-0.00398306	0.291604	0.400013	NO
Cmc4	6.86531	-0.0629374	0.289908	0.295153	NO
Fundc2	42.4956	0.021351	0.262786	0.352959	NO
F8	1.83046	0.0404461	0.293785	0.327264	NO
Smim9	0.993953	0.0267902	0.292672	0.348049	NO
Mpp1	7.00289	-0.0318439	0.290464	0.340102	NO
Gab3	4.15348	0.0177016	0.287097	0.362325	NO
Gm54058	0.0207534	-0.00353562	0.291598	0.401786	NO
G6pdx	11.515	-0.0112854	0.278262	0.374378	NO
Ikbkg	6.93012	-0.0661027	0.289075	0.290551	NO
Fam3a	11.3734	-0.0060089	0.28227	0.389363	NO
Slc10a3	1.59818	0.0100037	0.29172	0.378629	NO
Gm44504	0.128513	-0.0070069	0.291689	0.386522	NO
Ubl4a	25.579	-0.0362862	0.263057	0.327153	NO
Lage3	42.8717	-1.13311	0.75108	0.0163971	DOWN	Lage3
Plxna3	3.82834	-0.0133924	0.288653	0.371138	NO
Fam50a	24.7008	0.0257032	0.264793	0.345478	NO
Gdi1	89.9177	0.0808944	0.213563	0.232136	NO
Tafazzin	19.9223	-0.118207	0.301784	0.226923	NO
Dnase1l1	0.480527	0.00140952	0.291381	0.407542	NO
Emd	27.0165	-0.0647366	0.243622	0.274974	NO
Flna	9.88901	-0.0222734	0.288263	0.354754	NO
Tktl1	0.392162	-0.0013465	0.291259	0.407831	NO
Opn1mw	0.073284	-0.000935683	0.291684	0.409345	NO
Mecp2	71.5301	0.186557	0.228658	0.0874735	NO
Hcfc1	25.8244	0.173846	0.30976	0.162032	NO
Renbp	5.10484	-0.0210458	0.290492	0.35706	NO
Naa10	33.2329	-0.0453397	0.270332	0.315108	NO
Arhgap4	1.14137	-0.000885387	0.291432	0.409618	NO
L1cam	40.7469	-1.15616	0.925451	0.0320859	DOWN	L1cam
Pdzd4	45.7215	0.0108777	0.251396	0.372738	NO
Plxnb3	4.03736	0.00384223	0.28666	0.400333	NO
Abcd1	1.58226	-0.00135143	0.29114	0.407804	NO
Bcap31	113.487	-0.231786	0.219236	0.0492787	DOWN	Bcap31
Slc6a8	29.0883	-0.0797938	0.275794	0.265835	NO
Pnck	29.0157	0.119883	0.302497	0.224708	NO
Atp2b3	98.8733	-0.0395698	0.195535	0.300551	NO
Bgn	2.31722	-0.0336465	0.292552	0.337626	NO
Haus7	10.5112	-0.0639958	0.293269	0.294591	NO
Zfp92	2.04793	-0.00853303	0.291613	0.382132	NO
Zfp275	2.3673	0.000939622	0.291087	0.409319	NO
F8a	12.7134	0.0126924	0.273374	0.371115	NO
Xlr3b	0.207561	-0.00586725	0.291656	0.391351	NO
Xlr3a	0.279413	-0.00449501	0.291658	0.398104	NO
Pnma3	4.12119	-0.00708671	0.290338	0.386223	NO
Zfp185	0.643269	-0.00388127	0.291438	0.400401	NO
Nsdhl	10.841	-0.0252324	0.283226	0.349399	NO
Gabra3	7.59902	-0.0954805	0.307782	0.257996	NO
Cnga2	2.83996	0.0105633	0.291879	0.377329	NO
Prrg3	8.01615	0.0294019	0.290608	0.343742	NO
Vma21	26.0818	-0.108614	0.278103	0.227446	NO
Hmgb3	6.62789	0.0683708	0.288326	0.286858	NO
Cd99l2	48.0847	-0.0440233	0.254535	0.313019	NO
Mtmr1	12.6629	0.00972958	0.277668	0.378079	NO
Mtm1	12.055	0.143322	0.33786	0.213324	NO
Mamld1	14.1607	0.1219	0.322464	0.232677	NO
Tmem185a	16.9863	0.0026821	0.274586	0.40361	NO
Eola1	9.82839	-0.0249163	0.277307	0.349086	NO
Ids	122.414	-0.239849	0.220321	0.04553	DOWN	Ids
Aff2	20.3306	0.486152	0.819791	0.150219	NO
Fmr1nb	1.82021	-0.0374129	0.29422	0.332424	NO
Fmr1	29.2529	0.0753766	0.280325	0.273712	NO
Gm14681	0.762625	-0.0168578	0.291464	0.364468	NO
Slitrk4	30.1201	-0.370256	0.552242	0.122956	NO
Ldoc1	0.500291	-0.0065813	0.291688	0.387855	NO
Gm4988	1.77309	-0.0160578	0.29163	0.36616	NO
Sox3	1.95709	0.00815679	0.291282	0.383099	NO
Gm715	2.83831	-0.0196444	0.291388	0.359568	NO
Atp11c	11.4417	0.107199	0.297137	0.239904	NO
Mcf2	2.06831	-0.0564878	0.297895	0.305781	NO
Fgf13	123.721	0.060167	0.194019	0.258097	NO
Magea13	0.440081	-0.00099891	0.29168	0.409162	NO
Gpr101	0.882666	-0.00817375	0.291762	0.383089	NO
Tm9sf5	0.186023	-0.000414428	0.291704	0.412195	NO
Rbmx	12.0026	0.019614	0.276875	0.35772	NO
Arhgef6	6.45355	-0.0246785	0.285983	0.350453	NO
Htatsf1	96.425	-0.0421194	0.230009	0.308518	NO
Adgrg4	0.186023	-0.000414428	0.291704	0.412201	NO
Map7d3	0.353313	-0.000959535	0.291681	0.409267	NO
Fhl1	15.7627	0.00269941	0.272865	0.403494	NO
Slc9a6	55.7744	-0.24805	0.286737	0.0773349	NO
Mmgt1	20.0727	0.117766	0.303915	0.228659	NO
Ct45a	0.396054	-0.00640948	0.291612	0.388567	NO
Ints6l	5.09477	0.0277533	0.288918	0.346081	NO
Smim10l2a	20.2964	0.0656229	0.284235	0.289634	NO
Zfp449	2.6224	-0.0202435	0.291152	0.35839	NO
Gm773	0.0930115	-0.000385898	0.291705	0.412904	NO
3830403N18Rik	1.2242	0.00556794	0.29135	0.393118	NO
Gm16404	0.429574	0.00576792	0.291731	0.391891	NO
Gm14590	0.0103767	-0.00278111	0.291601	0.403739	NO
Xlr	3.67001	-0.00806336	0.287779	0.383079	NO
1700013H16Rik	0.673216	-0.0177513	0.291714	0.362794	NO
Rtl8b	12.3417	0.0415037	0.274729	0.321863	NO
Rtl8a	0.957415	-0.0234971	0.290883	0.353275	NO
Rtl8c	9.63703	0.0216861	0.272797	0.354003	NO
Mospd1	7.20229	-0.0555465	0.291037	0.305356	NO
Pabir3	0.0802013	-0.00111489	0.291682	0.408715	NO
Pabir2	1.59069	0.00012789	0.291221	0.414362	NO
Plac1	0.1964	-0.00227523	0.291634	0.405338	NO
Hprt1	39.6694	-0.177132	0.295554	0.147807	NO
Phf6	8.70827	0.0147826	0.285179	0.367808	NO
Ccdc160	1.8229	-0.0243524	0.292938	0.352164	NO
Gpc3	335.068	0.730826	0.210536	4.20918e-05	UP	Gpc3
Gpc4	24.9572	2.55139	0.80124	0.000138985	UP	Gpc4
Hs6st2	19.2168	-0.0977278	0.302632	0.253342	NO
Mbnl3	1.97584	0.00731393	0.290461	0.385446	NO
Rap2c	16.9904	-0.04758	0.280517	0.314533	NO
Frmd7	0.505006	-0.00412685	0.291629	0.399638	NO
Stk26	0.665082	-0.0044595	0.291726	0.398191	NO
Igsf1	5.18729	0.0636274	0.299309	0.296753	NO
Enox2	63.9863	-0.250467	0.257874	0.0590862	NO
Fsip2l	0.930115	-0.000456302	0.291702	0.411323	NO
Rbmx2	19.5576	0.086498	0.295138	0.264568	NO
Gpr119	0.202681	-0.00324962	0.291466	0.40261	NO
Slc25a14	40.4617	0.206106	0.300122	0.117478	NO
Zfp280c	4.42302	0.0685627	0.300395	0.290703	NO
Rab33a	16.779	-0.0192117	0.272815	0.357926	NO
Elf4	1.55998	0.00802127	0.291392	0.383513	NO
Bcorl1	11.6624	-0.0326444	0.279909	0.336906	NO
Utp14a	21.4059	-0.0165197	0.284375	0.364302	NO
Zdhhc9	13.4614	-0.0410762	0.273601	0.322249	NO
Sash3	0.287424	0.00024484	0.291533	0.413799	NO
Xpnpep2	0.174853	-0.00890657	0.291706	0.381184	NO
Apln	27.2332	-0.198932	0.355264	0.162493	NO
Ocrl	20.9111	-0.0392981	0.267068	0.323514	NO
Dcaf12l1	26.2502	0.0901536	0.292562	0.258767	NO
Tenm1	61.8798	1.28602	0.415726	0.000226886	UP	Tenm1
Sh2d1a	1.94769	0.00866946	0.291817	0.381824	NO
Stag2	42.5426	0.0438038	0.250501	0.312032	NO
Xiap	36.5566	0.149782	0.283702	0.175237	NO
Thoc2	54.9002	0.0523691	0.262936	0.302059	NO
Gria3	210.678	-0.0470912	0.188147	0.281738	NO
6030498E09Rik	2.10333	-0.00932908	0.290089	0.380159	NO
C1galt1c1	14.7079	0.078029	0.279875	0.269775	NO
Mcts1	54.3968	-0.0837941	0.243764	0.245565	NO
Cul4b	7.79662	0.0297041	0.280487	0.341608	NO
Tmem255a	8.16395	0.0706106	0.297035	0.286542	NO
Rhox8	0.0207534	-0.00353562	0.291598	0.401794	NO
Rhox5	0.130882	0.00527044	0.291708	0.394655	NO
Rhox3h	0.465057	-0.00022982	0.291703	0.413984	NO
Rhox4b	0.0867673	-0.0012194	0.291681	0.408265	NO
Rhox2b	0.188904	-0.00531145	0.291697	0.394487	NO
Rnf113a1	2.23664	-0.0221406	0.292237	0.355445	NO
Ndufa1	234.521	-0.0329741	0.166859	0.302588	NO
Akap14	3.33752	-0.0894234	0.310552	0.266244	NO
Nkap	33.9378	-0.090126	0.260541	0.244893	NO
Rpl39	554.871	0.10623	0.161981	0.126774	NO
Nkrf	3.04301	-0.0373445	0.292602	0.332214	NO
Ube2a	20.9143	-0.152575	0.325509	0.196427	NO
Steep1	18.8019	0.0485983	0.275182	0.311312	NO
Slc25a43	0.530754	0.00467287	0.291656	0.397301	NO
Akap17b	10.051	0.0587346	0.288296	0.300035	NO
Pgrmc1	156.969	-0.0630719	0.233942	0.273416	NO
Gm14569	4.99141	0.0485968	0.29444	0.316231	NO
Lonrf3	20.9822	0.202759	0.363831	0.163257	NO
Zcchc12	8.33982	0.0522325	0.29425	0.310972	NO
Il13ra1	2.20709	0.0185594	0.292105	0.361393	NO
Dock11	23.1303	-0.166808	0.341713	0.189341	NO
Gm10488	0.186023	-0.000414428	0.291704	0.412207	NO
Gm14525	0.654409	0.0059902	0.291742	0.390672	NO
Slx	0.837103	-0.000236883	0.291702	0.413847	NO
Gm2030	0.186023	-0.000414428	0.291704	0.412213	NO
Gm5168	0.186023	-0.000414428	0.291704	0.412219	NO
Gm1993	0.279034	-0.000389842	0.291704	0.412618	NO
Gm5935	0.0930115	-0.000385898	0.291705	0.41291	NO
Gm4297	1.02313	-0.000472499	0.291702	0.411122	NO
Gm5934	0.372046	-0.000416495	0.291703	0.411991	NO
Tesl1	0.186023	-0.000414428	0.291704	0.412226	NO
Wdr44	7.9865	0.00918317	0.286036	0.380212	NO
Klhl13	6.30611	-0.025009	0.284449	0.349801	NO
Slc6a14	0.459432	-0.000810191	0.291685	0.409903	NO
Zfp300	1.15872	0.00512682	0.291684	0.395288	NO
Spaca5	0.26907	0.00918827	0.291718	0.380642	NO
Zfp182	5.13054	0.0669099	0.297862	0.292113	NO
Uxt	13.7927	0.103458	0.303548	0.246787	NO
Elk1	31.0001	0.562551	0.566539	0.057121	NO
Cfp	3.9098	0.00557507	0.291595	0.393101	NO
Timp1	0.1184	-0.00419316	0.291707	0.399322	NO
Syn1	117.086	-0.451423	0.320956	0.0230665	DOWN	Syn1
Araf	40.1743	0.140684	0.27252	0.179404	NO
Usp11	17.4539	0.0254497	0.274003	0.347503	NO
Cdk16	56.0015	-0.192539	0.253943	0.0992906	NO
Uba1	90.3784	-0.305346	0.284235	0.0476274	DOWN	Uba1
Rbm10	11.9166	0.112406	0.307217	0.237585	NO
Jade3	1.68782	0.0185922	0.290598	0.361181	NO
Rp2	10.1025	0.0459612	0.28575	0.317904	NO
Slc9a7	78.0014	-0.0827587	0.230622	0.240408	NO
Chst7	6.6777	0.0822966	0.303095	0.272644	NO
Dipk2b	0.558069	-0.000432773	0.291703	0.411774	NO
Kdm6a	11.5484	0.0116865	0.278976	0.373454	NO
Fundc1	27.4619	0.060891	0.255562	0.286252	NO
Efhc2	4.8039	0.00543883	0.283657	0.393049	NO
Ndp	12.8825	-0.0666571	0.295652	0.291837	NO
Maob	43.6007	0.00620307	0.263655	0.386877	NO
Gpr82	1.79337	0.000239681	0.291062	0.413835	NO
Gpr34	9.42076	-0.0561395	0.292906	0.305064	NO
Nyx	0.809611	-0.00827357	0.291781	0.382846	NO
Llph-ps2	0.526637	-0.00487941	0.291017	0.396316	NO
AA414768	3.46026	0.0063699	0.290016	0.388604	NO
Med14	18.8452	0.0184657	0.255653	0.357143	NO
1810030O07Rik	10.7778	0.013805	0.269472	0.368176	NO
Atp6ap2	124.415	-0.569817	0.275136	0.00445368	DOWN	Atp6ap2
Bcor	9.032	-0.0954142	0.302194	0.256271	NO
Rpgr	4.1568	0.099296	0.314482	0.256237	NO
Srpx	0.160403	-0.00123831	0.291681	0.408205	NO
Sytl5	15.21	0.106953	0.307274	0.244105	NO
Cybb	0.188904	-0.00531145	0.291697	0.394496	NO
Gm6829	2.08446	-0.00522455	0.286133	0.394437	NO
Xk	8.11727	-0.116918	0.308337	0.231843	NO
Lancl3	2.68402	-0.00730064	0.290493	0.385465	NO
Fthl17f	0.721812	-0.00157791	0.291681	0.406939	NO
Ssxb5	0.401007	-0.00140689	0.29168	0.407575	NO
Ssxb13	0.0930115	-0.000385898	0.291705	0.412916	NO
Slc38a5	0.642772	0.00598946	0.291743	0.390717	NO
Ftsj1	9.04099	0.0776109	0.292814	0.275091	NO
Ebp	21.3432	0.00834242	0.259262	0.380149	NO
Tbc1d25	3.10282	0.0219445	0.290801	0.355655	NO
Rbm3	2.45723	-0.0184969	0.287817	0.361036	NO
Wdr13	113.812	0.0119	0.183189	0.360731	NO
Was	0.7679	-0.000268082	0.2914	0.41374	NO
Suv39h1	6.47263	-0.0146345	0.286457	0.368322	NO
Hdac6	12.9773	0.0985857	0.308503	0.254557	NO
Pcsk1n	1364.97	-0.166744	0.166045	0.0554723	NO
Slc35a2	26.2619	0.0617861	0.281312	0.294173	NO
Pim2	12.4147	0.037989	0.283608	0.328967	NO
Otud5	23.3511	0.106466	0.302235	0.242783	NO
Kcnd1	3.4107	0.0291303	0.289229	0.343947	NO
Gripap1	60.2649	0.318389	0.387397	0.0858736	NO
Tfe3	8.13543	-0.0423374	0.284409	0.322768	NO
Ccdc120	2.44006	-0.000347182	0.291024	0.413561	NO
Praf2	98.6714	-0.14523	0.22646	0.132198	NO
Wdr45	11.3186	-0.0463018	0.286171	0.317543	NO
Gpkow	13.3334	0.0274343	0.278149	0.344746	NO
Magix	0.0544977	0.00468376	0.291682	0.397101	NO
Plp2	0.176093	-0.00206354	0.291502	0.405825	NO
Syp	75.6855	-0.417867	0.291827	0.0215762	DOWN	Syp
Ccdc22	1.01504	-0.0161865	0.292158	0.36591	NO
Foxp3	0.334163	0.00464767	0.291628	0.397381	NO
Ppp1r3f	8.21031	-0.0580505	0.287707	0.300808	NO
Usp27x	4.26704	-0.0178317	0.287322	0.362103	NO
Clcn5	11.3413	0.00413129	0.282164	0.39909	NO
Ccnb3	0.231993	0.00300925	0.291542	0.403155	NO
Dgkk	1.13788	-0.00162993	0.291514	0.406768	NO
Shroom4	2.70863	0.0135175	0.28858	0.370867	NO
Nudt10	17.0113	-0.124549	0.310541	0.223041	NO
Nudt11	9.87077	0.0796525	0.301856	0.275558	NO
Csf2ra	10.1608	0.0170204	0.281257	0.362911	NO
Zfp950	26.3497	0.0403074	0.263058	0.320969	NO
Grk5	8.10188	-0.0458684	0.289726	0.318723	NO
Sfxn4	6.62878	-0.0626239	0.294682	0.29685	NO
Dennd10	14.0715	0.0651475	0.284349	0.290424	NO
Nanos1	18.4521	0.0144856	0.277228	0.367538	NO
Cacul1	18.1483	-0.0206894	0.268787	0.354896	NO
Fam204a	32.88	0.12419	0.299941	0.217644	NO
Rab11fip2	32.9374	-0.137488	0.286717	0.192347	NO
Slc18a2	8.9078	-0.00639589	0.284269	0.387921	NO
Vax1	0.23973	-0.00440516	0.291726	0.398458	NO
Shtn1	29.1181	-0.0247087	0.266351	0.347579	NO
Eno4	0.643021	-0.0036731	0.29158	0.401445	NO
Hspa12a	40.9318	-0.027411	0.234061	0.33667	NO
Spmip5	0.506564	-0.00356298	0.291655	0.401712	NO
Pnliprp2	0.26905	-0.000610663	0.291691	0.410627	NO
Pnliprp1	0.186023	-0.000414428	0.291704	0.412232	NO
Pnlip	0.69012	0.0092019	0.291734	0.3806	NO
Ccdc172	0.0930115	-0.000385898	0.291705	0.412922	NO
Gfra1	31.6238	1.56796	0.931865	0.0107754	UP	Gfra1
Atrnl1	40.9857	0.217871	0.36964	0.151407	NO
Trub1	7.15674	0.00530028	0.286457	0.394158	NO
Fhip2a	6.19315	0.110409	0.312803	0.242593	NO
Afap1l2	3.82749	0.0451439	0.292611	0.32052	NO
Tdrd1	0.143333	-0.0104675	0.291815	0.377569	NO
Adrb1	24.1394	0.179222	0.358286	0.185074	NO
Nhlrc2	16.8846	-0.0819899	0.290449	0.268609	NO
Dclre1a	1.4397	-0.0020262	0.291169	0.40586	NO
Plekhs1	0.0103767	-0.00278111	0.291601	0.403746	NO
Casp7	0.880008	-5.32641e-05	0.291449	0.414532	NO
Nrap	0.596468	0.0117138	0.291582	0.374616	NO
Vti1a	32.3471	0.240784	0.385927	0.13943	NO
Zdhhc6	15.0256	-0.0519146	0.273773	0.305758	NO
Acsl5	18.347	-0.0412578	0.276485	0.322615	NO
Gucy2g	0.781333	-0.0208835	0.291408	0.357418	NO
Tectb	1.62068	0.00452964	0.291283	0.397843	NO
Gpam	45.6381	0.0664901	0.252211	0.275703	NO
Adra2a	8.50469	-0.0393496	0.292759	0.328676	NO
Gm30990	0.179779	-0.000737426	0.291687	0.410109	NO
Rbm20	3.49682	-0.0644031	0.29525	0.294615	NO
Dusp5	2.07564	-0.00836377	0.291818	0.382592	NO
Xpnpep1	41.6852	-0.0156142	0.261482	0.363416	NO
Sorcs3	72.3381	-1.37453	0.418256	8.79758e-05	DOWN	Sorcs3
Cfap58	0.633972	-0.0103289	0.29172	0.377852	NO
Itprip	0.326986	0.00569035	0.291732	0.392468	NO
Gsto2	3.11758	-0.0661876	0.299624	0.293705	NO
Gsto1	29.0765	0.0295571	0.273368	0.340736	NO
Cfap43	4.93514	0.00979754	0.287648	0.378854	NO
Col17a1	3.8956	0.0136335	0.280543	0.369952	NO
Slk	35.9818	-0.00277689	0.262595	0.403024	NO
Stn1	5.30751	0.0190451	0.287946	0.360265	NO
Sh3pxd2a	24.9676	0.0679466	0.270839	0.281436	NO
Neurl1a	368.827	0.349024	0.227331	0.0155455	UP	Neurl1a
Calhm1	0.297609	-0.00229635	0.291485	0.405233	NO
Calhm2	0.54428	0.00220682	0.291554	0.405547	NO
Pdcd11	31.5798	0.000548978	0.266654	0.410678	NO
Atp5mk	742.422	-0.107317	0.148322	0.107135	NO
Taf5	4.34291	-0.0190594	0.290219	0.360411	NO
Pcgf6	7.03054	0.0506144	0.293415	0.313227	NO
Ina	73.5141	-0.158294	0.266738	0.149878	NO
Nt5c2	27.2217	0.0807833	0.253178	0.254867	NO
Cnnm2	40.1311	-0.0918334	0.266297	0.245118	NO
As3mt	23.4098	-0.0819019	0.272367	0.261606	NO
Borcs7	129.194	-0.0140666	0.192791	0.356728	NO
Wbp1l	22.9271	-0.158652	0.296665	0.172331	NO
Sfxn2	1.32152	0.0252249	0.291717	0.350379	NO
Arl3	131.51	0.0869754	0.207611	0.215867	NO
Sufu	7.26509	-0.00822419	0.286714	0.382562	NO
Mfsd13a	3.0503	0.0451278	0.290108	0.319951	NO
Cuedc2	99.7091	-0.117685	0.214582	0.166927	NO
Fbxl15	5.19218	-0.0655661	0.290555	0.291787	NO
Psd	133.179	-0.0391495	0.201066	0.303549	NO
Nfkb2	2.40048	0.103028	0.315804	0.252327	NO
Gbf1	75.1387	-0.23626	0.268701	0.075223	NO
Nolc1	36.5529	0.178831	0.292354	0.143468	NO
Pprc1	4.81391	0.113348	0.319947	0.242136	NO
Ldb1	24.9962	-0.10095	0.275566	0.237387	NO
Hps6	1.26568	0.00526857	0.291227	0.394622	NO
Armh3	29.8816	-0.0745565	0.255633	0.265139	NO
Kcnip2	60.7407	0.132594	0.256673	0.179272	NO
Oga	62.6161	0.0462449	0.241562	0.305154	NO
Npm3	1.62521	0.0283065	0.293262	0.345818	NO
Fbxw4	21.1714	-0.0906478	0.281417	0.253899	NO
Dpcd	293.857	-0.20773	0.228243	0.0687613	NO
Poll	8.95783	-0.0410541	0.287765	0.325328	NO
Btrc	42.0688	0.133317	0.272999	0.189158	NO
Kazald1	5.26019	0.0378768	0.291669	0.331208	NO
Sfxn3	26.7135	-0.235633	0.367311	0.132098	NO
Pdzd7	2.30447	0.0100081	0.290883	0.378479	NO
Lzts2	11.431	-0.0452983	0.284276	0.318424	NO
Twnk	7.75858	-0.0331929	0.289853	0.337843	NO
Mrpl43	59.432	-0.234774	0.328008	0.108814	NO
Sema4g	5.87994	-0.0194432	0.283915	0.35892	NO
Slf2	31.5648	0.0265404	0.265127	0.344198	NO
Pax2	1.61827	-0.0353212	0.292909	0.335107	NO
Hif1an	14.1788	-0.122086	0.318076	0.230368	NO
Ndufb8	774.43	-0.113645	0.140798	0.0890637	NO
Sec31b	1.52193	-0.0266537	0.292775	0.348381	NO
Wnt8b	1.40282	0.0436714	0.295048	0.323209	NO
Scd3	1.52796	0.000949993	0.291331	0.409293	NO
Pkd2l1	2.3458	-0.0463435	0.294907	0.319219	NO
Bloc1s2	37.0521	-0.237372	0.296961	0.0901213	NO
Cwf19l1	4.36009	0.0683548	0.297729	0.29022	NO
Chuk	6.97773	0.136743	0.321348	0.212526	NO
Erlin1	9.02442	-0.00607668	0.279844	0.388938	NO
Cyp2c23	0.419882	0.00888212	0.291665	0.381267	NO
Cpn1	0.675138	-0.00778338	0.291504	0.384183	NO
Dnmbp	2.71649	-0.0627389	0.296366	0.297162	NO
Abcc2	0.233969	-0.0049363	0.29167	0.396226	NO
Cutc	3.28001	0.0492765	0.294629	0.315313	NO
Cox15	8.77192	-0.000366936	0.269253	0.4126	NO
Slc25a28	9.91421	-0.0441134	0.283645	0.31997	NO
Got1	86.5558	-0.024585	0.257489	0.346357	NO
Cnnm1	34.6417	0.212145	0.346203	0.143106	NO
Hpse2	7.2805	0.0101089	0.285405	0.377841	NO
Hps1	0.821331	-0.000119181	0.29152	0.414391	NO
Pyroxd2	1.37809	0.00745054	0.291506	0.384994	NO
R3hcc1l	11.1532	-0.0688963	0.293157	0.287591	NO
Crtac1	70.7084	-0.457229	0.421564	0.0461329	DOWN	Crtac1
Zfyve27	30.5667	-0.219361	0.398808	0.166188	NO
Marveld1	1.04744	-0.0169101	0.291749	0.364353	NO
Pi4k2a	25.7139	0.0371971	0.276761	0.328694	NO
Morn4	23.6339	0.0215439	0.253832	0.351247	NO
Hoga1	2.82757	0.0485017	0.293557	0.316109	NO
Ankrd2	0.189282	-0.00833511	0.291752	0.382684	NO
Ubtd1	6.81246	0.0296778	0.287868	0.342824	NO
Mms19	10.4085	0.161647	0.351657	0.200583	NO
Zdhhc16	9.09921	-0.0121503	0.272696	0.372111	NO
Exosc1	23.0862	0.0666487	0.270342	0.283533	NO
Pgam1	2.72011	0.00464925	0.283187	0.396632	NO
Rrp12	22.2839	-0.257201	0.394804	0.128336	NO
Frat2	1.68473	-0.00871762	0.291402	0.38169	NO
Arhgap19	0.529491	0.00843621	0.291594	0.382358	NO
Slit1	121.175	0.0878938	0.246554	0.241333	NO
Morf4l1b	10.98	0.0397355	0.275882	0.324896	NO
Lcor	19.2693	0.0482822	0.277132	0.312369	NO
Pik3ap1	0.993868	0.00584805	0.291275	0.391458	NO
Tll2	2.43155	-0.0214283	0.292221	0.356589	NO
Opalin	34.3302	-0.864994	1.13356	0.0979009	NO
Blnk	3.5437	-0.0228857	0.289641	0.354131	NO
Zfp518a	2.22393	0.0493869	0.294815	0.315231	NO
Ccnj	6.14542	-0.0096219	0.288804	0.379302	NO
Cc2d2b	2.05337	0.00494163	0.291622	0.396153	NO
Entpd1	11.7802	-0.029024	0.289414	0.344135	NO
Tctn3	3.64512	-0.00351119	0.290966	0.402023	NO
Aldh18a1	8.09941	0.0411592	0.27708	0.32296	NO
Pdlim1	0.651498	-0.00767188	0.291713	0.384501	NO
Cyp2c70	0.65108	-0.000435669	0.291703	0.411655	NO
Cyp2c50	0.0930115	-0.000385898	0.291705	0.412928	NO
Cyp2c54	0.152212	-0.00491905	0.291666	0.396267	NO
Cyp2c69	0.108995	0.00516189	0.291707	0.395106	NO
Cyp2c40	1.39517	-0.000466114	0.291702	0.411217	NO
Cyp2c68	0.0103767	-0.00278111	0.291601	0.403753	NO
Cyp2c67	0.409916	0.00599758	0.291729	0.390618	NO
Cyp2c39	2.20719	-0.0191712	0.290194	0.360291	NO
Cyp2c29	1.09894	0.00410173	0.29163	0.399699	NO
Cyp2c66	0.62351	0.00555646	0.2917	0.39323	NO
Cyp2c65	0.42683	-0.00541556	0.291697	0.393904	NO
Cyp2c55	1.32482	-0.00478609	0.291679	0.396657	NO
Hells	6.6102	-0.0928627	0.306442	0.260788	NO
Tbc1d12	14.543	0.0278215	0.278353	0.344292	NO
Plce1	10.5302	-0.117807	0.31544	0.234731	NO
Slc35g1	0.896206	0.0113811	0.291461	0.375348	NO
Lgi1	66.9756	0.0777289	0.232573	0.249227	NO
Fra10ac1	23.836	-0.206414	0.334385	0.141557	NO
Pde6c	0.0544977	0.00468376	0.291682	0.397109	NO
Rbp4	13.4578	0.0648832	0.290304	0.292513	NO
Myof	1.92436	-0.00947042	0.291379	0.379938	NO
Exoc6	24.0297	-0.0820962	0.26951	0.260129	NO
Hhex	2.40932	0.0158755	0.291668	0.366422	NO
Kif11	2.63294	-0.00618006	0.287695	0.389197	NO
Ide	36.5007	0.12389	0.271269	0.201406	NO
Marchf5	26.444	-0.00308565	0.253973	0.401772	NO
Cpeb3	74.1447	-0.0184328	0.229739	0.35359	NO
Btaf1	14.5391	0.00999649	0.278469	0.377547	NO
Tnks2	54.9927	0.141929	0.263459	0.17056	NO
Hectd2	9.9847	0.0284425	0.274372	0.342585	NO
Pcgf5	11.6033	0.0778547	0.295027	0.275529	NO
Ankrd1	0.78715	-0.00119186	0.291677	0.408418	NO
Rpp30	10.4151	0.112274	0.314638	0.241256	NO
Htr7	4.07005	-0.0235861	0.291233	0.353146	NO
Kif20b	3.27637	-0.00610706	0.286131	0.389326	NO
Pank1	28.0767	-0.214486	0.326561	0.126564	NO
Slc16a12	0.13754	-0.00806367	0.291683	0.383412	NO
Ifit1bl2	0.0830271	-0.00113817	0.291681	0.40855	NO
Ifit3b	2.53018	0.0185199	0.289689	0.361234	NO
Ifit1bl1	0.322059	-0.00584228	0.291605	0.3916	NO
Ifit3	6.68476	0.030429	0.288861	0.341817	NO
Ifit2	2.25718	-0.00211668	0.29125	0.4057	NO
Lipa	8.53755	0.00179457	0.28282	0.406212	NO
Fas	0.0930115	-0.000385898	0.291705	0.412935	NO
Acta2	1.80044	0.00872017	0.291435	0.38168	NO
Stambpl1	5.54	0.0252853	0.284128	0.349474	NO
Ankrd22	0.373001	0.0111426	0.291796	0.37594	NO
Lipm	0.0867673	-0.0012194	0.291681	0.408272	NO
Lipk	0.149778	-0.00578878	0.291658	0.391847	NO
Gm8978	0.419992	-0.00502662	0.291676	0.39566	NO
Lipo3	2.01906	-0.013065	0.291564	0.371983	NO
Pten	87.4374	0.129744	0.221748	0.153168	NO
Atad1	35.9033	0.314824	0.340298	0.0655108	NO
Papss2	25.3774	-0.115309	0.278701	0.217787	NO
Minpp1	37.1077	0.117967	0.259027	0.201734	NO
Asah2	4.44626	0.0177367	0.290842	0.362716	NO
A1cf	1.75723	-0.000547297	0.291696	0.410818	NO
Cstf2t	18.7251	-0.0200034	0.257285	0.354542	NO
Prkg1	115.546	0.316936	0.285597	0.0429568	UP	Prkg1
Uhrf2	12.2265	0.0908304	0.295903	0.259234	NO
Ranbp6	9.88354	-0.0322996	0.278208	0.337124	NO
Brd10	62.1773	0.102487	0.250375	0.219489	NO
Pdcd1lg2	1.11614	-0.000450552	0.291702	0.411474	NO
Cd274	0.239843	-0.00545487	0.291485	0.393726	NO
Plgrkt	16.8043	-0.114494	0.28463	0.222449	NO
Rln1	0.365787	0.00129668	0.2916	0.407985	NO
Insl6	0.807537	0.00841746	0.291672	0.382409	NO
Jak2	10.9127	0.0204854	0.277325	0.356353	NO
Rcl1	7.9996	-0.017383	0.282902	0.362521	NO
Cdc37l1	41.3914	-0.0676113	0.256454	0.275674	NO
Spata6l	4.05749	0.0453502	0.292442	0.320265	NO
Slc1a1	78.4887	0.027988	0.216945	0.331527	NO
Glis3	21.0896	0.333765	0.51822	0.131295	NO
Rfx3	46.4662	2.23684	0.484572	2.60473e-07	UP	Rfx3
Pum3	33.0744	-0.0751036	0.27417	0.271474	NO
Kcnv2	0.215519	-0.00441257	0.291727	0.398379	NO
Vldlr	48.8131	0.115001	0.25547	0.203525	NO
Smarca2	205.908	0.3413	0.226353	0.0166416	UP	Smarca2
Dmrt3	2.17776	0.0387107	0.294972	0.330639	NO
Dmrt1	4.53502	-0.0773561	0.298761	0.277773	NO
Kank1	26.6672	0.0408882	0.269646	0.321669	NO
Ndufb4b	4.10202	-0.0373685	0.28276	0.330085	NO
Dock8	7.92401	-0.0705938	0.287799	0.283963	NO
Zng1	21.4102	0.0374404	0.267994	0.326486	NO
Pgm5	3.51411	-0.0190683	0.291612	0.360531	NO
Tmem252	0.331084	0.00757895	0.291711	0.384738	NO
Pabir1	7.53994	-0.0432838	0.29032	0.322672	NO
Pip5k1b	31.3425	0.460418	0.931622	0.187257	NO
Tjp2	33.3582	0.088452	0.263253	0.248685	NO
Entrep1	5.2915	-0.0273605	0.288202	0.346542	NO
Apba1	67.3772	-0.022829	0.235537	0.345524	NO
Cfap95	3.50531	-0.0198889	0.288629	0.358649	NO
Mamdc2	4.36059	0.0504094	0.296325	0.314285	NO
Smc5	10.7604	-0.0601619	0.283235	0.296874	NO
Klf9	112.576	0.229257	0.226104	0.0536544	NO
Cemip2	10.3307	0.0335542	0.29113	0.337509	NO
Abhd17b	12.7945	-0.01682	0.274722	0.362586	NO
1110059E24Rik	3.37121	0.0617694	0.296776	0.298429	NO
C19H9orf57	0.616538	0.00662192	0.291762	0.387675	NO
Zfand5	41.4448	-0.0062808	0.26003	0.386396	NO
Tmc1	1.7772	-0.0154655	0.291444	0.367093	NO
Aldh1a7	0.279034	-0.000389842	0.291704	0.412624	NO
Anxa1	1.46256	-0.000647128	0.291694	0.410474	NO
Trpm6	4.30151	-0.00373853	0.291604	0.401274	NO
D030056L22Rik	10.9699	0.0360424	0.280733	0.331721	NO
Carnmt1	9.42544	0.0959286	0.294634	0.252503	NO
Nmrk1	3.09853	0.008833	0.287899	0.381059	NO
Ostf1	27.5865	0.107474	0.278444	0.229218	NO
Pcsk5	47.2626	0.316729	0.321975	0.0577222	NO
Rfk	55.2311	-0.320114	0.318126	0.0547182	NO
Gcnt1	6.14639	-0.0238586	0.279252	0.350909	NO
Vps13a	96.5233	-0.104966	0.218219	0.191752	NO
Gna14	2.12951	-0.0122932	0.291093	0.373235	NO
Gnaq	195.379	-0.290827	0.186274	0.0148533	DOWN	Gnaq
Cep78	6.74757	-0.0713106	0.298573	0.286067	NO
Tle4	40.783	0.041582	0.245688	0.314677	NO
Or5b120	0.465057	-0.00022982	0.291703	0.413989	NO
Lpxn	1.66467	-0.0325434	0.293816	0.33948	NO
Zfp91	80.2114	-0.129519	0.238838	0.168757	NO
Keg1	0.0842747	-0.00596857	0.291629	0.390852	NO
Gm4952	0.21375	0.00423586	0.291567	0.399183	NO
Fam111a	4.13733	-0.0275799	0.289263	0.346388	NO
Dtx4	21.8654	-0.186537	0.321957	0.15547	NO
Mpeg1	9.52941	0.0048553	0.276472	0.395297	NO
Osbp	12.3459	-0.00278587	0.276724	0.403321	NO
Patl1	4.36413	-0.0166969	0.289431	0.364545	NO
Stx3	10.7965	0.0506314	0.289039	0.311863	NO
Oosp1	0.372046	-0.000416495	0.291703	0.411997	NO
Oosp2	0.681828	-0.000644418	0.290904	0.410481	NO
Ms4a6d	1.26918	-0.00204507	0.291093	0.405832	NO
Ms4a4d	0.513003	-0.00506052	0.291678	0.395512	NO
Ms4a6b	1.93403	-0.0102257	0.291421	0.378036	NO
Ms4a6c	1.60225	-0.00411538	0.291653	0.399668	NO
Ms4a4b	0.344475	0.00559868	0.291696	0.393014	NO
Ms4a4a	0.65108	-0.000435669	0.291703	0.411662	NO
Ms4a7	0.196323	0.00539823	0.291717	0.394082	NO
Ms4a19	1.02313	-0.000472499	0.291702	0.411128	NO
Ms4a18	0.0207534	-0.00353562	0.291598	0.401801	NO
Ccdc86	2.93439	-0.0200266	0.289866	0.358554	NO
Ptgdr2	0.0930115	-0.000385898	0.291705	0.412941	NO
Prpf19	18.7286	-0.00949107	0.273625	0.378338	NO
Tmem132a	9.58886	0.115906	0.308116	0.233298	NO
Slc15a3	1.54893	0.0148102	0.290965	0.368456	NO
Cd6	0.706855	0.00992598	0.29184	0.378918	NO
Cd5	0.0544977	0.00468376	0.291682	0.397117	NO
Vps37c	16.0843	0.0127444	0.283256	0.371866	NO
Vwce	1.21838	0.0070952	0.290916	0.386242	NO
Tkfc	1.52117	-0.000945114	0.291257	0.409299	NO
Cyb561a3	5.52058	-0.0139486	0.281939	0.369256	NO
Tmem138	4.10364	-0.0217631	0.28297	0.354938	NO
Tmem216	3.68386	-0.0438713	0.295339	0.322979	NO
Cpsf7	15.2175	0.0265414	0.278458	0.346419	NO
Sdhaf2	30.9154	0.0654673	0.280376	0.288423	NO
Saxo4	0.073898	-0.00376713	0.291671	0.401049	NO
Lrrc10b	103.284	-0.679124	0.368251	0.00764089	DOWN	Lrrc10b
Syt7	139.086	0.0879615	0.206371	0.211974	NO
Dagla	43.6973	0.0550969	0.258794	0.296609	NO
Myrf	5.00497	-0.150942	0.343931	0.207301	NO
Fen1	8.3099	0.028959	0.285307	0.343584	NO
Fads3	19.2662	-0.0370538	0.282165	0.33055	NO
Rab3il1	4.82199	0.00701322	0.285332	0.386088	NO
Best1	0.730831	-0.00980331	0.2918	0.379132	NO
Incenp	8.33601	0.0539038	0.294521	0.308605	NO
Ahnak	11.7025	0.0381571	0.275145	0.326838	NO
Eef1g	206.858	0.128565	0.178425	0.107857	NO
Tut1	5.33707	-0.0286778	0.289448	0.344605	NO
Rom1	11.3434	0.0258433	0.277598	0.347382	NO
Eml3	0.187967	0.00476991	0.291539	0.396713	NO
Ganab	54.0267	0.147886	0.270843	0.167808	NO
Ints5	6.51963	-0.0387836	0.292619	0.32987	NO
1810009A15Rik	5.45999	0.0568878	0.290171	0.303115	NO
Lbhd1	0.716519	-0.00949119	0.291736	0.379885	NO
Uqcc3	68.2656	0.286419	0.294328	0.0586313	NO
Gng3	119.484	-0.286549	0.250037	0.0410345	DOWN	Gng3
Hnrnpul2	53.0092	-0.0401129	0.213123	0.306205	NO
Ttc9c	8.66783	-0.0579833	0.286223	0.300387	NO
Zbtb3	0.851359	-0.012022	0.291961	0.373946	NO
Polr2g	271.797	-0.585285	0.234935	0.00120779	DOWN	Polr2g
Taf6l	0.429045	-0.0105994	0.291832	0.377242	NO
Tmem179b	17.1263	0.181965	0.357939	0.182079	NO
Stx5a	16.459	-0.0876576	0.290598	0.261377	NO
Chrm1	144.283	0.0370322	0.218415	0.314553	NO
Slc22a6	0.0592001	-0.00388337	0.291684	0.400409	NO
Slc22a8	0.0207534	-0.00353562	0.291598	0.401809	NO
Slc22a30	0.426544	0.005546	0.291698	0.393298	NO
Slc22a29	1.27349	0.00342681	0.291378	0.402207	NO
Slc22a28	0.313734	0.00591917	0.291666	0.391138	NO
Slc22a27	1.7395	-0.00287775	0.291554	0.403509	NO
Plaat5	0.498535	-0.0032962	0.29153	0.402507	NO
Atl3	8.34418	-0.0467189	0.287534	0.317242	NO
Zfta	15.8103	0.0680259	0.280488	0.284926	NO
Spindoc	8.19426	0.0548176	0.294068	0.307048	NO
Mark2	14.0973	0.00542672	0.270467	0.391493	NO
Rcor2	0.253836	-0.00237101	0.291447	0.404988	NO
Naa40	5.28897	0.0651594	0.293323	0.293061	NO
Cox8a	5174.41	0.01054	0.165911	0.361419	NO
Flrt1	38.8741	-0.588177	0.586014	0.0557717	NO
Macrod1	14.1168	-0.0850973	0.274621	0.258198	NO
Stip1	17.8091	-0.0834142	0.273778	0.260096	NO
Fermt3	2.34067	-0.00528728	0.288628	0.394336	NO
Nudt22	2.59548	0.0525294	0.294677	0.310716	NO
Trpt1	16.6106	0.0617855	0.2837	0.294811	NO
Dnajc4	24.4177	0.0848543	0.290472	0.264949	NO
Vegfb	210.168	0.291744	0.278251	0.0501792	NO
Fkbp2	2.2127	-0.0540263	0.293372	0.308059	NO
Gm51400	1.10274	0.00834682	0.291456	0.382633	NO
Plcb3	11.1122	-0.0900454	0.297538	0.260985	NO
Bad	34.823	-0.1258	0.28092	0.204331	NO
Gpr137	49.5892	-0.0667501	0.256992	0.277545	NO
Kcnk4	4.98624	-0.100587	0.315902	0.255108	NO
Catsperz	7.40382	-0.0771303	0.304032	0.280552	NO
Esrra	18.8291	-0.0706293	0.277527	0.280164	NO
Trmt112	31.0285	-0.00994176	0.23357	0.373085	NO
Ccdc88b	6.41061	-0.0598825	0.29689	0.300854	NO
Rps6ka4	38.8329	0.286377	0.41777	0.117926	NO
Slc22a12	1.57652	-0.013344	0.292096	0.371468	NO
Nrxn2	222.921	-0.02779	0.209762	0.329942	NO
Rasgrp2	13.0392	-0.115073	0.311189	0.235986	NO
Sf1	36.8194	0.0206979	0.243557	0.351144	NO
Map4k2	7.43559	0.00590482	0.282442	0.389821	NO
Men1	11.9734	-0.035981	0.281523	0.332073	NO
Cdc42bpg	1.70136	0.013249	0.291304	0.371597	NO
Ehd1	7.9789	0.0469921	0.281151	0.315334	NO
Atg2a	14.4766	0.0235701	0.277565	0.351203	NO
Ppp2r5b	9.94389	-0.0218496	0.270336	0.353246	NO
Majin	1.12651	-0.00232526	0.291653	0.405107	NO
Snx15	33.1609	0.0645148	0.284121	0.291334	NO
Sac3d1	12.7613	0.00698466	0.277263	0.385436	NO
Naaladl1	0.585953	0.00156481	0.291588	0.407007	NO
Gm550	0.279034	-0.000389842	0.291704	0.41263	NO
Cdca5	0.197157	-0.00567118	0.291664	0.392599	NO
Zfpl1	15.9994	-0.0373977	0.275532	0.328128	NO
Vps51	32.5637	0.0632447	0.266488	0.2867	NO
Tm7sf2	8.97575	-0.0655513	0.288824	0.291385	NO
Znhit2	27.269	0.0481826	0.257922	0.306849	NO
Mrpl49	15.6258	0.0680346	0.288224	0.28733	NO
Syvn1	9.42469	0.0318963	0.271811	0.336518	NO
Capn1	2.40712	-0.0577372	0.294887	0.303161	NO
Pola2	6.75156	-0.15044	0.339647	0.205771	NO
Cdc42ep2	5.63465	-0.100771	0.31225	0.253551	NO
Dpf2	15.2299	-0.0490395	0.281996	0.312558	NO
Tigd3	0.212009	0.00544964	0.29166	0.393768	NO
Slc25a45	0.376202	-0.00439498	0.291729	0.398528	NO
Frmd8	8.20192	0.0305006	0.27562	0.339562	NO
Scyl1	20.7263	0.0545598	0.272225	0.301505	NO
Ltbp3	4.83459	0.000328252	0.285388	0.413608	NO
Znrd2	35.6518	-0.145382	0.277685	0.176326	NO
Fam89b	19.5056	-0.162763	0.320836	0.182594	NO
Ehbp1l1	3.07792	0.0102927	0.289807	0.377754	NO
Kcnk7	0.119372	0.00229862	0.291551	0.405212	NO
Map3k11	3.09402	-0.0210697	0.290218	0.357005	NO
Pcnx3	21.8217	0.0429439	0.283137	0.32163	NO
Sipa1	5.93518	-0.0264981	0.287632	0.347822	NO
Rela	13.9331	0.0952576	0.301166	0.256033	NO
Kat5	18.1795	0.0624766	0.269092	0.288915	NO
Rnaseh2c	64.733	-0.1083	0.276858	0.227185	NO
Ap5b1	0.436358	-0.00805782	0.291796	0.383422	NO
Snx32	19.7996	-0.0322739	0.270198	0.335551	NO
Mus81	4.90247	-0.0167608	0.286736	0.364085	NO
Efemp2	7.90676	-0.0380308	0.289063	0.330354	NO
Ctsw	0.654409	0.0059902	0.291742	0.390681	NO
Ccdc85b	258.973	-0.495848	0.198646	0.00118148	DOWN	Ccdc85b
AI837181	25.629	-0.13579	0.290824	0.197283	NO
Gm6293	0.180559	0.00782998	0.29158	0.384013	NO
Tsga10ip	6.00339	-0.0102186	0.273789	0.37655	NO
Sart1	33.9172	0.025148	0.272448	0.347701	NO
Eif1ad	23.6306	-0.0733031	0.277912	0.275616	NO
Cst6	12.1022	0.0124845	0.281724	0.372297	NO
Pacs1	14.2724	0.0593557	0.28641	0.298738	NO
Klc2	5.05341	-0.00554446	0.281058	0.392075	NO
Rab1b	81.368	-0.218967	0.291181	0.101039	NO
Cnih2	385.271	-0.298094	0.223665	0.0266627	DOWN	Cnih2
Tmem151a	86.4533	-0.504497	0.297183	0.0100623	DOWN	Tmem151a
Cd248	0.214128	0.000639981	0.291309	0.410513	NO
Rin1	22.3306	-0.0967054	0.272337	0.241869	NO
Brms1	15.1313	-0.0492477	0.281134	0.311842	NO
B4gat1	96.2875	-0.197772	0.261598	0.0996671	NO
Slc29a2	5.75121	-0.0385272	0.288649	0.329329	NO
Npas4	1.35969	-0.014231	0.291961	0.36982	NO
Mrpl11	52.9788	-0.109428	0.267714	0.219723	NO
Peli3	8.90248	-0.0310864	0.279211	0.339234	NO
Bbs1	11.976	0.0556838	0.283886	0.303069	NO
Zdhhc24	12.5907	-0.101121	0.307842	0.251267	NO
Actn3	5.0866	-0.095505	0.301928	0.255999	NO
Ctsf	43.5024	-0.0697426	0.243749	0.267028	NO
Ccdc87	0.240604	-0.00131345	0.29168	0.407918	NO
Ccs	24.8003	-0.0232425	0.268529	0.350334	NO
Rbm14	12.1726	-0.00482845	0.272151	0.394989	NO
Rbm4	0.0544977	0.00468376	0.291682	0.397125	NO
Rbm4b	11.2767	0.0326851	0.282637	0.337342	NO
Gm21992	10.2836	-0.0182177	0.286835	0.361432	NO
Sptbn2	538.103	-0.438672	0.214478	0.00468281	DOWN	Sptbn2
Top6bl	2.09872	-0.00615262	0.290774	0.389482	NO
Rce1	15.9538	0.075617	0.268966	0.269071	NO
Lrfn4	5.61541	0.0438953	0.289979	0.321766	NO
Pcx	27.5124	-0.0509016	0.260673	0.303298	NO
Syt12	13.3028	-2.81471	0.907094	0.000209232	DOWN	Syt12
Rhod	0.657506	-0.0101474	0.291822	0.378285	NO
9430078G10Rik	0.15565	-0.00548063	0.291656	0.393658	NO
Kdm2a	44.777	-0.310324	0.377673	0.0860077	NO
Grk2	96.9977	-0.0616713	0.216707	0.267744	NO
Ankrd13d	12.9267	0.00398232	0.265447	0.398575	NO
Ssh3	2.21723	-0.0012965	0.288877	0.407951	NO
Pold4	0.173518	0.00239315	0.291472	0.40496	NO
Rad9a	13.3488	0.053183	0.265509	0.301598	NO
Ppp1ca	129.907	0.161095	0.202227	0.090518	NO
Tbc1d10c	0.107393	0.00494295	0.29169	0.395964	NO
Carns1	1.56719	-0.0131785	0.291481	0.371714	NO
Rps6kb2	2.31589	-0.011707	0.290779	0.37456	NO
Ptprcap	0.381484	0.00576774	0.291735	0.391979	NO
Coro1b	15.9765	-0.0892434	0.285238	0.257018	NO
Cabp4	1.05312	0.00618455	0.291739	0.389436	NO
Aip	20.0938	0.0665981	0.258057	0.278313	NO
Pitpnm1	25.3906	-0.0472865	0.252803	0.306716	NO
Cdk2ap2	34.5071	0.0519815	0.263886	0.302771	NO
Gstp2	0.128777	-0.00631752	0.291669	0.388994	NO
Gstp1	94.8936	-0.191722	0.211546	0.0696375	NO
Doc2g	1.96488	-0.00270409	0.2914	0.404217	NO
Nudt8	13.313	0.0454459	0.281958	0.317804	NO
Acy3	0.93019	0.000695704	0.291569	0.41027	NO
Aldh3b2	1.51294	-0.000973035	0.291609	0.409227	NO
Aldh3b1	4.66692	-0.0135552	0.288681	0.370819	NO
Tcirg1	2.38457	-0.0529515	0.293793	0.309945	NO
Chka	16.8082	0.0736238	0.293806	0.281573	NO
Kmt5b	19.5872	0.202828	0.346341	0.152835	NO
1810055G02Rik	8.67107	-0.0972823	0.299981	0.253063	NO
Lrp5	62.7424	-0.728625	0.350373	0.00423564	DOWN	Lrp5
Ppp6r3	26.3411	0.128401	0.292809	0.207458	NO
Gal	3.50074	0.0215758	0.29282	0.356409	NO
Tesmin	0.170779	-0.00429055	0.291622	0.399004	NO
Mrpl21	73.069	0.56905	0.408501	0.024314	UP	Mrpl21
Ighmbp2	2.83415	0.008904	0.290569	0.3811	NO
Gm45871	1.56004	-0.0361422	0.2942	0.334179	NO
Tmx3	29.6388	-0.25027	0.349993	0.109291	NO
Dok6	119.535	0.0229315	0.202343	0.338375	NO
Cd226	9.11809	-2.46197	1.09987	0.00245328	DOWN	Cd226
Rttn	5.29177	0.0333766	0.290709	0.337743	NO
Socs6	3.93519	-0.045087	0.291042	0.320285	NO
Cbln2	6.19994	-0.0651429	0.301711	0.295592	NO
Neto1	59.898	-0.302579	0.36003	0.0817928	NO
Timm21	9.83442	0.0188155	0.282713	0.360024	NO
Fbxo15	0.879109	-0.000827699	0.291376	0.409812	NO
Gm17266	0.775222	-0.00323654	0.291657	0.402653	NO
Dipk1c	7.15569	-0.0177221	0.287395	0.362312	NO
Cndp2	19.2097	-0.155687	0.316564	0.188058	NO
Cndp1	0.136907	-0.00588346	0.291688	0.39128	NO
Zfp407	12.9464	0.0364529	0.284818	0.332003	NO
Ptgr3	11.0868	0.011383	0.280207	0.37431	NO
Tshz1	21.7025	0.149685	0.322013	0.198132	NO
Zfp516	5.89146	0.0881606	0.305698	0.266087	NO
Zfp236	20.01	-0.106879	0.284256	0.233421	NO
Sall3	7.9574	-0.0475515	0.288778	0.316454	NO
Atp9b	33.6564	-0.309904	0.404113	0.0970107	NO
Nfatc1	3.34043	-0.00772663	0.290777	0.384282	NO
Ctdp1	2.57426	0.00990247	0.290914	0.378897	NO
Kcng2	32.3139	0.0382733	0.270743	0.325833	NO
Slc66a2	52.0927	0.960051	0.468567	0.0046252	UP	Slc66a2
Hsbp1l1	1.47905	-0.00803359	0.291075	0.383452	NO
Rbfa	3.39321	0.043395	0.291039	0.322653	NO
Gm46629	0.0988879	0.00506739	0.291701	0.395471	NO
Adnp2	2.94845	-0.051904	0.294608	0.311566	NO
Pard6g	5.45148	0.0705775	0.299356	0.287434	NO
Setbp1	52.1551	0.344681	0.532349	0.129673	NO
Slc14a2	6.94797	0.00290022	0.287979	0.403314	NO
Slc14a1	12.0901	0.0474992	0.282968	0.315026	NO
Siglec15	0.515143	0.00298665	0.291552	0.403213	NO
Epg5	8.90492	0.0518039	0.286105	0.309515	NO
Pstpip2	6.06588	0.0408829	0.287616	0.325459	NO
Haus1	11.4666	0.0185608	0.28798	0.360956	NO
Ark2c	106.237	-0.190466	0.242972	0.093013	NO
Loxhd1	1.4046	-0.01865	0.291531	0.361195	NO
St8sia5	31.2017	-0.0656947	0.287989	0.290753	NO
Pias2	29.369	-0.0375648	0.270596	0.326764	NO
Katnal2	6.0145	0.0541256	0.292545	0.307621	NO
Ier3ip1	395.402	-0.0139206	0.161695	0.350556	NO
Skor2	1.94962	-0.0124904	0.288033	0.372669	NO
Smad2	8.18735	0.0652567	0.292886	0.292762	NO
Zbtb7c	8.22871	-0.137659	0.320405	0.211013	NO
Ctif	31.2988	-0.0721431	0.280643	0.278765	NO
Smad7	0.361174	-0.00588615	0.291692	0.391262	NO
Dym	56.3645	-0.549311	0.434424	0.0305272	DOWN	Dym
Rpl17	427.055	0.157355	0.179801	0.0756464	NO
Lipg	0.727859	-0.0102744	0.291839	0.377993	NO
Myo5b	25.4497	-0.148886	0.305045	0.189523	NO
Cfap53	5.21816	0.107262	0.306036	0.243427	NO
Mbd1	9.18946	-0.00866473	0.283776	0.381173	NO
Cxxc1	7.38353	-0.00416739	0.281281	0.398794	NO
Ska1	0.107393	0.00494295	0.29169	0.395973	NO
Mapk4	45.3561	0.168567	0.303692	0.164395	NO
Mro	15.3124	-0.0414051	0.263871	0.319319	NO
Me2	26.5062	0.0800841	0.27521	0.265361	NO
Elac1	8.4521	-0.0370332	0.283642	0.331013	NO
Smad4	35.0147	0.177358	0.346985	0.181106	NO
Mex3c	9.48459	0.0607412	0.2851	0.296512	NO
Dcc	105.549	0.0535219	0.276278	0.304117	NO
Poli	4.64176	0.0315128	0.290054	0.340492	NO
Stard6	2.0335	-0.0181226	0.292352	0.362155	NO
4930503L19Rik	3.56946	0.0059739	0.288121	0.390148	NO
Dynap	0.186023	-0.000414428	0.291704	0.412238	NO
Rab27b	15.3079	-0.00123845	0.274881	0.407911	NO
Ccdc68	0.102444	0.000712124	0.291459	0.410225	NO
Mc5r	13.9417	0.0127084	0.286279	0.372263	NO
Rnmt	26.8658	-0.126598	0.307195	0.218167	NO
Fam210a	9.96813	0.0848974	0.300165	0.268363	NO
Ldlrad4	30.1809	0.0828787	0.280208	0.26361	NO
Cep192	6.73599	-0.0242321	0.283505	0.35088	NO
Seh1l	14.605	0.031377	0.269929	0.337091	NO
Psmg2	11.7773	-0.0722514	0.28785	0.281326	NO
Cep76	1.29176	-0.0148916	0.29127	0.368273	NO
Prelid3a	46.8845	-0.113429	0.267844	0.213868	NO
Afg3l2	47.2487	-0.179462	0.325911	0.166039	NO
Tubb6	6.01272	-0.0760448	0.29265	0.277516	NO
Cidea	5.9805	-0.0275761	0.282277	0.345198	NO
Impa2	4.33312	-0.0540902	0.296554	0.308909	NO
Mppe1	2.23958	-0.0295983	0.29012	0.343363	NO
Chmp1b	5.75266	-0.10113	0.312151	0.253098	NO
Mc4r	3.06726	0.0364583	0.290926	0.33321	NO
Pmaip1	0.166346	-0.00764423	0.291761	0.38457	NO
Ccbe1	23.1447	-0.0696265	0.282589	0.283613	NO
Lman1	29.9866	-0.0305387	0.273385	0.339053	NO
Rax	1.00146	-0.00594084	0.291742	0.391031	NO
Grp	20.9921	0.298071	0.500289	0.149277	NO
Oacyl	7.61415	0.00392108	0.28855	0.400089	NO
Malt1	1.53575	-0.0122949	0.291536	0.373258	NO
Alpk2	0.441865	0.00502086	0.291558	0.395685	NO
Nedd4l	115.755	0.428751	0.266215	0.0136586	UP	Nedd4l
Atp8b1	4.10294	-0.0155526	0.283303	0.366223	NO
Nars1	193.522	-0.166089	0.194505	0.0788792	NO
Fech	26.0751	0.054895	0.273944	0.301528	NO
Onecut2	7.6976	-0.0455809	0.296149	0.320676	NO
St8sia3	76.0863	-0.103309	0.275446	0.233833	NO
Wdr7	36.8012	-0.267325	0.314587	0.0798568	NO
Txnl1	63.315	-0.00721494	0.260643	0.383392	NO
Piezo2	4.47081	0.016394	0.290861	0.365344	NO
Napg	101.025	-0.302578	0.300912	0.0550207	NO
Apcdd1	6.74626	0.0457319	0.2898	0.318981	NO
Spink13	2.259	-0.00584555	0.291502	0.391502	NO
Spink10	8.13654	-0.0163306	0.285509	0.36485	NO
Fbxo38	9.54357	0.136587	0.328747	0.21707	NO
Htr4	20.4291	0.135813	0.299536	0.202497	NO
Adrb2	0.477652	0.00807682	0.291758	0.383382	NO
Sh3tc2	1.94009	0.013042	0.2918	0.372006	NO
Ablim3	18.7784	0.418037	0.754648	0.164921	NO
Afap1l1	3.73089	-0.0133947	0.291555	0.371374	NO
Grpel2	7.42538	0.00591606	0.286451	0.390366	NO
Pcyox1l	20.948	-0.0453386	0.261328	0.312705	NO
Csnk1a1	172.57	-0.235901	0.221632	0.0483769	DOWN	Csnk1a1
Arhgef37	5.08586	0.165969	0.345539	0.191931	NO
Ppargc1b	15.6489	1.25886	0.857088	0.0188517	UP	Ppargc1b
Pde6a	156.06	0.434191	0.217534	0.00511641	UP	Pde6a
Slc26a2	1.63951	0.0416863	0.293354	0.325478	NO
Hmgxb3	12.2255	0.127024	0.315374	0.222129	NO
Pdgfrb	3.88473	0.0813682	0.305177	0.274623	NO
Slc6a7	19.8951	-0.0679193	0.282547	0.285723	NO
Camk2a	1663	0.123552	0.169844	0.106412	NO
Arsi	0.335622	-0.00447347	0.29173	0.398143	NO
Tcof1	32.0755	0.183819	0.361734	0.182208	NO
Cd74	0.161333	0.00034494	0.291586	0.413578	NO
Rps14	1395.39	0.201207	0.171031	0.0378464	UP	Rps14
Ndst1	87.6903	-0.442846	0.337145	0.0276131	DOWN	Ndst1
Synpo	50.861	0.0928541	0.258462	0.240292	NO
Myoz3	0.735789	-0.00999178	0.291437	0.37864	NO
Rbm22	18.9747	0.0677316	0.284739	0.286437	NO
Dctn4	68.5216	0.185193	0.250437	0.103986	NO
Smim3	21.7666	-0.162577	0.301748	0.170489	NO
Iigp1	1.26093	0.00857637	0.291687	0.38205	NO
F830016B08Rik	0.146891	-0.00493763	0.291673	0.39621	NO
Iigp1c	0.0930115	-0.000385898	0.291705	0.412947	NO
Chsy3	11.9048	0.0305392	0.286097	0.341221	NO
Minar2	14.7479	0.193253	0.372577	0.178143	NO
Adamts19	3.24467	0.0614565	0.300102	0.299635	NO
Isoc1	15.4504	0.106409	0.309269	0.245416	NO
Slc27a6	0.186023	-0.000414428	0.291704	0.412244	NO
Fbn2	7.09763	-0.111996	0.315241	0.241792	NO
Slc12a2	53.8603	-0.484015	0.50665	0.0619399	NO
Ccdc192	1.8833	0.0230943	0.289942	0.353903	NO
Prrc1	9.13006	-0.015436	0.278937	0.365948	NO
Megf10	16.0694	0.0752782	0.291219	0.278058	NO
C330018D20Rik	7.47019	0.0324555	0.284413	0.33806	NO
Marchf3	2.71069	-0.000322863	0.291391	0.413626	NO
Lmnb1	2.96268	-0.0192979	0.287596	0.359783	NO
Spmip10	0.461499	-0.0071379	0.291709	0.386175	NO
Zfp608	27.4389	0.0587202	0.263011	0.292613	NO
Csnk1g3	18.5241	0.0384172	0.28007	0.327522	NO
Cep120	10.0442	-0.0831285	0.299726	0.270232	NO
Prdm6	2.38977	-0.00157003	0.291656	0.406973	NO
Ppic	0.28628	-0.0034724	0.29147	0.402118	NO
Snx24	19.8636	0.263997	0.375826	0.113038	NO
Snx2	12.6068	0.0571549	0.276854	0.299164	NO
Sncaip	8.4908	0.0563273	0.292901	0.304772	NO
Zfp474	0.0479461	-0.00379489	0.291683	0.400832	NO
Srfbp1	4.7802	0.0770692	0.303356	0.280414	NO
Prr16	11.2867	4.35896	1.35083	0.000119356	UP	Prr16
Tnfaip8	10.4062	0.0308233	0.279062	0.339693	NO
Dmxl1	14.3454	0.153418	0.315137	0.189947	NO
Dtwd2	6.58084	0.0868887	0.303102	0.266684	NO
Sema6a	21.4245	-0.0364508	0.265565	0.32743	NO
Commd10	16.576	-0.0693367	0.277741	0.282012	NO
Arl14epl	0.110361	0.00653064	0.291688	0.388005	NO
Lvrn	0.638662	-0.00325901	0.29159	0.402588	NO
Ap3s1	20.4738	0.0474065	0.260549	0.309191	NO
Atg12	25.0142	-0.027798	0.247223	0.338789	NO
Cdo1	12.1438	0.0588771	0.278827	0.29733	NO
Tmed7	31.0184	-0.133535	0.264233	0.183234	NO
Ticam2	1.96832	-0.0225659	0.288677	0.354386	NO
Fem1c	5.50681	-0.0311135	0.290042	0.341011	NO
Ccdc112	11.2057	-0.0200049	0.275051	0.356963	NO
Pggt1b	15.9443	-0.0368284	0.275504	0.32913	NO
Trim36	2.1184	-0.0253478	0.291955	0.350201	NO
Ythdc2	12.2585	-0.0643597	0.288277	0.292638	NO
Mcc	15.7563	0.121045	0.298955	0.221487	NO
Dcp2	42.8282	-0.0737584	0.26409	0.269622	NO
Myot	0.162588	-0.00633467	0.291664	0.388901	NO
Spinkl	0.0103767	-0.00278111	0.291601	0.40376	NO
Gm10267	0.0930115	-0.000385898	0.291705	0.412953	NO
Spink5	0.0930115	-0.000385898	0.291705	0.412959	NO
Gm94	0.0538797	-0.00394616	0.291692	0.400127	NO
Jakmip2	38.6098	-0.0949524	0.267043	0.241678	NO
Eif3j2	7.89297	-0.0200152	0.273638	0.356645	NO
Gm3650	0.519039	-0.0138967	0.292029	0.370583	NO
Dpysl3	48.2623	-0.114548	0.29084	0.225599	NO
Stk32a	2.30226	-0.00191143	0.287316	0.406026	NO
Ppp2r2b	111.44	-0.960247	0.30254	0.000149319	DOWN	Ppp2r2b
Tcerg1	35.7823	0.0814964	0.269841	0.261214	NO
Lars1	60.064	0.168651	0.241583	0.114076	NO
Plac8l1	0.257871	0.0086054	0.29175	0.381979	NO
Sh3rf2	1.62423	0.0202689	0.290672	0.358281	NO
Prelid2	3.45215	0.0233602	0.292022	0.353632	NO
Yipf5	58.5698	-0.134663	0.265311	0.182401	NO
Gm5820	1.92947	-0.0236393	0.29135	0.353031	NO
Gm19774	0.837444	0.0142184	0.290635	0.369677	NO
Arhgap26	42.7422	-0.264111	0.331913	0.0906501	NO
Spry4	0.566994	0.00342988	0.29125	0.402185	NO
Ndfip1	260.32	-0.196514	0.174407	0.042354	DOWN	Ndfip1
Gnpda1	1.7345	0.0162731	0.290788	0.365508	NO
Rnf14	41.2638	0.0532826	0.242218	0.294075	NO
Dele1	10.0496	0.0312671	0.282117	0.339431	NO
LOC118568354	0.0207534	-0.00353562	0.291598	0.401816	NO
Pcdh1	18.391	-0.169984	0.317346	0.171838	NO
Arap3	1.8379	0.00741961	0.291699	0.385152	NO
Fchsd1	3.67016	-0.0133217	0.289079	0.371315	NO
Rell2	0.562855	0.0088093	0.291611	0.381443	NO
Hdac3	24.1084	-0.0502351	0.267651	0.306383	NO
Pcdhgc5	0.886759	-0.0167538	0.292238	0.364787	NO
Pcdhgc3	0.523022	8.8864e-05	0.29148	0.414473	NO
Pcdhga12	4.08925	-0.00353313	0.291655	0.402001	NO
Pcdhga11	2.90106	0.137992	0.33551	0.218547	NO
Pcdhgb7	0.073898	-0.00376713	0.291671	0.401057	NO
Pcdhga10	1.81893	0.0177147	0.29236	0.362885	NO
Pcdhga9	0.234923	-0.00622797	0.291721	0.389317	NO
Pcdhga8	0.163493	0.00534372	0.291717	0.394344	NO
Pcdhga7	3.42453	-0.0160095	0.290703	0.366148	NO
Pcdhga5	5.99072	0.0230562	0.290223	0.354031	NO
Pcdhgb1	0.214787	0.00539951	0.291713	0.393981	NO
Pcdhga3	2.33627	-0.0210213	0.291047	0.357156	NO
Pcdhga1	0.718006	-0.00919218	0.291826	0.380631	NO
Taf7	33.88	0.0842534	0.285088	0.263706	NO
Pcdhb22	4.49307	-0.0600748	0.29454	0.299964	NO
Pcdhb21	2.17763	0.00160302	0.291151	0.40685	NO
Pcdhb20	6.88281	0.0277802	0.28835	0.345926	NO
Pcdhb19	5.32116	-0.0186945	0.290336	0.360996	NO
Pcdhb18	5.35642	-0.0370111	0.291927	0.332564	NO
Pcdhb17	4.29007	0.00748305	0.287077	0.384689	NO
Pcdhb16	2.08097	0.0252502	0.291386	0.35029	NO
Pcdhb15	1.44888	-0.0059794	0.29175	0.390789	NO
Pcdhb14	4.02329	0.000693311	0.290451	0.410263	NO
Pcdhb13	2.70506	-0.011188	0.291023	0.375762	NO
Pcdhb12	2.63132	0.00643384	0.291043	0.388436	NO
Pcdhb11	0.493692	-0.00356144	0.291625	0.401727	NO
Pcdhb10	0.722777	0.004703	0.291579	0.396875	NO
Pcdhb9	5.18754	-0.00972502	0.287968	0.379047	NO
Pcdhb7	16.7187	0.17317	0.355096	0.189644	NO
Pcdhb6	1.08074	-0.00949776	0.291774	0.379875	NO
Pcdhb5	2.69465	-0.000609186	0.290766	0.410621	NO
Pcdhb4	0.915891	-0.000933364	0.291471	0.409475	NO
Pcdhb3	1.64337	0.0455571	0.29668	0.320852	NO
Pcdhb2	1.82774	0.0110546	0.291559	0.376129	NO
Pcdhac2	3.85329	-0.00364402	0.287521	0.401378	NO
Pcdhac1	0.073898	-0.00376713	0.291671	0.401064	NO
Pcdha12	1.35111	0.00311275	0.290953	0.402915	NO
Pcdha11	0.369604	-0.00457431	0.291421	0.397573	NO
Pcdha10	0.261919	-0.00872694	0.291779	0.381701	NO
Pcdha9	0.140958	-0.00487383	0.291665	0.39634	NO
Pcdha8	0.153386	0.00932014	0.291806	0.38038	NO
Pcdha7	0.103767	-0.00517378	0.291642	0.395006	NO
Pcdha6	0.103388	-0.00257092	0.291629	0.404466	NO
Pcdha5	2.40829	0.00603117	0.290119	0.390039	NO
Pcdha4	0.548078	-0.0108995	0.291864	0.376539	NO
Pcdha3	1.32587	0.0142609	0.292016	0.369772	NO
Pcdha2	0.293049	-0.0088295	0.291786	0.381391	NO
Pcdha1	0.744092	-0.000441011	0.291703	0.411587	NO
Hars2	4.71823	0.104776	0.310341	0.248177	NO
Dnd1	0.461214	0.00340841	0.291398	0.402243	NO
Wdr55	4.82048	0.0228271	0.291572	0.354358	NO
Ik	74.6455	0.0313394	0.239301	0.330746	NO
Tmco6	6.04836	0.0643241	0.294125	0.294419	NO
Cd14	2.66139	-0.000678643	0.290053	0.410321	NO
E230025N22Rik	0.35415	0.00436822	0.291306	0.398591	NO
Slc35a4	25.6226	-0.0393817	0.266552	0.323304	NO
Apbb3	10.735	0.0757534	0.294254	0.278483	NO
Sra1	60.6771	0.0239714	0.245343	0.345183	NO
Eif4ebp3	2.97933	-0.0215825	0.290668	0.356186	NO
Slc4a9	2.51625	-0.00187189	0.291682	0.406164	NO
Pura	207.925	-0.0353784	0.211022	0.315149	NO
Nrg2	13.7106	2.7376	1.09026	0.00115534	UP	Nrg2
Psd2	10.984	-0.0419695	0.269731	0.319911	NO
Cxxc5	47.2913	0.0514421	0.251611	0.299729	NO
Ube2d2a	50.3293	-0.136283	0.283253	0.191573	NO
Sting1	2.77529	0.0280023	0.293143	0.346296	NO
Ecscr	3.44208	-0.0175326	0.289326	0.362872	NO
Spata24	15.6177	0.0253676	0.274388	0.34764	NO
Prob1	2.14586	-0.00588091	0.289966	0.391165	NO
Mzb1	0.767876	-0.00647118	0.291693	0.388371	NO
Slc23a1	1.69339	0.00628129	0.291191	0.389114	NO
Matr3	104.633	-0.0142224	0.235107	0.362937	NO
Sil1	40.9852	0.164117	0.298363	0.166114	NO
Lrrtm2	14.4489	-0.117294	0.306442	0.23058	NO
Gm46617	0.591206	-0.00256666	0.291444	0.404558	NO
Etf1	35.6803	-0.0372576	0.253695	0.323666	NO
Egr1	21.9682	-0.307067	0.48767	0.137075	NO
Reep2	98.7521	-0.100383	0.245121	0.219395	NO
Fam53c	40.355	-0.0466434	0.256252	0.309126	NO
Cdc25c	51.569	0.0671389	0.224972	0.262677	NO
Gfra3	0.0930115	-0.000385898	0.291705	0.412965	NO
Cdc23	3.73181	0.020595	0.286316	0.357322	NO
Kif20a	1.32482	-0.0151004	0.289175	0.367575	NO
Brd8dc	1.10129	0.00878376	0.291684	0.381494	NO
Nme5	14.8009	0.0186199	0.271808	0.358893	NO
Fam13b	10.8317	0.0233129	0.278054	0.351729	NO
Pkd2l2	2.64291	-0.0136537	0.288861	0.370737	NO
Apc	227.399	-0.423515	0.180465	0.00175323	DOWN	Apc
Epb41l4a	13.4155	-0.0521532	0.272807	0.305266	NO
Nrep	21.6523	0.262085	0.419936	0.139337	NO
Stard4	15.2497	-0.0296	0.280617	0.341737	NO
Wdr36	15.671	0.175638	0.326852	0.170917	NO
Tslp	0.209495	0.00429561	0.29161	0.39895	NO
Gypc	0.689282	0.0118422	0.291978	0.374367	NO
Ercc3	3.99909	-0.00733735	0.288722	0.385171	NO
Map3k2	13.3891	0.10284	0.303863	0.247813	NO
Proc	0.755882	-0.0111173	0.291871	0.375985	NO
Iws1	26.8715	0.220851	0.334979	0.125723	NO
Myo7b	0.049444	0.00456569	0.291674	0.397612	NO
Gpr17	7.35331	-0.0388635	0.282072	0.32719	NO
Lims2	17.0636	-0.0742245	0.280278	0.275266	NO
Wdr33	38.1385	0.0921645	0.280636	0.251303	NO
Polr2d	29.7516	0.0191667	0.245687	0.354443	NO
Ammecr1l	10.8969	0.0739224	0.295355	0.281765	NO
Sap130	7.94653	0.0151123	0.273885	0.366048	NO
Slc25a46	23.3444	-0.153259	0.31572	0.190068	NO
Rit2	39.011	0.0783391	0.262568	0.262709	NO
Celf4	1041.72	0.207889	0.157526	0.0272046	UP	Celf4
AW554918	11.37	-0.0767486	0.296272	0.277716	NO
Fhod3	5.30658	-0.00929426	0.287655	0.380044	NO
Mocos	0.270679	-0.00450424	0.291639	0.398033	NO
Elp2	30.6976	-0.0274884	0.254704	0.340784	NO
Slc39a6	49.0267	0.897067	0.546958	0.012614	UP	Slc39a6
Rprd1a	13.5764	0.00189645	0.284184	0.406005	NO
2700062C07Rik	5.65709	0.0284744	0.290119	0.344996	NO
Gm32436	0.615316	0.00402228	0.291679	0.399906	NO
Ino80c	8.84572	0.00855301	0.278703	0.381048	NO
Zfp35	13.3958	-0.00148951	0.287559	0.40719	NO
Zfp397	2.75632	0.022968	0.292032	0.354202	NO
Zscan30	357.6	0.150863	0.16139	0.0646126	NO
Mapre2	92.4457	0.241825	0.278457	0.0766329	NO
Nol4	33.5538	0.0460169	0.242335	0.305669	NO
Ccdc178	5.18775	0.0223391	0.289155	0.354768	NO
Garem1	37.3772	0.0884911	0.257249	0.245491	NO
Mep1b	0.21528	-0.00671479	0.29169	0.387401	NO
Rnf138	10.2397	-0.0874793	0.295372	0.263545	NO
Rnf125	3.67262	0.0348127	0.292556	0.335756	NO
Trappc8	14.5688	-0.00601342	0.275359	0.388734	NO
B4galt6	116.473	0.104455	0.19682	0.173932	NO
Ttr	715.204	0.0269851	0.29041	0.347488	NO
Dsg2	4.31286	0.044921	0.294987	0.32132	NO
Dsg3	0.465057	-0.00022982	0.291703	0.413995	NO
Dsg4	1.12282	-0.00161035	0.29168	0.40683	NO
Dsg1c	0.0930115	-0.000385898	0.291705	0.412971	NO
Dsc1	0.0930115	-0.000385898	0.291705	0.412977	NO
Dsc2	0.293416	0.00585328	0.291707	0.391467	NO
Dsc3	1.58119	-0.000472737	0.291701	0.411116	NO
Cdh2	73.9247	0.0710774	0.26248	0.272912	NO
Chst9	14.2178	0.127397	0.31968	0.223944	NO
Kctd1	37.1023	0.0712904	0.245102	0.265393	NO
Taf4b	3.19834	0.0113337	0.291178	0.375449	NO
Psma8	1.51173	0.00183783	0.291204	0.40626	NO
Ss18	11.0873	0.156884	0.320667	0.188975	NO
Cabyr	3.43932	0.0398794	0.293192	0.327999	NO
Ttc39c	8.86046	-0.00805721	0.283875	0.382806	NO
Lama3	1.05927	0.00297293	0.291352	0.403227	NO
Ankrd29	41.9953	-0.0209522	0.250997	0.351961	NO
Npc1	18.9633	-0.0167796	0.260306	0.360943	NO
Rmc1	9.23459	0.026951	0.274476	0.344965	NO
Riok3	26.1949	0.170367	0.307255	0.164696	NO
Tmem241	5.40128	0.0371968	0.288406	0.331562	NO
Cables1	19.5395	-0.013015	0.272544	0.370476	NO
Rbbp8	8.59265	0.0411883	0.290459	0.32559	NO
Gata6	0.10378	-0.00501181	0.291621	0.395718	NO
Esco1	21.9203	-0.0550811	0.278004	0.302519	NO
Greb1l	8.39516	0.0502642	0.284383	0.311248	NO
Rock1	65.8125	0.0499283	0.24554	0.300129	NO
Usp14	34.3657	0.114167	0.27291	0.216253	NO
Thoc1	6.65185	0.0244211	0.28259	0.350408	NO
Colec12	4.27878	-0.0205012	0.287928	0.357583	NO
Ccny	48.6753	-0.0442157	0.239595	0.307972	NO
Fzd8	2.01126	0.0166073	0.292049	0.365053	NO
Wac	31.8172	0.171653	0.296374	0.155632	NO
Mpp7	12.7477	-0.0981832	0.303897	0.253307	NO
Odad2	4.2859	-0.0203295	0.288493	0.357912	NO
Mkx	6.63067	0.173278	0.358146	0.190672	NO
Rab18	58.1785	-0.0216897	0.21839	0.344496	NO
4921524L21Rik	0.760049	0.000763634	0.291527	0.410032	NO
Epc1	17.0515	0.0436505	0.285802	0.321184	NO
Arhgap12	56.9197	0.176734	0.261426	0.121119	NO
Zeb1	94.1546	0.0316	0.205052	0.320579	NO
Zfp438	6.32548	-0.0214811	0.282718	0.355304	NO
Svil	8.2169	-0.223832	0.419973	0.173099	NO
Jcad	172.534	-0.171522	0.220497	0.0946993	NO
Mtpap	8.78695	-0.00732258	0.285778	0.384925	NO
Map3k8	0.1184	-0.00419316	0.291707	0.39933	NO
Bambi	8.90263	0.112818	0.318371	0.242022	NO
Cul2	17.6467	0.116994	0.302136	0.228788	NO
Crem	14.9117	0.067493	0.283615	0.286358	NO
Gm20939	1.77922	-0.0169743	0.289279	0.363944	NO
Mettl4	11.8643	-0.0840194	0.293521	0.266935	NO
Adcyap1	2.42953	0.0559491	0.299249	0.30676	NO
Fshr	5.74113	-0.00407681	0.286181	0.399461	NO
Lhcgr	0.930115	-0.000456302	0.291702	0.41133	NO
Gtf2a1l	0.143838	-0.00429853	0.291717	0.398919	NO
Ston1	4.38588	0.0478545	0.294268	0.317161	NO
Ppp1r21	16.9318	-0.116018	0.298815	0.228314	NO
Gm4832	0.594755	-0.000330162	0.291545	0.41362	NO
Fbxo11	31.4817	0.127067	0.283447	0.204063	NO
Msh6	2.97044	0.00318859	0.290952	0.402777	NO
Kcnk12	16.6699	1.60774	0.810684	0.00524715	UP	Kcnk12
Msh2	7.54311	0.157018	0.33952	0.199365	NO
Epcam	2.91904	0.0369789	0.293205	0.332914	NO
Calm2	590.528	-0.429	0.180675	0.00164516	DOWN	Calm2
Stpg4	0.198336	-0.00168455	0.291499	0.406631	NO
Ttc7	5.59713	0.045607	0.294737	0.320324	NO
Mcfd2	43.573	-0.0981046	0.251706	0.227707	NO
Socs5	41.9264	0.0105311	0.260862	0.374492	NO
Cript	19.4468	-0.000731242	0.267483	0.409935	NO
Pigf	4.90154	0.0209027	0.283345	0.356381	NO
Rhoq	26.9951	-0.110137	0.285943	0.229645	NO
Gm57642	0.637519	-0.00139376	0.291665	0.407643	NO
Atp6v1e2	0.362806	-0.00552956	0.291674	0.393418	NO
Prkce	287.869	0.0868991	0.168355	0.179536	NO
Srbd1	8.94885	0.0163389	0.283436	0.36457	NO
Six2	0.073284	-0.000935683	0.291684	0.409351	NO
Six3	0.049444	0.00456569	0.291674	0.39762	NO
Camkmt	14.5449	0.0404226	0.275276	0.323704	NO
Prepl	6.72309	-0.126418	0.324544	0.227794	NO
Slc3a1	35.5215	-0.172564	0.300805	0.157485	NO
Ppm1b	52.7985	-0.0200784	0.233995	0.350659	NO
Lrpprc	22.7334	-0.0699032	0.282491	0.282992	NO
Dync2li1	5.57191	0.0114447	0.285508	0.374684	NO
Plekhh2	8.56912	0.0847245	0.300026	0.268548	NO
Thada	93.8497	-0.63231	0.282614	0.00254064	DOWN	Thada
Zfp36l2	8.91072	0.00248677	0.283717	0.404593	NO
Haao	6.42222	0.157638	0.340662	0.199198	NO
Mta3	26.5078	0.128501	0.294751	0.208448	NO
Kcng3	11.6434	0.272995	0.491631	0.164018	NO
Cox7a2l	175.544	0.0430818	0.175142	0.283721	NO
Eml4	20.6092	0.0302624	0.262303	0.337443	NO
Pkdcc	3.69987	-0.000122219	0.29004	0.414385	NO
Slc8a1	212.63	-1.61437	0.298128	2.9079e-09	DOWN	Slc8a1
Thumpd2	10.2903	-0.00803263	0.274598	0.382143	NO
Tmem178	111.456	-0.0749358	0.259579	0.265992	NO
Map4k3	16.4208	-0.115768	0.302315	0.230537	NO
Cdkl4	1.76408	-0.0162507	0.289592	0.365419	NO
Sos1	15.781	0.32533	0.536544	0.145701	NO
Arhgef33	4.8268	0.011344	0.289688	0.375247	NO
Morn2	49.6677	0.0862344	0.274669	0.256814	NO
Dhx57	19.9863	-0.121184	0.285623	0.213175	NO
Gemin6	5.18401	-0.032496	0.290044	0.338921	NO
Srsf7	16.1612	0.0112433	0.27717	0.374356	NO
Galm	0.913671	-0.00697719	0.291485	0.38656	NO
Atl2	19.0551	0.114034	0.304391	0.234242	NO
Cyp1b1	1.55928	-0.00285078	0.290815	0.403566	NO
Rmdn2	10.997	-0.147962	0.340789	0.209532	NO
Cdc42ep3	1.24868	-0.000365991	0.291598	0.413537	NO
Qpct	5.63485	-0.163178	0.352471	0.199086	NO
Prkd3	14.3114	-0.00267581	0.271114	0.403516	NO
Ndufaf7	36.6008	-0.0450383	0.272523	0.316089	NO
Cebpz	65.6131	-0.133188	0.274807	0.19031	NO
Gm26637	0.681796	0.00141232	0.291621	0.407528	NO
Eif2ak2	4.44139	0.00104084	0.288941	0.409018	NO
Gpatch11	33.6116	0.0968184	0.258112	0.233792	NO
Heatr5b	13.9618	-0.00399725	0.274135	0.399128	NO
Strn	30.0804	-0.229293	0.339166	0.12101	NO
Vit	9.95061	-4.45992	1.70959	0.000929921	DOWN	Vit
Crim1	72.0228	-1.16484	0.375805	0.000215122	DOWN	Crim1
Fam98a	19.3959	0.107423	0.301442	0.241409	NO
Rasgrp3	8.76898	-0.0531759	0.289219	0.308212	NO
Ltbp1	13.2626	-0.00988361	0.275527	0.377558	NO
Ttc27	11.2115	0.0471446	0.272941	0.313165	NO
Yipf4	34.9084	-0.0840708	0.245183	0.2459	NO
Nlrc4	0.938284	-0.000192442	0.291293	0.414208	NO
Slc30a6	13.1543	-0.0769483	0.281019	0.271505	NO
Spast	35.5038	-0.028589	0.252129	0.338342	NO
Dpy30	56.0242	0.337615	0.318386	0.0488279	UP	Dpy30
Memo1	12.1775	-0.0901208	0.296487	0.260459	NO
Xdh	0.665462	0.00568256	0.29171	0.392512	NO
Ehd3	41.1325	0.111849	0.286005	0.227228	NO
Galnt14	17.9933	0.00547284	0.271482	0.391289	NO
Capn13	0.251464	0.00566038	0.291695	0.392651	NO
Lclat1	20.6811	-0.0509732	0.264827	0.304749	NO
Lbh	33.0593	0.0501993	0.270393	0.307357	NO
Ypel5	35.8261	-0.00934211	0.253092	0.376836	NO
Alk	13.1166	-0.0873725	0.295538	0.263642	NO
Clip4	30.5705	-0.103948	0.287973	0.239632	NO
Togaram2	0.253483	-0.00404493	0.291549	0.39986	NO
Wdr43	30.212	-0.0414692	0.265191	0.319556	NO
Spdya	0.0958921	-0.00414876	0.291707	0.399484	NO
Ndc80	0.995144	-0.00705632	0.290954	0.386358	NO
Smchd1	80.9614	0.0193459	0.214361	0.348862	NO
Emilin2	1.93856	-0.0135326	0.291634	0.371126	NO
Lpin2	49.7498	0.1404	0.268306	0.176461	NO
Myom1	0.656	-0.0079414	0.29176	0.383703	NO
Myl12a	25.853	0.0174055	0.264634	0.360371	NO
Tgif1	0.621895	0.0102363	0.291837	0.378058	NO
Dlgap1	749.671	0.10707	0.12534	0.0787391	NO
Akain1	7.75909	0.0364344	0.288143	0.332792	NO
Zbtb14	4.91205	0.0216904	0.28834	0.355767	NO
Epb41l3	65.6296	-0.751892	0.411455	0.00796191	DOWN	Epb41l3
Tmem200c	1.41042	-0.00717259	0.291714	0.386068	NO
L3mbtl4	5.39754	-0.0154007	0.290598	0.367106	NO
Arhgap28	0.261827	0.00967457	0.29176	0.379462	NO
Lama1	1.68385	-0.00554366	0.290648	0.393169	NO
Ptprm	14.2341	0.00566324	0.279411	0.3912	NO
Themis3	0.475434	-0.00230491	0.291644	0.405163	NO
Mtcl1	16.5845	0.0227673	0.27244	0.35186	NO
Ddx11	1.39493	-0.0400579	0.293656	0.327853	NO
Ankrd12	108.799	0.0493907	0.222468	0.29321	NO
Twsg1	12.4595	-0.0783405	0.277835	0.26864	NO
Ppp4r1	6.6771	0.118051	0.308717	0.230749	NO
Txndc2	0.10378	-0.00501181	0.291621	0.395726	NO
Tmem232	7.81752	-0.0006835	0.278022	0.410205	NO
Man2a1	12.2886	-0.0114193	0.28452	0.374662	NO
Fer	69.2097	-0.0675274	0.291034	0.289043	NO
Gm53982	0.138889	-0.00740611	0.291705	0.38524	NO
Gm41607	3.017	0.0594343	0.299025	0.302266	NO
Fbxl17	51.1662	-0.116411	0.236021	0.187751	NO
Efna5	25.9822	0.128893	0.320451	0.22254	NO
Nudt12	0.35906	-0.0117597	0.291936	0.374537	NO
Pdzph1	0.931949	-0.011584	0.291921	0.374966	NO
Cntnap5c	91.2587	-0.252411	0.325963	0.0950873	NO
Adgre1	6.06133	0.0981775	0.309652	0.255588	NO
Vav1	15.3828	-0.0666876	0.287229	0.288889	NO
Gpr108	18.6884	-0.0201702	0.277485	0.356991	NO
Trip10	1.75599	0.00953139	0.291598	0.37978	NO
Tnfsf9	0.166054	-0.00128995	0.291681	0.408025	NO
Tubb4a	11.2882	-0.104491	0.294239	0.241831	NO
Dennd1c	1.06437	0.0010012	0.291622	0.409155	NO
Crb3	0.166594	0.00111635	0.291574	0.408689	NO
Slc25a23	158.403	0.0498486	0.213312	0.288346	NO
Slc25a41	0.32218	0.00553336	0.291722	0.393358	NO
Gtf2f1	36.5325	-0.0778322	0.262272	0.263353	NO
Alkbh7	33.9418	0.0973351	0.268117	0.238614	NO
Acer1	0.946337	0.0184068	0.291788	0.361591	NO
Acsbg2	0.539774	-0.00695501	0.291427	0.386589	NO
Rfx2	4.46571	0.0373922	0.292844	0.332161	NO
Prr22	0.439704	-0.00126839	0.291681	0.408085	NO
Dus3l	17.8868	0.202345	0.366548	0.165668	NO
Nrtn	8.72986	-0.0548964	0.28557	0.304862	NO
Ndufa11	391.652	-0.0838932	0.182489	0.200528	NO
Vmac	8.4614	-0.00151427	0.284101	0.407054	NO
Ranbp3	14.9022	-0.0625586	0.290147	0.29564	NO
Catsperd	225.218	-0.372136	0.221486	0.0109778	DOWN	Catsperd
Lonp1	34.7062	0.313319	0.386432	0.0881367	NO
Rpl36	515.858	0.193675	0.157071	0.0330826	UP	Rpl36
Safb2	24.3815	0.004733	0.264815	0.394898	NO
Tincr	0.0544977	0.00468376	0.291682	0.397133	NO
Ptprs	274.065	-0.262181	0.242724	0.0470313	DOWN	Ptprs
Kdm4b	13.7152	-0.00354351	0.263446	0.40031	NO
Uhrf1	1.07362	0.00720578	0.291673	0.385845	NO
Ticam1	1.86099	-0.0189357	0.288897	0.360451	NO
Fem1a	20.1386	-0.0980304	0.29086	0.248431	NO
Dpp9	13.1997	-0.100722	0.297958	0.247959	NO
Mydgf	81.3147	-0.00819421	0.229427	0.377602	NO
Tnfaip8l1	18.8571	0.0344907	0.271306	0.332459	NO
Sema6b	23.5702	-0.156028	0.296592	0.175713	NO
Lrg1	0.512988	-0.0012578	0.29168	0.408138	NO
Hdgfl2	26.6322	-0.0695775	0.25934	0.273977	NO
Ubxn6	69.0572	0.0659234	0.241065	0.271715	NO
Chaf1a	0.739718	-0.0114389	0.29193	0.375236	NO
Sh3gl1	17.3535	0.0746392	0.268979	0.270141	NO
Mpnd	64.2453	0.115631	0.252836	0.201241	NO
Stap2	0.731407	0.00385942	0.29148	0.400613	NO
Fsd1	24.4204	0.0793916	0.28673	0.270445	NO
Shd	10.6766	0.0152455	0.280352	0.366447	NO
Yju2	1.29241	-0.011138	0.291504	0.375918	NO
Ebi3	1.41997	-0.0247623	0.292873	0.35129	NO
Zfp119b	1.01658	0.00612819	0.291757	0.389729	NO
Zfp959	1.85189	0.00406704	0.291542	0.399783	NO
Zfp119a	1.95283	-0.00845942	0.291714	0.382306	NO
Adgre4	0.758601	-0.00370793	0.291614	0.401348	NO
Pot1b	7.73206	0.00125762	0.288783	0.408078	NO
Vmn2r118	0.86847	-0.0239579	0.292702	0.352613	NO
St6gal2	6.21236	-0.012711	0.2849	0.372065	NO
Slc5a7	0.147776	-0.00785636	0.291723	0.383894	NO
Sgo1	0.0538797	-0.00394616	0.291692	0.400135	NO
Kat2b	15.8873	0.0350373	0.27063	0.331367	NO
Pp2d1	2.28446	-0.0849176	0.308038	0.27087	NO
Rab5a	27.2802	-0.549016	0.815599	0.121879	NO
Efhb	2.72072	-0.0342344	0.29356	0.336923	NO
Kcnh8	4.31508	-0.043379	0.291058	0.322711	NO
Gm54011	2.07368	-0.0284668	0.29238	0.345369	NO
Satb1	51.7126	0.723815	0.361059	0.00499003	UP	Satb1
Tbc1d5	29.1872	0.0834242	0.270786	0.258834	NO
Plcl2	46.4023	0.0241305	0.245287	0.34484	NO
Dazl	1.32413	0.000940192	0.291329	0.409325	NO
Rftn1	9.77338	0.0450369	0.291411	0.320383	NO
Kif6	7.0965	-0.00476469	0.28788	0.396519	NO
Mocs1	1.47218	-0.037424	0.29431	0.332442	NO
Lrfn2	30.2484	0.4171	0.555271	0.101286	NO
Unc5cl	0.579778	-0.000343136	0.291538	0.413596	NO
Apobec2	0.968976	-0.000252883	0.291577	0.413764	NO
Oard1	25.4671	-0.0195851	0.272452	0.357349	NO
Nfya	0.954026	0.00640854	0.291698	0.388576	NO
Treml2	0.073898	-0.00376713	0.291671	0.401072	NO
Foxp4	2.51912	-0.0121797	0.290582	0.373419	NO
Mdfi	0.798589	0.0054398	0.2917	0.393836	NO
Tfeb	3.11607	-0.0768408	0.302347	0.280386	NO
Pgc	0.662168	0.00820277	0.291727	0.383008	NO
Frs3	7.64146	-0.1134	0.317597	0.241102	NO
Med20	4.95799	0.0794086	0.302243	0.276225	NO
Gm20517	6.30248	-0.0203566	0.286847	0.357652	NO
Bysl	24.2364	-0.229142	0.374626	0.143558	NO
Ccnd3	5.80269	-0.0179767	0.285735	0.361709	NO
Taf8	2.42593	0.00311943	0.288987	0.402865	NO
Cimip3	0.425975	-0.00514045	0.291637	0.395247	NO
Guca1a	45.1882	0.0107862	0.218094	0.369304	NO
Guca1b	0.718241	-0.00403389	0.291593	0.399875	NO
Mrps10	26.7585	0.000150894	0.266483	0.414291	NO
Trerf1	43.7229	1.18674	0.684414	0.00936146	UP	Trerf1
Ubr2	27.708	0.0947968	0.289592	0.251692	NO
Prph2	0.0207534	-0.00353562	0.291598	0.401823	NO
Tbcc	29.1063	0.0507635	0.253363	0.301575	NO
Bicral	38.7206	-0.0131206	0.243508	0.366659	NO
Rpl7l1	20.7853	0.092761	0.288629	0.254107	NO
Ptcra	0.151868	0.00321899	0.29139	0.402704	NO
Cnpy3	48.0431	0.107177	0.270753	0.224976	NO
Gnmt	5.39886	-0.00780807	0.283943	0.383523	NO
Pex6	34.725	0.00474183	0.256484	0.394167	NO
Ppp2r5d	17.602	-0.0740773	0.277932	0.274682	NO
Mea1	83.385	0.0685152	0.210045	0.252362	NO
Rrp36	16.8165	0.0875525	0.292999	0.262548	NO
Cul7	8.07395	0.113643	0.30804	0.236348	NO
Mrpl2	24.6626	-0.0348483	0.245694	0.325553	NO
Klc4	10.1389	-0.158559	0.332099	0.193292	NO
Ptk7	3.05548	0.0505928	0.295877	0.313851	NO
Srf	45.036	-0.0394867	0.239156	0.31619	NO
Cul9	19.476	0.0892931	0.289399	0.258634	NO
Dnph1	3.50196	0.0947146	0.308106	0.259034	NO
Ttbk1	87.1476	-0.184139	0.28887	0.133784	NO
Slc22a7	0.0592001	-0.00388337	0.291684	0.400416	NO
Crip3	0.540341	0.0022157	0.290833	0.405491	NO
Zfp318	24.9282	-0.0630781	0.269017	0.287852	NO
Abcc10	2.4681	0.00129221	0.290678	0.407992	NO
Dlk2	5.34766	0.0204174	0.28478	0.357404	NO
Tjap1	6.52913	-0.0653034	0.296	0.293804	NO
Lrrc73	31.7437	0.0732057	0.261352	0.269346	NO
Yipf3	42.3433	0.0862465	0.265352	0.252818	NO
Polr1c	10.7687	0.00893535	0.281326	0.380464	NO
Xpo5	10.6721	0.00182332	0.277209	0.406081	NO
Gtpbp2	6.12431	-0.0570351	0.293036	0.303617	NO
Mad2l1bp	1.58825	-0.0139852	0.290781	0.370274	NO
Rsph9	30.913	0.048466	0.252044	0.304794	NO
Mrps18a	105.982	-0.222123	0.250605	0.0733838	NO
Vegfa	8.00696	-0.0289595	0.281389	0.342904	NO
1600014C23Rik	0.266196	-0.00785605	0.291776	0.383914	NO
Tmem63b	15.6413	0.0430647	0.267123	0.317784	NO
Capn11	2.29751	-0.00669772	0.28947	0.387277	NO
Slc29a1	14.3064	-0.066364	0.277127	0.285908	NO
Slc35b2	46.7415	-0.120488	0.285821	0.214897	NO
Nfkbie	0.162875	0.00124036	0.291592	0.408198	NO
Tmem151b	319.785	-0.908885	0.225209	4.55464e-06	DOWN	Tmem151b
Tcte1	2.19008	-0.0323367	0.292396	0.339612	NO
Aars2	6.03894	-0.0473448	0.291144	0.317181	NO
Spats1	6.84388	0.0194323	0.287297	0.35942	NO
Cdc5l	33.0373	0.0539756	0.275212	0.303092	NO
Supt3	11.8364	0.0126478	0.284269	0.372193	NO
Runx2	25.5272	-0.061995	0.280663	0.29373	NO
Clic5	2.46703	0.0363939	0.294719	0.333972	NO
Enpp4	25.2031	0.00817573	0.255909	0.38037	NO
Enpp5	79.9316	0.0943832	0.250968	0.23338	NO
Cyp39a1	1.87109	0.0172425	0.291238	0.3637	NO
Slc25a27	8.58999	-0.0752931	0.290957	0.277972	NO
Tdrd6	0.961775	-0.00740876	0.291749	0.38523	NO
Ankrd66	0.824132	-0.00548314	0.291677	0.393649	NO
Mep1a	0.833318	0.0153368	0.291303	0.367353	NO
Adgrf5	1.72469	0.0194479	0.291784	0.359984	NO
Tnfrsf21	57.9117	-0.0318205	0.236835	0.32873	NO
Cd2ap	12.1885	0.00639858	0.272768	0.386953	NO
Adgrf2	0.0965709	0.00047809	0.291513	0.411059	NO
Adgrf4	0.447488	-0.00504995	0.291502	0.395561	NO
Ptchd4	39.597	2.79952	0.727774	1.47367e-05	UP	Ptchd4
Mmut	40.5816	0.243167	0.333169	0.105929	NO
Cenpq	8.01639	-0.0505247	0.2899	0.312264	NO
Glyatl3	0.090578	-0.00413416	0.29161	0.399592	NO
Rhag	0.146568	-0.00108764	0.291682	0.408854	NO
Crisp2	1.02313	-0.000472499	0.291702	0.411135	NO
Esp8	0.186023	-0.000414428	0.291704	0.41225	NO
Crisp1	0.200771	-0.00541962	0.291705	0.393887	NO
Esp38	0.295018	0.00608148	0.29173	0.389912	NO
Esp16	0.0103767	-0.00278111	0.291601	0.403768	NO
LOC118568338	0.284807	-0.00869195	0.291696	0.381763	NO
Gm54004	0.298843	-0.000907139	0.291359	0.409566	NO
Or10al6	0.558069	-0.000432773	0.291703	0.41178	NO
Or5v1b	0.103388	-0.00257092	0.291629	0.404473	NO
H2-M3	1.67491	-0.0132507	0.291382	0.371608	NO
Or2h1	0.119641	0.00138318	0.291529	0.407676	NO
Mog	3.54598	-0.0644356	0.298479	0.295616	NO
Zfp57	2.60552	-0.0434569	0.294351	0.323362	NO
H2-M5	0.0867673	-0.0012194	0.291681	0.408278	NO
Polr1has	2.20482	-0.010551	0.291345	0.377318	NO
Ppp1r11	94.3478	0.106452	0.229862	0.198974	NO
Trim26	7.56151	-0.0517408	0.284564	0.309212	NO
Trim39	4.11029	-0.0267925	0.291191	0.347867	NO
Rpp21	24.1162	0.0147086	0.259443	0.365104	NO
Gm10499	0.760438	-0.0111501	0.291055	0.375829	NO
H2-T22	5.05437	-0.0638256	0.295164	0.29547	NO
H2-T23	2.46893	-0.0145562	0.288281	0.368711	NO
H2-T24	9.8623	0.0286986	0.281724	0.343442	NO
Gnl1	123.861	-0.226343	0.202775	0.0426548	DOWN	Gnl1
Prr3	8.33497	-0.156698	0.335241	0.196941	NO
Ppp1r10	12.784	0.100273	0.29117	0.245267	NO
Mrps18b	0.713242	-0.00935704	0.291377	0.380202	NO
Atat1	19.4401	-0.110859	0.3022	0.237068	NO
2310061I04Rik	23.3203	-0.0517472	0.267159	0.30414	NO
Dhx16	9.51948	0.0614022	0.293215	0.297928	NO
Ppp1r18	6.57703	-0.0245008	0.283807	0.350438	NO
Nrm	3.07417	0.0168965	0.291183	0.364341	NO
Mdc1	6.0264	-0.0864763	0.302739	0.26734	NO
Flot1	30.8121	-0.180306	0.32303	0.163105	NO
Ier3	1.89558	0.00611438	0.291455	0.389766	NO
Gtf2h4	7.93681	3.50994	1.64087	0.00325941	UP	Gtf2h4
Vars2	3.37223	0.0123663	0.286242	0.372785	NO
Muc21	0.95193	-0.0253441	0.291957	0.350216	NO
Psors1c2	0.186023	-0.000414428	0.291704	0.412256	NO
Cchcr1	0.731791	-0.0081596	0.291752	0.38315	NO
Tcf19	2.07836	-0.00472636	0.291304	0.396794	NO
H2-Q4	0.0103767	-0.00278111	0.291601	0.403775	NO
H2-Q1	0.110361	0.00653064	0.291688	0.388015	NO
H2-D1	15.6567	-0.0467323	0.274184	0.314079	NO
Ddx39b	33.8676	0.0904191	0.246897	0.237506	NO
Nfkbil1	3.50215	0.00822876	0.286283	0.38248	NO
Ltb	0.236544	-0.00604601	0.291585	0.390139	NO
Lst1	8.6242	0.04084	0.285636	0.325234	NO
Prrc2a	29.0971	-0.0201183	0.238101	0.351334	NO
Bag6	52.9487	-0.0778076	0.26897	0.265866	NO
Gpank1	5.74883	-0.0114944	0.28418	0.374458	NO
Csnk2b	0.529937	-0.0129757	0.291908	0.372228	NO
Ly6g5b	2.08273	-0.0296682	0.290014	0.343284	NO
Abhd16a	44.4094	-0.147605	0.257261	0.157405	NO
Ly6g6f	0.249081	-0.00132693	0.29168	0.407851	NO
Ly6g6e	1.76877	-0.0095207	0.291789	0.379833	NO
Ly6g6d	0.861919	-0.000672878	0.291311	0.410353	NO
Ddah2	34.4133	0.0909897	0.268271	0.247301	NO
Clic1	12.4671	0.0226814	0.268531	0.351364	NO
Msh5	7.2221	0.023882	0.274394	0.350127	NO
Sapcd1	0.983662	-0.00562604	0.29135	0.392807	NO
Vars1	17.6924	-0.0467624	0.266597	0.311799	NO
D17H6S56E-5	5.08787	-0.00347115	0.288227	0.402037	NO
Lsm2	16.1343	0.00987036	0.280265	0.377982	NO
Hspa1l	1.11809	0.00652369	0.291333	0.387996	NO
Hspa1a	4.78201	-2.16659e-06	0.287193	0.414626	NO
Hspa1b	3.00328	-0.0109726	0.291254	0.376284	NO
Neu1	46.9069	-0.0162856	0.238288	0.359042	NO
Slc44a4	0.768384	0.0175208	0.292114	0.363261	NO
Ehmt2	103.308	0.0975964	0.233213	0.216157	NO
Zbtb12	1.32888	-0.00292733	0.290853	0.403336	NO
C2	3.03425	0.0281147	0.289116	0.345431	NO
Cfb	5.2975	0.0272843	0.292614	0.34729	NO
Skic2	35.2103	-0.0902453	0.269415	0.248938	NO
Dxo	6.23994	0.0414989	0.286652	0.32467	NO
Stk19	23.1445	0.0116595	0.267905	0.372576	NO
C4b	10.2141	0.06767	0.284628	0.286516	NO
Tnxb	0.574779	0.0125689	0.291998	0.372866	NO
Atf6b	31.1934	0.46114	0.426288	0.0464335	UP	Atf6b
Prrt1	18.9131	-0.0271115	0.255971	0.341592	NO
Ppt2	8.05819	0.0331584	0.282281	0.336434	NO
Ager	0.629979	0.00659698	0.291758	0.38776	NO
Pbx2	11.2308	0.184672	0.3349	0.165891	NO
Gpsm3	1.73733	-0.0120075	0.288973	0.373637	NO
Notch4	3.26445	-0.0137444	0.290314	0.370689	NO
Tsbp1	1.19953	0.00310153	0.291205	0.402974	NO
H2-Eb1	1.32857	0.00115899	0.291603	0.408504	NO
H2-Aa	0.415767	0.0102968	0.291888	0.377939	NO
H2-Ab1	0.962501	0.0102208	0.291841	0.378101	NO
Tap2	2.18579	-0.0154127	0.290082	0.367056	NO
Psmb8	9.11429	-0.00536619	0.279149	0.393006	NO
Tap1	1.56469	-0.0153841	0.291942	0.367328	NO
Psmb9	2.11745	0.0060944	0.290023	0.389711	NO
H2-DMb1	3.98935	0.0327122	0.293291	0.339135	NO
H2-DMb2	0.48237	-0.000994178	0.291528	0.409175	NO
H2-DMa	24.988	-0.0195681	0.254697	0.35498	NO
Brd2	129.942	-0.406086	0.282193	0.0204571	DOWN	Brd2
H2-Oa	0.976483	-0.00641287	0.291635	0.388548	NO
Col11a2	4.7498	-0.017914	0.285227	0.361775	NO
Rxrb	30.0944	-0.0403612	0.273514	0.323381	NO
Ring1	2.86729	0.0357682	0.292022	0.3343	NO
H2-K1	14.8451	0.0398687	0.273844	0.324387	NO
Vps52	23.7952	-0.0336268	0.260397	0.331456	NO
Rps18	212.68	0.252277	0.180644	0.0238179	UP	Rps18
B3galt4	0.601916	-0.00196811	0.29129	0.405929	NO
Wdr46	3.50418	0.0321775	0.291893	0.339808	NO
Pfdn6	23.3402	0.0683343	0.280126	0.284419	NO
Rgl2	11.2853	-0.0358887	0.285231	0.332983	NO
Tapbp	25.4825	-0.0184595	0.271096	0.359218	NO
Zbtb22	8.55354	0.06377	0.296292	0.295907	NO
Daxx	6.68392	0.0186621	0.283187	0.360331	NO
Smim40	0.635687	0.00227533	0.291648	0.40538	NO
Kifc1	0.281542	0.00426825	0.291589	0.399097	NO
Cd320	22.5464	-0.014165	0.280825	0.36876	NO
Rps28	927.71	0.138359	0.149928	0.0664042	NO
Kank3	4.97712	0.105899	0.317027	0.249299	NO
Angptl4	3.77707	0.061651	0.299338	0.2994	NO
Hnrnpm	59.9145	0.116389	0.258995	0.203848	NO
Zfp414	8.61608	-0.00834813	0.283001	0.381968	NO
Myo1f	4.76753	0.0173618	0.288416	0.36308	NO
Adamts10	1.72272	-0.00553111	0.291463	0.39335	NO
Zfp101	1.86794	0.00471019	0.290902	0.396835	NO
Zfp81	8.47554	-0.0385766	0.287836	0.328894	NO
Zfp955b	6.48207	-0.0245996	0.287848	0.350895	NO
Zfp955a	1.73667	-0.000738329	0.290631	0.410083	NO
Morc2b	1.06796	-0.00249773	0.291598	0.404727	NO
Zfp563	10.1512	0.172207	0.349192	0.187812	NO
Zfp763	3.5253	-0.00341137	0.288749	0.402155	NO
Zfp952	6.50061	0.0639722	0.296922	0.295835	NO
Zfp472	0.941411	0.00483001	0.291615	0.396495	NO
Cyp4f13	3.82924	-0.0476321	0.295616	0.317844	NO
Cyp4f14	6.75139	-0.00283236	0.287945	0.403538	NO
Zfp870	3.76113	-0.0336488	0.289849	0.337141	NO
Zfp811	8.32712	0.0223287	0.290277	0.35491	NO
Cyp4f15	5.71617	-0.0172634	0.287541	0.363222	NO
Cyp4f16	3.77266	-0.00482125	0.288009	0.396324	NO
Cyp4f39	0.178312	-0.00691035	0.291671	0.386723	NO
Pglyrp2	0.465057	-0.00022982	0.291703	0.414001	NO
Rasal3	0.944926	-0.0151555	0.292195	0.367771	NO
Wiz	12.1485	0.0660969	0.273249	0.285219	NO
Akap8	19.1361	-0.0454206	0.282468	0.317924	NO
Notch3	2.43969	-0.00775275	0.29168	0.384272	NO
Rrp1b	4.02367	-0.0200957	0.289198	0.358418	NO
Hsf2bp	1.02513	0.0296537	0.293701	0.343837	NO
U2af1	29.5311	0.0638662	0.25487	0.281601	NO
Cbs	20.9876	-0.00671916	0.258509	0.384728	NO
Pknox1	10.3745	-0.0699496	0.290187	0.285537	NO
Wdr4	8.24468	-0.0315855	0.284344	0.339349	NO
Pde9a	2.20831	0.00596527	0.289275	0.39051	NO
Slc37a1	4.2668	0.0332129	0.288262	0.337526	NO
Rsph1	4.3579	0.0373533	0.291716	0.331968	NO
Ubash3a	0.330057	-0.009916	0.29179	0.37894	NO
Tff2	0.800036	-0.023679	0.292224	0.353131	NO
Umodl1	0.817768	-0.0029991	0.291599	0.403184	NO
Dnah8	8.94173	-0.15511	0.327679	0.19487	NO
Btbd9	151.053	0.878026	0.239636	2.77416e-05	UP	Btbd9
Zfand3	41.333	-0.0182371	0.242435	0.355781	NO
Mdga1	22.9815	-1.07465	0.657293	0.0129236	DOWN	Mdga1
Ccdc167	26.952	0.111727	0.281068	0.224259	NO
Cmtr1	1.18969	6.52921e-05	0.291353	0.414503	NO
Rnf8	11.0367	-0.0682342	0.287964	0.286937	NO
Tbc1d22b	93.533	-0.293743	0.262806	0.0425044	DOWN	Tbc1d22b
Tmem217b	0.315377	0.000644082	0.291498	0.410487	NO
Pim1	0.749705	-0.00849178	0.291213	0.382225	NO
Fgd2	4.27309	0.0470232	0.294075	0.318184	NO
Mtch1	297.413	-0.0757883	0.175515	0.209994	NO
Gm53222	0.124641	0.000648468	0.291456	0.410442	NO
Ppil1	10.1397	0.0104397	0.273332	0.375929	NO
Cpne5	19.3238	0.0120019	0.276847	0.372681	NO
Rab44	20.1141	0.228328	0.322724	0.111526	NO
Cdkn1a	5.28674	0.0133308	0.288203	0.371256	NO
Stk38	34.8861	-0.134587	0.280681	0.192406	NO
Kctd20	24.4577	-0.0236558	0.268973	0.349786	NO
Pxt1	0.283326	-0.00179354	0.291444	0.406336	NO
Bnip5	1.79416	-0.0150973	0.289794	0.367612	NO
Pnpla1	1.21815	0.0295862	0.292722	0.343758	NO
Brpf3	3.33299	-0.0387023	0.291288	0.329708	NO
Mapk13	0.529519	-0.00976456	0.291811	0.379207	NO
Mapk14	37.7453	-0.0122994	0.236601	0.367661	NO
Slc26a8	6.1461	-0.123406	0.327243	0.233008	NO
Srpk1	77.1605	0.143442	0.219729	0.127714	NO
Lhfpl5	5.07705	-0.0708484	0.300193	0.287356	NO
Armc12	0.160766	-0.00319943	0.291411	0.402734	NO
Fkbp5	26.4718	0.0507321	0.271812	0.306915	NO
Rpl10a	200.646	0.132645	0.210017	0.13631	NO
Fance	9.00943	-0.0187824	0.285747	0.360398	NO
Ppard	6.59598	0.057859	0.288074	0.301296	NO
Def6	1.46096	0.041214	0.295389	0.326523	NO
Zfp523	103.713	-0.154111	0.241363	0.133291	NO
Scube3	2.55008	0.00453409	0.291248	0.397827	NO
Tcp11	0.698034	-0.00379792	0.289938	0.400734	NO
Anks1	14.417	-0.00780735	0.280132	0.383231	NO
Taf11	21.1705	-0.038552	0.270647	0.325365	NO
Bltp3a	4.05931	-0.0134387	0.289753	0.371174	NO
Snrpc	3.29554	-0.0223261	0.285153	0.354344	NO
Ilrun	169.306	-0.136643	0.195813	0.114305	NO
Spdef	1.71138	-0.0436658	0.293397	0.322807	NO
Pacsin1	103.927	-0.0157981	0.212946	0.356269	NO
Rps10	267.808	0.27254	0.166563	0.0128206	UP	Rps10
Hmga1	1.52083	-0.00253658	0.289379	0.404586	NO
Grm4	2.39498	0.0011836	0.289897	0.408424	NO
Lemd2	16.0215	0.0745805	0.285372	0.276944	NO
Ip6k3	0.0538797	-0.00394616	0.291692	0.400143	NO
Uqcc2	197.053	0.0545881	0.172514	0.255964	NO
Itpr3	0.0930115	-0.000385898	0.291705	0.412983	NO
Bak1	1.77818	0.0411394	0.293054	0.326244	NO
Ggnbp1	2.03503	-0.0359918	0.291941	0.334076	NO
Zbtb9	0.545421	-0.00156461	0.291296	0.407	NO
Phf1	0.831702	0.00142135	0.291052	0.407461	NO
Kifc5b	1.29878	0.00478243	0.291348	0.396641	NO
Bnip1	5.17306	0.00427871	0.285253	0.398583	NO
Crebrf	36.2163	0.0676418	0.261971	0.278143	NO
Ergic1	21.6339	-0.180011	0.321473	0.162416	NO
Dusp1	3.20345	-0.0102662	0.287598	0.377613	NO
Neurl1b	35.959	-0.0645599	0.24565	0.276196	NO
Luc7l	101.193	0.139632	0.245308	0.159543	NO
Fam234a	14.2272	-0.142988	0.32754	0.208189	NO
Rgs11	5.21307	0.016947	0.287445	0.363841	NO
Arhgdig	88.2291	-0.339001	0.296944	0.0413252	DOWN	Arhgdig
Axin1	11.7487	0.0532342	0.28393	0.306516	NO
Pgap6	8.54089	-0.0622003	0.295257	0.297546	NO
Nme4	2.7172	-0.0183303	0.291413	0.361735	NO
Decr2	10.3482	0.0747585	0.277793	0.273594	NO
Rab11fip3	40.0613	-0.205138	0.34544	0.149621	NO
Capn15	66.6975	0.083737	0.22576	0.235502	NO
Prr35	0.627299	0.00400524	0.291615	0.399944	NO
Pigq	65.2863	0.125701	0.261737	0.19199	NO
Rab40c	14.7113	0.19443	0.345641	0.161337	NO
Mettl26	84.0953	0.242117	0.249412	0.0592374	NO
Wdr90	2.05667	-0.0366926	0.293733	0.333488	NO
Rhot2	42.1894	-0.192924	0.317778	0.145347	NO
Rhbdl1	2.65922	-0.0362701	0.28896	0.333088	NO
Jmjd8	17.4019	0.0456459	0.270906	0.314923	NO
Wdr24	9.47115	0.043054	0.283842	0.321611	NO
Fbxl16	478.688	-0.107222	0.166143	0.13069	NO
Metrn	16.9171	-0.0182618	0.257359	0.357693	NO
Antkmt	129.251	0.0174028	0.228264	0.355192	NO
Haghl	2.8562	-0.0311007	0.29227	0.34135	NO
Ciao3	12.3699	0.0259971	0.268731	0.345664	NO
Msln	0.588968	0.00594498	0.29174	0.390995	NO
Rpusd1	11.431	-0.0413742	0.282027	0.323762	NO
Chtf18	1.64198	0.0128811	0.290737	0.372309	NO
Gng13	466.042	-0.421217	0.163288	0.000970729	DOWN	Gng13
Lmf1	31.936	0.0372003	0.264172	0.326057	NO
Tekt4	2.34559	-0.000780196	0.291182	0.409987	NO
Cacna1h	27.289	0.445643	0.766121	0.154571	NO
Ube2i	8.52039	-0.246702	0.42749	0.156441	NO
Tsr3	14.0642	-0.0503613	0.269445	0.306782	NO
Unkl	2.85642	0.0348178	0.293805	0.335994	NO
Uqcc4	30.8768	0.0329192	0.268137	0.334197	NO
Ccdc154	0.0583227	-0.00601509	0.291642	0.390429	NO
Clcn7	13.2015	0.0256696	0.273605	0.347108	NO
Ptx4	0.567885	0.00275152	0.29157	0.404132	NO
Telo2	7.53727	0.051352	0.285263	0.310074	NO
Tmem204	3.02022	-0.00903163	0.290738	0.38083	NO
Ift140	5.6854	0.0284579	0.286215	0.344449	NO
Cramp1	11.5032	0.0493325	0.276238	0.310566	NO
Jpt2	0.880881	-0.0139781	0.291488	0.370369	NO
[truncated: 12,559 more rows]

## Sheet: resLFC_SynCA3_vs_DG
	baseMean	log2FoldChange	lfcSE	svalue	diffexpressed	delabel
mt-CYTB	11057.9	-0.1642	0.307731	0.173171	NO
mt-ND6	4629.15	-0.21614	0.223772	0.0597955	NO
mt-COX3	13349.7	-0.10331	0.291876	0.242548	NO
mt-COX2	10139.8	-0.153799	0.296609	0.1785	NO
mt-COX1	15723.3	-0.0894579	0.295278	0.261309	NO
mt-ND1	15886.6	-0.0819332	0.2965	0.270969	NO
Gm21996	0.372046	-0.00211732	0.291521	0.40698	NO
Gm21409	0.372046	-0.00211732	0.291521	0.406986	NO
Gm20911	0.558069	-0.00217364	0.291522	0.40636	NO
Gm20814	0.744092	-0.00224745	0.291523	0.405691	NO
Gm20868	0.372046	-0.00211732	0.291521	0.406993	NO
Gm28553	0.372046	-0.00211732	0.291521	0.407	NO
Gm21241	0.465057	-0.0021406	0.291521	0.40664	NO
Gm20897	0.107393	-0.0053966	0.291535	0.394	NO
Gm20835	0.372046	-0.00211732	0.291521	0.407007	NO
Gm20896	0.1964	0.0011067	0.291419	0.412282	NO
Gm29740	0.147509	-0.00704271	0.291574	0.387447	NO
Gm28998	0.0930115	-0.00193918	0.291519	0.408077	NO
Zfy2	0.465057	-0.0021406	0.291521	0.406647	NO
Usp9y	1.18404	-0.00597938	0.291524	0.391236	NO
Ddx3y	67.356	-0.0527409	0.207142	0.280211	NO
Uty	13.8061	0.0415306	0.27485	0.322091	NO
Eif2s3y	7.84995	0.0101826	0.284385	0.377825	NO
Kdm5d	4.45706	-0.0245724	0.290774	0.351497	NO
Zfy1	0.922416	-0.00550842	0.291303	0.393634	NO
Spry3	0.824979	-0.000407691	0.290887	0.413993	NO
Vamp7	9.70885	-0.0229109	0.276257	0.352313	NO
Akap17a	1.25881	0.00507277	0.288323	0.39541	NO
2510022D24Rik	60.7011	-0.0319662	0.230747	0.327265	NO
Nlgn4l	6.17801	-0.0052959	0.282795	0.393805	NO
Mid1	4.05166	-0.0425577	0.293803	0.324612	NO
Gm15246	0.728728	-0.00764705	0.291544	0.385046	NO
Hccs	13.2887	0.0648223	0.289664	0.292725	NO
Arhgap6	1.45881	-0.00108879	0.289454	0.412343	NO
Msl3	21.6637	-0.0477105	0.277539	0.313566	NO
Frmpd4	104.605	0.146644	0.259673	0.160977	NO
Prps2	7.0639	-0.0365098	0.281629	0.331492	NO
Tlr7	2.82155	0.0042758	0.290435	0.398069	NO
Egfl6	2.60444	-0.0189515	0.291888	0.360938	NO
Tceanc	8.01012	0.0780329	0.297876	0.276729	NO
Rab9	29.0445	-0.0547774	0.252404	0.29558	NO
Trappc2	12.1301	0.0660218	0.277355	0.286702	NO
Ofd1	14.5347	-0.0526578	0.278501	0.306379	NO
Gemin8	3.87792	-0.00430641	0.285137	0.397655	NO
Glra2	5.52196	0.0138148	0.290703	0.370676	NO
Fancb	1.18942	-0.00228147	0.291519	0.405357	NO
Mospd2	3.48431	-0.0217943	0.291387	0.356234	NO
Asb9	0.073284	-0.00159363	0.2915	0.410858	NO
Asb11	2.06391	0.00649258	0.290652	0.389365	NO
Piga	0.608697	-0.0080447	0.291479	0.383605	NO
Vegfd	0.957213	0.0141436	0.291911	0.370189	NO
Pir	9.54177	-0.0920159	0.305429	0.261961	NO
Bmx	0.186023	-0.0019197	0.291519	0.408812	NO
Ace2	0.103767	0.0058321	0.291449	0.392076	NO
Cltrn	0.803292	0.0036085	0.291481	0.400592	NO
Siah1b	1.86088	-0.0192611	0.292374	0.360512	NO
Car5b	2.11808	-0.0264503	0.292632	0.348754	NO
Ap1s2	16.4112	-2.48687	0.771353	0.000118708	DOWN	Ap1s2
Rnf138rt1	0.176404	0.00643492	0.291472	0.389594	NO
Grpr	0.0479461	0.00319056	0.291468	0.402357	NO
Ctps2	15.734	-0.224399	0.375119	0.148719	NO
Syap1	19.5147	0.00870509	0.260612	0.379384	NO
Txlng	20.4031	0.0835896	0.26788	0.257856	NO
Rbbp7	78.3599	-0.329954	0.301032	0.0447476	DOWN	Rbbp7
Reps2	51.5467	-0.0265252	0.242552	0.340483	NO
Nhs	1.3456	-0.0321185	0.293829	0.340499	NO
Rai2	3.90582	-0.109292	0.319328	0.246595	NO
Bend2	0.186023	-0.0019197	0.291519	0.408818	NO
Scml2	0.297302	0.0106954	0.291574	0.37716	NO
Cdkl5	27.2883	0.0570452	0.273024	0.298442	NO
Rs1	2.56794	0.0228497	0.28872	0.354065	NO
Ppef1	2.77419	-0.0328486	0.28957	0.33863	NO
Phka2	10.5325	0.0440747	0.290933	0.321859	NO
Adgrg2	1.39309	0.0116951	0.291692	0.3748	NO
Map3k15	19.7339	0.0661952	0.262996	0.281182	NO
Sh3kbp1	33.137	-0.040271	0.268028	0.322554	NO
Bclaf3	10.1573	0.0653047	0.288758	0.29195	NO
Map7d2	147.058	0.400758	0.312266	0.0294642	UP	Map7d2
Rps6ka3	8.59703	-0.120569	0.320565	0.234053	NO
Cnksr2	267.584	0.218345	0.198036	0.0435274	UP	Cnksr2
Klhl34	0.073284	-0.00159363	0.2915	0.410865	NO
Yy2	0.362016	-0.00117587	0.291137	0.412099	NO
Mbtps2	8.12708	-0.0491814	0.289973	0.314623	NO
Sms	65.3856	1.13569	0.295358	1.48603e-05	UP	Sms
Phex	9.46927	-0.044519	0.286734	0.320239	NO
Ptchd1	10.8833	-0.212361	0.410701	0.1791	NO
Acot9	4.89194	0.0144242	0.287592	0.369205	NO
Gm5947	2.4183	-0.00234744	0.291524	0.404992	NO
Spin2c	1.04057	0.00302253	0.290972	0.402885	NO
Nbdy	38.7806	0.0996644	0.258004	0.229526	NO
Kctd12b	1.50799	0.0219184	0.292622	0.356179	NO
Ubqln2	42.013	0.087169	0.247833	0.243308	NO
Klf8	6.65067	-0.00367213	0.287371	0.400119	NO
Rragb	15.1877	0.0146752	0.281975	0.368026	NO
Foxr2	0.107393	-0.0053966	0.291535	0.394009	NO
Gm5396	0.291305	-0.00315325	0.291353	0.402614	NO
Mageh1	23.9053	-0.230327	0.371062	0.14045	NO
Usp51	1.2817	0.0142841	0.291156	0.36983	NO
Gpr143	1.02588	0.00754427	0.291531	0.385399	NO
Shroom2	19.5195	-0.104383	0.288821	0.239812	NO
Cldn34a	1.39403	-0.00800438	0.289947	0.383585	NO
Gpr173	3.97705	0.0467349	0.29105	0.318237	NO
Tspyl2	2.69493	0.00695433	0.288184	0.387494	NO
Kdm5c	22.9266	-0.031039	0.274993	0.33891	NO
Iqsec2	48.908	-0.120368	0.243746	0.187861	NO
Smc1a	82.9541	-0.137491	0.224481	0.14321	NO
Ribc1	0.736087	0.00411138	0.291434	0.398661	NO
Huwe1	145.865	-0.00139717	0.228707	0.409791	NO
Phf8	10.133	0.178791	0.345992	0.179167	NO
Wnk3	31.8541	0.331309	0.38801	0.0792107	NO
Tsr2	11.8491	-0.0252942	0.278335	0.348528	NO
Fgd1	3.50331	-0.00838378	0.285522	0.382276	NO
Maged2	17.7932	-0.0782989	0.288604	0.272804	NO
Tro	79.1774	0.110372	0.267108	0.218574	NO
Pfkfb1	0.0934038	0.0029448	0.29139	0.40311	NO
Alas2	0.444996	-0.00596791	0.291578	0.391281	NO
Apex2	7.60458	0.0663425	0.296516	0.29275	NO
Gm15104	0.186023	-0.0019197	0.291519	0.408825	NO
Gm20153	1.11614	-0.0022658	0.291523	0.405454	NO
Gm15091	0.0930115	-0.00193918	0.291519	0.408083	NO
Gm10439	0.0103767	0.00259974	0.291396	0.404048	NO
Gm15093	0.65108	-0.00219376	0.291522	0.406182	NO
Luzp4	0.574826	0.000598877	0.291339	0.413524	NO
Gm15107	0.744092	-0.00224745	0.291523	0.405698	NO
Gm15128	0.539336	-0.00199829	0.291502	0.407838	NO
Lrch2	7.73359	-0.00955051	0.282215	0.379075	NO
Il13ra2	0.296384	-0.00517694	0.291533	0.395069	NO
Htr2c	16.0528	2.36812	1.08828	0.00299347	UP	Htr2c
Lhfpl1	5.12456	0.109203	0.317558	0.246263	NO
Rtl4	23.7688	-0.0762059	0.282844	0.273784	NO
Trpc5os	0.327204	-0.00587146	0.291571	0.391874	NO
Trpc5	38.2021	0.223568	0.347742	0.131853	NO
Alg13	11.8252	-0.0259356	0.27286	0.346566	NO
Gm15067	0.3809	0.00322955	0.2914	0.402239	NO
Dcx	10.5434	-0.0881882	0.302413	0.265271	NO
Capn6	0.747244	-0.00179194	0.291502	0.409747	NO
Pak3	61.7496	-0.0391969	0.245846	0.318656	NO
Chrdl1	3.98211	-0.0158555	0.292138	0.36678	NO
Rtl9	0.599475	-0.00604739	0.291582	0.390942	NO
Tmem164	18.3894	-0.0392132	0.270721	0.324631	NO
Kcne5	3.95413	-0.0523984	0.292472	0.310482	NO
Nxt2	12.2124	0.0538721	0.283159	0.305911	NO
Gucy2f	1.36804	-0.00247625	0.29127	0.404646	NO
Col4a5	1.60028	-0.0102361	0.291615	0.378269	NO
Col4a6	3.03608	0.0249079	0.289732	0.350837	NO
Atg4a	6.08328	0.13275	0.329833	0.222757	NO
Psmd10	18.2566	0.00146158	0.267218	0.410852	NO
Vsig1	0.988879	-0.00606655	0.291583	0.390816	NO
Mid2	3.66511	-0.0249878	0.288103	0.350498	NO
Prps1	16.8639	-0.0896072	0.293001	0.260026	NO
Frmpd3	36.73	0.155728	0.292939	0.174075	NO
Dnaaf6	0.0802013	-0.00154118	0.2915	0.411132	NO
Nup62cl	0.0930115	-0.00193918	0.291519	0.40809	NO
Rbm41	4.89455	-0.0247964	0.289789	0.351043	NO
Morc4	0.614174	0.00507479	0.291519	0.395567	NO
Cldn2	0.140958	0.00351016	0.29146	0.401152	NO
Tbc1d8b	2.82262	-0.0105798	0.288666	0.377225	NO
Rnf128	42.0079	0.175172	0.296271	0.151122	NO
Radx	2.52643	0.060054	0.297558	0.301033	NO
Pwwp3b	2.32095	-0.0148082	0.29152	0.368721	NO
Nrk	2.66479	-0.00267961	0.291515	0.403912	NO
Il1rapl2	34.4274	-0.0287214	0.258811	0.339683	NO
Fam199x	12.3225	0.0887862	0.29409	0.2617	NO
Zcchc18	75.8067	-0.124521	0.243406	0.181274	NO
Slc25a53	3.61445	-0.00897877	0.286065	0.380787	NO
Tmsb15b1	1.80027	-0.00969	0.289368	0.379331	NO
Tmsb15b2	1.2777	0.0096529	0.290703	0.379565	NO
Tmsb15l	1.74755	-0.0121906	0.290241	0.373628	NO
Rab9b	8.13661	0.0145238	0.286896	0.36883	NO
Morf4l2	28.7276	-0.0112998	0.234413	0.370332	NO
Tceal1	15.3215	-0.0640237	0.284125	0.292276	NO
Tceal3	102.341	0.00926695	0.208282	0.372182	NO
Kir3dl2	0.914401	-0.00206171	0.291494	0.407591	NO
Bex3	176.991	-0.229716	0.20927	0.0445956	DOWN	Bex3
Tceal9	97.8273	-0.290781	0.290031	0.0556708	NO
Tceal7	0.124534	0.00508417	0.29142	0.395542	NO
Gm51612	0.180677	-0.00519515	0.291533	0.395019	NO
Bex1	23.0678	-0.163439	0.313271	0.17729	NO
Tceal5	61.1914	0.0325816	0.246287	0.3303	NO
Tceal8	31.2132	-0.0099112	0.253878	0.375576	NO
Bex4	10.6672	-0.16031	0.338935	0.195337	NO
Nxf3	2.59858	0.00285125	0.28932	0.403364	NO
Bex2	152.3	-0.848104	0.243983	4.4119e-05	DOWN	Bex2
Arxes1	30.7861	-0.183066	0.332181	0.166015	NO
Bhlhb9	22.7086	-0.25365	0.39886	0.134829	NO
Armcx5	5.51547	0.00571312	0.282575	0.391662	NO
Tcp11x2	0.0930115	-0.00193918	0.291519	0.408097	NO
Pramex1	0.465057	-0.0021406	0.291521	0.406654	NO
Tceal6	45.8998	0.363549	0.423802	0.0787907	NO
Zmat1	6.9942	-0.0188315	0.280638	0.359871	NO
Armcx2	59.3445	0.764913	0.403909	0.00677501	UP	Armcx2
Armcx3	42.7632	0.389792	0.354145	0.043834	UP	Armcx3
Armcx6	1.78694	0.0155454	0.291019	0.367263	NO
Armcx1	21.3133	0.0744685	0.279986	0.275281	NO
Armcx4	23.3001	-0.00280745	0.269024	0.402848	NO
Hnrnph2	24.2328	0.0488989	0.267514	0.308885	NO
Gla	3.31061	0.00932737	0.288654	0.380157	NO
Rpl36a	490.617	-0.283169	0.202458	0.0235382	DOWN	Rpl36a
Btk	11.6128	0.0335752	0.275981	0.334991	NO
Timm8a1	1.16158	-0.00923362	0.289579	0.380441	NO
Taf7l	6.08154	-0.00515266	0.291185	0.395111	NO
Drp2	16.564	0.0186955	0.275033	0.359386	NO
Cenpi	1.56033	-0.027119	0.292453	0.347727	NO
Tmem35a	32.69	-0.0733975	0.253537	0.266156	NO
Trmt2b	4.68889	0.0243743	0.287931	0.35138	NO
Arl13a	0.127164	0.00387748	0.291439	0.399573	NO
Xkrx	1.3251	0.00852014	0.291247	0.382378	NO
Nox1	0.510164	-0.00716339	0.291302	0.386924	NO
Cstf2	3.22058	0.0260496	0.28951	0.348964	NO
Sytl4	2.82685	-0.000823537	0.289335	0.412985	NO
Srpx2	1.27515	0.0110531	0.29171	0.376289	NO
Tspan6	16.0319	-0.0874187	0.281814	0.258494	NO
Pcdh19	116.748	-0.881518	0.236895	2.13153e-05	DOWN	Pcdh19
Rpa4	0.377158	0.00428443	0.29152	0.398085	NO
Gm382	1.07332	0.0029795	0.290552	0.403016	NO
Cldn34c3	0.272217	-0.00400729	0.291393	0.399092	NO
Cldn34c1	0.5581	0.00108998	0.291174	0.412368	NO
Nap1l3	12.1393	0.0377522	0.285482	0.330354	NO
Pcdh11x	18.3959	-0.0343638	0.278529	0.334287	NO
Klhl4	2.20862	-0.00185296	0.288942	0.409439	NO
Dach2	11.6174	-0.000615366	0.28673	0.413458	NO
Chm	8.87643	-0.0218495	0.284855	0.355198	NO
Pof1b	0.452569	-0.0020524	0.291505	0.407631	NO
Zfp711	3.0511	0.00741035	0.289168	0.385701	NO
2010106E10Rik	0.545581	-0.00209778	0.291506	0.407229	NO
Satl1	0.617169	-0.00801499	0.291607	0.383735	NO
Apool	8.30297	-0.0680458	0.287698	0.287333	NO
Tex16	18.0981	-0.0186084	0.26699	0.35871	NO
Hdx	1.78762	-0.0187446	0.292127	0.361375	NO
Rps6ka6	1.55243	-0.020535	0.291991	0.358343	NO
Cylc1	1.69459	-0.0233011	0.289137	0.353522	NO
Pou3f4	3.29795	-0.0793672	0.305954	0.278103	NO
Gm34521	3.56519	-0.0507931	0.292457	0.312667	NO
Sh3bgrl	69.3926	0.0683516	0.236254	0.26625	NO
Hmgn5	40.7486	0.0634559	0.257701	0.283831	NO
Brwd3	16.0278	-0.034551	0.290919	0.33615	NO
Tent5d	0.103388	0.00131426	0.291412	0.411775	NO
Chmp1b2	10.12	0.0487128	0.287212	0.314644	NO
Itm2a	8.00537	0.0682447	0.287979	0.287149	NO
Lpar4	3.24623	-0.0138448	0.289813	0.370558	NO
Rtl3	0.487275	-0.0101963	0.291722	0.378334	NO
Gm5127	3.31584	0.00921838	0.290901	0.380609	NO
Cysltr1	0.049444	-0.00512971	0.29152	0.395252	NO
Fndc3c1	0.186023	-0.0019197	0.291519	0.408831	NO
Taf9b	7.40917	-0.00649802	0.285126	0.388923	NO
Pgk1	10.5724	0.0765963	0.276009	0.270545	NO
Tlr13	5.16616	0.00939437	0.291633	0.380273	NO
Atp7a	6.91541	0.130698	0.319723	0.220171	NO
Magt1	22.3115	-0.0694543	0.275994	0.28121	NO
Fgf16	0.773712	-0.00759316	0.291518	0.385262	NO
Magee1	40.8697	-0.0187382	0.244456	0.355226	NO
Pbdc1	29.775	-0.0857383	0.263563	0.253199	NO
Magee2	1.46327	-0.0291635	0.293301	0.34477	NO
Zdhhc15	10.2742	-0.00898012	0.282061	0.380494	NO
Uprt	1.82009	0.024274	0.291478	0.352168	NO
Abcb7	29.4632	-0.0225442	0.259477	0.35038	NO
Nexmif	37.7613	-0.286124	0.360847	0.0918265	NO
Rlim	16.4593	0.0288135	0.272106	0.341904	NO
Slc16a2	35.0554	-0.633948	1.36634	0.199147	NO
Tsx	0.373561	0.00722402	0.291503	0.386628	NO
Chic1	17.9942	0.0337238	0.267366	0.333073	NO
Nap1l2	9.95411	0.0397018	0.282345	0.326356	NO
4930519F16Rik	2.98251	0.0195263	0.286695	0.359346	NO
Pabpc1l2a	2.94971	0.0837465	0.306601	0.272055	NO
Pabpc1l2b	4.81122	-0.00707441	0.285467	0.386637	NO
Dmrtc1a	0.826273	0.00124653	0.291383	0.411971	NO
Phka1	22.0352	0.00529477	0.259837	0.391521	NO
Hdac8	7.09456	-0.0880761	0.302542	0.265366	NO
Ercc6l	0.297928	0.0104221	0.291566	0.377869	NO
Pin4	23.6585	0.0953061	0.264746	0.24024	NO
Nhsl2	41.9517	-1.76369	0.667879	0.000830929	DOWN	Nhsl2
Ogt	28.1184	-0.189084	0.332126	0.15909	NO
Taf1	39.9658	0.109578	0.266281	0.219187	NO
Itgb1bp2	0.846102	0.0104067	0.291563	0.377901	NO
Nono	17.098	-0.219739	0.354244	0.140729	NO
Zmym3	26.857	0.115636	0.28896	0.22353	NO
Gjb1	4.70462	0.0786975	0.303829	0.278414	NO
Nlgn3	33.6802	-0.0664615	0.249725	0.275194	NO
Med12	5.23143	-0.115123	0.319429	0.240085	NO
Il2rg	0.827348	0.0107387	0.29169	0.377017	NO
Foxo4	1.32259	-0.00751313	0.288596	0.385291	NO
Snx12	60.2106	0.118611	0.249493	0.194347	NO
Slc7a3	1.5439	-0.0116019	0.291117	0.374992	NO
Tex11	3.99525	0.0141448	0.291858	0.370177	NO
Dlg3	23.8175	-0.0241894	0.271006	0.349174	NO
Gdpd2	2.45521	-0.0192379	0.290242	0.360312	NO
Kif4	2.06374	-0.0048195	0.290984	0.396281	NO
Pdzd11	24.7375	-0.060099	0.270844	0.29362	NO
Arr3	0.049444	-0.00512971	0.29152	0.39526	NO
P2ry4	1.11614	-0.0022658	0.291523	0.405461	NO
Dgat2l6	1.86835	-0.0111314	0.291709	0.376144	NO
Igbp1	29.6576	0.13059	0.27602	0.195279	NO
Otud6a	0.214787	-0.00569372	0.291557	0.39273	NO
Awat2	0.754404	-0.0014017	0.291245	0.411528	NO
Eda	8.44562	-0.088114	0.300568	0.264539	NO
Nalf2	18.8443	0.161382	0.323314	0.186062	NO
Pja1	51.1856	-0.617955	0.436296	0.0221485	DOWN	Pja1
Efnb1	5.25616	0.0153499	0.284146	0.366917	NO
Stard8	5.26033	0.0983858	0.315062	0.257721	NO
Yipf6	13.2002	-0.0104817	0.277066	0.376322	NO
Ophn1	26.3486	0.0525502	0.271133	0.304497	NO
Ar	53.2416	-0.0116459	0.222513	0.367854	NO
Eda2r	3.62037	0.00241722	0.291265	0.404801	NO
Gpr165	0.0802013	-0.00154118	0.2915	0.411139	NO
Rpl17-ps8	15.3741	-0.118322	0.286107	0.218384	NO
Heph	39.9507	-0.212921	0.274757	0.0961173	NO
Hsf3	0.671834	0.00167949	0.291428	0.410394	NO
Vsig4	0.179779	-0.00190035	0.291504	0.409278	NO
Msn	26.1345	1.22144	0.615801	0.00535497	UP	Msn
Zc3h12b	21.0053	-0.145545	0.321823	0.203376	NO
Zc4h2	4.44505	0.0540979	0.296507	0.309124	NO
Asb12	0.506564	0.00268217	0.29143	0.40389	NO
Amer1	4.00026	0.047494	0.294328	0.317936	NO
Arhgef9	88.9679	0.208294	0.250265	0.0836554	NO
Spin4	0.441446	-0.0066196	0.291537	0.388997	NO
Zxdb	4.34047	0.00772502	0.286489	0.384155	NO
Gspt2	7.93754	-0.08036	0.297587	0.273399	NO
Maged1	158.474	-0.021037	0.264307	0.353865	NO
Apoo	30.9465	-0.00530431	0.261533	0.391609	NO
Klhl15	5.51061	-0.057739	0.289505	0.301869	NO
Eif2s3x	6.22677	-0.0181462	0.279403	0.360925	NO
Zfx	8.33115	-0.0352777	0.282935	0.333699	NO
Pdk3	23.9488	-0.0662979	0.257523	0.279063	NO
Pcyt1b	15.8856	-0.0519491	0.282959	0.308537	NO
Pola1	13.2373	-0.128338	0.319802	0.223031	NO
Arx	11.9374	0.0674991	0.284434	0.287018	NO
Mageb18	41.4474	-0.0394158	0.239818	0.316668	NO
Mageb11	0.097144	0.00302333	0.291393	0.402928	NO
Il1rapl1	79.8705	-1.65382	0.579801	0.000401069	DOWN	Il1rapl1
Tasl	0.212384	-0.00506401	0.291444	0.3956	NO
Gk	9.99099	0.000180666	0.280626	0.414371	NO
Tab3	4.21994	0.00449132	0.287895	0.397109	NO
Gm14769	0.514951	0.00767624	0.291536	0.384908	NO
Dmd	136.365	0.3423	0.315393	0.0458098	UP	Dmd
4930595M18Rik	0.0930115	-0.00193918	0.291519	0.408103	NO
Mageb16	0.107146	0.00701242	0.291515	0.387607	NO
Cfap47	7.29134	0.0746171	0.296453	0.281155	NO
Obp1b	0.186023	-0.0019197	0.291519	0.408838	NO
Prkx	10.1912	-0.0483893	0.28176	0.31365	NO
Cldn34-ps	0.0867673	-0.00151954	0.2915	0.411225	NO
Tbl1x	32.0843	0.0141786	0.250434	0.365492	NO
Cldn34d	0.146891	0.00367514	0.291469	0.400364	NO
Pls3	30.2941	0.172767	0.308924	0.162836	NO
Rab39b	19.8953	0.228161	0.37965	0.147586	NO
Vbp1	30.7888	-0.0273555	0.264509	0.342831	NO
Brcc3	61.7368	-0.10874	0.250415	0.209596	NO
Mtcp1	0.0311301	0.00418193	0.291401	0.398362	NO
Cmc4	6.86531	0.0645336	0.290234	0.293323	NO
Fundc2	42.4956	-0.0208273	0.262617	0.353994	NO
F8	1.83046	-0.040344	0.293596	0.327762	NO
Smim9	0.993953	-0.0269185	0.29255	0.34806	NO
Mpp1	7.00289	0.0332418	0.290508	0.338099	NO
Gab3	4.15348	-0.0170403	0.286888	0.363811	NO
Gm54058	0.0207534	0.00359517	0.291394	0.400676	NO
G6pdx	11.515	0.0120454	0.278144	0.372868	NO
Ikbkg	6.93012	0.0668403	0.289139	0.289641	NO
Fam3a	11.3734	0.00703697	0.282115	0.386532	NO
Slc10a3	1.59818	-0.00918416	0.291543	0.380693	NO
Gm44504	0.128513	0.00744697	0.291495	0.385818	NO
Ubl4a	25.579	0.0363771	0.262944	0.327412	NO
Lage3	42.8717	1.14003	0.749304	0.0161723	UP	Lage3
Plxna3	3.82834	0.0142123	0.288542	0.369722	NO
Fam50a	24.7008	-0.0232796	0.264459	0.349697	NO
Gdi1	89.9177	-0.0802426	0.213414	0.234176	NO
Tafazzin	19.9223	0.119648	0.302405	0.225197	NO
Dnase1l1	0.480527	-0.000608179	0.291191	0.413512	NO
Emd	27.0165	0.0648336	0.243578	0.275165	NO
Flna	9.88901	0.0242128	0.288311	0.35176	NO
Tktl1	0.392162	0.00157926	0.291097	0.410996	NO
Opn1mw	0.073284	-0.00159363	0.2915	0.410871	NO
Mecp2	71.5301	-0.185223	0.228319	0.088241	NO
Hcfc1	25.8244	-0.173291	0.309364	0.162605	NO
Renbp	5.10484	0.0219706	0.290397	0.35583	NO
Naa10	33.2329	0.045828	0.270307	0.314664	NO
Arhgap4	1.14137	0.00110361	0.291237	0.412331	NO
L1cam	40.7469	1.16416	0.921276	0.0306039	UP	L1cam
Pdzd4	45.7215	-0.0106642	0.251278	0.373444	NO
Plxnb3	4.03736	-0.00351047	0.286465	0.400956	NO
Abcd1	1.58226	0.00314805	0.290959	0.402621	NO
Bcap31	113.487	0.232301	0.219335	0.0495882	UP	Bcap31
Slc6a8	29.0883	0.0803249	0.275829	0.265334	NO
Pnck	29.0157	-0.117437	0.301117	0.227886	NO
Atp2b3	98.8733	0.0409253	0.195574	0.298347	NO
Bgn	2.31722	0.033555	0.292338	0.337865	NO
Haus7	10.5112	0.0650569	0.293441	0.293694	NO
Zfp92	2.04793	0.00884857	0.291418	0.381597	NO
Zfp275	2.3673	-0.00013207	0.290919	0.414489	NO
F8a	12.7134	-0.0125758	0.273232	0.371456	NO
Xlr3b	0.207561	0.00512181	0.291432	0.395434	NO
Xlr3a	0.279413	0.00408465	0.291435	0.398771	NO
Pnma3	4.12119	0.00811839	0.290195	0.383272	NO
Zfp185	0.643269	0.00252398	0.291208	0.404547	NO
Nsdhl	10.841	0.0281423	0.283424	0.344879	NO
Gabra3	7.59902	0.0958299	0.307772	0.258091	NO
Cnga2	2.83996	-0.0125304	0.291825	0.373133	NO
Prrg3	8.01615	-0.0293212	0.290421	0.344017	NO
Vma21	26.0818	0.109727	0.278431	0.225998	NO
Hmgb3	6.62789	-0.0677276	0.287997	0.287803	NO
Cd99l2	48.0847	0.0451257	0.254607	0.311293	NO
Mtmr1	12.6629	-0.00920773	0.277497	0.379576	NO
Mtm1	12.055	-0.14355	0.33794	0.21329	NO
Mamld1	14.1607	-0.121373	0.322022	0.233642	NO
Tmem185a	16.9863	-0.0020439	0.274441	0.406531	NO
Eola1	9.82839	0.0258744	0.277262	0.347392	NO
Ids	122.414	0.241561	0.220578	0.0450506	UP	Ids
Aff2	20.3306	-0.472383	0.791304	0.149152	NO
Fmr1nb	1.82021	0.038313	0.294187	0.331173	NO
Fmr1	29.2529	-0.0747195	0.28	0.274814	NO
Gm14681	0.762625	0.0161578	0.291207	0.366045	NO
Slitrk4	30.1201	0.373964	0.558242	0.1233	NO
Ldoc1	0.500291	0.005853	0.291458	0.391962	NO
Gm4988	1.77309	0.0146968	0.291334	0.368939	NO
Sox3	1.95709	-0.00643449	0.291034	0.389584	NO
Gm715	2.83831	0.0203822	0.291255	0.35856	NO
Atp11c	11.4417	-0.106697	0.296777	0.240357	NO
Mcf2	2.06831	0.0559178	0.297532	0.306778	NO
Fgf13	123.721	-0.0594362	0.193908	0.259794	NO
Magea13	0.440081	-0.00187465	0.291497	0.409401	NO
Gpr101	0.882666	0.00833453	0.291565	0.382715	NO
Tm9sf5	0.186023	-0.0019197	0.291519	0.408844	NO
Rbmx	12.0026	-0.0183572	0.276621	0.360272	NO
Arhgef6	6.45355	0.0250369	0.285849	0.350054	NO
Htatsf1	96.425	0.0413763	0.229884	0.310182	NO
Adgrg4	0.186023	-0.0019197	0.291519	0.408851	NO
Map7d3	0.353313	-0.0018671	0.291498	0.409446	NO
Fhl1	15.7627	-0.00223445	0.272716	0.404858	NO
Slc9a6	55.7744	0.24968	0.28743	0.0766815	NO
Mmgt1	20.0727	-0.11563	0.302674	0.231226	NO
Ct45a	0.396054	0.0062328	0.291405	0.390185	NO
Ints6l	5.09477	-0.0274836	0.28873	0.346551	NO
Smim10l2a	20.2964	-0.0644114	0.283769	0.291372	NO
Zfp449	2.6224	0.0214951	0.291104	0.356637	NO
Gm773	0.0930115	-0.00193918	0.291519	0.40811	NO
3830403N18Rik	1.2242	-0.00515016	0.291165	0.395127	NO
Gm16404	0.429574	-0.00589169	0.291571	0.391671	NO
Gm14590	0.0103767	0.00259974	0.291396	0.404055	NO
Xlr	3.67001	0.00820246	0.287594	0.382786	NO
1700013H16Rik	0.673216	0.0175431	0.291488	0.363373	NO
Rtl8b	12.3417	-0.0406976	0.274458	0.323416	NO
Rtl8a	0.957415	0.0248497	0.290849	0.351087	NO
Rtl8c	9.63703	-0.0212296	0.272615	0.354718	NO
Mospd1	7.20229	0.0557887	0.290918	0.305195	NO
Pabir3	0.0802013	-0.00154118	0.2915	0.411145	NO
Pabir2	1.59069	-0.000829789	0.291022	0.412973	NO
Plac1	0.1964	0.0011067	0.291419	0.412288	NO
Hprt1	39.6694	0.178028	0.295985	0.147059	NO
Phf6	8.70827	-0.0144377	0.28497	0.368781	NO
Ccdc160	1.8229	0.0239714	0.292692	0.352833	NO
Gpc3	335.068	-0.736226	0.210496	3.94395e-05	DOWN	Gpc3
Gpc4	24.9572	-2.54204	0.802069	0.000149299	DOWN	Gpc4
Hs6st2	19.2168	0.0964093	0.301868	0.255376	NO
Mbnl3	1.97584	-0.00766399	0.290289	0.384879	NO
Rap2c	16.9904	0.0483377	0.280545	0.313337	NO
Frmd7	0.505006	0.00260959	0.291436	0.404041	NO
Stk26	0.665082	0.00448888	0.29152	0.397287	NO
Igsf1	5.18729	-0.0625749	0.29885	0.298252	NO
Enox2	63.9863	0.251926	0.258329	0.0582616	NO
Fsip2l	0.930115	-0.00222027	0.291522	0.405982	NO
Rbmx2	19.5576	-0.0860423	0.294831	0.265176	NO
Gpr119	0.202681	0.00287593	0.291264	0.403342	NO
Slc25a14	40.4617	-0.204736	0.299341	0.118356	NO
Zfp280c	4.42302	-0.0680039	0.300064	0.291599	NO
Rab33a	16.779	0.0199603	0.272725	0.356942	NO
Elf4	1.55998	-0.00811854	0.291242	0.383373	NO
Bcorl1	11.6624	0.0331489	0.279834	0.336302	NO
Utp14a	21.4059	0.0170519	0.284272	0.363489	NO
Zdhhc9	13.4614	0.0419433	0.273613	0.32114	NO
Sash3	0.287424	0.000654133	0.291348	0.413405	NO
Xpnpep2	0.174853	0.00825764	0.291473	0.382969	NO
Apln	27.2332	0.195962	0.352573	0.164512	NO
Ocrl	20.9111	0.0404009	0.267105	0.321995	NO
Dcaf12l1	26.2502	-0.0896822	0.292244	0.259495	NO
Tenm1	61.8798	-1.2821	0.415931	0.000227488	DOWN	Tenm1
Sh2d1a	1.94769	-0.00875285	0.291677	0.381834	NO
Stag2	42.5426	-0.0433842	0.250338	0.31296	NO
Xiap	36.5566	-0.148592	0.283087	0.176341	NO
Thoc2	54.9002	-0.0516861	0.262703	0.30318	NO
Gria3	210.678	0.0467248	0.188067	0.282556	NO
6030498E09Rik	2.10333	0.00883888	0.289875	0.381525	NO
C1galt1c1	14.7079	-0.0768978	0.279389	0.271363	NO
Mcts1	54.3968	0.0852508	0.244006	0.244213	NO
Cul4b	7.79662	-0.029181	0.280255	0.342576	NO
Tmem255a	8.16395	-0.0693467	0.296456	0.288194	NO
Rhox8	0.0207534	0.00359517	0.291394	0.400684	NO
Rhox5	0.130882	-0.00556702	0.291551	0.39342	NO
Rhox3h	0.465057	-0.0021406	0.291521	0.406661	NO
Rhox4b	0.0867673	-0.00151954	0.2915	0.411232	NO
Rhox2b	0.188904	0.0040633	0.291493	0.398904	NO
Rnf113a1	2.23664	0.0226596	0.29208	0.354845	NO
Ndufa1	234.521	0.0342227	0.166828	0.299791	NO
Akap14	3.33752	0.0886877	0.310007	0.267532	NO
Nkap	33.9378	0.0905679	0.260567	0.244813	NO
Rpl39	554.871	-0.108933	0.162098	0.122001	NO
[truncated: 14,065 more rows]

## Sheet: resLFC_SynCA1_vs_DG
	baseMean	log2FoldChange	lfcSE	svalue	diffexpressed	delabel
[truncated: 14,558 more rows]

[truncated: 4 more sheets: resLFC_SynSO_vs_CA1, resLFC_SynSP_vs_CA1, resLFC_SynSR_vs_CA1, resLFC_SynSLM_vs_CA1]
