# Supplementary material for: An integrated transcriptomic and proteomic map of the mouse hippocampus at synaptic resolution
Source: Nat Commun. 2025 Aug 26;16:7942. doi: 10.1038/s41467-025-63119-5 (PMC12381143; doi:10.1038/s41467-025-63119-5)
Supplement: Supplementary file 7 — Supplementary Data 5 [file 41467_2025_63119_MOESM7_ESM.xlsx]

## Sheet: RTp_Index
subregion	fraction	RTp_Index_ID	Sequence 5'->3'
SO	pure	RT_Index_02	AGAGGATA
SO	unsorted	RT_Index_03	CTCCTTAC
SP	pure	RT_Index_04	TATGCAGT
SP	unsorted	RT_Index_06	AGGCTTAG
SR	pure	RT_Index_07	ATTAGACG
SR	unsorted	RT_Index_08	CGGAGAGA
SLM	pure	RT_Index_09	CTAGTCGA
SLM	unsorted	RT_Index_10	AGCTAGAA
CA1	pure	RT_Index_12	TCTTACGC
CA1	unsorted	RT_Index_13	CTTAATAG
CA3	pure	RT_Index_14	ATAGCCTT
CA3	unsorted	RT_Index_15	TAAGGCTC
DG	pure	RT_Index_16	TCGCATAA
DG	unsorted	RT_Index_17	ATGGACTG

## Sheet: Nextera_i7_Indexes
replicate	Nextera i7 idx	Sequence 5'->3'
1	N711	AAGAGGCA
2	N712	GTAGAGGA
3	N723	TAGCGCTC
4	N714	GCTCATGA
5	N715	ATCTCAGG

## Sheet: Multiplex Oligos for IlluminaS1
NEBNext® Multiplex Oligos for Illumina_Set-1_E6440 2
Adapter	AGATCGGAAGAGCACACGTCTGAACTCCAGTCA
AdapterRead2	AGATCGGAAGAGCGTCGTGTAGGGAAAGAGTGT
Sample_ID	Sample-Replicate	Sample_Well	I7_Index_ID	index	I5_Index_ID	index2
1	SO-1	A8	S791	TCTAGGAG	S529	AGGTCACT
2	SP-1	A11	S719	GTACACCT	S569	CATGAGGA
3	SR-1	B8	S726	TGCGTAAC	S577	GATAGGCT
4	SLM-1	B11	S744	CCAAGGTT	S552	GCTATCCT
5	CA1-1	C8	S767	CTTGCTAG	S572	GGAGATGA
6	CA3-1	C11	S785	GAACGGTT	S504	ATTCCTCC
7	DG-1	D8	S738	AGCGAGAT	S525	GATACTGG
8	SO-2	D11	S718	CCAGTTGA	S515	ATGACGTC
9	SP-2	E8	S766	TATGGCAC	S555	TCTCGCAA
10	SR-2	E11	S748	GTCATCGT	S553	TTAAGCGG
11	SLM-2	F8	S711	GAATCACC	S560	CTTCGTTC
12	CA1-2	F11	S768	CAATGCGA	S558	AGTTCGTC
13	CA3-2	G8	S759	GTAAGGTG	S516	GCAATTCG
14	DG-2	G11	S741	GGTTGAAC	S584	AACGTGGA
15	SO-3	H8	S721	CGAGAGAA	S508	TCTCTTCC
16	SP-3	H11	S720	CTTCGGTT	S514	CTCTGGTT
17	SR-3	A9	S723	CGCAACTA	S502	GAATCCGA
18	SLM-3	A12	S731	CGGCATTA	S571	TGACTGAC
19	CA1-3	B9	S707	CACAGACT	S596	TGGTACAG
20	CA3-3	B12	S789	CACGCAAT	S579	ATGGAAGG
21	DG-3	C9	S745	TGGAAGCA	S557	GTACTCTC
22	SO-4	C12	S787	GGAATGTC	S588	GTGTTCCT
23	SP-4	D9	S746	CAATAGCC	S583	TGCGTAGA
24	SR-4	D12	S703	TGGTGAAG	S539	GCTGTAAG
25	SLM-4	E9	S778	CTCGAACA	S522	GGAATTGC
26	CA1-4	E12	S776	GGACATCA	S537	TGCAGGTA
27	CA3-4	F9	S781	GGCAAGTT	S510	CTTCTGAG
28	DG-4	F12	S782	GGTGTACA	S528	TAGCGTCT
29	SO-5	G9	S740	AGCTACCA	S570	CTTAGGAC
30	SP-5	G12	S730	GATAGCCA	S580	CTGTGTTG
31	SR-5	H9	S792	CAGCATAC	S534	TCTAACGC
32	SLM-5	H12	S733	CCACAACA	S561	TGTGGTAC
33	CA1-5	A10	S705	CGTATCTC	S563	GTACCTTG
34	CA3-5	D7	S775	TCCATTGC	S509	AGACCGTA
35	DG-5	B10	S701	TTACGTGC	S597	CAAGGTCT
36	SO-6	E7	S750	GTCGATTG	S532	ACGGTCTT
37	SP-6	C10	S754	AGCTAAGC	S535	GTAACGAC
38	SR-6	F7	S706	ATAACGCC	S574	TGAACCTG
39	SLM-6	D10	S798	AAGACACC	S527	TCGGTTAC
40	CA1-6	G7	S724	GCCTTAAC	S547	AGCTCCTA
41	CA3-6	E10	S751	CAACTCCA	S542	ACGGATTC
42	DG-6	H7	S790	GGTATAGG	S594	CTGGAGTA
43	SO-7	F10	S717	GATCTTGC	S595	TGCTCATG
44	SP-7	A1	S762	TTACCGAC	S512	CGTATTCG
45	SR-7	G10	S765	CTTCACTG	S549	GTCCTAAG
46	SLM-7	B1	S713	TCGTCTGA	S586	TCAAGGAC
47	CA1-7	H10	S793	CTCGACTT	S573	GGTCAGAT
48	CA3-7	C1	S736	TTCCAGGT	S543	AAGCACTG
49	DG-7	C7	S743	CAGTGCTT	S536	ACCTGGAA
