# Supplementary material for: An integrated transcriptomic and proteomic map of the mouse hippocampus at synaptic resolution
Source: Nat Commun. 2025 Aug 26;16:7942. doi: 10.1038/s41467-025-63119-5 (PMC12381143; doi:10.1038/s41467-025-63119-5)
Supplement: Supplementary file 8 — Supplementary Data 6 [file 41467_2025_63119_MOESM8_ESM.xlsx]

## Sheet: Sheet1
	Antibody	Supplier	Catalog Number	Dilution Factor
	Rabbit-anti-Mbp	Thermo Fisher	PA5-78397	1:500
	Rabbit-anti-Hnrpdl	Proteintech	10660-2-AP	1:800
	Rabbit-anti-Lrrtm1	Alomone Labs	ANR-141	1:500
	Rabbit-anti-mGlur2	Thermo Fisher	MA5-42460	1:200
	Rabbit-anti-Homer2	SYSY	160 203	1:500
	Rat-anti-Nectin3	Abcam	Ab16913	1:100
	Rabbit-anti-Calb2	Abcam	Ab16694	1:100
	Alexa Fluor 488 goat-anti-rabbit	Thermo Fisher	A11008	1:1000
	Alexa Fluor 488 goat-anti-rat	Thermo Fisher	A11006	1:1000
