# Supplementary material for: An integrated transcriptomic and proteomic map of the mouse hippocampus at synaptic resolution
Source: Nat Commun. 2025 Aug 26;16:7942. doi: 10.1038/s41467-025-63119-5 (PMC12381143; doi:10.1038/s41467-025-63119-5)
Supplement: Supplementary file 11 — Source Data [file 41467_2025_63119_MOESM11_ESM.xlsx]

## Sheet: Figure 1c
Figure 1c
type	value
type	value		valid.in	ID	condition
mRNA	17645		1/7	243	CA1
Protein	10092		2/7	279	CA1
			3/7	304	CA1
			4/7	356	CA1
			5/7	493	CA1
			6/7	701	CA1
			7/7	7547	CA1
			1/7	248	CA3
			2/7	214	CA3
			3/7	272	CA3
			4/7	270	CA3
			5/7	347	CA3
			6/7	519	CA3
			7/7	7983	CA3
			1/7	229	DG
			2/7	214	DG
			3/7	249	DG
			4/7	288	DG
			5/7	429	DG
			6/7	514	DG
			7/7	8031	DG

## Sheet: Figure 1d
Figure 1d
mRNA						protein
PC1	PC2	group	subregionTR	name		Sample	X	Y	Group
-13.7878	-7.74951	CA1	CA1	CA1.1_S5		CA1_1	-8.68174	4.79052	CA1
-7.69684	-8.62399	CA1	CA1	CA1.2_S12		CA1_2	-7.2077	14.7659	CA1
-9.43714	-8.59499	CA1	CA1	CA1.3_S19		CA1_3	-10.6442	11.2133	CA1
-12.3511	-8.04024	CA1	CA1	CA1.4_S26		CA1_4	-9.69186	5.81345	CA1
-8.85349	-4.71838	CA1	CA1	CA1.5_S33		CA1_5	-10.6055	9.12944	CA1
-11.9027	-6.28041	CA1	CA1	CA1.6_S40		CA1_6	-7.11496	17.276	CA1
-12.1503	-5.91457	CA1	CA1	CA1.7_S47		CA1_7	-9.17327	19.9775	CA1
-3.54204	11.0572	CA3	CA3	CA3.1_S6		CA3_1	-12.2563	-4.46442	CA3
-3.85928	7.97927	CA3	CA3	CA3.2_S13		CA3_2	-16.1178	-10.8443	CA3
-1.82765	6.31609	CA3	CA3	CA3.3_S20		CA3_3	-11.4756	-6.87643	CA3
-2.83515	10.6493	CA3	CA3	CA3.4_S27		CA3_4	-13.7211	-7.11945	CA3
-2.10907	9.3678	CA3	CA3	CA3.5_S34		CA3_5	-10.2208	-18.6361	CA3
-0.0373099	8.40921	CA3	CA3	CA3.6_S41		CA3_6	-11.3324	-13.9012	CA3
-7.53025	16.5399	CA3	CA3	CA3.7_S48		CA3_7	-11.5586	-11.4869	CA3
14.4924	-2.42367	DG	DG	DG.1_S7		DG_1	14.1566	-2.16527	DG
10.1247	-4.37355	DG	DG	DG.2_S14		DG_2	13.9757	-3.99212	DG
13.7572	-1.68905	DG	DG	DG.3_S21		DG_3	23.0547	2.38479	DG
14.0939	-2.03179	DG	DG	DG.4_S28		DG_4	22.7638	-1.96474	DG
15.2111	-1.76931	DG	DG	DG.5_S35		DG_5	27.2733	-0.935634	DG
13.8207	-2.16469	DG	DG	DG.6_S42		DG_6	21.6436	-4.04061	DG
16.4201	-5.94464	DG	DG	DG.7_S49		DG_7	26.934	1.07643	DG

## Sheet: Figure 1e
Figure 1e
Rankplot CA1 mRNA					Rankplot CA3 mRNA					Rankplot DG mRNA
gene	Rank	Expression	enrichment		gene	Rank	Expression	enrichment		gene	Rank	Expression	enrichment
mt-COX1	1	16.4194	TissueCA1		mt-COX1	1	16.4194	non-significant		mt-COX1	1	16.4194	non-significant
mt-CYTB	2	15.5241	TissueCA1		mt-CYTB	2	15.5241	non-significant		mt-CYTB	2	15.5241	non-significant
Camk2a	3	15.3624	non-significant		Camk2a	3	15.3624	non-significant		Camk2a	3	15.3624	non-significant
mt-ND1	4	15.0263	non-significant		mt-ND1	4	15.0263	non-significant		mt-ND1	4	15.0263	non-significant
mt-ND5	5	14.7575	non-significant		mt-ND5	5	14.7575	non-significant		mt-ND5	5	14.7575	non-significant
mt-ND2	6	14.655	TissueCA1		mt-ND2	6	14.655	non-significant		mt-ND2	6	14.655	non-significant
Kif5a	7	14.4936	non-significant		Kif5a	7	14.4936	non-significant		Kif5a	7	14.4936	non-significant
Atp1a3	8	14.4706	non-significant		Atp1a3	8	14.4706	non-significant		Atp1a3	8	14.4706	non-significant
Calm1	9	14.4473	non-significant		Calm1	9	14.4473	non-significant		Calm1	9	14.4473	non-significant
Cpe	10	14.3288	non-significant		Cpe	10	14.3288	TissueCA3		Cpe	10	14.3288	non-significant
mt-ND4	11	14.2239	non-significant		mt-ND4	11	14.2239	non-significant		mt-ND4	11	14.2239	non-significant
Snap25	12	14.1428	non-significant		Snap25	12	14.1428	TissueCA3		Snap25	12	14.1428	non-significant
Mbp	13	14.1413	non-significant		Mbp	13	14.1413	non-significant		Mbp	13	14.1413	non-significant
Hsp90ab1	14	14.1252	non-significant		Hsp90ab1	14	14.1252	TissueCA3		Hsp90ab1	14	14.1252	non-significant
Slc1a2	15	14.1117	non-significant		Slc1a2	15	14.1117	non-significant		Slc1a2	15	14.1117	non-significant
Ncdn	16	14.1076	non-significant		Ncdn	16	14.1076	non-significant		Ncdn	16	14.1076	non-significant
Cplx2	17	14.0955	non-significant		Cplx2	17	14.0955	non-significant		Cplx2	17	14.0955	non-significant
Ppp3ca	18	14.0662	non-significant		Ppp3ca	18	14.0662	non-significant		Ppp3ca	18	14.0662	non-significant
Hpca	19	13.8713	non-significant		Hpca	19	13.8713	TissueCA3		Hpca	19	13.8713	non-significant
Aldoa	20	13.7901	non-significant		Aldoa	20	13.7901	TissueCA3		Aldoa	20	13.7901	non-significant
Calm3	21	13.7794	non-significant		Calm3	21	13.7794	TissueCA3		Calm3	21	13.7794	non-significant
Sparcl1	22	13.7752	TissueCA1		Sparcl1	22	13.7752	non-significant		Sparcl1	22	13.7752	non-significant
Plp1	23	13.7379	non-significant		Plp1	23	13.7379	non-significant		Plp1	23	13.7379	non-significant
Fth1	24	13.7315	non-significant		Fth1	24	13.7315	non-significant		Fth1	24	13.7315	non-significant
Ddn	25	13.7297	non-significant		Ddn	25	13.7297	non-significant		Ddn	25	13.7297	non-significant
Syp	26	13.7192	non-significant		Syp	26	13.7192	TissueCA3		Syp	26	13.7192	non-significant
Camk2b	27	13.7164	non-significant		Camk2b	27	13.7164	non-significant		Camk2b	27	13.7164	non-significant
Atp1b1	28	13.7054	non-significant		Atp1b1	28	13.7054	TissueCA3		Atp1b1	28	13.7054	non-significant
Glul	29	13.6799	TissueCA1		Glul	29	13.6799	non-significant		Glul	29	13.6799	non-significant
Psap	30	13.6441	non-significant		Psap	30	13.6441	TissueCA3		Psap	30	13.6441	non-significant
Map1a	31	13.6436	non-significant		Map1a	31	13.6436	non-significant		Map1a	31	13.6436	non-significant
Ndrg4	32	13.622	non-significant		Ndrg4	32	13.622	TissueCA3		Ndrg4	32	13.622	non-significant
Sptan1	33	13.596	non-significant		Sptan1	33	13.596	non-significant		Sptan1	33	13.596	non-significant
App	34	13.558	non-significant		App	34	13.558	non-significant		App	34	13.558	non-significant
Slc17a7	35	13.4951	non-significant		Slc17a7	35	13.4951	TissueCA3		Slc17a7	35	13.4951	non-significant
Sptbn2	36	13.4939	non-significant		Sptbn2	36	13.4939	non-significant		Sptbn2	36	13.4939	non-significant
Arf3	37	13.4693	non-significant		Arf3	37	13.4693	TissueCA3		Arf3	37	13.4693	non-significant
Eef1a1	38	13.4516	non-significant		Eef1a1	38	13.4516	non-significant		Eef1a1	38	13.4516	non-significant
Map1b	39	13.4419	non-significant		Map1b	39	13.4419	non-significant		Map1b	39	13.4419	non-significant
Syt1	40	13.4225	non-significant		Syt1	40	13.4225	TissueCA3		Syt1	40	13.4225	non-significant
Nsf	41	13.421	non-significant		Nsf	41	13.421	non-significant		Nsf	41	13.421	non-significant
Dnm1	42	13.3772	non-significant		Dnm1	42	13.3772	TissueCA3		Dnm1	42	13.3772	non-significant
Gria1	43	13.3755	non-significant		Gria1	43	13.3755	non-significant		Gria1	43	13.3755	non-significant
Ptk2b	44	13.3145	non-significant		Ptk2b	44	13.3145	non-significant		Ptk2b	44	13.3145	non-significant
Atp1a2	45	13.3005	non-significant		Atp1a2	45	13.3005	non-significant		Atp1a2	45	13.3005	non-significant
Kif1a	46	13.3003	non-significant		Kif1a	46	13.3003	non-significant		Kif1a	46	13.3003	non-significant
Map2	47	13.2972	non-significant		Map2	47	13.2972	non-significant		Map2	47	13.2972	non-significant
Pkm	48	13.2938	non-significant		Pkm	48	13.2938	TissueCA3		Pkm	48	13.2938	non-significant
Chn1	49	13.2901	non-significant		Chn1	49	13.2901	non-significant		Chn1	49	13.2901	non-significant
Olfm1	50	13.2401	non-significant		Olfm1	50	13.2401	non-significant		Olfm1	50	13.2401	TissueDG
Ppp1r9b	51	13.2203	non-significant		Ppp1r9b	51	13.2203	non-significant		Ppp1r9b	51	13.2203	non-significant
Eef2	52	13.2151	non-significant		Eef2	52	13.2151	non-significant		Eef2	52	13.2151	non-significant
Ywhag	53	13.2012	non-significant		Ywhag	53	13.2012	TissueCA3		Ywhag	53	13.2012	non-significant
Chgb	54	13.2011	non-significant		Chgb	54	13.2011	TissueCA3		Chgb	54	13.2011	non-significant
Calm2	55	13.1992	non-significant		Calm2	55	13.1992	non-significant		Calm2	55	13.1992	non-significant
Gnas	56	13.193	non-significant		Gnas	56	13.193	TissueCA3		Gnas	56	13.193	non-significant
Adcy1	57	13.1648	non-significant		Adcy1	57	13.1648	non-significant		Adcy1	57	13.1648	TissueDG
Syt11	58	13.1636	non-significant		Syt11	58	13.1636	TissueCA3		Syt11	58	13.1636	non-significant
Atp2b1	59	13.1571	TissueCA1		Atp2b1	59	13.1571	non-significant		Atp2b1	59	13.1571	non-significant
Scd2	60	13.1566	non-significant		Scd2	60	13.1566	non-significant		Scd2	60	13.1566	non-significant
Gpm6a	61	13.1534	non-significant		Gpm6a	61	13.1534	non-significant		Gpm6a	61	13.1534	non-significant
mt-ND6	62	13.1393	non-significant		mt-ND6	62	13.1393	non-significant		mt-ND6	62	13.1393	non-significant
Aplp1	63	13.135	non-significant		Aplp1	63	13.135	non-significant		Aplp1	63	13.135	non-significant
Sptbn1	64	13.1205	non-significant		Sptbn1	64	13.1205	non-significant		Sptbn1	64	13.1205	non-significant
Enc1	65	13.1164	non-significant		Enc1	65	13.1164	non-significant		Enc1	65	13.1164	non-significant
Apoe	66	13.1081	non-significant		Apoe	66	13.1081	non-significant		Apoe	66	13.1081	non-significant
Cyfip2	67	13.0483	non-significant		Cyfip2	67	13.0483	non-significant		Cyfip2	67	13.0483	non-significant
Prkcb	68	13.0252	TissueCA1		Prkcb	68	13.0252	non-significant		Prkcb	68	13.0252	non-significant
Rtn3	69	13.0122	non-significant		Rtn3	69	13.0122	TissueCA3		Rtn3	69	13.0122	non-significant
Kcnab2	70	13.008	non-significant		Kcnab2	70	13.008	TissueCA3		Kcnab2	70	13.008	non-significant
Hpcal4	71	13.0079	non-significant		Hpcal4	71	13.0079	non-significant		Hpcal4	71	13.0079	non-significant
Nell2	72	13.0047	non-significant		Nell2	72	13.0047	TissueCA3		Nell2	72	13.0047	non-significant
Rtn1	73	12.9667	non-significant		Rtn1	73	12.9667	TissueCA3		Rtn1	73	12.9667	non-significant
Gria2	74	12.9283	non-significant		Gria2	74	12.9283	non-significant		Gria2	74	12.9283	non-significant
Agap2	75	12.9233	non-significant		Agap2	75	12.9233	non-significant		Agap2	75	12.9233	non-significant
Eef1a2	76	12.9206	non-significant		Eef1a2	76	12.9206	TissueCA3		Eef1a2	76	12.9206	non-significant
Ttc3	77	12.9165	non-significant		Ttc3	77	12.9165	non-significant		Ttc3	77	12.9165	non-significant
Clstn1	78	12.9073	non-significant		Clstn1	78	12.9073	non-significant		Clstn1	78	12.9073	non-significant
Ppp3r1	79	12.9069	non-significant		Ppp3r1	79	12.9069	TissueCA3		Ppp3r1	79	12.9069	non-significant
Clu	80	12.896	non-significant		Clu	80	12.896	non-significant		Clu	80	12.896	non-significant
Chd3	81	12.8724	non-significant		Chd3	81	12.8724	non-significant		Chd3	81	12.8724	non-significant
Mobp	82	12.8498	non-significant		Mobp	82	12.8498	non-significant		Mobp	82	12.8498	non-significant
Tspan7	83	12.837	non-significant		Tspan7	83	12.837	non-significant		Tspan7	83	12.837	non-significant
Atp2a2	84	12.8167	non-significant		Atp2a2	84	12.8167	non-significant		Atp2a2	84	12.8167	non-significant
Prkce	85	12.8157	non-significant		Prkce	85	12.8157	TissueCA3		Prkce	85	12.8157	non-significant
Actb	86	12.7873	non-significant		Actb	86	12.7873	non-significant		Actb	86	12.7873	non-significant
Spock2	87	12.7845	non-significant		Spock2	87	12.7845	TissueCA3		Spock2	87	12.7845	non-significant
Thra	88	12.7695	non-significant		Thra	88	12.7695	non-significant		Thra	88	12.7695	non-significant
Kif5c	89	12.7675	non-significant		Kif5c	89	12.7675	TissueCA3		Kif5c	89	12.7675	non-significant
Ywhae	90	12.7623	non-significant		Ywhae	90	12.7623	TissueCA3		Ywhae	90	12.7623	non-significant
Gpm6b	91	12.7521	non-significant		Gpm6b	91	12.7521	TissueCA3		Gpm6b	91	12.7521	non-significant
Eno2	92	12.751	non-significant		Eno2	92	12.751	TissueCA3		Eno2	92	12.751	non-significant
Nsmf	93	12.7472	non-significant		Nsmf	93	12.7472	TissueCA3		Nsmf	93	12.7472	non-significant
Vamp2	94	12.7282	non-significant		Vamp2	94	12.7282	TissueCA3		Vamp2	94	12.7282	non-significant
Rab6b	95	12.7227	non-significant		Rab6b	95	12.7227	TissueCA3		Rab6b	95	12.7227	non-significant
Camkv	96	12.6644	non-significant		Camkv	96	12.6644	non-significant		Camkv	96	12.6644	non-significant
Aldoc	97	12.6458	TissueCA1		Aldoc	97	12.6458	non-significant		Aldoc	97	12.6458	non-significant
Serinc1	98	12.6427	non-significant		Serinc1	98	12.6427	TissueCA3		Serinc1	98	12.6427	non-significant
Nptx1	99	12.6407	non-significant		Nptx1	99	12.6407	non-significant		Nptx1	99	12.6407	non-significant
Itm2c	100	12.6364	non-significant		Itm2c	100	12.6364	TissueCA3		Itm2c	100	12.6364	non-significant
Nckap1	101	12.6207	non-significant		Nckap1	101	12.6207	non-significant		Nckap1	101	12.6207	non-significant
Kif1b	102	12.6119	non-significant		Kif1b	102	12.6119	non-significant		Kif1b	102	12.6119	non-significant
Prnp	103	12.6082	TissueCA1		Prnp	103	12.6082	non-significant		Prnp	103	12.6082	non-significant
Nsg2	104	12.6007	non-significant		Nsg2	104	12.6007	non-significant		Nsg2	104	12.6007	non-significant
Nrgn	105	12.5964	non-significant		Nrgn	105	12.5964	TissueCA3		Nrgn	105	12.5964	non-significant
Dync1h1	106	12.5939	non-significant		Dync1h1	106	12.5939	non-significant		Dync1h1	106	12.5939	non-significant
Pja2	107	12.5774	non-significant		Pja2	107	12.5774	TissueCA3		Pja2	107	12.5774	non-significant
Kalrn	108	12.5762	non-significant		Kalrn	108	12.5762	non-significant		Kalrn	108	12.5762	non-significant
Thy1	109	12.5603	non-significant		Thy1	109	12.5603	TissueCA3		Thy1	109	12.5603	non-significant
Ndrg2	110	12.5473	TissueCA1		Ndrg2	110	12.5473	non-significant		Ndrg2	110	12.5473	non-significant
Sort1	111	12.5431	non-significant		Sort1	111	12.5431	non-significant		Sort1	111	12.5431	non-significant
Kcnq2	112	12.5377	non-significant		Kcnq2	112	12.5377	non-significant		Kcnq2	112	12.5377	non-significant
Ywhab	113	12.5376	non-significant		Ywhab	113	12.5376	TissueCA3		Ywhab	113	12.5376	non-significant
Tmsb4x	114	12.5324	non-significant		Tmsb4x	114	12.5324	non-significant		Tmsb4x	114	12.5324	non-significant
Atp1a1	115	12.5185	non-significant		Atp1a1	115	12.5185	non-significant		Atp1a1	115	12.5185	TissueDG
Cst3	116	12.5098	non-significant		Cst3	116	12.5098	non-significant		Cst3	116	12.5098	non-significant
Ank2	117	12.5024	non-significant		Ank2	117	12.5024	non-significant		Ank2	117	12.5024	non-significant
Dlg4	118	12.5024	non-significant		Dlg4	118	12.5024	non-significant		Dlg4	118	12.5024	non-significant
Prkar1a	119	12.4458	non-significant		Prkar1a	119	12.4458	non-significant		Prkar1a	119	12.4458	non-significant
Rnf112	120	12.4444	non-significant		Rnf112	120	12.4444	non-significant		Rnf112	120	12.4444	non-significant
Syn2	121	12.4406	non-significant		Syn2	121	12.4406	TissueCA3		Syn2	121	12.4406	non-significant
Abr	122	12.4364	non-significant		Abr	122	12.4364	non-significant		Abr	122	12.4364	non-significant
Map4	123	12.4356	TissueCA1		Map4	123	12.4356	non-significant		Map4	123	12.4356	non-significant
Fbxl16	124	12.4233	non-significant		Fbxl16	124	12.4233	non-significant		Fbxl16	124	12.4233	non-significant
Slc24a2	125	12.4173	non-significant		Slc24a2	125	12.4173	TissueCA3		Slc24a2	125	12.4173	non-significant
Gnao1	126	12.4068	non-significant		Gnao1	126	12.4068	TissueCA3		Gnao1	126	12.4068	non-significant
Ywhah	127	12.4015	non-significant		Ywhah	127	12.4015	TissueCA3		Ywhah	127	12.4015	non-significant
Camk2n1	128	12.3919	non-significant		Camk2n1	128	12.3919	non-significant		Camk2n1	128	12.3919	non-significant
Septin3	129	12.381	non-significant		Septin3	129	12.381	non-significant		Septin3	129	12.381	non-significant
Stum	130	12.3609	non-significant		Stum	130	12.3609	non-significant		Stum	130	12.3609	non-significant
Stxbp1	131	12.3585	non-significant		Stxbp1	131	12.3585	TissueCA3		Stxbp1	131	12.3585	non-significant
Eif4g2	132	12.3581	non-significant		Eif4g2	132	12.3581	non-significant		Eif4g2	132	12.3581	non-significant
Cpne6	133	12.355	non-significant		Cpne6	133	12.355	TissueCA3		Cpne6	133	12.355	non-significant
Rasgrp1	134	12.3361	non-significant		Rasgrp1	134	12.3361	non-significant		Rasgrp1	134	12.3361	non-significant
Gdi1	135	12.336	non-significant		Gdi1	135	12.336	TissueCA3		Gdi1	135	12.336	non-significant
Ncald	136	12.3344	non-significant		Ncald	136	12.3344	non-significant		Ncald	136	12.3344	non-significant
Atp6v1a	137	12.3176	non-significant		Atp6v1a	137	12.3176	non-significant		Atp6v1a	137	12.3176	non-significant
Tppp	138	12.3116	non-significant		Tppp	138	12.3116	non-significant		Tppp	138	12.3116	non-significant
Prkcg	139	12.2975	non-significant		Prkcg	139	12.2975	non-significant		Prkcg	139	12.2975	non-significant
Ddx5	140	12.275	non-significant		Ddx5	140	12.275	non-significant		Ddx5	140	12.275	TissueDG
Gabbr1	141	12.2687	non-significant		Gabbr1	141	12.2687	non-significant		Gabbr1	141	12.2687	non-significant
Mapk1	142	12.2595	non-significant		Mapk1	142	12.2595	non-significant		Mapk1	142	12.2595	TissueDG
Mapk8ip3	143	12.2507	non-significant		Mapk8ip3	143	12.2507	non-significant		Mapk8ip3	143	12.2507	non-significant
Nefl	144	12.2494	non-significant		Nefl	144	12.2494	TissueCA3		Nefl	144	12.2494	non-significant
Ppp2r2c	145	12.2469	non-significant		Ppp2r2c	145	12.2469	TissueCA3		Ppp2r2c	145	12.2469	non-significant
Slc1a3	146	12.2427	TissueCA1		Slc1a3	146	12.2427	non-significant		Slc1a3	146	12.2427	non-significant
Tubb4a	147	12.2401	non-significant		Tubb4a	147	12.2401	TissueCA3		Tubb4a	147	12.2401	non-significant
Dclk1	148	12.2328	TissueCA1		Dclk1	148	12.2328	non-significant		Dclk1	148	12.2328	non-significant
Maged1	149	12.2289	non-significant		Maged1	149	12.2289	non-significant		Maged1	149	12.2289	non-significant
Phyhip	150	12.2137	non-significant		Phyhip	150	12.2137	non-significant		Phyhip	150	12.2137	non-significant
Klc1	151	12.2129	non-significant		Klc1	151	12.2129	TissueCA3		Klc1	151	12.2129	non-significant
Itm2b	152	12.2064	non-significant		Itm2b	152	12.2064	non-significant		Itm2b	152	12.2064	non-significant
Syne1	153	12.2	non-significant		Syne1	153	12.2	non-significant		Syne1	153	12.2	TissueDG
Dlgap1	154	12.1988	non-significant		Dlgap1	154	12.1988	non-significant		Dlgap1	154	12.1988	non-significant
Selenow	155	12.1829	non-significant		Selenow	155	12.1829	TissueCA3		Selenow	155	12.1829	non-significant
Psd3	156	12.1806	non-significant		Psd3	156	12.1806	non-significant		Psd3	156	12.1806	non-significant
Epb41l1	157	12.1797	non-significant		Epb41l1	157	12.1797	non-significant		Epb41l1	157	12.1797	non-significant
Prrc2b	158	12.1793	non-significant		Prrc2b	158	12.1793	non-significant		Prrc2b	158	12.1793	non-significant
Ckb	159	12.1737	non-significant		Ckb	159	12.1737	non-significant		Ckb	159	12.1737	non-significant
Atp6v1b2	160	12.1584	non-significant		Atp6v1b2	160	12.1584	TissueCA3		Atp6v1b2	160	12.1584	non-significant
Gabarapl1	161	12.154	non-significant		Gabarapl1	161	12.154	non-significant		Gabarapl1	161	12.154	non-significant
Celf4	162	12.1522	non-significant		Celf4	162	12.1522	TissueCA3		Celf4	162	12.1522	non-significant
Tcf25	163	12.1518	non-significant		Tcf25	163	12.1518	TissueCA3		Tcf25	163	12.1518	non-significant
Tpi1	164	12.1484	non-significant		Tpi1	164	12.1484	TissueCA3		Tpi1	164	12.1484	non-significant
Cltc	165	12.144	non-significant		Cltc	165	12.144	non-significant		Cltc	165	12.144	non-significant
Gprasp1	166	12.1397	non-significant		Gprasp1	166	12.1397	non-significant		Gprasp1	166	12.1397	TissueDG
Zbtb18	167	12.1368	non-significant		Zbtb18	167	12.1368	non-significant		Zbtb18	167	12.1368	non-significant
Nrcam	168	12.1313	non-significant		Nrcam	168	12.1313	non-significant		Nrcam	168	12.1313	non-significant
Hspa8	169	12.1291	non-significant		Hspa8	169	12.1291	TissueCA3		Hspa8	169	12.1291	non-significant
Mapt	170	12.1227	non-significant		Mapt	170	12.1227	TissueCA3		Mapt	170	12.1227	non-significant
Cfl1	171	12.1127	non-significant		Cfl1	171	12.1127	TissueCA3		Cfl1	171	12.1127	non-significant
Pea15a	172	12.1127	non-significant		Pea15a	172	12.1127	non-significant		Pea15a	172	12.1127	non-significant
Tubb2a	173	12.1124	non-significant		Tubb2a	173	12.1124	TissueCA3		Tubb2a	173	12.1124	non-significant
Rasgrf1	174	12.1119	non-significant		Rasgrf1	174	12.1119	non-significant		Rasgrf1	174	12.1119	non-significant
Gas7	175	12.1114	non-significant		Gas7	175	12.1114	non-significant		Gas7	175	12.1114	non-significant
Zwint	176	12.1102	non-significant		Zwint	176	12.1102	TissueCA3		Zwint	176	12.1102	non-significant
Ank3	177	12.1035	non-significant		Ank3	177	12.1035	non-significant		Ank3	177	12.1035	non-significant
Fkbp1a	178	12.092	non-significant		Fkbp1a	178	12.092	non-significant		Fkbp1a	178	12.092	non-significant
Ntrk2	179	12.0916	TissueCA1		Ntrk2	179	12.0916	non-significant		Ntrk2	179	12.0916	non-significant
Ppp2r1a	180	12.0908	non-significant		Ppp2r1a	180	12.0908	TissueCA3		Ppp2r1a	180	12.0908	non-significant
Gnb1	181	12.0859	non-significant		Gnb1	181	12.0859	non-significant		Gnb1	181	12.0859	non-significant
Mical2	182	12.0759	non-significant		Mical2	182	12.0759	non-significant		Mical2	182	12.0759	non-significant
Cds2	183	12.0759	non-significant		Cds2	183	12.0759	non-significant		Cds2	183	12.0759	non-significant
Ctnnb1	184	12.0687	non-significant		Ctnnb1	184	12.0687	non-significant		Ctnnb1	184	12.0687	TissueDG
Slc25a4	185	12.0681	non-significant		Slc25a4	185	12.0681	non-significant		Slc25a4	185	12.0681	non-significant
Srrm2	186	12.0666	non-significant		Srrm2	186	12.0666	non-significant		Srrm2	186	12.0666	non-significant
Itpr1	187	12.0587	TissueCA1		Itpr1	187	12.0587	non-significant		Itpr1	187	12.0587	non-significant
Prkar1b	188	12.0507	non-significant		Prkar1b	188	12.0507	non-significant		Prkar1b	188	12.0507	non-significant
Slc6a17	189	12.0507	non-significant		Slc6a17	189	12.0507	TissueCA3		Slc6a17	189	12.0507	non-significant
Tspyl4	190	12.0461	non-significant		Tspyl4	190	12.0461	TissueCA3		Tspyl4	190	12.0461	non-significant
Aak1	191	12.0399	non-significant		Aak1	191	12.0399	TissueCA3		Aak1	191	12.0399	non-significant
Lynx1	192	12.0316	non-significant		Lynx1	192	12.0316	TissueCA3		Lynx1	192	12.0316	non-significant
Aplp2	193	12.0316	non-significant		Aplp2	193	12.0316	TissueCA3		Aplp2	193	12.0316	non-significant
Tcf4	194	12.0212	non-significant		Tcf4	194	12.0212	non-significant		Tcf4	194	12.0212	non-significant
Ap2b1	195	12.0197	TissueCA1		Ap2b1	195	12.0197	non-significant		Ap2b1	195	12.0197	non-significant
Adgrb2	196	12.0149	non-significant		Adgrb2	196	12.0149	non-significant		Adgrb2	196	12.0149	non-significant
Stx1b	197	12.0036	non-significant		Stx1b	197	12.0036	non-significant		Stx1b	197	12.0036	non-significant
Rbfox1	198	12.0028	non-significant		Rbfox1	198	12.0028	non-significant		Rbfox1	198	12.0028	TissueDG
Nisch	199	11.9972	non-significant		Nisch	199	11.9972	non-significant		Nisch	199	11.9972	non-significant
Synj1	200	11.9922	non-significant		Synj1	200	11.9922	TissueCA3		Synj1	200	11.9922	non-significant
Aco2	201	11.992	non-significant		Aco2	201	11.992	non-significant		Aco2	201	11.992	non-significant
Rapgef4	202	11.9846	non-significant		Rapgef4	202	11.9846	TissueCA3		Rapgef4	202	11.9846	non-significant
Pafah1b1	203	11.9844	non-significant		Pafah1b1	203	11.9844	TissueCA3		Pafah1b1	203	11.9844	non-significant
Sv2b	204	11.9802	non-significant		Sv2b	204	11.9802	TissueCA3		Sv2b	204	11.9802	non-significant
Mdh1	205	11.98	non-significant		Mdh1	205	11.98	non-significant		Mdh1	205	11.98	non-significant
Trim2	206	11.9766	non-significant		Trim2	206	11.9766	non-significant		Trim2	206	11.9766	non-significant
Uba1	207	11.9734	non-significant		Uba1	207	11.9734	TissueCA3		Uba1	207	11.9734	non-significant
Ctsb	208	11.97	non-significant		Ctsb	208	11.97	TissueCA3		Ctsb	208	11.97	non-significant
Rtn4	209	11.9695	non-significant		Rtn4	209	11.9695	TissueCA3		Rtn4	209	11.9695	non-significant
Nptn	210	11.9604	non-significant		Nptn	210	11.9604	TissueCA3		Nptn	210	11.9604	non-significant
Cplx1	211	11.9535	non-significant		Cplx1	211	11.9535	TissueCA3		Cplx1	211	11.9535	non-significant
Calr	212	11.9533	non-significant		Calr	212	11.9533	TissueCA3		Calr	212	11.9533	non-significant
Dpp6	213	11.9458	non-significant		Dpp6	213	11.9458	non-significant		Dpp6	213	11.9458	non-significant
Eif4a2	214	11.9443	non-significant		Eif4a2	214	11.9443	non-significant		Eif4a2	214	11.9443	non-significant
Grin2b	215	11.9433	non-significant		Grin2b	215	11.9433	non-significant		Grin2b	215	11.9433	non-significant
Dkk3	216	11.9379	non-significant		Dkk3	216	11.9379	non-significant		Dkk3	216	11.9379	non-significant
Pgm2l1	217	11.9339	non-significant		Pgm2l1	217	11.9339	TissueCA3		Pgm2l1	217	11.9339	non-significant
Dynll2	218	11.9325	non-significant		Dynll2	218	11.9325	TissueCA3		Dynll2	218	11.9325	non-significant
Uchl1	219	11.924	non-significant		Uchl1	219	11.924	TissueCA3		Uchl1	219	11.924	non-significant
Rab6a	220	11.9152	non-significant		Rab6a	220	11.9152	TissueCA3		Rab6a	220	11.9152	non-significant
Disp2	221	11.9116	non-significant		Disp2	221	11.9116	non-significant		Disp2	221	11.9116	non-significant
Epha4	222	11.9097	non-significant		Epha4	222	11.9097	TissueCA3		Epha4	222	11.9097	non-significant
Atp6v0a1	223	11.9085	non-significant		Atp6v0a1	223	11.9085	TissueCA3		Atp6v0a1	223	11.9085	non-significant
Wipf3	224	11.9075	non-significant		Wipf3	224	11.9075	non-significant		Wipf3	224	11.9075	non-significant
Camta2	225	11.9036	non-significant		Camta2	225	11.9036	TissueCA3		Camta2	225	11.9036	non-significant
Slc25a23	226	11.902	non-significant		Slc25a23	226	11.902	non-significant		Slc25a23	226	11.902	non-significant
Hk1	227	11.9012	non-significant		Hk1	227	11.9012	TissueCA3		Hk1	227	11.9012	non-significant
Add2	228	11.8982	non-significant		Add2	228	11.8982	non-significant		Add2	228	11.8982	TissueDG
Tuba4a	229	11.8929	non-significant		Tuba4a	229	11.8929	TissueCA3		Tuba4a	229	11.8929	non-significant
Ptprn	230	11.8875	non-significant		Ptprn	230	11.8875	non-significant		Ptprn	230	11.8875	non-significant
Ndrg3	231	11.887	non-significant		Ndrg3	231	11.887	TissueCA3		Ndrg3	231	11.887	non-significant
Add1	232	11.8857	non-significant		Add1	232	11.8857	non-significant		Add1	232	11.8857	non-significant
Nrxn1	233	11.8833	non-significant		Nrxn1	233	11.8833	TissueCA3		Nrxn1	233	11.8833	non-significant
Faim2	234	11.8758	non-significant		Faim2	234	11.8758	non-significant		Faim2	234	11.8758	non-significant
Nedd4	235	11.8745	non-significant		Nedd4	235	11.8745	non-significant		Nedd4	235	11.8745	TissueDG
Cacna1e	236	11.8739	non-significant		Cacna1e	236	11.8739	non-significant		Cacna1e	236	11.8739	TissueDG
Hnrnpa2b1	237	11.8732	non-significant		Hnrnpa2b1	237	11.8732	non-significant		Hnrnpa2b1	237	11.8732	non-significant
Cadm3	238	11.8729	non-significant		Cadm3	238	11.8729	TissueCA3		Cadm3	238	11.8729	non-significant
Fam107a	239	11.8712	non-significant		Fam107a	239	11.8712	non-significant		Fam107a	239	11.8712	non-significant
Syngr1	240	11.868	non-significant		Syngr1	240	11.868	TissueCA3		Syngr1	240	11.868	non-significant
Sv2a	241	11.8646	non-significant		Sv2a	241	11.8646	TissueCA3		Sv2a	241	11.8646	non-significant
Apbb1	242	11.8635	non-significant		Apbb1	242	11.8635	TissueCA3		Apbb1	242	11.8635	non-significant
Mink1	243	11.8634	non-significant		Mink1	243	11.8634	non-significant		Mink1	243	11.8634	non-significant
Slc12a5	244	11.8619	non-significant		Slc12a5	244	11.8619	non-significant		Slc12a5	244	11.8619	non-significant
Tmod2	245	11.8615	non-significant		Tmod2	245	11.8615	non-significant		Tmod2	245	11.8615	non-significant
Ptprs	246	11.8504	non-significant		Ptprs	246	11.8504	non-significant		Ptprs	246	11.8504	non-significant
Ywhaz	247	11.8497	non-significant		Ywhaz	247	11.8497	TissueCA3		Ywhaz	247	11.8497	non-significant
Dctn1	248	11.8493	non-significant		Dctn1	248	11.8493	non-significant		Dctn1	248	11.8493	non-significant
Septin5	249	11.8469	non-significant		Septin5	249	11.8469	non-significant		Septin5	249	11.8469	TissueDG
Pfkm	250	11.8384	non-significant		Pfkm	250	11.8384	TissueCA3		Pfkm	250	11.8384	non-significant
Rpl4	251	11.8372	non-significant		Rpl4	251	11.8372	non-significant		Rpl4	251	11.8372	non-significant
Sorl1	252	11.8357	non-significant		Sorl1	252	11.8357	non-significant		Sorl1	252	11.8357	non-significant
Camta1	253	11.8356	non-significant		Camta1	253	11.8356	TissueCA3		Camta1	253	11.8356	non-significant
Tuba1a	254	11.834	non-significant		Tuba1a	254	11.834	TissueCA3		Tuba1a	254	11.834	non-significant
Mprip	255	11.8337	non-significant		Mprip	255	11.8337	non-significant		Mprip	255	11.8337	non-significant
Pld3	256	11.8208	non-significant		Pld3	256	11.8208	non-significant		Pld3	256	11.8208	non-significant
Kidins220	257	11.8054	non-significant		Kidins220	257	11.8054	non-significant		Kidins220	257	11.8054	non-significant
Celf2	258	11.8011	non-significant		Celf2	258	11.8011	non-significant		Celf2	258	11.8011	TissueDG
Gpi1	259	11.7984	non-significant		Gpi1	259	11.7984	TissueCA3		Gpi1	259	11.7984	non-significant
Pfn2	260	11.7958	non-significant		Pfn2	260	11.7958	non-significant		Pfn2	260	11.7958	non-significant
Sult4a1	261	11.7951	non-significant		Sult4a1	261	11.7951	TissueCA3		Sult4a1	261	11.7951	non-significant
Mycbp2	262	11.7892	non-significant		Mycbp2	262	11.7892	non-significant		Mycbp2	262	11.7892	TissueDG
Slc22a17	263	11.7884	non-significant		Slc22a17	263	11.7884	non-significant		Slc22a17	263	11.7884	non-significant
Reep5	264	11.7836	non-significant		Reep5	264	11.7836	TissueCA3		Reep5	264	11.7836	non-significant
Snph	265	11.7798	non-significant		Snph	265	11.7798	non-significant		Snph	265	11.7798	non-significant
Lars2	266	11.775	non-significant		Lars2	266	11.775	non-significant		Lars2	266	11.775	non-significant
Sdha	267	11.765	non-significant		Sdha	267	11.765	non-significant		Sdha	267	11.765	non-significant
Matr3	268	11.7592	non-significant		Matr3	268	11.7592	non-significant		Matr3	268	11.7592	TissueDG
Ppm1e	269	11.7588	non-significant		Ppm1e	269	11.7588	non-significant		Ppm1e	269	11.7588	non-significant
Shank1	270	11.7569	non-significant		Shank1	270	11.7569	non-significant		Shank1	270	11.7569	non-significant
Hsp90b1	271	11.756	non-significant		Hsp90b1	271	11.756	non-significant		Hsp90b1	271	11.756	non-significant
Purb	272	11.7534	TissueCA1		Purb	272	11.7534	non-significant		Purb	272	11.7534	non-significant
Hnrnpu	273	11.75	non-significant		Hnrnpu	273	11.75	non-significant		Hnrnpu	273	11.75	TissueDG
Sipa1l1	274	11.7431	non-significant		Sipa1l1	274	11.7431	non-significant		Sipa1l1	274	11.7431	non-significant
Plppr4	275	11.7409	non-significant		Plppr4	275	11.7409	non-significant		Plppr4	275	11.7409	TissueDG
Cntn1	276	11.7384	non-significant		Cntn1	276	11.7384	non-significant		Cntn1	276	11.7384	non-significant
Vdac1	277	11.7364	non-significant		Vdac1	277	11.7364	TissueCA3		Vdac1	277	11.7364	non-significant
Atp9a	278	11.7352	non-significant		Atp9a	278	11.7352	TissueCA3		Atp9a	278	11.7352	non-significant
Atp6v1g2	279	11.7317	non-significant		Atp6v1g2	279	11.7317	TissueCA3		Atp6v1g2	279	11.7317	non-significant
Arhgef9	280	11.7253	non-significant		Arhgef9	280	11.7253	non-significant		Arhgef9	280	11.7253	non-significant
Cracdl	281	11.724	non-significant		Cracdl	281	11.724	non-significant		Cracdl	281	11.724	TissueDG
Hsph1	282	11.7164	non-significant		Hsph1	282	11.7164	TissueCA3		Hsph1	282	11.7164	non-significant
Scn8a	283	11.7132	non-significant		Scn8a	283	11.7132	non-significant		Scn8a	283	11.7132	non-significant
Mast3	284	11.7112	non-significant		Mast3	284	11.7112	non-significant		Mast3	284	11.7112	non-significant
Pde2a	285	11.7093	non-significant		Pde2a	285	11.7093	non-significant		Pde2a	285	11.7093	non-significant
Ddx17	286	11.6997	non-significant		Ddx17	286	11.6997	non-significant		Ddx17	286	11.6997	non-significant
Ptms	287	11.6918	non-significant		Ptms	287	11.6918	non-significant		Ptms	287	11.6918	non-significant
Mmd	288	11.6738	non-significant		Mmd	288	11.6738	TissueCA3		Mmd	288	11.6738	non-significant
Trank1	289	11.6702	non-significant		Trank1	289	11.6702	non-significant		Trank1	289	11.6702	TissueDG
Sh3gl2	290	11.667	non-significant		Sh3gl2	290	11.667	TissueCA3		Sh3gl2	290	11.667	non-significant
Lrp1	291	11.6669	non-significant		Lrp1	291	11.6669	non-significant		Lrp1	291	11.6669	non-significant
Mtch1	292	11.6645	non-significant		Mtch1	292	11.6645	non-significant		Mtch1	292	11.6645	non-significant
Scamp5	293	11.6567	non-significant		Scamp5	293	11.6567	TissueCA3		Scamp5	293	11.6567	non-significant
Sez6l2	294	11.6539	non-significant		Sez6l2	294	11.6539	non-significant		Sez6l2	294	11.6539	non-significant
Ryr2	295	11.6519	non-significant		Ryr2	295	11.6519	non-significant		Ryr2	295	11.6519	TissueDG
Cbx6	296	11.6501	non-significant		Cbx6	296	11.6501	non-significant		Cbx6	296	11.6501	non-significant
Rab3a	297	11.65	non-significant		Rab3a	297	11.65	TissueCA3		Rab3a	297	11.65	non-significant
Prepl	298	11.6457	non-significant		Prepl	298	11.6457	non-significant		Prepl	298	11.6457	non-significant
Sqstm1	299	11.6427	non-significant		Sqstm1	299	11.6427	TissueCA3		Sqstm1	299	11.6427	non-significant
Ctsd	300	11.6385	non-significant		Ctsd	300	11.6385	non-significant		Ctsd	300	11.6385	non-significant
Cox4i1	301	11.6383	non-significant		Cox4i1	301	11.6383	non-significant		Cox4i1	301	11.6383	non-significant
Ndfip1	302	11.6331	non-significant		Ndfip1	302	11.6331	TissueCA3		Ndfip1	302	11.6331	non-significant
Ahcyl1	303	11.6295	non-significant		Ahcyl1	303	11.6295	non-significant		Ahcyl1	303	11.6295	non-significant
Tubb5	304	11.629	non-significant		Tubb5	304	11.629	TissueCA3		Tubb5	304	11.629	non-significant
Ptprn2	305	11.6258	non-significant		Ptprn2	305	11.6258	non-significant		Ptprn2	305	11.6258	non-significant
Arhgef25	306	11.6253	non-significant		Arhgef25	306	11.6253	TissueCA3		Arhgef25	306	11.6253	non-significant
Gfap	307	11.6228	non-significant		Gfap	307	11.6228	non-significant		Gfap	307	11.6228	non-significant
Rab3c	308	11.6216	TissueCA1		Rab3c	308	11.6216	non-significant		Rab3c	308	11.6216	non-significant
Ttyh1	309	11.6199	TissueCA1		Ttyh1	309	11.6199	non-significant		Ttyh1	309	11.6199	non-significant
Dgkz	310	11.6198	non-significant		Dgkz	310	11.6198	non-significant		Dgkz	310	11.6198	non-significant
Actr2	311	11.6174	TissueCA1		Actr2	311	11.6174	non-significant		Actr2	311	11.6174	non-significant
Prkca	312	11.6136	non-significant		Prkca	312	11.6136	TissueCA3		Prkca	312	11.6136	non-significant
Syt7	313	11.6122	non-significant		Syt7	313	11.6122	non-significant		Syt7	313	11.6122	TissueDG
Syn1	314	11.6042	non-significant		Syn1	314	11.6042	TissueCA3		Syn1	314	11.6042	non-significant
Atp2b2	315	11.6	non-significant		Atp2b2	315	11.6	non-significant		Atp2b2	315	11.6	non-significant
Ppp3cb	316	11.5983	non-significant		Ppp3cb	316	11.5983	TissueCA3		Ppp3cb	316	11.5983	non-significant
Mapk10	317	11.5953	non-significant		Mapk10	317	11.5953	TissueCA3		Mapk10	317	11.5953	non-significant
Canx	318	11.5947	non-significant		Canx	318	11.5947	TissueCA3		Canx	318	11.5947	non-significant
Zfp365	319	11.5911	TissueCA1		Zfp365	319	11.5911	non-significant		Zfp365	319	11.5911	non-significant
Phactr1	320	11.5887	non-significant		Phactr1	320	11.5887	non-significant		Phactr1	320	11.5887	non-significant
Pip5k1c	321	11.5887	non-significant		Pip5k1c	321	11.5887	TissueCA3		Pip5k1c	321	11.5887	non-significant
Hsp90aa1	322	11.5876	non-significant		Hsp90aa1	322	11.5876	TissueCA3		Hsp90aa1	322	11.5876	non-significant
Vsnl1	323	11.5815	non-significant		Vsnl1	323	11.5815	non-significant		Vsnl1	323	11.5815	non-significant
Adgrl1	324	11.5781	non-significant		Adgrl1	324	11.5781	non-significant		Adgrl1	324	11.5781	non-significant
Slc8a2	325	11.5775	non-significant		Slc8a2	325	11.5775	non-significant		Slc8a2	325	11.5775	TissueDG
Fam171b	326	11.5728	non-significant		Fam171b	326	11.5728	non-significant		Fam171b	326	11.5728	non-significant
Dgkg	327	11.5686	non-significant		Dgkg	327	11.5686	TissueCA3		Dgkg	327	11.5686	non-significant
Grina	328	11.568	non-significant		Grina	328	11.568	non-significant		Grina	328	11.568	non-significant
Clip3	329	11.5637	non-significant		Clip3	329	11.5637	non-significant		Clip3	329	11.5637	non-significant
Unc13a	330	11.5604	non-significant		Unc13a	330	11.5604	non-significant		Unc13a	330	11.5604	non-significant
Wasf1	331	11.5557	non-significant		Wasf1	331	11.5557	non-significant		Wasf1	331	11.5557	non-significant
Ncs1	332	11.5535	non-significant		Ncs1	332	11.5535	non-significant		Ncs1	332	11.5535	non-significant
Klhl2	333	11.5517	non-significant		Klhl2	333	11.5517	TissueCA3		Klhl2	333	11.5517	non-significant
Zbtb20	334	11.5512	non-significant		Zbtb20	334	11.5512	non-significant		Zbtb20	334	11.5512	TissueDG
Atp6v0e2	335	11.5479	non-significant		Atp6v0e2	335	11.5479	TissueCA3		Atp6v0e2	335	11.5479	non-significant
Lsamp	336	11.544	non-significant		Lsamp	336	11.544	non-significant		Lsamp	336	11.544	non-significant
Dock9	337	11.5373	non-significant		Dock9	337	11.5373	TissueCA3		Dock9	337	11.5373	non-significant
Snap91	338	11.5259	non-significant		Snap91	338	11.5259	TissueCA3		Snap91	338	11.5259	non-significant
Syngap1	339	11.5255	non-significant		Syngap1	339	11.5255	non-significant		Syngap1	339	11.5255	non-significant
Huwe1	340	11.5227	non-significant		Huwe1	340	11.5227	non-significant		Huwe1	340	11.5227	non-significant
Ghitm	341	11.5181	non-significant		Ghitm	341	11.5181	TissueCA3		Ghitm	341	11.5181	non-significant
Bsn	342	11.5129	non-significant		Bsn	342	11.5129	non-significant		Bsn	342	11.5129	non-significant
Pfkl	343	11.5106	non-significant		Pfkl	343	11.5106	TissueCA3		Pfkl	343	11.5106	non-significant
Ak5	344	11.504	non-significant		Ak5	344	11.504	non-significant		Ak5	344	11.504	non-significant
Dst	345	11.4966	non-significant		Dst	345	11.4966	non-significant		Dst	345	11.4966	non-significant
Arf1	346	11.4923	non-significant		Arf1	346	11.4923	non-significant		Arf1	346	11.4923	non-significant
Prrc2a	347	11.4911	non-significant		Prrc2a	347	11.4911	non-significant		Prrc2a	347	11.4911	non-significant
Tcaf1	348	11.4908	non-significant		Tcaf1	348	11.4908	TissueCA3		Tcaf1	348	11.4908	non-significant
Pkp4	349	11.4902	non-significant		Pkp4	349	11.4902	TissueCA3		Pkp4	349	11.4902	non-significant
Epn1	350	11.4873	non-significant		Epn1	350	11.4873	non-significant		Epn1	350	11.4873	non-significant
Sirpa	351	11.4824	non-significant		Sirpa	351	11.4824	non-significant		Sirpa	351	11.4824	non-significant
Baiap2	352	11.4817	non-significant		Baiap2	352	11.4817	non-significant		Baiap2	352	11.4817	TissueDG
Son	353	11.4795	non-significant		Son	353	11.4795	non-significant		Son	353	11.4795	TissueDG
Got1	354	11.4789	non-significant		Got1	354	11.4789	TissueCA3		Got1	354	11.4789	non-significant
Macf1	355	11.4758	non-significant		Macf1	355	11.4758	non-significant		Macf1	355	11.4758	non-significant
Pcdh1	356	11.4753	non-significant		Pcdh1	356	11.4753	TissueCA3		Pcdh1	356	11.4753	non-significant
Gnaq	357	11.4734	non-significant		Gnaq	357	11.4734	TissueCA3		Gnaq	357	11.4734	non-significant
Gabrb3	358	11.472	non-significant		Gabrb3	358	11.472	non-significant		Gabrb3	358	11.472	TissueDG
Nbea	359	11.4695	non-significant		Nbea	359	11.4695	non-significant		Nbea	359	11.4695	TissueDG
Psd	360	11.4687	non-significant		Psd	360	11.4687	non-significant		Psd	360	11.4687	non-significant
Glg1	361	11.4686	non-significant		Glg1	361	11.4686	non-significant		Glg1	361	11.4686	non-significant
Cap1	362	11.4671	non-significant		Cap1	362	11.4671	non-significant		Cap1	362	11.4671	non-significant
Ids	363	11.4648	non-significant		Ids	363	11.4648	TissueCA3		Ids	363	11.4648	non-significant
Rrp1	364	11.4647	non-significant		Rrp1	364	11.4647	TissueCA3		Rrp1	364	11.4647	non-significant
Sez6l	365	11.4616	non-significant		Sez6l	365	11.4616	non-significant		Sez6l	365	11.4616	non-significant
Pi4ka	366	11.4605	non-significant		Pi4ka	366	11.4605	non-significant		Pi4ka	366	11.4605	non-significant
Scn2b	367	11.4587	non-significant		Scn2b	367	11.4587	TissueCA3		Scn2b	367	11.4587	non-significant
Pak1	368	11.4582	non-significant		Pak1	368	11.4582	TissueCA3		Pak1	368	11.4582	non-significant
Eif4g1	369	11.4547	non-significant		Eif4g1	369	11.4547	TissueCA3		Eif4g1	369	11.4547	non-significant
Pacsin1	370	11.4542	non-significant		Pacsin1	370	11.4542	TissueCA3		Pacsin1	370	11.4542	non-significant
Dnajc5	371	11.4507	non-significant		Dnajc5	371	11.4507	non-significant		Dnajc5	371	11.4507	non-significant
Myo5a	372	11.4498	non-significant		Myo5a	372	11.4498	non-significant		Myo5a	372	11.4498	non-significant
Clstn3	373	11.4496	non-significant		Clstn3	373	11.4496	non-significant		Clstn3	373	11.4496	non-significant
Tef	374	11.4481	non-significant		Tef	374	11.4481	non-significant		Tef	374	11.4481	TissueDG
Srgap3	375	11.448	non-significant		Srgap3	375	11.448	non-significant		Srgap3	375	11.448	non-significant
Clstn2	376	11.4435	non-significant		Clstn2	376	11.4435	non-significant		Clstn2	376	11.4435	non-significant
Bsg	377	11.4435	non-significant		Bsg	377	11.4435	non-significant		Bsg	377	11.4435	non-significant
Tsc22d1	378	11.4433	non-significant		Tsc22d1	378	11.4433	TissueCA3		Tsc22d1	378	11.4433	non-significant
Snca	379	11.438	non-significant		Snca	379	11.438	non-significant		Snca	379	11.438	non-significant
Copg1	380	11.4318	non-significant		Copg1	380	11.4318	non-significant		Copg1	380	11.4318	non-significant
Amph	381	11.4276	non-significant		Amph	381	11.4276	TissueCA3		Amph	381	11.4276	non-significant
Prrt2	382	11.4272	non-significant		Prrt2	382	11.4272	TissueCA3		Prrt2	382	11.4272	non-significant
Pygb	383	11.4269	non-significant		Pygb	383	11.4269	non-significant		Pygb	383	11.4269	non-significant
Cnp	384	11.4228	non-significant		Cnp	384	11.4228	TissueCA3		Cnp	384	11.4228	non-significant
Sptb	385	11.4197	non-significant		Sptb	385	11.4197	non-significant		Sptb	385	11.4197	non-significant
Git1	386	11.4164	TissueCA1		Git1	386	11.4164	non-significant		Git1	386	11.4164	non-significant
Rnf157	387	11.411	non-significant		Rnf157	387	11.411	non-significant		Rnf157	387	11.411	non-significant
Mlf2	388	11.4106	non-significant		Mlf2	388	11.4106	non-significant		Mlf2	388	11.4106	non-significant
Jph4	389	11.4101	non-significant		Jph4	389	11.4101	non-significant		Jph4	389	11.4101	non-significant
Agtpbp1	390	11.4068	non-significant		Agtpbp1	390	11.4068	TissueCA3		Agtpbp1	390	11.4068	non-significant
Tmem30a	391	11.4057	non-significant		Tmem30a	391	11.4057	TissueCA3		Tmem30a	391	11.4057	non-significant
Dlg2	392	11.4046	non-significant		Dlg2	392	11.4046	non-significant		Dlg2	392	11.4046	non-significant
Ap2a2	393	11.4044	non-significant		Ap2a2	393	11.4044	TissueCA3		Ap2a2	393	11.4044	non-significant
Atp1b2	394	11.4043	non-significant		Atp1b2	394	11.4043	non-significant		Atp1b2	394	11.4043	non-significant
Rph3a	395	11.404	non-significant		Rph3a	395	11.404	non-significant		Rph3a	395	11.404	non-significant
Slit1	396	11.4025	non-significant		Slit1	396	11.4025	non-significant		Slit1	396	11.4025	non-significant
Madd	397	11.4008	non-significant		Madd	397	11.4008	TissueCA3		Madd	397	11.4008	non-significant
Grin2a	398	11.3974	non-significant		Grin2a	398	11.3974	non-significant		Grin2a	398	11.3974	non-significant
Nfasc	399	11.3967	non-significant		Nfasc	399	11.3967	non-significant		Nfasc	399	11.3967	non-significant
Nfe2l1	400	11.3956	non-significant		Nfe2l1	400	11.3956	TissueCA3		Nfe2l1	400	11.3956	non-significant
Stmn2	401	11.39	non-significant		Stmn2	401	11.39	TissueCA3		Stmn2	401	11.39	non-significant
Cmip	402	11.3827	non-significant		Cmip	402	11.3827	TissueCA3		Cmip	402	11.3827	non-significant
Hspa12a	403	11.3803	non-significant		Hspa12a	403	11.3803	non-significant		Hspa12a	403	11.3803	non-significant
Zfr	404	11.3787	non-significant		Zfr	404	11.3787	non-significant		Zfr	404	11.3787	non-significant
Gls	405	11.3758	non-significant		Gls	405	11.3758	non-significant		Gls	405	11.3758	non-significant
Herc2	406	11.3735	non-significant		Herc2	406	11.3735	non-significant		Herc2	406	11.3735	non-significant
Dnajc6	407	11.3729	non-significant		Dnajc6	407	11.3729	TissueCA3		Dnajc6	407	11.3729	non-significant
Mapk8ip2	408	11.3675	non-significant		Mapk8ip2	408	11.3675	TissueCA3		Mapk8ip2	408	11.3675	non-significant
Rasgef1a	409	11.367	TissueCA1		Rasgef1a	409	11.367	non-significant		Rasgef1a	409	11.367	non-significant
Mapk8ip1	410	11.3613	non-significant		Mapk8ip1	410	11.3613	TissueCA3		Mapk8ip1	410	11.3613	non-significant
Napb	411	11.3585	non-significant		Napb	411	11.3585	non-significant		Napb	411	11.3585	non-significant
Dbn1	412	11.3532	non-significant		Dbn1	412	11.3532	non-significant		Dbn1	412	11.3532	non-significant
Sphkap	413	11.3422	non-significant		Sphkap	413	11.3422	non-significant		Sphkap	413	11.3422	TissueDG
Eif4h	414	11.3414	non-significant		Eif4h	414	11.3414	TissueCA3		Eif4h	414	11.3414	non-significant
Unc80	415	11.3391	non-significant		Unc80	415	11.3391	non-significant		Unc80	415	11.3391	TissueDG
Oxct1	416	11.339	non-significant		Oxct1	416	11.339	TissueCA3		Oxct1	416	11.339	non-significant
Smarcc2	417	11.3297	non-significant		Smarcc2	417	11.3297	non-significant		Smarcc2	417	11.3297	non-significant
Nt5dc3	418	11.3286	non-significant		Nt5dc3	418	11.3286	TissueCA3		Nt5dc3	418	11.3286	non-significant
Spag9	419	11.3277	non-significant		Spag9	419	11.3277	non-significant		Spag9	419	11.3277	non-significant
Prickle2	420	11.326	non-significant		Prickle2	420	11.326	TissueCA3		Prickle2	420	11.326	non-significant
Septin8	421	11.3233	non-significant		Septin8	421	11.3233	TissueCA3		Septin8	421	11.3233	non-significant
Rnf187	422	11.3156	non-significant		Rnf187	422	11.3156	TissueCA3		Rnf187	422	11.3156	non-significant
Rgs7bp	423	11.3145	non-significant		Rgs7bp	423	11.3145	non-significant		Rgs7bp	423	11.3145	TissueDG
G3bp2	424	11.3134	non-significant		G3bp2	424	11.3134	TissueCA3		G3bp2	424	11.3134	non-significant
Atp2b3	425	11.3129	non-significant		Atp2b3	425	11.3129	non-significant		Atp2b3	425	11.3129	non-significant
Anks1b	426	11.3125	TissueCA1		Anks1b	426	11.3125	non-significant		Anks1b	426	11.3125	non-significant
Tmbim6	427	11.3115	non-significant		Tmbim6	427	11.3115	non-significant		Tmbim6	427	11.3115	non-significant
Fam131a	428	11.3054	TissueCA1		Fam131a	428	11.3054	non-significant		Fam131a	428	11.3054	non-significant
Dmtn	429	11.3047	non-significant		Dmtn	429	11.3047	non-significant		Dmtn	429	11.3047	non-significant
Trf	430	11.3042	non-significant		Trf	430	11.3042	TissueCA3		Trf	430	11.3042	non-significant
Csnk1a1	431	11.3007	non-significant		Csnk1a1	431	11.3007	TissueCA3		Csnk1a1	431	11.3007	non-significant
Arhgef4	432	11.2998	non-significant		Arhgef4	432	11.2998	TissueCA3		Arhgef4	432	11.2998	non-significant
Pcsk2	433	11.2867	non-significant		Pcsk2	433	11.2867	TissueCA3		Pcsk2	433	11.2867	non-significant
Map2k1	434	11.2864	non-significant		Map2k1	434	11.2864	non-significant		Map2k1	434	11.2864	TissueDG
Scn1b	435	11.2849	non-significant		Scn1b	435	11.2849	TissueCA3		Scn1b	435	11.2849	non-significant
Trim37	436	11.2827	non-significant		Trim37	436	11.2827	non-significant		Trim37	436	11.2827	non-significant
Gabbr2	437	11.2782	non-significant		Gabbr2	437	11.2782	non-significant		Gabbr2	437	11.2782	non-significant
Hspa4	438	11.2781	non-significant		Hspa4	438	11.2781	TissueCA3		Hspa4	438	11.2781	non-significant
Cadps	439	11.2778	non-significant		Cadps	439	11.2778	TissueCA3		Cadps	439	11.2778	non-significant
Adora1	440	11.2776	non-significant		Adora1	440	11.2776	TissueCA3		Adora1	440	11.2776	non-significant
Trim44	441	11.277	non-significant		Trim44	441	11.277	non-significant		Trim44	441	11.277	non-significant
Chst1	442	11.275	non-significant		Chst1	442	11.275	non-significant		Chst1	442	11.275	non-significant
Hivep2	443	11.2746	TissueCA1		Hivep2	443	11.2746	non-significant		Hivep2	443	11.2746	non-significant
Mt3	444	11.2745	non-significant		Mt3	444	11.2745	non-significant		Mt3	444	11.2745	non-significant
Dennd5a	445	11.2739	non-significant		Dennd5a	445	11.2739	non-significant		Dennd5a	445	11.2739	non-significant
Ensa	446	11.2736	non-significant		Ensa	446	11.2736	TissueCA3		Ensa	446	11.2736	non-significant
Scn2a	447	11.2735	non-significant		Scn2a	447	11.2735	non-significant		Scn2a	447	11.2735	non-significant
Supt6	448	11.2728	non-significant		Supt6	448	11.2728	non-significant		Supt6	448	11.2728	non-significant
Ip6k1	449	11.2716	non-significant		Ip6k1	449	11.2716	non-significant		Ip6k1	449	11.2716	non-significant
Btbd3	450	11.2703	non-significant		Btbd3	450	11.2703	non-significant		Btbd3	450	11.2703	TissueDG
Rap1gds1	451	11.2665	non-significant		Rap1gds1	451	11.2665	TissueCA3		Rap1gds1	451	11.2665	non-significant
Apba2	452	11.2616	non-significant		Apba2	452	11.2616	TissueCA3		Apba2	452	11.2616	non-significant
Rnf14	453	11.261	non-significant		Rnf14	453	11.261	TissueCA3		Rnf14	453	11.261	non-significant
Tle5	454	11.2591	non-significant		Tle5	454	11.2591	TissueCA3		Tle5	454	11.2591	non-significant
Diras2	455	11.259	non-significant		Diras2	455	11.259	TissueCA3		Diras2	455	11.259	non-significant
Zfp106	456	11.2586	non-significant		Zfp106	456	11.2586	non-significant		Zfp106	456	11.2586	non-significant
Scn3b	457	11.2571	non-significant		Scn3b	457	11.2571	non-significant		Scn3b	457	11.2571	TissueDG
Fasn	458	11.255	non-significant		Fasn	458	11.255	non-significant		Fasn	458	11.255	non-significant
Cnksr2	459	11.2536	non-significant		Cnksr2	459	11.2536	non-significant		Cnksr2	459	11.2536	non-significant
Kifc2	460	11.2525	non-significant		Kifc2	460	11.2525	non-significant		Kifc2	460	11.2525	non-significant
Atp6v1e1	461	11.2521	non-significant		Atp6v1e1	461	11.2521	TissueCA3		Atp6v1e1	461	11.2521	non-significant
Arhgef17	462	11.2519	non-significant		Arhgef17	462	11.2519	TissueCA3		Arhgef17	462	11.2519	non-significant
Tub	463	11.2514	non-significant		Tub	463	11.2514	non-significant		Tub	463	11.2514	non-significant
Gaa	464	11.2497	non-significant		Gaa	464	11.2497	non-significant		Gaa	464	11.2497	non-significant
Hnrnpul2	465	11.2472	non-significant		Hnrnpul2	465	11.2472	non-significant		Hnrnpul2	465	11.2472	non-significant
Ppp2ca	466	11.2469	non-significant		Ppp2ca	466	11.2469	TissueCA3		Ppp2ca	466	11.2469	non-significant
Ncl	467	11.2469	non-significant		Ncl	467	11.2469	non-significant		Ncl	467	11.2469	non-significant
Dock4	468	11.2453	non-significant		Dock4	468	11.2453	TissueCA3		Dock4	468	11.2453	non-significant
Apc	469	11.2428	non-significant		Apc	469	11.2428	non-significant		Apc	469	11.2428	non-significant
Fam168b	470	11.2406	non-significant		Fam168b	470	11.2406	non-significant		Fam168b	470	11.2406	non-significant
Nudt3	471	11.2383	non-significant		Nudt3	471	11.2383	non-significant		Nudt3	471	11.2383	non-significant
Basp1	472	11.2344	non-significant		Basp1	472	11.2344	TissueCA3		Basp1	472	11.2344	non-significant
Slc25a3	473	11.2337	non-significant		Slc25a3	473	11.2337	non-significant		Slc25a3	473	11.2337	non-significant
Stmn3	474	11.2318	non-significant		Stmn3	474	11.2318	non-significant		Stmn3	474	11.2318	non-significant
Mfn2	475	11.2224	non-significant		Mfn2	475	11.2224	non-significant		Mfn2	475	11.2224	non-significant
Ppp1r9a	476	11.2177	non-significant		Ppp1r9a	476	11.2177	non-significant		Ppp1r9a	476	11.2177	TissueDG
Myt1l	477	11.2173	non-significant		Myt1l	477	11.2173	non-significant		Myt1l	477	11.2173	non-significant
Pls3	478	11.2131	non-significant		Pls3	478	11.2131	non-significant		Pls3	478	11.2131	non-significant
Septin7	479	11.2124	non-significant		Septin7	479	11.2124	non-significant		Septin7	479	11.2124	non-significant
Mtpn	480	11.2087	non-significant		Mtpn	480	11.2087	TissueCA3		Mtpn	480	11.2087	non-significant
Ncam1	481	11.2087	non-significant		Ncam1	481	11.2087	non-significant		Ncam1	481	11.2087	non-significant
B3gat1	482	11.2067	non-significant		B3gat1	482	11.2067	non-significant		B3gat1	482	11.2067	non-significant
Eps15	483	11.2067	non-significant		Eps15	483	11.2067	TissueCA3		Eps15	483	11.2067	non-significant
Etnk1	484	11.2062	non-significant		Etnk1	484	11.2062	non-significant		Etnk1	484	11.2062	non-significant
Rundc3a	485	11.2057	non-significant		Rundc3a	485	11.2057	TissueCA3		Rundc3a	485	11.2057	non-significant
Nmt1	486	11.2056	non-significant		Nmt1	486	11.2056	non-significant		Nmt1	486	11.2056	non-significant
Rps3	487	11.204	non-significant		Rps3	487	11.204	non-significant		Rps3	487	11.204	non-significant
Rab11fip4	488	11.2026	non-significant		Rab11fip4	488	11.2026	non-significant		Rab11fip4	488	11.2026	non-significant
Cdk14	489	11.1997	non-significant		Cdk14	489	11.1997	non-significant		Cdk14	489	11.1997	non-significant
Cabp7	490	11.1993	non-significant		Cabp7	490	11.1993	TissueCA3		Cabp7	490	11.1993	non-significant
Tom1l2	491	11.1969	non-significant		Tom1l2	491	11.1969	TissueCA3		Tom1l2	491	11.1969	non-significant
Atp6ap1	492	11.1968	non-significant		Atp6ap1	492	11.1968	non-significant		Atp6ap1	492	11.1968	non-significant
Ogdh	493	11.1965	non-significant		Ogdh	493	11.1965	TissueCA3		Ogdh	493	11.1965	non-significant
Snrnp70	494	11.1953	non-significant		Snrnp70	494	11.1953	non-significant		Snrnp70	494	11.1953	TissueDG
Enpp2	495	11.1951	non-significant		Enpp2	495	11.1951	non-significant		Enpp2	495	11.1951	non-significant
Akap11	496	11.1946	non-significant		Akap11	496	11.1946	non-significant		Akap11	496	11.1946	TissueDG
Sbf1	497	11.1928	non-significant		Sbf1	497	11.1928	non-significant		Sbf1	497	11.1928	non-significant
Rab15	498	11.1923	non-significant		Rab15	498	11.1923	TissueCA3		Rab15	498	11.1923	non-significant
Arrb1	499	11.1842	non-significant		Arrb1	499	11.1842	non-significant		Arrb1	499	11.1842	non-significant
Cdc42bpa	500	11.1826	non-significant		Cdc42bpa	500	11.1826	non-significant		Cdc42bpa	500	11.1826	non-significant
Smarca2	501	11.1825	non-significant		Smarca2	501	11.1825	non-significant		Smarca2	501	11.1825	TissueDG
Pink1	502	11.1796	non-significant		Pink1	502	11.1796	non-significant		Pink1	502	11.1796	non-significant
Snap47	503	11.1719	non-significant		Snap47	503	11.1719	TissueCA3		Snap47	503	11.1719	non-significant
Sparc	504	11.1686	non-significant		Sparc	504	11.1686	non-significant		Sparc	504	11.1686	non-significant
Arl6ip1	505	11.1651	non-significant		Arl6ip1	505	11.1651	non-significant		Arl6ip1	505	11.1651	non-significant
Cpne7	506	11.1643	non-significant		Cpne7	506	11.1643	non-significant		Cpne7	506	11.1643	non-significant
Brinp1	507	11.164	non-significant		Brinp1	507	11.164	TissueCA3		Brinp1	507	11.164	non-significant
Ilrun	508	11.1636	non-significant		Ilrun	508	11.1636	TissueCA3		Ilrun	508	11.1636	non-significant
Fam168a	509	11.1634	non-significant		Fam168a	509	11.1634	non-significant		Fam168a	509	11.1634	non-significant
Plekhb1	510	11.163	non-significant		Plekhb1	510	11.163	non-significant		Plekhb1	510	11.163	non-significant
Capza2	511	11.1599	non-significant		Capza2	511	11.1599	TissueCA3		Capza2	511	11.1599	non-significant
Mmp17	512	11.1597	non-significant		Mmp17	512	11.1597	non-significant		Mmp17	512	11.1597	non-significant
Grin1	513	11.1499	non-significant		Grin1	513	11.1499	non-significant		Grin1	513	11.1499	non-significant
Ddb1	514	11.1485	non-significant		Ddb1	514	11.1485	TissueCA3		Ddb1	514	11.1485	non-significant
Bin1	515	11.1475	non-significant		Bin1	515	11.1475	TissueCA3		Bin1	515	11.1475	non-significant
Trim9	516	11.1447	non-significant		Trim9	516	11.1447	non-significant		Trim9	516	11.1447	non-significant
Uhmk1	517	11.1397	non-significant		Uhmk1	517	11.1397	TissueCA3		Uhmk1	517	11.1397	non-significant
Chd4	518	11.1338	non-significant		Chd4	518	11.1338	non-significant		Chd4	518	11.1338	non-significant
Pitpna	519	11.1313	non-significant		Pitpna	519	11.1313	TissueCA3		Pitpna	519	11.1313	non-significant
Usp22	520	11.1305	non-significant		Usp22	520	11.1305	non-significant		Usp22	520	11.1305	non-significant
Actr1b	521	11.1305	non-significant		Actr1b	521	11.1305	TissueCA3		Actr1b	521	11.1305	non-significant
Skp1	522	11.1248	non-significant		Skp1	522	11.1248	TissueCA3		Skp1	522	11.1248	non-significant
Ppp1cb	523	11.1231	non-significant		Ppp1cb	523	11.1231	non-significant		Ppp1cb	523	11.1231	non-significant
Ttr	524	11.1222	non-significant		Ttr	524	11.1222	non-significant		Ttr	524	11.1222	non-significant
Ncor1	525	11.1213	non-significant		Ncor1	525	11.1213	non-significant		Ncor1	525	11.1213	TissueDG
Dmxl2	526	11.1179	non-significant		Dmxl2	526	11.1179	non-significant		Dmxl2	526	11.1179	non-significant
Hectd4	527	11.1164	non-significant		Hectd4	527	11.1164	non-significant		Hectd4	527	11.1164	non-significant
Dpp8	528	11.1151	non-significant		Dpp8	528	11.1151	non-significant		Dpp8	528	11.1151	non-significant
Cntnap1	529	11.1138	non-significant		Cntnap1	529	11.1138	non-significant		Cntnap1	529	11.1138	non-significant
Vxn	530	11.1051	TissueCA1		Vxn	530	11.1051	non-significant		Vxn	530	11.1051	non-significant
Prpf8	531	11.1048	non-significant		Prpf8	531	11.1048	non-significant		Prpf8	531	11.1048	non-significant
Slc6a1	532	11.1046	non-significant		Slc6a1	532	11.1046	non-significant		Slc6a1	532	11.1046	non-significant
Cap2	533	11.1028	non-significant		Cap2	533	11.1028	non-significant		Cap2	533	11.1028	non-significant
Ociad1	534	11.1028	non-significant		Ociad1	534	11.1028	TissueCA3		Ociad1	534	11.1028	non-significant
Kifap3	535	11.1023	non-significant		Kifap3	535	11.1023	TissueCA3		Kifap3	535	11.1023	non-significant
Wbp2	536	11.1	non-significant		Wbp2	536	11.1	TissueCA3		Wbp2	536	11.1	non-significant
Eif4b	537	11.0977	non-significant		Eif4b	537	11.0977	non-significant		Eif4b	537	11.0977	TissueDG
Camk1d	538	11.0956	non-significant		Camk1d	538	11.0956	TissueCA3		Camk1d	538	11.0956	non-significant
Nat8l	539	11.095	non-significant		Nat8l	539	11.095	non-significant		Nat8l	539	11.095	non-significant
Astn1	540	11.0948	non-significant		Astn1	540	11.0948	non-significant		Astn1	540	11.0948	non-significant
Srcin1	541	11.0929	non-significant		Srcin1	541	11.0929	TissueCA3		Srcin1	541	11.0929	non-significant
Tmcc2	542	11.0924	non-significant		Tmcc2	542	11.0924	non-significant		Tmcc2	542	11.0924	non-significant
Sf3b2	543	11.0887	non-significant		Sf3b2	543	11.0887	non-significant		Sf3b2	543	11.0887	non-significant
Erc2	544	11.0833	non-significant		Erc2	544	11.0833	non-significant		Erc2	544	11.0833	non-significant
Adam11	545	11.0812	non-significant		Adam11	545	11.0812	TissueCA3		Adam11	545	11.0812	non-significant
Tmem59l	546	11.0809	non-significant		Tmem59l	546	11.0809	TissueCA3		Tmem59l	546	11.0809	non-significant
Sf3b1	547	11.0762	non-significant		Sf3b1	547	11.0762	non-significant		Sf3b1	547	11.0762	TissueDG
Tnr	548	11.0742	non-significant		Tnr	548	11.0742	non-significant		Tnr	548	11.0742	TissueDG
Myh10	549	11.0741	non-significant		Myh10	549	11.0741	non-significant		Myh10	549	11.0741	non-significant
Galnt16	550	11.0723	non-significant		Galnt16	550	11.0723	non-significant		Galnt16	550	11.0723	non-significant
Eif4g3	551	11.0646	non-significant		Eif4g3	551	11.0646	non-significant		Eif4g3	551	11.0646	non-significant
Pclo	552	11.0619	non-significant		Pclo	552	11.0619	non-significant		Pclo	552	11.0619	non-significant
Chrm1	553	11.0617	non-significant		Chrm1	553	11.0617	non-significant		Chrm1	553	11.0617	non-significant
Adgrb1	554	11.0578	non-significant		Adgrb1	554	11.0578	non-significant		Adgrb1	554	11.0578	non-significant
Rnf10	555	11.0415	non-significant		Rnf10	555	11.0415	non-significant		Rnf10	555	11.0415	non-significant
Cnih2	556	11.0389	non-significant		Cnih2	556	11.0389	TissueCA3		Cnih2	556	11.0389	non-significant
Pfkp	557	11.0371	non-significant		Pfkp	557	11.0371	TissueCA3		Pfkp	557	11.0371	non-significant
Cdip1	558	11.0334	non-significant		Cdip1	558	11.0334	TissueCA3		Cdip1	558	11.0334	non-significant
Nrsn1	559	11.0306	non-significant		Nrsn1	559	11.0306	TissueCA3		Nrsn1	559	11.0306	non-significant
Mrtfb	560	11.0283	non-significant		Mrtfb	560	11.0283	non-significant		Mrtfb	560	11.0283	TissueDG
Wsb2	561	11.0278	non-significant		Wsb2	561	11.0278	TissueCA3		Wsb2	561	11.0278	non-significant
Pde4dip	562	11.0265	non-significant		Pde4dip	562	11.0265	non-significant		Pde4dip	562	11.0265	non-significant
Arpc2	563	11.026	non-significant		Arpc2	563	11.026	non-significant		Arpc2	563	11.026	non-significant
Ogt	564	11.0248	non-significant		Ogt	564	11.0248	non-significant		Ogt	564	11.0248	TissueDG
Acot7	565	11.024	non-significant		Acot7	565	11.024	TissueCA3		Acot7	565	11.024	non-significant
Prkacb	566	11.024	non-significant		Prkacb	566	11.024	non-significant		Prkacb	566	11.024	TissueDG
Crtc1	567	11.0229	non-significant		Crtc1	567	11.0229	non-significant		Crtc1	567	11.0229	non-significant
Elavl3	568	11.0224	non-significant		Elavl3	568	11.0224	non-significant		Elavl3	568	11.0224	non-significant
Zcchc18	569	11.0222	non-significant		Zcchc18	569	11.0222	non-significant		Zcchc18	569	11.0222	non-significant
Caprin1	570	11.0219	non-significant		Caprin1	570	11.0219	non-significant		Caprin1	570	11.0219	non-significant
Brsk1	571	11.0206	non-significant		Brsk1	571	11.0206	non-significant		Brsk1	571	11.0206	non-significant
Rbfox3	572	11.0184	non-significant		Rbfox3	572	11.0184	non-significant		Rbfox3	572	11.0184	non-significant
Nos1ap	573	11.0181	non-significant		Nos1ap	573	11.0181	non-significant		Nos1ap	573	11.0181	non-significant
Abca2	574	11.0142	non-significant		Abca2	574	11.0142	non-significant		Abca2	574	11.0142	non-significant
Gtf2i	575	11.014	non-significant		Gtf2i	575	11.014	non-significant		Gtf2i	575	11.014	non-significant
Camkk1	576	11.0125	non-significant		Camkk1	576	11.0125	non-significant		Camkk1	576	11.0125	TissueDG
Rasl10b	577	11.0118	non-significant		Rasl10b	577	11.0118	non-significant		Rasl10b	577	11.0118	non-significant
Rac1	578	11.011	non-significant		Rac1	578	11.011	non-significant		Rac1	578	11.011	non-significant
Mapre2	579	11.0103	non-significant		Mapre2	579	11.0103	non-significant		Mapre2	579	11.0103	non-significant
Slc25a22	580	11.0095	non-significant		Slc25a22	580	11.0095	TissueCA3		Slc25a22	580	11.0095	non-significant
Ddx3x	581	11.0043	non-significant		Ddx3x	581	11.0043	non-significant		Ddx3x	581	11.0043	non-significant
Sfpq	582	11.0009	non-significant		Sfpq	582	11.0009	non-significant		Sfpq	582	11.0009	TissueDG
Cs	583	10.9954	non-significant		Cs	583	10.9954	non-significant		Cs	583	10.9954	non-significant
Ptpra	584	10.9953	non-significant		Ptpra	584	10.9953	non-significant		Ptpra	584	10.9953	non-significant
Rapgef5	585	10.9926	non-significant		Rapgef5	585	10.9926	non-significant		Rapgef5	585	10.9926	TissueDG
Lrrc7	586	10.992	non-significant		Lrrc7	586	10.992	non-significant		Lrrc7	586	10.992	non-significant
Nnat	587	10.9919	non-significant		Nnat	587	10.9919	non-significant		Nnat	587	10.9919	non-significant
Zeb2	588	10.9912	non-significant		Zeb2	588	10.9912	non-significant		Zeb2	588	10.9912	non-significant
Ankrd11	589	10.9833	non-significant		Ankrd11	589	10.9833	non-significant		Ankrd11	589	10.9833	non-significant
Serinc3	590	10.978	non-significant		Serinc3	590	10.978	non-significant		Serinc3	590	10.978	non-significant
Gramd1b	591	10.9778	non-significant		Gramd1b	591	10.9778	non-significant		Gramd1b	591	10.9778	non-significant
Abhd12	592	10.9738	non-significant		Abhd12	592	10.9738	TissueCA3		Abhd12	592	10.9738	non-significant
Plcb1	593	10.9719	non-significant		Plcb1	593	10.9719	TissueCA3		Plcb1	593	10.9719	non-significant
Plxna4	594	10.9713	non-significant		Plxna4	594	10.9713	non-significant		Plxna4	594	10.9713	TissueDG
Rangap1	595	10.9698	non-significant		Rangap1	595	10.9698	TissueCA3		Rangap1	595	10.9698	non-significant
Hnrnph1	596	10.9694	non-significant		Hnrnph1	596	10.9694	non-significant		Hnrnph1	596	10.9694	TissueDG
Phf24	597	10.9694	non-significant		Phf24	597	10.9694	non-significant		Phf24	597	10.9694	non-significant
Hp1bp3	598	10.9684	non-significant		Hp1bp3	598	10.9684	non-significant		Hp1bp3	598	10.9684	non-significant
Copa	599	10.9674	non-significant		Copa	599	10.9674	non-significant		Copa	599	10.9674	non-significant
Dlg3	600	10.9637	non-significant		Dlg3	600	10.9637	non-significant		Dlg3	600	10.9637	TissueDG
Marchf6	601	10.9611	non-significant		Marchf6	601	10.9611	non-significant		Marchf6	601	10.9611	non-significant
Wdr13	602	10.9535	non-significant		Wdr13	602	10.9535	non-significant		Wdr13	602	10.9535	non-significant
Zyg11b	603	10.9512	non-significant		Zyg11b	603	10.9512	non-significant		Zyg11b	603	10.9512	non-significant
Ahcyl2	604	10.9511	non-significant		Ahcyl2	604	10.9511	non-significant		Ahcyl2	604	10.9511	TissueDG
Stk25	605	10.9503	non-significant		Stk25	605	10.9503	non-significant		Stk25	605	10.9503	non-significant
Slc24a3	606	10.9497	TissueCA1		Slc24a3	606	10.9497	non-significant		Slc24a3	606	10.9497	non-significant
Ahi1	607	10.9491	non-significant		Ahi1	607	10.9491	non-significant		Ahi1	607	10.9491	TissueDG
R3hdm4	608	10.9446	non-significant		R3hdm4	608	10.9446	non-significant		R3hdm4	608	10.9446	non-significant
Mgll	609	10.9415	non-significant		Mgll	609	10.9415	TissueCA3		Mgll	609	10.9415	non-significant
Peg3	610	10.9407	non-significant		Peg3	610	10.9407	non-significant		Peg3	610	10.9407	non-significant
Grm5	611	10.9398	non-significant		Grm5	611	10.9398	non-significant		Grm5	611	10.9398	non-significant
Saraf	612	10.9365	non-significant		Saraf	612	10.9365	TissueCA3		Saraf	612	10.9365	non-significant
Hspa5	613	10.9362	non-significant		Hspa5	613	10.9362	TissueCA3		Hspa5	613	10.9362	non-significant
Capzb	614	10.9306	non-significant		Capzb	614	10.9306	TissueCA3		Capzb	614	10.9306	non-significant
Dcaf7	615	10.9292	non-significant		Dcaf7	615	10.9292	non-significant		Dcaf7	615	10.9292	TissueDG
Arnt2	616	10.9284	TissueCA1		Arnt2	616	10.9284	non-significant		Arnt2	616	10.9284	non-significant
Gng2	617	10.9281	non-significant		Gng2	617	10.9281	non-significant		Gng2	617	10.9281	TissueDG
Coro2b	618	10.9233	non-significant		Coro2b	618	10.9233	non-significant		Coro2b	618	10.9233	non-significant
Kbtbd11	619	10.923	non-significant		Kbtbd11	619	10.923	non-significant		Kbtbd11	619	10.923	TissueDG
Chd5	620	10.9214	TissueCA1		Chd5	620	10.9214	non-significant		Chd5	620	10.9214	non-significant
Arhgap21	621	10.921	non-significant		Arhgap21	621	10.921	non-significant		Arhgap21	621	10.921	TissueDG
Lamp1	622	10.9209	non-significant		Lamp1	622	10.9209	non-significant		Lamp1	622	10.9209	non-significant
Clasp2	623	10.9208	non-significant		Clasp2	623	10.9208	non-significant		Clasp2	623	10.9208	non-significant
Klf13	624	10.9193	non-significant		Klf13	624	10.9193	non-significant		Klf13	624	10.9193	TissueDG
Akr1a1	625	10.9184	non-significant		Akr1a1	625	10.9184	non-significant		Akr1a1	625	10.9184	non-significant
Syt13	626	10.9133	non-significant		Syt13	626	10.9133	TissueCA3		Syt13	626	10.9133	non-significant
Arhgdia	627	10.9131	non-significant		Arhgdia	627	10.9131	non-significant		Arhgdia	627	10.9131	non-significant
Rhob	628	10.9115	non-significant		Rhob	628	10.9115	TissueCA3		Rhob	628	10.9115	non-significant
Akap6	629	10.9113	non-significant		Akap6	629	10.9113	non-significant		Akap6	629	10.9113	non-significant
Pex5l	630	10.91	TissueCA1		Pex5l	630	10.91	non-significant		Pex5l	630	10.91	non-significant
Opcml	631	10.91	non-significant		Opcml	631	10.91	non-significant		Opcml	631	10.91	non-significant
Scg2	632	10.91	TissueCA1		Scg2	632	10.91	non-significant		Scg2	632	10.91	non-significant
Kcnma1	633	10.9091	non-significant		Kcnma1	633	10.9091	non-significant		Kcnma1	633	10.9091	non-significant
Kif21a	634	10.9078	non-significant		Kif21a	634	10.9078	non-significant		Kif21a	634	10.9078	non-significant
Fam234b	635	10.9073	TissueCA1		Fam234b	635	10.9073	non-significant		Fam234b	635	10.9073	non-significant
Wdr7	636	10.9068	non-significant		Wdr7	636	10.9068	TissueCA3		Wdr7	636	10.9068	non-significant
Atxn10	637	10.9059	non-significant		Atxn10	637	10.9059	TissueCA3		Atxn10	637	10.9059	non-significant
Galnt17	638	10.9044	non-significant		Galnt17	638	10.9044	TissueCA3		Galnt17	638	10.9044	non-significant
Zmynd11	639	10.9043	non-significant		Zmynd11	639	10.9043	non-significant		Zmynd11	639	10.9043	non-significant
Kif3a	640	10.9022	non-significant		Kif3a	640	10.9022	TissueCA3		Kif3a	640	10.9022	non-significant
Eif3a	641	10.8988	non-significant		Eif3a	641	10.8988	non-significant		Eif3a	641	10.8988	non-significant
Agpat3	642	10.898	non-significant		Agpat3	642	10.898	TissueCA3		Agpat3	642	10.898	non-significant
Kif5b	643	10.8973	TissueCA1		Kif5b	643	10.8973	non-significant		Kif5b	643	10.8973	non-significant
Usp5	644	10.8925	non-significant		Usp5	644	10.8925	TissueCA3		Usp5	644	10.8925	non-significant
Cdc42	645	10.8905	non-significant		Cdc42	645	10.8905	TissueCA3		Cdc42	645	10.8905	non-significant
Dctn2	646	10.8881	non-significant		Dctn2	646	10.8881	TissueCA3		Dctn2	646	10.8881	non-significant
Reps2	647	10.8864	TissueCA1		Reps2	647	10.8864	non-significant		Reps2	647	10.8864	non-significant
Akt3	648	10.8855	non-significant		Akt3	648	10.8855	non-significant		Akt3	648	10.8855	non-significant
Gmfb	649	10.8829	non-significant		Gmfb	649	10.8829	TissueCA3		Gmfb	649	10.8829	non-significant
Napa	650	10.8816	non-significant		Napa	650	10.8816	non-significant		Napa	650	10.8816	non-significant
Arhgap35	651	10.8812	non-significant		Arhgap35	651	10.8812	non-significant		Arhgap35	651	10.8812	non-significant
Trak2	652	10.8811	non-significant		Trak2	652	10.8811	TissueCA3		Trak2	652	10.8811	non-significant
Aatk	653	10.8794	non-significant		Aatk	653	10.8794	non-significant		Aatk	653	10.8794	non-significant
Hdlbp	654	10.8793	non-significant		Hdlbp	654	10.8793	non-significant		Hdlbp	654	10.8793	non-significant
Nefm	655	10.8785	non-significant		Nefm	655	10.8785	TissueCA3		Nefm	655	10.8785	non-significant
Oga	656	10.8784	non-significant		Oga	656	10.8784	non-significant		Oga	656	10.8784	TissueDG
Cx3cl1	657	10.8772	non-significant		Cx3cl1	657	10.8772	non-significant		Cx3cl1	657	10.8772	non-significant
Ankrd46	658	10.8762	non-significant		Ankrd46	658	10.8762	non-significant		Ankrd46	658	10.8762	non-significant
Synpo	659	10.8761	non-significant		Synpo	659	10.8761	non-significant		Synpo	659	10.8761	non-significant
Scg3	660	10.8757	TissueCA1		Scg3	660	10.8757	non-significant		Scg3	660	10.8757	non-significant
Slc8a1	661	10.8753	TissueCA1		Slc8a1	661	10.8753	non-significant		Slc8a1	661	10.8753	non-significant
Aff4	662	10.8752	non-significant		Aff4	662	10.8752	non-significant		Aff4	662	10.8752	non-significant
Ptprz1	663	10.8737	non-significant		Ptprz1	663	10.8737	non-significant		Ptprz1	663	10.8737	non-significant
Atp8a1	664	10.8734	non-significant		Atp8a1	664	10.8734	non-significant		Atp8a1	664	10.8734	non-significant
Celf5	665	10.8731	TissueCA1		Celf5	665	10.8731	non-significant		Celf5	665	10.8731	non-significant
Gabra1	666	10.8713	TissueCA1		Gabra1	666	10.8713	non-significant		Gabra1	666	10.8713	non-significant
Nrip3	667	10.8713	non-significant		Nrip3	667	10.8713	TissueCA3		Nrip3	667	10.8713	non-significant
Plppr2	668	10.8711	non-significant		Plppr2	668	10.8711	non-significant		Plppr2	668	10.8711	non-significant
Spock1	669	10.871	non-significant		Spock1	669	10.871	TissueCA3		Spock1	669	10.871	non-significant
Mturn	670	10.871	non-significant		Mturn	670	10.871	non-significant		Mturn	670	10.871	non-significant
Agap3	671	10.8697	non-significant		Agap3	671	10.8697	TissueCA3		Agap3	671	10.8697	non-significant
Dgkb	672	10.8696	non-significant		Dgkb	672	10.8696	TissueCA3		Dgkb	672	10.8696	non-significant
Arhgef12	673	10.868	non-significant		Arhgef12	673	10.868	non-significant		Arhgef12	673	10.868	non-significant
Dnm1l	674	10.867	non-significant		Dnm1l	674	10.867	non-significant		Dnm1l	674	10.867	non-significant
Tomm20	675	10.8652	non-significant		Tomm20	675	10.8652	non-significant		Tomm20	675	10.8652	non-significant
Mdh2	676	10.8617	non-significant		Mdh2	676	10.8617	non-significant		Mdh2	676	10.8617	non-significant
Anp32a	677	10.8605	non-significant		Anp32a	677	10.8605	non-significant		Anp32a	677	10.8605	non-significant
Clcn4	678	10.8589	non-significant		Clcn4	678	10.8589	TissueCA3		Clcn4	678	10.8589	non-significant
Ncan	679	10.8581	non-significant		Ncan	679	10.8581	non-significant		Ncan	679	10.8581	non-significant
Hmgcs1	680	10.8579	non-significant		Hmgcs1	680	10.8579	TissueCA3		Hmgcs1	680	10.8579	non-significant
Rock2	681	10.8556	non-significant		Rock2	681	10.8556	non-significant		Rock2	681	10.8556	non-significant
Mllt11	682	10.8551	non-significant		Mllt11	682	10.8551	TissueCA3		Mllt11	682	10.8551	non-significant
Kif3c	683	10.855	non-significant		Kif3c	683	10.855	non-significant		Kif3c	683	10.855	non-significant
Spop	684	10.8548	non-significant		Spop	684	10.8548	non-significant		Spop	684	10.8548	non-significant
Acsl6	685	10.8536	non-significant		Acsl6	685	10.8536	non-significant		Acsl6	685	10.8536	non-significant
Rbm39	686	10.8536	non-significant		Rbm39	686	10.8536	non-significant		Rbm39	686	10.8536	TissueDG
Oxr1	687	10.8534	non-significant		Oxr1	687	10.8534	non-significant		Oxr1	687	10.8534	non-significant
Neurod6	688	10.8527	non-significant		Neurod6	688	10.8527	TissueCA3		Neurod6	688	10.8527	non-significant
Herc1	689	10.8524	non-significant		Herc1	689	10.8524	non-significant		Herc1	689	10.8524	non-significant
Sec14l1	690	10.8513	TissueCA1		Sec14l1	690	10.8513	non-significant		Sec14l1	690	10.8513	non-significant
Fkbp8	691	10.8506	non-significant		Fkbp8	691	10.8506	non-significant		Fkbp8	691	10.8506	non-significant
Myo18a	692	10.8493	non-significant		Myo18a	692	10.8493	non-significant		Myo18a	692	10.8493	non-significant
Sncb	693	10.8491	non-significant		Sncb	693	10.8491	non-significant		Sncb	693	10.8491	non-significant
Rab2a	694	10.8491	non-significant		Rab2a	694	10.8491	non-significant		Rab2a	694	10.8491	non-significant
Idh3b	695	10.8485	non-significant		Idh3b	695	10.8485	non-significant		Idh3b	695	10.8485	non-significant
Strn4	696	10.8418	non-significant		Strn4	696	10.8418	non-significant		Strn4	696	10.8418	non-significant
Icam5	697	10.8415	non-significant		Icam5	697	10.8415	non-significant		Icam5	697	10.8415	non-significant
Pitpnm2	698	10.8407	non-significant		Pitpnm2	698	10.8407	non-significant		Pitpnm2	698	10.8407	TissueDG
Bcan	699	10.839	non-significant		Bcan	699	10.839	non-significant		Bcan	699	10.839	non-significant
Dlgap4	700	10.8376	non-significant		Dlgap4	700	10.8376	TissueCA3		Dlgap4	700	10.8376	non-significant
Ubr4	701	10.837	non-significant		Ubr4	701	10.837	non-significant		Ubr4	701	10.837	non-significant
Fry	702	10.8355	non-significant		Fry	702	10.8355	non-significant		Fry	702	10.8355	non-significant
Celf1	703	10.8349	non-significant		Celf1	703	10.8349	non-significant		Celf1	703	10.8349	TissueDG
Rufy3	704	10.8339	non-significant		Rufy3	704	10.8339	TissueCA3		Rufy3	704	10.8339	non-significant
Kcna1	705	10.8328	non-significant		Kcna1	705	10.8328	non-significant		Kcna1	705	10.8328	non-significant
Pnisr	706	10.8282	non-significant		Pnisr	706	10.8282	non-significant		Pnisr	706	10.8282	TissueDG
Abat	707	10.8266	non-significant		Abat	707	10.8266	non-significant		Abat	707	10.8266	non-significant
Sel1l	708	10.8252	non-significant		Sel1l	708	10.8252	non-significant		Sel1l	708	10.8252	non-significant
Rab14	709	10.8235	non-significant		Rab14	709	10.8235	TissueCA3		Rab14	709	10.8235	non-significant
Efr3b	710	10.8227	non-significant		Efr3b	710	10.8227	TissueCA3		Efr3b	710	10.8227	non-significant
Sdf4	711	10.8222	non-significant		Sdf4	711	10.8222	non-significant		Sdf4	711	10.8222	non-significant
Iqsec3	712	10.822	non-significant		Iqsec3	712	10.822	non-significant		Iqsec3	712	10.822	non-significant
Ddx24	713	10.8206	non-significant		Ddx24	713	10.8206	TissueCA3		Ddx24	713	10.8206	non-significant
Ap3d1	714	10.8194	non-significant		Ap3d1	714	10.8194	non-significant		Ap3d1	714	10.8194	non-significant
Fez1	715	10.818	non-significant		Fez1	715	10.818	non-significant		Fez1	715	10.818	non-significant
Itsn1	716	10.8137	non-significant		Itsn1	716	10.8137	non-significant		Itsn1	716	10.8137	TissueDG
Tmx4	717	10.8124	non-significant		Tmx4	717	10.8124	non-significant		Tmx4	717	10.8124	non-significant
Man2a2	718	10.8113	non-significant		Man2a2	718	10.8113	non-significant		Man2a2	718	10.8113	non-significant
Crmp1	719	10.8091	non-significant		Crmp1	719	10.8091	non-significant		Crmp1	719	10.8091	non-significant
Tspan3	720	10.8089	non-significant		Tspan3	720	10.8089	TissueCA3		Tspan3	720	10.8089	non-significant
Tecr	721	10.808	non-significant		Tecr	721	10.808	non-significant		Tecr	721	10.808	non-significant
Tanc1	722	10.8078	non-significant		Tanc1	722	10.8078	non-significant		Tanc1	722	10.8078	non-significant
Lztr1	723	10.8072	non-significant		Lztr1	723	10.8072	TissueCA3		Lztr1	723	10.8072	non-significant
Iqsec2	724	10.804	non-significant		Iqsec2	724	10.804	non-significant		Iqsec2	724	10.804	non-significant
Slc4a10	725	10.8033	non-significant		Slc4a10	725	10.8033	non-significant		Slc4a10	725	10.8033	TissueDG
Kpnb1	726	10.803	non-significant		Kpnb1	726	10.803	non-significant		Kpnb1	726	10.803	non-significant
Ntrk3	727	10.7994	non-significant		Ntrk3	727	10.7994	non-significant		Ntrk3	727	10.7994	TissueDG
Fads1	728	10.7989	non-significant		Fads1	728	10.7989	non-significant		Fads1	728	10.7989	non-significant
Ppfia2	729	10.7973	non-significant		Ppfia2	729	10.7973	non-significant		Ppfia2	729	10.7973	TissueDG
Ly6e	730	10.7964	non-significant		Ly6e	730	10.7964	TissueCA3		Ly6e	730	10.7964	non-significant
Slc7a14	731	10.7954	non-significant		Slc7a14	731	10.7954	non-significant		Slc7a14	731	10.7954	TissueDG
6430548M08Rik	732	10.7953	non-significant		6430548M08Rik	732	10.7953	TissueCA3		6430548M08Rik	732	10.7953	non-significant
Csrp1	733	10.7921	non-significant		Csrp1	733	10.7921	non-significant		Csrp1	733	10.7921	non-significant
Ldha	734	10.7909	non-significant		Ldha	734	10.7909	non-significant		Ldha	734	10.7909	non-significant
Ubb	735	10.7904	non-significant		Ubb	735	10.7904	non-significant		Ubb	735	10.7904	non-significant
Tspan13	736	10.7896	TissueCA1		Tspan13	736	10.7896	non-significant		Tspan13	736	10.7896	non-significant
Jph3	737	10.7847	non-significant		Jph3	737	10.7847	non-significant		Jph3	737	10.7847	non-significant
Kcnip2	738	10.78	non-significant		Kcnip2	738	10.78	non-significant		Kcnip2	738	10.78	non-significant
Gad1	739	10.7798	non-significant		Gad1	739	10.7798	non-significant		Gad1	739	10.7798	non-significant
Rapgefl1	740	10.7785	non-significant		Rapgefl1	740	10.7785	non-significant		Rapgefl1	740	10.7785	TissueDG
Sprn	741	10.7752	non-significant		Sprn	741	10.7752	non-significant		Sprn	741	10.7752	TissueDG
Cend1	742	10.775	non-significant		Cend1	742	10.775	TissueCA3		Cend1	742	10.775	non-significant
Smarca4	743	10.775	non-significant		Smarca4	743	10.775	non-significant		Smarca4	743	10.775	non-significant
Nrn1	744	10.7746	non-significant		Nrn1	744	10.7746	non-significant		Nrn1	744	10.7746	non-significant
Dync1li2	745	10.7731	non-significant		Dync1li2	745	10.7731	non-significant		Dync1li2	745	10.7731	non-significant
Lzts3	746	10.7715	non-significant		Lzts3	746	10.7715	non-significant		Lzts3	746	10.7715	TissueDG
Cadm2	747	10.7711	non-significant		Cadm2	747	10.7711	non-significant		Cadm2	747	10.7711	TissueDG
Glud1	748	10.7703	non-significant		Glud1	748	10.7703	non-significant		Glud1	748	10.7703	non-significant
Csde1	749	10.77	non-significant		Csde1	749	10.77	non-significant		Csde1	749	10.77	non-significant
Rapgef2	750	10.7698	non-significant		Rapgef2	750	10.7698	non-significant		Rapgef2	750	10.7698	non-significant
D430019H16Rik	751	10.7677	non-significant		D430019H16Rik	751	10.7677	non-significant		D430019H16Rik	751	10.7677	non-significant
Hspa9	752	10.7674	non-significant		Hspa9	752	10.7674	non-significant		Hspa9	752	10.7674	non-significant
Snn	753	10.767	non-significant		Snn	753	10.767	TissueCA3		Snn	753	10.767	non-significant
Pgbd5	754	10.7653	non-significant		Pgbd5	754	10.7653	non-significant		Pgbd5	754	10.7653	TissueDG
Mal	755	10.7639	non-significant		Mal	755	10.7639	non-significant		Mal	755	10.7639	non-significant
Gria3	756	10.7637	TissueCA1		Gria3	756	10.7637	non-significant		Gria3	756	10.7637	non-significant
Eid1	757	10.7635	non-significant		Eid1	757	10.7635	non-significant		Eid1	757	10.7635	non-significant
Atxn7l3b	758	10.7627	non-significant		Atxn7l3b	758	10.7627	non-significant		Atxn7l3b	758	10.7627	non-significant
Tro	759	10.7627	non-significant		Tro	759	10.7627	non-significant		Tro	759	10.7627	TissueDG
Rab7	760	10.7614	non-significant		Rab7	760	10.7614	TissueCA3		Rab7	760	10.7614	non-significant
Eif3c	761	10.7609	non-significant		Eif3c	761	10.7609	TissueCA3		Eif3c	761	10.7609	non-significant
Plpp3	762	10.7604	TissueCA1		Plpp3	762	10.7604	non-significant		Plpp3	762	10.7604	non-significant
Cnbp	763	10.7592	non-significant		Cnbp	763	10.7592	non-significant		Cnbp	763	10.7592	non-significant
Nr3c2	764	10.7584	non-significant		Nr3c2	764	10.7584	non-significant		Nr3c2	764	10.7584	non-significant
Atp6v1d	765	10.7562	non-significant		Atp6v1d	765	10.7562	non-significant		Atp6v1d	765	10.7562	non-significant
Psmd2	766	10.7544	non-significant		Psmd2	766	10.7544	TissueCA3		Psmd2	766	10.7544	non-significant
Klf9	767	10.7538	non-significant		Klf9	767	10.7538	non-significant		Klf9	767	10.7538	non-significant
Svop	768	10.7526	non-significant		Svop	768	10.7526	TissueCA3		Svop	768	10.7526	non-significant
Ehd3	769	10.7524	non-significant		Ehd3	769	10.7524	non-significant		Ehd3	769	10.7524	TissueDG
Ppp1r16b	770	10.7487	non-significant		Ppp1r16b	770	10.7487	non-significant		Ppp1r16b	770	10.7487	TissueDG
Glyr1	771	10.7479	non-significant		Glyr1	771	10.7479	TissueCA3		Glyr1	771	10.7479	non-significant
Ap2a1	772	10.7455	non-significant		Ap2a1	772	10.7455	non-significant		Ap2a1	772	10.7455	non-significant
Ttll7	773	10.7435	non-significant		Ttll7	773	10.7435	TissueCA3		Ttll7	773	10.7435	non-significant
Rpl8	774	10.7435	non-significant		Rpl8	774	10.7435	non-significant		Rpl8	774	10.7435	non-significant
Zer1	775	10.7429	non-significant		Zer1	775	10.7429	non-significant		Zer1	775	10.7429	non-significant
Elmo2	776	10.7392	non-significant		Elmo2	776	10.7392	non-significant		Elmo2	776	10.7392	TissueDG
Shank3	777	10.7379	non-significant		Shank3	777	10.7379	non-significant		Shank3	777	10.7379	non-significant
Gabra2	778	10.7374	non-significant		Gabra2	778	10.7374	non-significant		Gabra2	778	10.7374	non-significant
Elfn2	779	10.7328	non-significant		Elfn2	779	10.7328	non-significant		Elfn2	779	10.7328	non-significant
Jak1	780	10.7312	non-significant		Jak1	780	10.7312	non-significant		Jak1	780	10.7312	non-significant
Cdk5r1	781	10.7306	non-significant		Cdk5r1	781	10.7306	non-significant		Cdk5r1	781	10.7306	non-significant
Frrs1l	782	10.7303	non-significant		Frrs1l	782	10.7303	TissueCA3		Frrs1l	782	10.7303	non-significant
Celsr2	783	10.7288	non-significant		Celsr2	783	10.7288	non-significant		Celsr2	783	10.7288	non-significant
Nsg1	784	10.7275	non-significant		Nsg1	784	10.7275	TissueCA3		Nsg1	784	10.7275	non-significant
Cct7	785	10.7271	non-significant		Cct7	785	10.7271	non-significant		Cct7	785	10.7271	non-significant
Adar	786	10.7264	non-significant		Adar	786	10.7264	non-significant		Adar	786	10.7264	non-significant
Ldhb	787	10.7234	non-significant		Ldhb	787	10.7234	non-significant		Ldhb	787	10.7234	non-significant
Stip1	788	10.7223	non-significant		Stip1	788	10.7223	TissueCA3		Stip1	788	10.7223	non-significant
Klc2	789	10.722	non-significant		Klc2	789	10.722	non-significant		Klc2	789	10.722	non-significant
Morf4l2	790	10.7218	non-significant		Morf4l2	790	10.7218	TissueCA3		Morf4l2	790	10.7218	non-significant
Hnrnpl	791	10.7218	non-significant		Hnrnpl	791	10.7218	non-significant		Hnrnpl	791	10.7218	TissueDG
Luc7l3	792	10.7213	non-significant		Luc7l3	792	10.7213	non-significant		Luc7l3	792	10.7213	non-significant
Pja1	793	10.7193	non-significant		Pja1	793	10.7193	non-significant		Pja1	793	10.7193	non-significant
Mrfap1	794	10.7184	non-significant		Mrfap1	794	10.7184	non-significant		Mrfap1	794	10.7184	non-significant
Kcna2	795	10.7171	non-significant		Kcna2	795	10.7171	TissueCA3		Kcna2	795	10.7171	non-significant
Tbc1d9b	796	10.716	non-significant		Tbc1d9b	796	10.716	TissueCA3		Tbc1d9b	796	10.716	non-significant
Khdrbs3	797	10.7155	non-significant		Khdrbs3	797	10.7155	non-significant		Khdrbs3	797	10.7155	non-significant
Lrrn2	798	10.7154	non-significant		Lrrn2	798	10.7154	TissueCA3		Lrrn2	798	10.7154	non-significant
Mmd2	799	10.7145	non-significant		Mmd2	799	10.7145	non-significant		Mmd2	799	10.7145	TissueDG
Sec62	800	10.7089	non-significant		Sec62	800	10.7089	non-significant		Sec62	800	10.7089	non-significant
Nrxn3	801	10.7066	non-significant		Nrxn3	801	10.7066	TissueCA3		Nrxn3	801	10.7066	non-significant
Ogfrl1	802	10.7063	non-significant		Ogfrl1	802	10.7063	TissueCA3		Ogfrl1	802	10.7063	non-significant
Cyria	803	10.7039	TissueCA1		Cyria	803	10.7039	non-significant		Cyria	803	10.7039	non-significant
Elmod1	804	10.7033	non-significant		Elmod1	804	10.7033	non-significant		Elmod1	804	10.7033	TissueDG
Nrxn2	805	10.703	non-significant		Nrxn2	805	10.703	TissueCA3		Nrxn2	805	10.703	non-significant
Scamp1	806	10.7028	non-significant		Scamp1	806	10.7028	TissueCA3		Scamp1	806	10.7028	non-significant
Otub1	807	10.6999	non-significant		Otub1	807	10.6999	TissueCA3		Otub1	807	10.6999	non-significant
Wdr1	808	10.6983	non-significant		Wdr1	808	10.6983	TissueCA3		Wdr1	808	10.6983	non-significant
Kcnj6	809	10.6956	non-significant		Kcnj6	809	10.6956	non-significant		Kcnj6	809	10.6956	TissueDG
Mgrn1	810	10.6948	non-significant		Mgrn1	810	10.6948	non-significant		Mgrn1	810	10.6948	non-significant
Iqsec1	811	10.6935	non-significant		Iqsec1	811	10.6935	non-significant		Iqsec1	811	10.6935	non-significant
Dlgap3	812	10.6935	non-significant		Dlgap3	812	10.6935	non-significant		Dlgap3	812	10.6935	non-significant
Actr1a	813	10.6925	non-significant		Actr1a	813	10.6925	TissueCA3		Actr1a	813	10.6925	non-significant
Plk2	814	10.6911	TissueCA1		Plk2	814	10.6911	non-significant		Plk2	814	10.6911	non-significant
Cacnb3	815	10.6895	non-significant		Cacnb3	815	10.6895	TissueCA3		Cacnb3	815	10.6895	non-significant
Map7d1	816	10.6875	non-significant		Map7d1	816	10.6875	TissueCA3		Map7d1	816	10.6875	non-significant
Map7d2	817	10.6871	non-significant		Map7d2	817	10.6871	TissueCA3		Map7d2	817	10.6871	non-significant
Atcay	818	10.6869	non-significant		Atcay	818	10.6869	non-significant		Atcay	818	10.6869	non-significant
Sdcbp	819	10.6838	non-significant		Sdcbp	819	10.6838	non-significant		Sdcbp	819	10.6838	non-significant
Necap1	820	10.683	non-significant		Necap1	820	10.683	TissueCA3		Necap1	820	10.683	non-significant
Gnb2	821	10.6826	non-significant		Gnb2	821	10.6826	non-significant		Gnb2	821	10.6826	non-significant
Gabra5	822	10.6821	non-significant		Gabra5	822	10.6821	TissueCA3		Gabra5	822	10.6821	non-significant
Mbnl2	823	10.6812	non-significant		Mbnl2	823	10.6812	non-significant		Mbnl2	823	10.6812	non-significant
Mef2a	824	10.6804	non-significant		Mef2a	824	10.6804	non-significant		Mef2a	824	10.6804	non-significant
Adcyap1r1	825	10.6793	non-significant		Adcyap1r1	825	10.6793	non-significant		Adcyap1r1	825	10.6793	TissueDG
Atp6v1c1	826	10.6786	non-significant		Atp6v1c1	826	10.6786	TissueCA3		Atp6v1c1	826	10.6786	non-significant
Epha7	827	10.6778	non-significant		Epha7	827	10.6778	non-significant		Epha7	827	10.6778	TissueDG
Grk2	828	10.6762	non-significant		Grk2	828	10.6762	non-significant		Grk2	828	10.6762	non-significant
Gng7	829	10.6753	non-significant		Gng7	829	10.6753	non-significant		Gng7	829	10.6753	non-significant
Kcnq3	830	10.674	non-significant		Kcnq3	830	10.674	non-significant		Kcnq3	830	10.674	TissueDG
Acox1	831	10.6724	non-significant		Acox1	831	10.6724	non-significant		Acox1	831	10.6724	non-significant
Map2k4	832	10.6721	non-significant		Map2k4	832	10.6721	TissueCA3		Map2k4	832	10.6721	non-significant
Gdi2	833	10.6706	non-significant		Gdi2	833	10.6706	non-significant		Gdi2	833	10.6706	non-significant
Cct5	834	10.6691	non-significant		Cct5	834	10.6691	non-significant		Cct5	834	10.6691	non-significant
Bmerb1	835	10.6677	non-significant		Bmerb1	835	10.6677	TissueCA3		Bmerb1	835	10.6677	non-significant
Ptpn11	836	10.6669	non-significant		Ptpn11	836	10.6669	non-significant		Ptpn11	836	10.6669	non-significant
Ap3b2	837	10.6657	non-significant		Ap3b2	837	10.6657	TissueCA3		Ap3b2	837	10.6657	non-significant
Abcc5	838	10.663	non-significant		Abcc5	838	10.663	non-significant		Abcc5	838	10.663	non-significant
Impact	839	10.661	TissueCA1		Impact	839	10.661	non-significant		Impact	839	10.661	non-significant
Ap1s1	840	10.6596	non-significant		Ap1s1	840	10.6596	non-significant		Ap1s1	840	10.6596	non-significant
Pdha1	841	10.6583	non-significant		Pdha1	841	10.6583	TissueCA3		Pdha1	841	10.6583	non-significant
Lingo1	842	10.6562	non-significant		Lingo1	842	10.6562	TissueCA3		Lingo1	842	10.6562	non-significant
Uqcrc1	843	10.6551	non-significant		Uqcrc1	843	10.6551	non-significant		Uqcrc1	843	10.6551	non-significant
Cdc42se2	844	10.6547	non-significant		Cdc42se2	844	10.6547	non-significant		Cdc42se2	844	10.6547	non-significant
Nedd4l	845	10.6521	non-significant		Nedd4l	845	10.6521	non-significant		Nedd4l	845	10.6521	TissueDG
Caln1	846	10.6499	TissueCA1		Caln1	846	10.6499	non-significant		Caln1	846	10.6499	non-significant
Cdk16	847	10.6498	non-significant		Cdk16	847	10.6498	TissueCA3		Cdk16	847	10.6498	non-significant
Sorbs1	848	10.6465	non-significant		Sorbs1	848	10.6465	non-significant		Sorbs1	848	10.6465	non-significant
Ppp2r5c	849	10.6462	non-significant		Ppp2r5c	849	10.6462	TissueCA3		Ppp2r5c	849	10.6462	non-significant
Gnl3l	850	10.6422	non-significant		Gnl3l	850	10.6422	non-significant		Gnl3l	850	10.6422	non-significant
Nfib	851	10.6421	non-significant		Nfib	851	10.6421	non-significant		Nfib	851	10.6421	TissueDG
Zc3h7b	852	10.641	non-significant		Zc3h7b	852	10.641	non-significant		Zc3h7b	852	10.641	non-significant
Trio	853	10.64	non-significant		Trio	853	10.64	non-significant		Trio	853	10.64	non-significant
Grik5	854	10.6398	non-significant		Grik5	854	10.6398	TissueCA3		Grik5	854	10.6398	non-significant
Plekhb2	855	10.6386	non-significant		Plekhb2	855	10.6386	non-significant		Plekhb2	855	10.6386	non-significant
Pdia3	856	10.6351	non-significant		Pdia3	856	10.6351	non-significant		Pdia3	856	10.6351	non-significant
Spin1	857	10.6345	non-significant		Spin1	857	10.6345	non-significant		Spin1	857	10.6345	non-significant
Luc7l2	858	10.6322	non-significant		Luc7l2	858	10.6322	non-significant		Luc7l2	858	10.6322	TissueDG
Htt	859	10.6312	non-significant		Htt	859	10.6312	non-significant		Htt	859	10.6312	non-significant
Atp6v0d1	860	10.6301	non-significant		Atp6v0d1	860	10.6301	TissueCA3		Atp6v0d1	860	10.6301	non-significant
Gprc5b	861	10.6273	non-significant		Gprc5b	861	10.6273	non-significant		Gprc5b	861	10.6273	TissueDG
Arl8b	862	10.6258	non-significant		Arl8b	862	10.6258	TissueCA3		Arl8b	862	10.6258	non-significant
Ina	863	10.625	non-significant		Ina	863	10.625	TissueCA3		Ina	863	10.625	non-significant
Wdfy3	864	10.6237	non-significant		Wdfy3	864	10.6237	non-significant		Wdfy3	864	10.6237	non-significant
Cttn	865	10.6205	non-significant		Cttn	865	10.6205	non-significant		Cttn	865	10.6205	non-significant
Plxna1	866	10.6198	non-significant		Plxna1	866	10.6198	non-significant		Plxna1	866	10.6198	non-significant
Rpl13a	867	10.6195	non-significant		Rpl13a	867	10.6195	non-significant		Rpl13a	867	10.6195	non-significant
Rbm25	868	10.618	non-significant		Rbm25	868	10.618	non-significant		Rbm25	868	10.618	non-significant
Pde1a	869	10.618	TissueCA1		Pde1a	869	10.618	non-significant		Pde1a	869	10.618	non-significant
Setd7	870	10.6163	non-significant		Setd7	870	10.6163	non-significant		Setd7	870	10.6163	non-significant
Enpp5	871	10.6152	non-significant		Enpp5	871	10.6152	non-significant		Enpp5	871	10.6152	non-significant
Rims1	872	10.6151	non-significant		Rims1	872	10.6151	TissueCA3		Rims1	872	10.6151	non-significant
Mef2d	873	10.614	non-significant		Mef2d	873	10.614	non-significant		Mef2d	873	10.614	TissueDG
Nbr1	874	10.6135	non-significant		Nbr1	874	10.6135	non-significant		Nbr1	874	10.6135	TissueDG
Kifbp	875	10.6127	non-significant		Kifbp	875	10.6127	TissueCA3		Kifbp	875	10.6127	non-significant
Crym	876	10.6103	non-significant		Crym	876	10.6103	non-significant		Crym	876	10.6103	non-significant
Gda	877	10.6091	non-significant		Gda	877	10.6091	non-significant		Gda	877	10.6091	TissueDG
Nudcd3	878	10.6084	non-significant		Nudcd3	878	10.6084	TissueCA3		Nudcd3	878	10.6084	non-significant
Wnk1	879	10.6083	non-significant		Wnk1	879	10.6083	non-significant		Wnk1	879	10.6083	non-significant
Agrn	880	10.6082	non-significant		Agrn	880	10.6082	non-significant		Agrn	880	10.6082	non-significant
Tubb3	881	10.6079	non-significant		Tubb3	881	10.6079	non-significant		Tubb3	881	10.6079	non-significant
Tspoap1	882	10.6067	non-significant		Tspoap1	882	10.6067	non-significant		Tspoap1	882	10.6067	TissueDG
Trak1	883	10.6047	non-significant		Trak1	883	10.6047	non-significant		Trak1	883	10.6047	non-significant
Atp6ap2	884	10.5997	non-significant		Atp6ap2	884	10.5997	TissueCA3		Atp6ap2	884	10.5997	non-significant
Cadm1	885	10.5956	non-significant		Cadm1	885	10.5956	non-significant		Cadm1	885	10.5956	non-significant
Dnaja2	886	10.5943	non-significant		Dnaja2	886	10.5943	TissueCA3		Dnaja2	886	10.5943	non-significant
Epn2	887	10.5938	non-significant		Epn2	887	10.5938	non-significant		Epn2	887	10.5938	non-significant
Paqr8	888	10.5926	non-significant		Paqr8	888	10.5926	non-significant		Paqr8	888	10.5926	non-significant
Trim32	889	10.59	non-significant		Trim32	889	10.59	TissueCA3		Trim32	889	10.59	non-significant
Ewsr1	890	10.5897	non-significant		Ewsr1	890	10.5897	non-significant		Ewsr1	890	10.5897	TissueDG
Smim13	891	10.5889	non-significant		Smim13	891	10.5889	TissueCA3		Smim13	891	10.5889	non-significant
Supt5	892	10.588	non-significant		Supt5	892	10.588	non-significant		Supt5	892	10.588	non-significant
Atxn7l3	893	10.5865	non-significant		Atxn7l3	893	10.5865	non-significant		Atxn7l3	893	10.5865	non-significant
Shank2	894	10.5865	non-significant		Shank2	894	10.5865	non-significant		Shank2	894	10.5865	non-significant
Gabrb2	895	10.5865	non-significant		Gabrb2	895	10.5865	non-significant		Gabrb2	895	10.5865	non-significant
Eif5	896	10.5864	non-significant		Eif5	896	10.5864	non-significant		Eif5	896	10.5864	non-significant
Zmiz2	897	10.5862	non-significant		Zmiz2	897	10.5862	non-significant		Zmiz2	897	10.5862	non-significant
Idh3a	898	10.585	non-significant		Idh3a	898	10.585	TissueCA3		Idh3a	898	10.585	non-significant
Tspyl1	899	10.585	non-significant		Tspyl1	899	10.585	TissueCA3		Tspyl1	899	10.585	non-significant
Orai2	900	10.5808	non-significant		Orai2	900	10.5808	non-significant		Orai2	900	10.5808	non-significant
Adarb1	901	10.5803	non-significant		Adarb1	901	10.5803	TissueCA3		Adarb1	901	10.5803	non-significant
Ubqln1	902	10.5793	non-significant		Ubqln1	902	10.5793	TissueCA3		Ubqln1	902	10.5793	non-significant
Gja1	903	10.5768	non-significant		Gja1	903	10.5768	non-significant		Gja1	903	10.5768	non-significant
Pgrmc1	904	10.576	non-significant		Pgrmc1	904	10.576	non-significant		Pgrmc1	904	10.576	non-significant
D430041D05Rik	905	10.5743	non-significant		D430041D05Rik	905	10.5743	non-significant		D430041D05Rik	905	10.5743	TissueDG
Qdpr	906	10.572	non-significant		Qdpr	906	10.572	non-significant		Qdpr	906	10.572	non-significant
Ndufs2	907	10.5702	non-significant		Ndufs2	907	10.5702	non-significant		Ndufs2	907	10.5702	non-significant
Bag6	908	10.57	non-significant		Bag6	908	10.57	non-significant		Bag6	908	10.57	non-significant
Camsap2	909	10.5677	non-significant		Camsap2	909	10.5677	non-significant		Camsap2	909	10.5677	non-significant
Mras	910	10.5668	non-significant		Mras	910	10.5668	non-significant		Mras	910	10.5668	non-significant
Atp2c1	911	10.5657	non-significant		Atp2c1	911	10.5657	non-significant		Atp2c1	911	10.5657	non-significant
Cacna2d1	912	10.5639	non-significant		Cacna2d1	912	10.5639	non-significant		Cacna2d1	912	10.5639	TissueDG
Ncoa1	913	10.5625	non-significant		Ncoa1	913	10.5625	non-significant		Ncoa1	913	10.5625	non-significant
Ptgds	914	10.5623	non-significant		Ptgds	914	10.5623	non-significant		Ptgds	914	10.5623	non-significant
Pum2	915	10.56	non-significant		Pum2	915	10.56	non-significant		Pum2	915	10.56	non-significant
Mlc1	916	10.5574	non-significant		Mlc1	916	10.5574	non-significant		Mlc1	916	10.5574	non-significant
Fbxw11	917	10.557	non-significant		Fbxw11	917	10.557	non-significant		Fbxw11	917	10.557	non-significant
Selenop	918	10.5537	non-significant		Selenop	918	10.5537	non-significant		Selenop	918	10.5537	non-significant
Leng8	919	10.5524	non-significant		Leng8	919	10.5524	non-significant		Leng8	919	10.5524	non-significant
Chl1	920	10.5515	non-significant		Chl1	920	10.5515	non-significant		Chl1	920	10.5515	non-significant
Ehmt2	921	10.5514	non-significant		Ehmt2	921	10.5514	non-significant		Ehmt2	921	10.5514	non-significant
Serbp1	922	10.5447	non-significant		Serbp1	922	10.5447	non-significant		Serbp1	922	10.5447	non-significant
Ctxn1	923	10.5436	TissueCA1		Ctxn1	923	10.5436	non-significant		Ctxn1	923	10.5436	non-significant
Gabrb1	924	10.5426	non-significant		Gabrb1	924	10.5426	non-significant		Gabrb1	924	10.5426	TissueDG
Cbx5	925	10.5382	non-significant		Cbx5	925	10.5382	non-significant		Cbx5	925	10.5382	TissueDG
Acsl3	926	10.5361	TissueCA1		Acsl3	926	10.5361	non-significant		Acsl3	926	10.5361	non-significant
Srpk2	927	10.536	non-significant		Srpk2	927	10.536	non-significant		Srpk2	927	10.536	non-significant
Rabgap1l	928	10.5344	non-significant		Rabgap1l	928	10.5344	TissueCA3		Rabgap1l	928	10.5344	non-significant
Amfr	929	10.5323	non-significant		Amfr	929	10.5323	TissueCA3		Amfr	929	10.5323	non-significant
Itpka	930	10.5317	TissueCA1		Itpka	930	10.5317	non-significant		Itpka	930	10.5317	non-significant
Nlgn2	931	10.5313	non-significant		Nlgn2	931	10.5313	non-significant		Nlgn2	931	10.5313	non-significant
Bex2	932	10.5313	non-significant		Bex2	932	10.5313	non-significant		Bex2	932	10.5313	non-significant
Sfxn5	933	10.5312	TissueCA1		Sfxn5	933	10.5312	non-significant		Sfxn5	933	10.5312	non-significant
Ptn	934	10.531	TissueCA1		Ptn	934	10.531	non-significant		Ptn	934	10.531	non-significant
Tpm1	935	10.5309	non-significant		Tpm1	935	10.5309	TissueCA3		Tpm1	935	10.5309	non-significant
Gpd2	936	10.5305	non-significant		Gpd2	936	10.5305	non-significant		Gpd2	936	10.5305	non-significant
Ubqln2	937	10.5303	non-significant		Ubqln2	937	10.5303	TissueCA3		Ubqln2	937	10.5303	non-significant
Prrc2c	938	10.5285	non-significant		Prrc2c	938	10.5285	non-significant		Prrc2c	938	10.5285	TissueDG
Eif5a	939	10.5283	non-significant		Eif5a	939	10.5283	TissueCA3		Eif5a	939	10.5283	non-significant
Cyb5b	940	10.5265	non-significant		Cyb5b	940	10.5265	TissueCA3		Cyb5b	940	10.5265	non-significant
Flywch1	941	10.5262	non-significant		Flywch1	941	10.5262	non-significant		Flywch1	941	10.5262	non-significant
Sipa1l3	942	10.5259	non-significant		Sipa1l3	942	10.5259	non-significant		Sipa1l3	942	10.5259	non-significant
Ctnnd2	943	10.5255	TissueCA1		Ctnnd2	943	10.5255	non-significant		Ctnnd2	943	10.5255	non-significant
Cttnbp2	944	10.5254	non-significant		Cttnbp2	944	10.5254	non-significant		Cttnbp2	944	10.5254	non-significant
Zmat2	945	10.5253	non-significant		Zmat2	945	10.5253	TissueCA3		Zmat2	945	10.5253	non-significant
Snrnp200	946	10.5246	non-significant		Snrnp200	946	10.5246	non-significant		Snrnp200	946	10.5246	non-significant
Npepps	947	10.5237	non-significant		Npepps	947	10.5237	non-significant		Npepps	947	10.5237	non-significant
Ubr3	948	10.5233	non-significant		Ubr3	948	10.5233	non-significant		Ubr3	948	10.5233	non-significant
Fto	949	10.5231	non-significant		Fto	949	10.5231	non-significant		Fto	949	10.5231	non-significant
Npdc1	950	10.5218	non-significant		Npdc1	950	10.5218	TissueCA3		Npdc1	950	10.5218	non-significant
Hnrnpdl	951	10.5213	non-significant		Hnrnpdl	951	10.5213	non-significant		Hnrnpdl	951	10.5213	TissueDG
Fbxw7	952	10.5183	non-significant		Fbxw7	952	10.5183	non-significant		Fbxw7	952	10.5183	non-significant
Hdac11	953	10.5181	non-significant		Hdac11	953	10.5181	non-significant		Hdac11	953	10.5181	non-significant
Ckmt1	954	10.5175	non-significant		Ckmt1	954	10.5175	non-significant		Ckmt1	954	10.5175	non-significant
Nomo1	955	10.5155	non-significant		Nomo1	955	10.5155	non-significant		Nomo1	955	10.5155	non-significant
Acin1	956	10.5128	non-significant		Acin1	956	10.5128	non-significant		Acin1	956	10.5128	non-significant
Gprin1	957	10.5107	non-significant		Gprin1	957	10.5107	non-significant		Gprin1	957	10.5107	TissueDG
Fads2	958	10.5086	non-significant		Fads2	958	10.5086	non-significant		Fads2	958	10.5086	non-significant
Rap1gap2	959	10.5074	non-significant		Rap1gap2	959	10.5074	non-significant		Rap1gap2	959	10.5074	TissueDG
Tnk2	960	10.5062	non-significant		Tnk2	960	10.5062	non-significant		Tnk2	960	10.5062	non-significant
Hsbp1	961	10.5052	non-significant		Hsbp1	961	10.5052	non-significant		Hsbp1	961	10.5052	non-significant
Creg2	962	10.5036	non-significant		Creg2	962	10.5036	non-significant		Creg2	962	10.5036	non-significant
Large1	963	10.5034	non-significant		Large1	963	10.5034	TissueCA3		Large1	963	10.5034	non-significant
Ap1b1	964	10.5021	non-significant		Ap1b1	964	10.5021	TissueCA3		Ap1b1	964	10.5021	non-significant
Ppm1a	965	10.5019	non-significant		Ppm1a	965	10.5019	non-significant		Ppm1a	965	10.5019	non-significant
Sgip1	966	10.4995	non-significant		Sgip1	966	10.4995	non-significant		Sgip1	966	10.4995	non-significant
Zfp445	967	10.4984	non-significant		Zfp445	967	10.4984	non-significant		Zfp445	967	10.4984	TissueDG
Zfp706	968	10.4979	non-significant		Zfp706	968	10.4979	TissueCA3		Zfp706	968	10.4979	non-significant
Lgi1	969	10.4959	non-significant		Lgi1	969	10.4959	non-significant		Lgi1	969	10.4959	TissueDG
Cspg5	970	10.4936	non-significant		Cspg5	970	10.4936	non-significant		Cspg5	970	10.4936	non-significant
Mag	971	10.493	non-significant		Mag	971	10.493	TissueCA3		Mag	971	10.493	non-significant
Ctbp1	972	10.4929	non-significant		Ctbp1	972	10.4929	TissueCA3		Ctbp1	972	10.4929	non-significant
Timp2	973	10.4929	TissueCA1		Timp2	973	10.4929	non-significant		Timp2	973	10.4929	non-significant
Ppfia3	974	10.4926	non-significant		Ppfia3	974	10.4926	TissueCA3		Ppfia3	974	10.4926	non-significant
Trrap	975	10.4917	non-significant		Trrap	975	10.4917	non-significant		Trrap	975	10.4917	TissueDG
Ank	976	10.4904	non-significant		Ank	976	10.4904	non-significant		Ank	976	10.4904	non-significant
Myo5b	977	10.4893	non-significant		Myo5b	977	10.4893	TissueCA3		Myo5b	977	10.4893	non-significant
Trip12	978	10.4891	non-significant		Trip12	978	10.4891	non-significant		Trip12	978	10.4891	non-significant
Uqcrc2	979	10.4885	non-significant		Uqcrc2	979	10.4885	non-significant		Uqcrc2	979	10.4885	non-significant
Mpped1	980	10.4877	TissueCA1		Mpped1	980	10.4877	non-significant		Mpped1	980	10.4877	non-significant
Opa1	981	10.4874	non-significant		Opa1	981	10.4874	non-significant		Opa1	981	10.4874	non-significant
Lrp11	982	10.4827	non-significant		Lrp11	982	10.4827	non-significant		Lrp11	982	10.4827	non-significant
Faah	983	10.4822	non-significant		Faah	983	10.4822	non-significant		Faah	983	10.4822	non-significant
Dusp3	984	10.4811	non-significant		Dusp3	984	10.4811	TissueCA3		Dusp3	984	10.4811	non-significant
Fgf13	985	10.4811	non-significant		Fgf13	985	10.4811	TissueCA3		Fgf13	985	10.4811	non-significant
Srebf2	986	10.4808	non-significant		Srebf2	986	10.4808	non-significant		Srebf2	986	10.4808	non-significant
Psmc3	987	10.4802	non-significant		Psmc3	987	10.4802	non-significant		Psmc3	987	10.4802	non-significant
Chst2	988	10.4788	non-significant		Chst2	988	10.4788	TissueCA3		Chst2	988	10.4788	non-significant
Palm	989	10.4761	non-significant		Palm	989	10.4761	non-significant		Palm	989	10.4761	non-significant
Msl1	990	10.4758	non-significant		Msl1	990	10.4758	non-significant		Msl1	990	10.4758	non-significant
Ccni	991	10.4757	non-significant		Ccni	991	10.4757	non-significant		Ccni	991	10.4757	non-significant
Ap3m2	992	10.4749	non-significant		Ap3m2	992	10.4749	TissueCA3		Ap3m2	992	10.4749	non-significant
Napg	993	10.4742	non-significant		Napg	993	10.4742	TissueCA3		Napg	993	10.4742	non-significant
Hnrnpc	994	10.4736	non-significant		Hnrnpc	994	10.4736	non-significant		Hnrnpc	994	10.4736	non-significant
Clip1	995	10.4724	non-significant		Clip1	995	10.4724	TissueCA3		Clip1	995	10.4724	non-significant
Mgat3	996	10.4721	non-significant		Mgat3	996	10.4721	non-significant		Mgat3	996	10.4721	non-significant
Ckap5	997	10.4709	non-significant		Ckap5	997	10.4709	non-significant		Ckap5	997	10.4709	non-significant
Ptpa	998	10.4708	non-significant		Ptpa	998	10.4708	TissueCA3		Ptpa	998	10.4708	non-significant
Sdc3	999	10.4691	non-significant		Sdc3	999	10.4691	non-significant		Sdc3	999	10.4691	non-significant
Ksr1	1000	10.4657	non-significant		Ksr1	1000	10.4657	non-significant		Ksr1	1000	10.4657	non-significant
Atrx	1001	10.4657	non-significant		Atrx	1001	10.4657	non-significant		Atrx	1001	10.4657	TissueDG
Acly	1002	10.4656	non-significant		Acly	1002	10.4656	non-significant		Acly	1002	10.4656	non-significant
Lmo3	1003	10.4655	non-significant		Lmo3	1003	10.4655	non-significant		Lmo3	1003	10.4655	non-significant
Btbd9	1004	10.4652	non-significant		Btbd9	1004	10.4652	non-significant		Btbd9	1004	10.4652	TissueDG
Shisa7	1005	10.4651	non-significant		Shisa7	1005	10.4651	non-significant		Shisa7	1005	10.4651	non-significant
Taok2	1006	10.4647	non-significant		Taok2	1006	10.4647	non-significant		Taok2	1006	10.4647	non-significant
Clcn3	1007	10.4613	non-significant		Clcn3	1007	10.4613	non-significant		Clcn3	1007	10.4613	non-significant
Sub1	1008	10.4554	non-significant		Sub1	1008	10.4554	non-significant		Sub1	1008	10.4554	non-significant
Dtx3	1009	10.455	non-significant		Dtx3	1009	10.455	non-significant		Dtx3	1009	10.455	non-significant
Dgkh	1010	10.4546	non-significant		Dgkh	1010	10.4546	non-significant		Dgkh	1010	10.4546	TissueDG
Itfg1	1011	10.4543	non-significant		Itfg1	1011	10.4543	TissueCA3		Itfg1	1011	10.4543	non-significant
Tagln3	1012	10.4522	non-significant		Tagln3	1012	10.4522	non-significant		Tagln3	1012	10.4522	non-significant
Abi1	1013	10.4519	non-significant		Abi1	1013	10.4519	non-significant		Abi1	1013	10.4519	non-significant
Cep170b	1014	10.4508	non-significant		Cep170b	1014	10.4508	non-significant		Cep170b	1014	10.4508	non-significant
Arhgef2	1015	10.4473	non-significant		Arhgef2	1015	10.4473	non-significant		Arhgef2	1015	10.4473	non-significant
Tmem106b	1016	10.4471	non-significant		Tmem106b	1016	10.4471	non-significant		Tmem106b	1016	10.4471	TissueDG
Prdx6	1017	10.4458	non-significant		Prdx6	1017	10.4458	non-significant		Prdx6	1017	10.4458	non-significant
Matk	1018	10.4451	non-significant		Matk	1018	10.4451	non-significant		Matk	1018	10.4451	non-significant
B4galt6	1019	10.4439	non-significant		B4galt6	1019	10.4439	non-significant		B4galt6	1019	10.4439	non-significant
Tmem132b	1020	10.4426	non-significant		Tmem132b	1020	10.4426	non-significant		Tmem132b	1020	10.4426	TissueDG
Neurl1a	1021	10.4417	non-significant		Neurl1a	1021	10.4417	non-significant		Neurl1a	1021	10.4417	non-significant
Lrpap1	1022	10.4416	non-significant		Lrpap1	1022	10.4416	non-significant		Lrpap1	1022	10.4416	non-significant
Hspa4l	1023	10.4413	non-significant		Hspa4l	1023	10.4413	non-significant		Hspa4l	1023	10.4413	non-significant
Pip4k2b	1024	10.4402	non-significant		Pip4k2b	1024	10.4402	non-significant		Pip4k2b	1024	10.4402	non-significant
Acap2	1025	10.4394	non-significant		Acap2	1025	10.4394	non-significant		Acap2	1025	10.4394	non-significant
Ankrd17	1026	10.4389	non-significant		Ankrd17	1026	10.4389	non-significant		Ankrd17	1026	10.4389	non-significant
Slc4a4	1027	10.4386	non-significant		Slc4a4	1027	10.4386	non-significant		Slc4a4	1027	10.4386	TissueDG
Ddx6	1028	10.4358	non-significant		Ddx6	1028	10.4358	non-significant		Ddx6	1028	10.4358	non-significant
Arpc1a	1029	10.4351	non-significant		Arpc1a	1029	10.4351	non-significant		Arpc1a	1029	10.4351	non-significant
Adcy9	1030	10.435	non-significant		Adcy9	1030	10.435	non-significant		Adcy9	1030	10.435	non-significant
Rad23b	1031	10.4337	non-significant		Rad23b	1031	10.4337	non-significant		Rad23b	1031	10.4337	non-significant
Bcas1	1032	10.4336	non-significant		Bcas1	1032	10.4336	TissueCA3		Bcas1	1032	10.4336	non-significant
Tardbp	1033	10.4329	non-significant		Tardbp	1033	10.4329	non-significant		Tardbp	1033	10.4329	TissueDG
Eif5b	1034	10.4326	non-significant		Eif5b	1034	10.4326	non-significant		Eif5b	1034	10.4326	non-significant
Rplp1	1035	10.4314	non-significant		Rplp1	1035	10.4314	non-significant		Rplp1	1035	10.4314	non-significant
Cab39	1036	10.4302	non-significant		Cab39	1036	10.4302	non-significant		Cab39	1036	10.4302	non-significant
Trpc4ap	1037	10.4302	non-significant		Trpc4ap	1037	10.4302	TissueCA3		Trpc4ap	1037	10.4302	non-significant
Ipo9	1038	10.4299	non-significant		Ipo9	1038	10.4299	non-significant		Ipo9	1038	10.4299	non-significant
Cbarp	1039	10.4292	non-significant		Cbarp	1039	10.4292	non-significant		Cbarp	1039	10.4292	non-significant
Smap2	1040	10.4275	non-significant		Smap2	1040	10.4275	non-significant		Smap2	1040	10.4275	non-significant
Gpr37l1	1041	10.4273	non-significant		Gpr37l1	1041	10.4273	non-significant		Gpr37l1	1041	10.4273	non-significant
Pip4k2c	1042	10.4254	non-significant		Pip4k2c	1042	10.4254	TissueCA3		Pip4k2c	1042	10.4254	non-significant
Trim35	1043	10.4243	non-significant		Trim35	1043	10.4243	non-significant		Trim35	1043	10.4243	non-significant
Spryd3	1044	10.4239	non-significant		Spryd3	1044	10.4239	TissueCA3		Spryd3	1044	10.4239	non-significant
Cct6a	1045	10.4231	non-significant		Cct6a	1045	10.4231	TissueCA3		Cct6a	1045	10.4231	non-significant
Shisa6	1046	10.4223	non-significant		Shisa6	1046	10.4223	non-significant		Shisa6	1046	10.4223	non-significant
Tnks2	1047	10.4221	non-significant		Tnks2	1047	10.4221	non-significant		Tnks2	1047	10.4221	TissueDG
Pcdh20	1048	10.4191	non-significant		Pcdh20	1048	10.4191	non-significant		Pcdh20	1048	10.4191	TissueDG
Tln2	1049	10.4172	non-significant		Tln2	1049	10.4172	non-significant		Tln2	1049	10.4172	non-significant
Dynll1	1050	10.4169	non-significant		Dynll1	1050	10.4169	non-significant		Dynll1	1050	10.4169	non-significant
Syt4	1051	10.4153	non-significant		Syt4	1051	10.4153	non-significant		Syt4	1051	10.4153	non-significant
Adam22	1052	10.4132	non-significant		Adam22	1052	10.4132	non-significant		Adam22	1052	10.4132	non-significant
Laptm4a	1053	10.4114	non-significant		Laptm4a	1053	10.4114	non-significant		Laptm4a	1053	10.4114	non-significant
Dnajb5	1054	10.4093	non-significant		Dnajb5	1054	10.4093	non-significant		Dnajb5	1054	10.4093	non-significant
Cct2	1055	10.4087	non-significant		Cct2	1055	10.4087	non-significant		Cct2	1055	10.4087	non-significant
Stxbp5l	1056	10.4084	non-significant		Stxbp5l	1056	10.4084	non-significant		Stxbp5l	1056	10.4084	non-significant
Dapk1	1057	10.4081	non-significant		Dapk1	1057	10.4081	non-significant		Dapk1	1057	10.4081	non-significant
Brd2	1058	10.4071	non-significant		Brd2	1058	10.4071	TissueCA3		Brd2	1058	10.4071	non-significant
Megf8	1059	10.4045	non-significant		Megf8	1059	10.4045	non-significant		Megf8	1059	10.4045	non-significant
Baalc	1060	10.4042	non-significant		Baalc	1060	10.4042	non-significant		Baalc	1060	10.4042	non-significant
Hdgf	1061	10.403	non-significant		Hdgf	1061	10.403	non-significant		Hdgf	1061	10.403	non-significant
Ipo5	1062	10.4029	non-significant		Ipo5	1062	10.4029	non-significant		Ipo5	1062	10.4029	non-significant
Hs3st4	1063	10.4026	non-significant		Hs3st4	1063	10.4026	TissueCA3		Hs3st4	1063	10.4026	non-significant
R3hdm1	1064	10.402	TissueCA1		R3hdm1	1064	10.402	non-significant		R3hdm1	1064	10.402	non-significant
Vps13c	1065	10.4013	non-significant		Vps13c	1065	10.4013	non-significant		Vps13c	1065	10.4013	TissueDG
Tubb4b	1066	10.3994	non-significant		Tubb4b	1066	10.3994	TissueCA3		Tubb4b	1066	10.3994	non-significant
Tecpr1	1067	10.3992	non-significant		Tecpr1	1067	10.3992	TissueCA3		Tecpr1	1067	10.3992	non-significant
Htra1	1068	10.3974	non-significant		Htra1	1068	10.3974	non-significant		Htra1	1068	10.3974	non-significant
Gtf3c1	1069	10.3973	non-significant		Gtf3c1	1069	10.3973	non-significant		Gtf3c1	1069	10.3973	non-significant
Habp4	1070	10.3956	non-significant		Habp4	1070	10.3956	TissueCA3		Habp4	1070	10.3956	non-significant
Ppp6r1	1071	10.3948	non-significant		Ppp6r1	1071	10.3948	TissueCA3		Ppp6r1	1071	10.3948	non-significant
Rabl6	1072	10.3938	non-significant		Rabl6	1072	10.3938	non-significant		Rabl6	1072	10.3938	non-significant
Exoc6b	1073	10.3933	non-significant		Exoc6b	1073	10.3933	non-significant		Exoc6b	1073	10.3933	non-significant
Enah	1074	10.3926	non-significant		Enah	1074	10.3926	non-significant		Enah	1074	10.3926	non-significant
Mpp2	1075	10.3902	non-significant		Mpp2	1075	10.3902	non-significant		Mpp2	1075	10.3902	non-significant
Tenm2	1076	10.3858	non-significant		Tenm2	1076	10.3858	non-significant		Tenm2	1076	10.3858	non-significant
Tgoln1	1077	10.3851	non-significant		Tgoln1	1077	10.3851	TissueCA3		Tgoln1	1077	10.3851	non-significant
Kcnc3	1078	10.3851	non-significant		Kcnc3	1078	10.3851	non-significant		Kcnc3	1078	10.3851	TissueDG
Tsc2	1079	10.3836	non-significant		Tsc2	1079	10.3836	non-significant		Tsc2	1079	10.3836	non-significant
Kcnj10	1080	10.3809	non-significant		Kcnj10	1080	10.3809	non-significant		Kcnj10	1080	10.3809	non-significant
Dagla	1081	10.3801	non-significant		Dagla	1081	10.3801	non-significant		Dagla	1081	10.3801	non-significant
Retreg2	1082	10.3782	non-significant		Retreg2	1082	10.3782	non-significant		Retreg2	1082	10.3782	non-significant
Ddx1	1083	10.3777	non-significant		Ddx1	1083	10.3777	TissueCA3		Ddx1	1083	10.3777	non-significant
Rab1a	1084	10.3773	non-significant		Rab1a	1084	10.3773	TissueCA3		Rab1a	1084	10.3773	non-significant
Cct8	1085	10.3761	non-significant		Cct8	1085	10.3761	TissueCA3		Cct8	1085	10.3761	non-significant
Gnai1	1086	10.3761	non-significant		Gnai1	1086	10.3761	non-significant		Gnai1	1086	10.3761	non-significant
Larp1	1087	10.374	non-significant		Larp1	1087	10.374	TissueCA3		Larp1	1087	10.374	non-significant
Tubb2b	1088	10.3732	non-significant		Tubb2b	1088	10.3732	non-significant		Tubb2b	1088	10.3732	non-significant
Prkcz	1089	10.3731	non-significant		Prkcz	1089	10.3731	non-significant		Prkcz	1089	10.3731	non-significant
Sptbn4	1090	10.3728	non-significant		Sptbn4	1090	10.3728	non-significant		Sptbn4	1090	10.3728	non-significant
Myh9	1091	10.3727	non-significant		Myh9	1091	10.3727	non-significant		Myh9	1091	10.3727	non-significant
Pkia	1092	10.3711	non-significant		Pkia	1092	10.3711	non-significant		Pkia	1092	10.3711	TissueDG
Ubr5	1093	10.3702	non-significant		Ubr5	1093	10.3702	non-significant		Ubr5	1093	10.3702	non-significant
Lpgat1	1094	10.3701	non-significant		Lpgat1	1094	10.3701	non-significant		Lpgat1	1094	10.3701	non-significant
Herc3	1095	10.3701	non-significant		Herc3	1095	10.3701	non-significant		Herc3	1095	10.3701	non-significant
Atrn	1096	10.3694	non-significant		Atrn	1096	10.3694	non-significant		Atrn	1096	10.3694	non-significant
Ube2d3	1097	10.3689	non-significant		Ube2d3	1097	10.3689	non-significant		Ube2d3	1097	10.3689	non-significant
Myl12b	1098	10.3682	non-significant		Myl12b	1098	10.3682	TissueCA3		Myl12b	1098	10.3682	non-significant
Igfbp5	1099	10.3678	non-significant		Igfbp5	1099	10.3678	non-significant		Igfbp5	1099	10.3678	TissueDG
Rimbp2	1100	10.3655	non-significant		Rimbp2	1100	10.3655	non-significant		Rimbp2	1100	10.3655	non-significant
Ash1l	1101	10.365	non-significant		Ash1l	1101	10.365	non-significant		Ash1l	1101	10.365	non-significant
Prkaca	1102	10.3645	non-significant		Prkaca	1102	10.3645	TissueCA3		Prkaca	1102	10.3645	non-significant
Prrt1	1103	10.3629	non-significant		Prrt1	1103	10.3629	non-significant		Prrt1	1103	10.3629	non-significant
Sez6	1104	10.3626	TissueCA1		Sez6	1104	10.3626	non-significant		Sez6	1104	10.3626	non-significant
Anapc5	1105	10.3624	non-significant		Anapc5	1105	10.3624	non-significant		Anapc5	1105	10.3624	non-significant
Cdc42bpb	1106	10.3621	non-significant		Cdc42bpb	1106	10.3621	non-significant		Cdc42bpb	1106	10.3621	non-significant
Ttbk1	1107	10.3582	non-significant		Ttbk1	1107	10.3582	non-significant		Ttbk1	1107	10.3582	non-significant
Baz1b	1108	10.3569	non-significant		Baz1b	1108	10.3569	non-significant		Baz1b	1108	10.3569	TissueDG
Fus	1109	10.3565	non-significant		Fus	1109	10.3565	non-significant		Fus	1109	10.3565	non-significant
Vps41	1110	10.3534	non-significant		Vps41	1110	10.3534	TissueCA3		Vps41	1110	10.3534	non-significant
Brsk2	1111	10.3523	non-significant		Brsk2	1111	10.3523	non-significant		Brsk2	1111	10.3523	non-significant
Ndufv1	1112	10.3521	non-significant		Ndufv1	1112	10.3521	non-significant		Ndufv1	1112	10.3521	non-significant
Neto1	1113	10.3521	non-significant		Neto1	1113	10.3521	TissueCA3		Neto1	1113	10.3521	non-significant
Clip2	1114	10.3511	non-significant		Clip2	1114	10.3511	TissueCA3		Clip2	1114	10.3511	non-significant
Mcf2l	1115	10.3508	non-significant		Mcf2l	1115	10.3508	non-significant		Mcf2l	1115	10.3508	TissueDG
Slc1a1	1116	10.3481	non-significant		Slc1a1	1116	10.3481	non-significant		Slc1a1	1116	10.3481	non-significant
Rab10	1117	10.347	non-significant		Rab10	1117	10.347	TissueCA3		Rab10	1117	10.347	non-significant
Mlec	1118	10.3462	non-significant		Mlec	1118	10.3462	TissueCA3		Mlec	1118	10.3462	non-significant
Kctd12	1119	10.3418	non-significant		Kctd12	1119	10.3418	non-significant		Kctd12	1119	10.3418	TissueDG
Bcr	1120	10.3405	TissueCA1		Bcr	1120	10.3405	non-significant		Bcr	1120	10.3405	non-significant
Pam	1121	10.339	non-significant		Pam	1121	10.339	non-significant		Pam	1121	10.339	non-significant
Ubtf	1122	10.3389	non-significant		Ubtf	1122	10.3389	non-significant		Ubtf	1122	10.3389	TissueDG
Bap1	1123	10.3358	non-significant		Bap1	1123	10.3358	non-significant		Bap1	1123	10.3358	non-significant
St13	1124	10.3357	non-significant		St13	1124	10.3357	non-significant		St13	1124	10.3357	non-significant
Dtna	1125	10.3348	non-significant		Dtna	1125	10.3348	non-significant		Dtna	1125	10.3348	TissueDG
Prpf19	1126	10.3347	non-significant		Prpf19	1126	10.3347	non-significant		Prpf19	1126	10.3347	non-significant
Pabpc1	1127	10.3327	non-significant		Pabpc1	1127	10.3327	non-significant		Pabpc1	1127	10.3327	non-significant
Vapb	1128	10.332	non-significant		Vapb	1128	10.332	TissueCA3		Vapb	1128	10.332	non-significant
Sbno1	1129	10.3317	non-significant		Sbno1	1129	10.3317	non-significant		Sbno1	1129	10.3317	non-significant
Vps35	1130	10.3303	non-significant		Vps35	1130	10.3303	TissueCA3		Vps35	1130	10.3303	non-significant
Prdx2	1131	10.3302	non-significant		Prdx2	1131	10.3302	non-significant		Prdx2	1131	10.3302	non-significant
Nol6	1132	10.3278	non-significant		Nol6	1132	10.3278	non-significant		Nol6	1132	10.3278	non-significant
Fbxo21	1133	10.3276	non-significant		Fbxo21	1133	10.3276	non-significant		Fbxo21	1133	10.3276	non-significant
Srsf11	1134	10.3266	non-significant		Srsf11	1134	10.3266	non-significant		Srsf11	1134	10.3266	TissueDG
Tcp1	1135	10.3265	non-significant		Tcp1	1135	10.3265	TissueCA3		Tcp1	1135	10.3265	non-significant
Psmd1	1136	10.3241	non-significant		Psmd1	1136	10.3241	TissueCA3		Psmd1	1136	10.3241	non-significant
Tollip	1137	10.3237	non-significant		Tollip	1137	10.3237	TissueCA3		Tollip	1137	10.3237	non-significant
Camk2g	1138	10.3234	non-significant		Camk2g	1138	10.3234	non-significant		Camk2g	1138	10.3234	TissueDG
Ano3	1139	10.3217	non-significant		Ano3	1139	10.3217	non-significant		Ano3	1139	10.3217	TissueDG
Hacd3	1140	10.3208	non-significant		Hacd3	1140	10.3208	TissueCA3		Hacd3	1140	10.3208	non-significant
6330403K07Rik	1141	10.3207	non-significant		6330403K07Rik	1141	10.3207	non-significant		6330403K07Rik	1141	10.3207	non-significant
Dnajc7	1142	10.3186	non-significant		Dnajc7	1142	10.3186	non-significant		Dnajc7	1142	10.3186	non-significant
Pcbp2	1143	10.3181	non-significant		Pcbp2	1143	10.3181	non-significant		Pcbp2	1143	10.3181	non-significant
Kcnc1	1144	10.3181	non-significant		Kcnc1	1144	10.3181	non-significant		Kcnc1	1144	10.3181	non-significant
Tanc2	1145	10.318	non-significant		Tanc2	1145	10.318	non-significant		Tanc2	1145	10.318	non-significant
Ndufa4	1146	10.3175	non-significant		Ndufa4	1146	10.3175	non-significant		Ndufa4	1146	10.3175	non-significant
Gsk3b	1147	10.3169	non-significant		Gsk3b	1147	10.3169	non-significant		Gsk3b	1147	10.3169	non-significant
Map4k4	1148	10.3158	non-significant		Map4k4	1148	10.3158	non-significant		Map4k4	1148	10.3158	non-significant
Pafah1b2	1149	10.3148	non-significant		Pafah1b2	1149	10.3148	non-significant		Pafah1b2	1149	10.3148	non-significant
Mapk9	1150	10.314	non-significant		Mapk9	1150	10.314	non-significant		Mapk9	1150	10.314	non-significant
Stau2	1151	10.3136	non-significant		Stau2	1151	10.3136	TissueCA3		Stau2	1151	10.3136	non-significant
Golgb1	1152	10.3116	non-significant		Golgb1	1152	10.3116	non-significant		Golgb1	1152	10.3116	non-significant
Kcnj3	1153	10.3107	non-significant		Kcnj3	1153	10.3107	non-significant		Kcnj3	1153	10.3107	non-significant
Slc25a12	1154	10.3092	non-significant		Slc25a12	1154	10.3092	TissueCA3		Slc25a12	1154	10.3092	non-significant
Adcy2	1155	10.3088	non-significant		Adcy2	1155	10.3088	non-significant		Adcy2	1155	10.3088	non-significant
Smg1	1156	10.306	non-significant		Smg1	1156	10.306	non-significant		Smg1	1156	10.306	non-significant
Atp6v0b	1157	10.3054	non-significant		Atp6v0b	1157	10.3054	non-significant		Atp6v0b	1157	10.3054	non-significant
Asrgl1	1158	10.3037	TissueCA1		Asrgl1	1158	10.3037	non-significant		Asrgl1	1158	10.3037	non-significant
Os9	1159	10.3033	non-significant		Os9	1159	10.3033	non-significant		Os9	1159	10.3033	non-significant
Hnrnpk	1160	10.3033	non-significant		Hnrnpk	1160	10.3033	non-significant		Hnrnpk	1160	10.3033	non-significant
Arel1	1161	10.3013	non-significant		Arel1	1161	10.3013	non-significant		Arel1	1161	10.3013	non-significant
Add3	1162	10.3013	non-significant		Add3	1162	10.3013	non-significant		Add3	1162	10.3013	TissueDG
Mta3	1163	10.3003	non-significant		Mta3	1163	10.3003	non-significant		Mta3	1163	10.3003	TissueDG
Epb41l3	1164	10.3	non-significant		Epb41l3	1164	10.3	non-significant		Epb41l3	1164	10.3	non-significant
Nsd1	1165	10.2989	non-significant		Nsd1	1165	10.2989	non-significant		Nsd1	1165	10.2989	TissueDG
Kndc1	1166	10.2982	non-significant		Kndc1	1166	10.2982	TissueCA3		Kndc1	1166	10.2982	non-significant
Tomm70a	1167	10.298	non-significant		Tomm70a	1167	10.298	non-significant		Tomm70a	1167	10.298	non-significant
Ubl3	1168	10.2976	non-significant		Ubl3	1168	10.2976	TissueCA3		Ubl3	1168	10.2976	non-significant
Efr3a	1169	10.2973	non-significant		Efr3a	1169	10.2973	TissueCA3		Efr3a	1169	10.2973	non-significant
Cand1	1170	10.2969	non-significant		Cand1	1170	10.2969	non-significant		Cand1	1170	10.2969	non-significant
Rnf130	1171	10.2967	non-significant		Rnf130	1171	10.2967	non-significant		Rnf130	1171	10.2967	non-significant
Rogdi	1172	10.2961	non-significant		Rogdi	1172	10.2961	non-significant		Rogdi	1172	10.2961	non-significant
Rack1	1173	10.2959	non-significant		Rack1	1173	10.2959	non-significant		Rack1	1173	10.2959	non-significant
Csnk1d	1174	10.2957	non-significant		Csnk1d	1174	10.2957	TissueCA3		Csnk1d	1174	10.2957	non-significant
Tnks1bp1	1175	10.2947	non-significant		Tnks1bp1	1175	10.2947	non-significant		Tnks1bp1	1175	10.2947	non-significant
Srsf1	1176	10.293	non-significant		Srsf1	1176	10.293	non-significant		Srsf1	1176	10.293	TissueDG
Ogfod1	1177	10.2922	non-significant		Ogfod1	1177	10.2922	non-significant		Ogfod1	1177	10.2922	non-significant
Mfge8	1178	10.2913	TissueCA1		Mfge8	1178	10.2913	non-significant		Mfge8	1178	10.2913	non-significant
Stmn4	1179	10.2913	non-significant		Stmn4	1179	10.2913	non-significant		Stmn4	1179	10.2913	non-significant
Dcaf8	1180	10.2909	non-significant		Dcaf8	1180	10.2909	non-significant		Dcaf8	1180	10.2909	non-significant
Nrp1	1181	10.2898	non-significant		Nrp1	1181	10.2898	TissueCA3		Nrp1	1181	10.2898	non-significant
Septin4	1182	10.2897	non-significant		Septin4	1182	10.2897	non-significant		Septin4	1182	10.2897	non-significant
Cyfip1	1183	10.2897	non-significant		Cyfip1	1183	10.2897	non-significant		Cyfip1	1183	10.2897	non-significant
Rps15	1184	10.2889	non-significant		Rps15	1184	10.2889	non-significant		Rps15	1184	10.2889	non-significant
Pcdh9	1185	10.2879	non-significant		Pcdh9	1185	10.2879	TissueCA3		Pcdh9	1185	10.2879	non-significant
Gnl1	1186	10.2872	non-significant		Gnl1	1186	10.2872	non-significant		Gnl1	1186	10.2872	non-significant
Clmn	1187	10.2848	non-significant		Clmn	1187	10.2848	non-significant		Clmn	1187	10.2848	non-significant
Cnr1	1188	10.2845	non-significant		Cnr1	1188	10.2845	TissueCA3		Cnr1	1188	10.2845	non-significant
Fam120a	1189	10.2837	non-significant		Fam120a	1189	10.2837	non-significant		Fam120a	1189	10.2837	TissueDG
Pura	1190	10.2824	non-significant		Pura	1190	10.2824	non-significant		Pura	1190	10.2824	TissueDG
Ralgapa1	1191	10.2815	non-significant		Ralgapa1	1191	10.2815	non-significant		Ralgapa1	1191	10.2815	non-significant
Hectd1	1192	10.2801	non-significant		Hectd1	1192	10.2801	non-significant		Hectd1	1192	10.2801	non-significant
Mapre3	1193	10.2799	non-significant		Mapre3	1193	10.2799	non-significant		Mapre3	1193	10.2799	non-significant
Glrb	1194	10.2793	non-significant		Glrb	1194	10.2793	non-significant		Glrb	1194	10.2793	non-significant
Mib1	1195	10.2775	non-significant		Mib1	1195	10.2775	non-significant		Mib1	1195	10.2775	non-significant
Usp7	1196	10.2773	non-significant		Usp7	1196	10.2773	non-significant		Usp7	1196	10.2773	non-significant
Ppme1	1197	10.2772	non-significant		Ppme1	1197	10.2772	non-significant		Ppme1	1197	10.2772	non-significant
Rtl1	1198	10.2751	TissueCA1		Rtl1	1198	10.2751	non-significant		Rtl1	1198	10.2751	non-significant
Hyou1	1199	10.2721	non-significant		Hyou1	1199	10.2721	non-significant		Hyou1	1199	10.2721	non-significant
Socs7	1200	10.2713	non-significant		Socs7	1200	10.2713	non-significant		Socs7	1200	10.2713	non-significant
Tusc3	1201	10.2696	non-significant		Tusc3	1201	10.2696	non-significant		Tusc3	1201	10.2696	non-significant
Sik3	1202	10.2681	TissueCA1		Sik3	1202	10.2681	non-significant		Sik3	1202	10.2681	non-significant
Tm9sf3	1203	10.2678	non-significant		Tm9sf3	1203	10.2678	non-significant		Tm9sf3	1203	10.2678	non-significant
Stim2	1204	10.2655	non-significant		Stim2	1204	10.2655	TissueCA3		Stim2	1204	10.2655	non-significant
Nmnat2	1205	10.2633	non-significant		Nmnat2	1205	10.2633	non-significant		Nmnat2	1205	10.2633	non-significant
Tsnax	1206	10.2618	non-significant		Tsnax	1206	10.2618	non-significant		Tsnax	1206	10.2618	non-significant
Tspan5	1207	10.2597	non-significant		Tspan5	1207	10.2597	non-significant		Tspan5	1207	10.2597	non-significant
Cpne4	1208	10.2571	non-significant		Cpne4	1208	10.2571	TissueCA3		Cpne4	1208	10.2571	non-significant
Parp1	1209	10.257	non-significant		Parp1	1209	10.257	non-significant		Parp1	1209	10.257	non-significant
Actr3	1210	10.2567	non-significant		Actr3	1210	10.2567	non-significant		Actr3	1210	10.2567	non-significant
Prdx5	1211	10.2567	non-significant		Prdx5	1211	10.2567	non-significant		Prdx5	1211	10.2567	non-significant
Lonrf2	1212	10.2561	non-significant		Lonrf2	1212	10.2561	non-significant		Lonrf2	1212	10.2561	non-significant
Plekhg5	1213	10.2548	non-significant		Plekhg5	1213	10.2548	non-significant		Plekhg5	1213	10.2548	TissueDG
Nfix	1214	10.2535	non-significant		Nfix	1214	10.2535	non-significant		Nfix	1214	10.2535	TissueDG
Dock3	1215	10.2508	non-significant		Dock3	1215	10.2508	non-significant		Dock3	1215	10.2508	non-significant
Epas1	1216	10.2493	non-significant		Epas1	1216	10.2493	non-significant		Epas1	1216	10.2493	non-significant
Zmynd8	1217	10.2492	non-significant		Zmynd8	1217	10.2492	non-significant		Zmynd8	1217	10.2492	non-significant
Tnpo2	1218	10.249	non-significant		Tnpo2	1218	10.249	non-significant		Tnpo2	1218	10.249	non-significant
Arhgap39	1219	10.2486	non-significant		Arhgap39	1219	10.2486	non-significant		Arhgap39	1219	10.2486	non-significant
Tax1bp1	1220	10.2464	non-significant		Tax1bp1	1220	10.2464	TissueCA3		Tax1bp1	1220	10.2464	non-significant
Rabep1	1221	10.2462	non-significant		Rabep1	1221	10.2462	non-significant		Rabep1	1221	10.2462	non-significant
Cdk17	1222	10.2454	non-significant		Cdk17	1222	10.2454	non-significant		Cdk17	1222	10.2454	non-significant
Inf2	1223	10.2433	non-significant		Inf2	1223	10.2433	TissueCA3		Inf2	1223	10.2433	non-significant
Selenot	1224	10.2432	non-significant		Selenot	1224	10.2432	non-significant		Selenot	1224	10.2432	non-significant
Dnajc27	1225	10.243	non-significant		Dnajc27	1225	10.243	TissueCA3		Dnajc27	1225	10.243	non-significant
Nav1	1226	10.2421	non-significant		Nav1	1226	10.2421	non-significant		Nav1	1226	10.2421	non-significant
Dzank1	1227	10.242	non-significant		Dzank1	1227	10.242	non-significant		Dzank1	1227	10.242	non-significant
Arl8a	1228	10.2404	non-significant		Arl8a	1228	10.2404	TissueCA3		Arl8a	1228	10.2404	non-significant
Pebp1	1229	10.2397	non-significant		Pebp1	1229	10.2397	TissueCA3		Pebp1	1229	10.2397	non-significant
Nktr	1230	10.2387	non-significant		Nktr	1230	10.2387	non-significant		Nktr	1230	10.2387	non-significant
Magee1	1231	10.2384	non-significant		Magee1	1231	10.2384	TissueCA3		Magee1	1231	10.2384	non-significant
Secisbp2l	1232	10.237	non-significant		Secisbp2l	1232	10.237	non-significant		Secisbp2l	1232	10.237	non-significant
Zswim8	1233	10.237	non-significant		Zswim8	1233	10.237	non-significant		Zswim8	1233	10.237	non-significant
Dync1i2	1234	10.2362	non-significant		Dync1i2	1234	10.2362	non-significant		Dync1i2	1234	10.2362	non-significant
Acsbg1	1235	10.2344	non-significant		Acsbg1	1235	10.2344	non-significant		Acsbg1	1235	10.2344	non-significant
Car2	1236	10.2341	non-significant		Car2	1236	10.2341	non-significant		Car2	1236	10.2341	non-significant
Ppp1ca	1237	10.2339	non-significant		Ppp1ca	1237	10.2339	non-significant		Ppp1ca	1237	10.2339	non-significant
Wdr82	1238	10.2294	non-significant		Wdr82	1238	10.2294	non-significant		Wdr82	1238	10.2294	TissueDG
Crk	1239	10.2279	non-significant		Crk	1239	10.2279	non-significant		Crk	1239	10.2279	non-significant
Ttyh3	1240	10.2276	non-significant		Ttyh3	1240	10.2276	non-significant		Ttyh3	1240	10.2276	non-significant
Sh3glb2	1241	10.2262	non-significant		Sh3glb2	1241	10.2262	non-significant		Sh3glb2	1241	10.2262	non-significant
Pakap	1242	10.2258	non-significant		Pakap	1242	10.2258	non-significant		Pakap	1242	10.2258	non-significant
Dgkd	1243	10.2255	non-significant		Dgkd	1243	10.2255	non-significant		Dgkd	1243	10.2255	TissueDG
Ube2ql1	1244	10.2249	non-significant		Ube2ql1	1244	10.2249	TissueCA3		Ube2ql1	1244	10.2249	non-significant
Rgl1	1245	10.2244	non-significant		Rgl1	1245	10.2244	non-significant		Rgl1	1245	10.2244	non-significant
Kmt2a	1246	10.2244	non-significant		Kmt2a	1246	10.2244	non-significant		Kmt2a	1246	10.2244	TissueDG
Eno1	1247	10.2237	non-significant		Eno1	1247	10.2237	TissueCA3		Eno1	1247	10.2237	non-significant
Immt	1248	10.2236	non-significant		Immt	1248	10.2236	TissueCA3		Immt	1248	10.2236	non-significant
Igsf8	1249	10.2234	non-significant		Igsf8	1249	10.2234	non-significant		Igsf8	1249	10.2234	non-significant
Rnf11	1250	10.2228	non-significant		Rnf11	1250	10.2228	TissueCA3		Rnf11	1250	10.2228	non-significant
Src	1251	10.2226	non-significant		Src	1251	10.2226	non-significant		Src	1251	10.2226	non-significant
Anxa6	1252	10.2217	non-significant		Anxa6	1252	10.2217	non-significant		Anxa6	1252	10.2217	non-significant
Fyn	1253	10.221	non-significant		Fyn	1253	10.221	non-significant		Fyn	1253	10.221	non-significant
Bcl2l2	1254	10.2206	non-significant		Bcl2l2	1254	10.2206	non-significant		Bcl2l2	1254	10.2206	non-significant
Usp11	1255	10.2187	non-significant		Usp11	1255	10.2187	non-significant		Usp11	1255	10.2187	non-significant
Arpc5	1256	10.2186	non-significant		Arpc5	1256	10.2186	non-significant		Arpc5	1256	10.2186	non-significant
Pla2g7	1257	10.2166	non-significant		Pla2g7	1257	10.2166	non-significant		Pla2g7	1257	10.2166	non-significant
Spire1	1258	10.2161	non-significant		Spire1	1258	10.2161	non-significant		Spire1	1258	10.2161	non-significant
Nap1l5	1259	10.2154	TissueCA1		Nap1l5	1259	10.2154	non-significant		Nap1l5	1259	10.2154	non-significant
Trp53inp2	1260	10.2146	non-significant		Trp53inp2	1260	10.2146	TissueCA3		Trp53inp2	1260	10.2146	non-significant
Psmc5	1261	10.2106	non-significant		Psmc5	1261	10.2106	TissueCA3		Psmc5	1261	10.2106	non-significant
Fbxo31	1262	10.2085	non-significant		Fbxo31	1262	10.2085	non-significant		Fbxo31	1262	10.2085	non-significant
Adap1	1263	10.2083	non-significant		Adap1	1263	10.2083	TissueCA3		Adap1	1263	10.2083	non-significant
Kcnb1	1264	10.208	non-significant		Kcnb1	1264	10.208	non-significant		Kcnb1	1264	10.208	non-significant
Kcnab1	1265	10.206	TissueCA1		Kcnab1	1265	10.206	non-significant		Kcnab1	1265	10.206	non-significant
Bmpr2	1266	10.2059	non-significant		Bmpr2	1266	10.2059	non-significant		Bmpr2	1266	10.2059	non-significant
Mtss2	1267	10.2055	non-significant		Mtss2	1267	10.2055	non-significant		Mtss2	1267	10.2055	non-significant
Ntm	1268	10.204	TissueCA1		Ntm	1268	10.204	non-significant		Ntm	1268	10.204	non-significant
Ndufa10	1269	10.2024	non-significant		Ndufa10	1269	10.2024	TissueCA3		Ndufa10	1269	10.2024	non-significant
Ppp1r12b	1270	10.199	non-significant		Ppp1r12b	1270	10.199	non-significant		Ppp1r12b	1270	10.199	non-significant
Ttc7b	1271	10.1981	TissueCA1		Ttc7b	1271	10.1981	non-significant		Ttc7b	1271	10.1981	non-significant
Pcmt1	1272	10.1979	non-significant		Pcmt1	1272	10.1979	TissueCA3		Pcmt1	1272	10.1979	non-significant
Serpine2	1273	10.197	TissueCA1		Serpine2	1273	10.197	non-significant		Serpine2	1273	10.197	non-significant
Fibcd1	1274	10.1933	TissueCA1		Fibcd1	1274	10.1933	non-significant		Fibcd1	1274	10.1933	non-significant
Usp33	1275	10.1933	non-significant		Usp33	1275	10.1933	non-significant		Usp33	1275	10.1933	non-significant
Gpc1	1276	10.1927	non-significant		Gpc1	1276	10.1927	TissueCA3		Gpc1	1276	10.1927	non-significant
Grb2	1277	10.1924	non-significant		Grb2	1277	10.1924	TissueCA3		Grb2	1277	10.1924	non-significant
Kcnd2	1278	10.1921	non-significant		Kcnd2	1278	10.1921	non-significant		Kcnd2	1278	10.1921	non-significant
Ptp4a2	1279	10.1912	non-significant		Ptp4a2	1279	10.1912	TissueCA3		Ptp4a2	1279	10.1912	non-significant
Camkk2	1280	10.19	non-significant		Camkk2	1280	10.19	TissueCA3		Camkk2	1280	10.19	non-significant
Brd9	1281	10.1894	TissueCA1		Brd9	1281	10.1894	non-significant		Brd9	1281	10.1894	non-significant
Usp19	1282	10.1888	non-significant		Usp19	1282	10.1888	non-significant		Usp19	1282	10.1888	non-significant
Dync1i1	1283	10.1884	non-significant		Dync1i1	1283	10.1884	TissueCA3		Dync1i1	1283	10.1884	non-significant
Rpn1	1284	10.1866	non-significant		Rpn1	1284	10.1866	TissueCA3		Rpn1	1284	10.1866	non-significant
Slc30a9	1285	10.1832	non-significant		Slc30a9	1285	10.1832	TissueCA3		Slc30a9	1285	10.1832	non-significant
Gpd1	1286	10.1792	non-significant		Gpd1	1286	10.1792	non-significant		Gpd1	1286	10.1792	non-significant
Vps26b	1287	10.1786	non-significant		Vps26b	1287	10.1786	non-significant		Vps26b	1287	10.1786	non-significant
Ylpm1	1288	10.1786	non-significant		Ylpm1	1288	10.1786	non-significant		Ylpm1	1288	10.1786	TissueDG
Rgs4	1289	10.1766	TissueCA1		Rgs4	1289	10.1766	non-significant		Rgs4	1289	10.1766	non-significant
Wdr47	1290	10.1756	non-significant		Wdr47	1290	10.1756	non-significant		Wdr47	1290	10.1756	non-significant
Wscd1	1291	10.1738	non-significant		Wscd1	1291	10.1738	TissueCA3		Wscd1	1291	10.1738	non-significant
Caskin1	1292	10.1726	non-significant		Caskin1	1292	10.1726	non-significant		Caskin1	1292	10.1726	non-significant
Slc39a10	1293	10.172	non-significant		Slc39a10	1293	10.172	non-significant		Slc39a10	1293	10.172	non-significant
Cdc37	1294	10.1712	non-significant		Cdc37	1294	10.1712	non-significant		Cdc37	1294	10.1712	non-significant
Ddx39b	1295	10.1711	non-significant		Ddx39b	1295	10.1711	non-significant		Ddx39b	1295	10.1711	non-significant
Psmc1	1296	10.1707	non-significant		Psmc1	1296	10.1707	non-significant		Psmc1	1296	10.1707	non-significant
Ptprd	1297	10.1697	non-significant		Ptprd	1297	10.1697	non-significant		Ptprd	1297	10.1697	non-significant
Arhgap32	1298	10.1694	non-significant		Arhgap32	1298	10.1694	non-significant		Arhgap32	1298	10.1694	non-significant
Zranb2	1299	10.1691	non-significant		Zranb2	1299	10.1691	non-significant		Zranb2	1299	10.1691	non-significant
Pnkd	1300	10.1659	TissueCA1		Pnkd	1300	10.1659	non-significant		Pnkd	1300	10.1659	non-significant
Vps13d	1301	10.1657	non-significant		Vps13d	1301	10.1657	non-significant		Vps13d	1301	10.1657	non-significant
Neurod2	1302	10.1655	non-significant		Neurod2	1302	10.1655	TissueCA3		Neurod2	1302	10.1655	non-significant
Rnf220	1303	10.1649	non-significant		Rnf220	1303	10.1649	non-significant		Rnf220	1303	10.1649	non-significant
Akt1	1304	10.1649	TissueCA1		Akt1	1304	10.1649	non-significant		Akt1	1304	10.1649	non-significant
Sema5a	1305	10.1644	non-significant		Sema5a	1305	10.1644	non-significant		Sema5a	1305	10.1644	TissueDG
Gabrg2	1306	10.1642	non-significant		Gabrg2	1306	10.1642	non-significant		Gabrg2	1306	10.1642	non-significant
St6galnac5	1307	10.158	TissueCA1		St6galnac5	1307	10.158	non-significant		St6galnac5	1307	10.158	non-significant
Tex2	1308	10.1579	non-significant		Tex2	1308	10.1579	non-significant		Tex2	1308	10.1579	non-significant
Lmtk3	1309	10.1556	non-significant		Lmtk3	1309	10.1556	non-significant		Lmtk3	1309	10.1556	non-significant
Cox6b1	1310	10.155	non-significant		Cox6b1	1310	10.155	non-significant		Cox6b1	1310	10.155	non-significant
Sucla2	1311	10.1549	non-significant		Sucla2	1311	10.1549	TissueCA3		Sucla2	1311	10.1549	non-significant
Septin9	1312	10.1535	non-significant		Septin9	1312	10.1535	non-significant		Septin9	1312	10.1535	non-significant
Drap1	1313	10.1528	non-significant		Drap1	1313	10.1528	non-significant		Drap1	1313	10.1528	non-significant
Susd4	1314	10.1521	non-significant		Susd4	1314	10.1521	non-significant		Susd4	1314	10.1521	non-significant
Mtor	1315	10.152	non-significant		Mtor	1315	10.152	non-significant		Mtor	1315	10.152	non-significant
Gfod1	1316	10.1505	non-significant		Gfod1	1316	10.1505	non-significant		Gfod1	1316	10.1505	non-significant
Fem1b	1317	10.1503	non-significant		Fem1b	1317	10.1503	non-significant		Fem1b	1317	10.1503	non-significant
Inpp4a	1318	10.1471	non-significant		Inpp4a	1318	10.1471	non-significant		Inpp4a	1318	10.1471	non-significant
Zbtb4	1319	10.1463	non-significant		Zbtb4	1319	10.1463	non-significant		Zbtb4	1319	10.1463	non-significant
Neurl4	1320	10.1455	non-significant		Neurl4	1320	10.1455	non-significant		Neurl4	1320	10.1455	non-significant
Mtmr6	1321	10.1453	non-significant		Mtmr6	1321	10.1453	TissueCA3		Mtmr6	1321	10.1453	non-significant
Rap1gap	1322	10.1448	non-significant		Rap1gap	1322	10.1448	non-significant		Rap1gap	1322	10.1448	non-significant
Mat2a	1323	10.1435	non-significant		Mat2a	1323	10.1435	non-significant		Mat2a	1323	10.1435	non-significant
Serpini1	1324	10.1434	TissueCA1		Serpini1	1324	10.1434	non-significant		Serpini1	1324	10.1434	non-significant
Wdr26	1325	10.1406	non-significant		Wdr26	1325	10.1406	non-significant		Wdr26	1325	10.1406	TissueDG
Scaf1	1326	10.1395	non-significant		Scaf1	1326	10.1395	non-significant		Scaf1	1326	10.1395	non-significant
Hnrnpd	1327	10.1395	non-significant		Hnrnpd	1327	10.1395	non-significant		Hnrnpd	1327	10.1395	TissueDG
Chmp4b	1328	10.1373	non-significant		Chmp4b	1328	10.1373	non-significant		Chmp4b	1328	10.1373	non-significant
Ncor2	1329	10.1364	non-significant		Ncor2	1329	10.1364	non-significant		Ncor2	1329	10.1364	non-significant
Arpc4	1330	10.1358	non-significant		Arpc4	1330	10.1358	TissueCA3		Arpc4	1330	10.1358	non-significant
5031439G07Rik	1331	10.1352	non-significant		5031439G07Rik	1331	10.1352	TissueCA3		5031439G07Rik	1331	10.1352	non-significant
Plch2	1332	10.1347	non-significant		Plch2	1332	10.1347	TissueCA3		Plch2	1332	10.1347	non-significant
Gnai2	1333	10.1345	non-significant		Gnai2	1333	10.1345	non-significant		Gnai2	1333	10.1345	non-significant
Hdac5	1334	10.1343	non-significant		Hdac5	1334	10.1343	non-significant		Hdac5	1334	10.1343	non-significant
Dhx9	1335	10.1342	non-significant		Dhx9	1335	10.1342	non-significant		Dhx9	1335	10.1342	non-significant
Iqgap2	1336	10.1338	non-significant		Iqgap2	1336	10.1338	non-significant		Iqgap2	1336	10.1338	non-significant
Pds5b	1337	10.1327	non-significant		Pds5b	1337	10.1327	non-significant		Pds5b	1337	10.1327	TissueDG
Pbx1	1338	10.1326	TissueCA1		Pbx1	1338	10.1326	non-significant		Pbx1	1338	10.1326	non-significant
Gng3	1339	10.1316	non-significant		Gng3	1339	10.1316	non-significant		Gng3	1339	10.1316	non-significant
Fnbp1	1340	10.1305	non-significant		Fnbp1	1340	10.1305	non-significant		Fnbp1	1340	10.1305	non-significant
Caly	1341	10.1283	non-significant		Caly	1341	10.1283	non-significant		Caly	1341	10.1283	non-significant
Clptm1	1342	10.1279	non-significant		Clptm1	1342	10.1279	non-significant		Clptm1	1342	10.1279	non-significant
Ccny	1343	10.1278	non-significant		Ccny	1343	10.1278	non-significant		Ccny	1343	10.1278	non-significant
Sympk	1344	10.1261	non-significant		Sympk	1344	10.1261	non-significant		Sympk	1344	10.1261	non-significant
Emc10	1345	10.126	non-significant		Emc10	1345	10.126	TissueCA3		Emc10	1345	10.126	non-significant
Luzp1	1346	10.1256	non-significant		Luzp1	1346	10.1256	TissueCA3		Luzp1	1346	10.1256	non-significant
Cpt1c	1347	10.1243	non-significant		Cpt1c	1347	10.1243	TissueCA3		Cpt1c	1347	10.1243	non-significant
Klhdc3	1348	10.1241	non-significant		Klhdc3	1348	10.1241	non-significant		Klhdc3	1348	10.1241	non-significant
Srsf5	1349	10.1238	TissueCA1		Srsf5	1349	10.1238	non-significant		Srsf5	1349	10.1238	non-significant
Sgsm2	1350	10.1234	non-significant		Sgsm2	1350	10.1234	non-significant		Sgsm2	1350	10.1234	TissueDG
Lmo7	1351	10.1229	non-significant		Lmo7	1351	10.1229	non-significant		Lmo7	1351	10.1229	non-significant
Cd81	1352	10.1224	non-significant		Cd81	1352	10.1224	non-significant		Cd81	1352	10.1224	non-significant
St8sia3	1353	10.1205	non-significant		St8sia3	1353	10.1205	non-significant		St8sia3	1353	10.1205	non-significant
Ube2o	1354	10.1203	non-significant		Ube2o	1354	10.1203	non-significant		Ube2o	1354	10.1203	non-significant
Rsrp1	1355	10.1193	non-significant		Rsrp1	1355	10.1193	non-significant		Rsrp1	1355	10.1193	non-significant
Ndufs1	1356	10.1185	non-significant		Ndufs1	1356	10.1185	non-significant		Ndufs1	1356	10.1185	non-significant
Cadm4	1357	10.1182	non-significant		Cadm4	1357	10.1182	non-significant		Cadm4	1357	10.1182	non-significant
Lancl1	1358	10.1154	non-significant		Lancl1	1358	10.1154	non-significant		Lancl1	1358	10.1154	non-significant
Ipo7	1359	10.1144	non-significant		Ipo7	1359	10.1144	non-significant		Ipo7	1359	10.1144	non-significant
Rps5	1360	10.1143	non-significant		Rps5	1360	10.1143	non-significant		Rps5	1360	10.1143	non-significant
Pdia6	1361	10.1135	non-significant		Pdia6	1361	10.1135	non-significant		Pdia6	1361	10.1135	non-significant
R3hdm2	1362	10.112	TissueCA1		R3hdm2	1362	10.112	non-significant		R3hdm2	1362	10.112	non-significant
Kpna1	1363	10.1118	non-significant		Kpna1	1363	10.1118	non-significant		Kpna1	1363	10.1118	non-significant
St3gal2	1364	10.1098	non-significant		St3gal2	1364	10.1098	non-significant		St3gal2	1364	10.1098	non-significant
Hnrnpm	1365	10.1089	non-significant		Hnrnpm	1365	10.1089	non-significant		Hnrnpm	1365	10.1089	non-significant
Mia3	1366	10.1087	non-significant		Mia3	1366	10.1087	non-significant		Mia3	1366	10.1087	non-significant
D5Ertd579e	1367	10.108	non-significant		D5Ertd579e	1367	10.108	non-significant		D5Ertd579e	1367	10.108	non-significant
Sulf2	1368	10.1067	non-significant		Sulf2	1368	10.1067	TissueCA3		Sulf2	1368	10.1067	non-significant
Pdzd4	1369	10.1041	non-significant		Pdzd4	1369	10.1041	non-significant		Pdzd4	1369	10.1041	non-significant
Pitpnm1	1370	10.1028	non-significant		Pitpnm1	1370	10.1028	non-significant		Pitpnm1	1370	10.1028	non-significant
Hap1	1371	10.1017	non-significant		Hap1	1371	10.1017	non-significant		Hap1	1371	10.1017	TissueDG
Tnik	1372	10.1014	non-significant		Tnik	1372	10.1014	non-significant		Tnik	1372	10.1014	TissueDG
Lmbrd1	1373	10.0998	non-significant		Lmbrd1	1373	10.0998	non-significant		Lmbrd1	1373	10.0998	non-significant
Cck	1374	10.0996	non-significant		Cck	1374	10.0996	non-significant		Cck	1374	10.0996	non-significant
Bptf	1375	10.0987	non-significant		Bptf	1375	10.0987	non-significant		Bptf	1375	10.0987	TissueDG
Azin1	1376	10.0981	non-significant		Azin1	1376	10.0981	non-significant		Azin1	1376	10.0981	non-significant
Prkag2	1377	10.098	non-significant		Prkag2	1377	10.098	TissueCA3		Prkag2	1377	10.098	non-significant
Chd8	1378	10.098	non-significant		Chd8	1378	10.098	non-significant		Chd8	1378	10.098	TissueDG
Gpr158	1379	10.098	non-significant		Gpr158	1379	10.098	TissueCA3		Gpr158	1379	10.098	non-significant
Ube2b	1380	10.0969	non-significant		Ube2b	1380	10.0969	non-significant		Ube2b	1380	10.0969	non-significant
Zmym3	1381	10.0943	non-significant		Zmym3	1381	10.0943	non-significant		Zmym3	1381	10.0943	non-significant
Alg2	1382	10.0917	non-significant		Alg2	1382	10.0917	TissueCA3		Alg2	1382	10.0917	non-significant
AI593442	1383	10.0902	non-significant		AI593442	1383	10.0902	non-significant		AI593442	1383	10.0902	TissueDG
Arpp21	1384	10.0894	non-significant		Arpp21	1384	10.0894	non-significant		Arpp21	1384	10.0894	non-significant
Btbd8	1385	10.0878	non-significant		Btbd8	1385	10.0878	non-significant		Btbd8	1385	10.0878	TissueDG
Atp6v1h	1386	10.0869	non-significant		Atp6v1h	1386	10.0869	TissueCA3		Atp6v1h	1386	10.0869	non-significant
Actr3b	1387	10.0863	non-significant		Actr3b	1387	10.0863	non-significant		Actr3b	1387	10.0863	non-significant
Eif1ax	1388	10.0858	non-significant		Eif1ax	1388	10.0858	non-significant		Eif1ax	1388	10.0858	non-significant
Usp9x	1389	10.0847	non-significant		Usp9x	1389	10.0847	non-significant		Usp9x	1389	10.0847	non-significant
Ik	1390	10.0846	non-significant		Ik	1390	10.0846	non-significant		Ik	1390	10.0846	non-significant
Zfp207	1391	10.0842	non-significant		Zfp207	1391	10.0842	non-significant		Zfp207	1391	10.0842	TissueDG
Drosha	1392	10.0837	non-significant		Drosha	1392	10.0837	non-significant		Drosha	1392	10.0837	non-significant
Usp32	1393	10.0835	non-significant		Usp32	1393	10.0835	non-significant		Usp32	1393	10.0835	non-significant
Ssbp3	1394	10.0833	non-significant		Ssbp3	1394	10.0833	non-significant		Ssbp3	1394	10.0833	non-significant
Apba1	1395	10.0832	non-significant		Apba1	1395	10.0832	non-significant		Apba1	1395	10.0832	non-significant
Mff	1396	10.0809	non-significant		Mff	1396	10.0809	non-significant		Mff	1396	10.0809	non-significant
Ildr2	1397	10.0801	non-significant		Ildr2	1397	10.0801	non-significant		Ildr2	1397	10.0801	TissueDG
Ganab	1398	10.0791	non-significant		Ganab	1398	10.0791	non-significant		Ganab	1398	10.0791	TissueDG
Synpr	1399	10.0786	non-significant		Synpr	1399	10.0786	non-significant		Synpr	1399	10.0786	TissueDG
Csnk1g2	1400	10.0785	non-significant		Csnk1g2	1400	10.0785	TissueCA3		Csnk1g2	1400	10.0785	non-significant
Mecp2	1401	10.0784	non-significant		Mecp2	1401	10.0784	non-significant		Mecp2	1401	10.0784	non-significant
C2cd2l	1402	10.0766	non-significant		C2cd2l	1402	10.0766	non-significant		C2cd2l	1402	10.0766	TissueDG
Dok6	1403	10.0762	non-significant		Dok6	1403	10.0762	non-significant		Dok6	1403	10.0762	non-significant
Gna11	1404	10.076	non-significant		Gna11	1404	10.076	non-significant		Gna11	1404	10.076	non-significant
Phactr3	1405	10.0754	non-significant		Phactr3	1405	10.0754	non-significant		Phactr3	1405	10.0754	non-significant
Ssrp1	1406	10.0748	non-significant		Ssrp1	1406	10.0748	non-significant		Ssrp1	1406	10.0748	TissueDG
Dpysl2	1407	10.0743	non-significant		Dpysl2	1407	10.0743	non-significant		Dpysl2	1407	10.0743	non-significant
Braf	1408	10.0729	non-significant		Braf	1408	10.0729	non-significant		Braf	1408	10.0729	non-significant
Tpr	1409	10.072	non-significant		Tpr	1409	10.072	non-significant		Tpr	1409	10.072	TissueDG
Gde1	1410	10.071	non-significant		Gde1	1410	10.071	TissueCA3		Gde1	1410	10.071	non-significant
Ociad2	1411	10.0709	non-significant		Ociad2	1411	10.0709	non-significant		Ociad2	1411	10.0709	non-significant
Tkt	1412	10.0703	non-significant		Tkt	1412	10.0703	TissueCA3		Tkt	1412	10.0703	non-significant
L1cam	1413	10.0702	non-significant		L1cam	1413	10.0702	non-significant		L1cam	1413	10.0702	non-significant
Parp6	1414	10.0699	non-significant		Parp6	1414	10.0699	non-significant		Parp6	1414	10.0699	non-significant
Ppp1r13b	1415	10.0696	non-significant		Ppp1r13b	1415	10.0696	non-significant		Ppp1r13b	1415	10.0696	non-significant
Homer1	1416	10.068	TissueCA1		Homer1	1416	10.068	non-significant		Homer1	1416	10.068	non-significant
Rapgef1	1417	10.0647	non-significant		Rapgef1	1417	10.0647	non-significant		Rapgef1	1417	10.0647	non-significant
Cul3	1418	10.0636	non-significant		Cul3	1418	10.0636	non-significant		Cul3	1418	10.0636	non-significant
Srcap	1419	10.0635	non-significant		Srcap	1419	10.0635	non-significant		Srcap	1419	10.0635	non-significant
Snd1	1420	10.0632	non-significant		Snd1	1420	10.0632	non-significant		Snd1	1420	10.0632	non-significant
Rere	1421	10.0632	non-significant		Rere	1421	10.0632	non-significant		Rere	1421	10.0632	non-significant
Negr1	1422	10.063	non-significant		Negr1	1422	10.063	non-significant		Negr1	1422	10.063	TissueDG
Cox6a1	1423	10.0628	non-significant		Cox6a1	1423	10.0628	non-significant		Cox6a1	1423	10.0628	non-significant
Arsb	1424	10.0627	non-significant		Arsb	1424	10.0627	non-significant		Arsb	1424	10.0627	TissueDG
Btrc	1425	10.0622	non-significant		Btrc	1425	10.0622	non-significant		Btrc	1425	10.0622	non-significant
Usp46	1426	10.0621	non-significant		Usp46	1426	10.0621	non-significant		Usp46	1426	10.0621	non-significant
Wasl	1427	10.0617	non-significant		Wasl	1427	10.0617	non-significant		Wasl	1427	10.0617	non-significant
Rtf1	1428	10.0616	non-significant		Rtf1	1428	10.0616	non-significant		Rtf1	1428	10.0616	non-significant
Slc20a1	1429	10.0615	non-significant		Slc20a1	1429	10.0615	non-significant		Slc20a1	1429	10.0615	non-significant
Tmem151a	1430	10.0612	non-significant		Tmem151a	1430	10.0612	non-significant		Tmem151a	1430	10.0612	non-significant
Prox1	1431	10.0602	non-significant		Prox1	1431	10.0602	non-significant		Prox1	1431	10.0602	TissueDG
Map1lc3b	1432	10.0577	non-significant		Map1lc3b	1432	10.0577	non-significant		Map1lc3b	1432	10.0577	non-significant
Pak3	1433	10.0573	non-significant		Pak3	1433	10.0573	non-significant		Pak3	1433	10.0573	TissueDG
Pdpk1	1434	10.054	non-significant		Pdpk1	1434	10.054	non-significant		Pdpk1	1434	10.054	non-significant
Cry2	1435	10.0527	non-significant		Cry2	1435	10.0527	non-significant		Cry2	1435	10.0527	non-significant
Zc3h13	1436	10.0524	non-significant		Zc3h13	1436	10.0524	non-significant		Zc3h13	1436	10.0524	non-significant
Ubqln4	1437	10.0522	non-significant		Ubqln4	1437	10.0522	non-significant		Ubqln4	1437	10.0522	non-significant
Bclaf1	1438	10.0513	non-significant		Bclaf1	1438	10.0513	non-significant		Bclaf1	1438	10.0513	TissueDG
Chtop	1439	10.0488	non-significant		Chtop	1439	10.0488	non-significant		Chtop	1439	10.0488	non-significant
Specc1	1440	10.0483	non-significant		Specc1	1440	10.0483	non-significant		Specc1	1440	10.0483	non-significant
Puf60	1441	10.0479	non-significant		Puf60	1441	10.0479	non-significant		Puf60	1441	10.0479	non-significant
Slc38a1	1442	10.0451	non-significant		Slc38a1	1442	10.0451	non-significant		Slc38a1	1442	10.0451	non-significant
Got2	1443	10.0439	non-significant		Got2	1443	10.0439	TissueCA3		Got2	1443	10.0439	non-significant
Daam2	1444	10.043	non-significant		Daam2	1444	10.043	non-significant		Daam2	1444	10.043	non-significant
Cntn2	1445	10.0424	non-significant		Cntn2	1445	10.0424	non-significant		Cntn2	1445	10.0424	non-significant
Kif1c	1446	10.0422	non-significant		Kif1c	1446	10.0422	non-significant		Kif1c	1446	10.0422	non-significant
Tcf20	1447	10.0413	non-significant		Tcf20	1447	10.0413	non-significant		Tcf20	1447	10.0413	non-significant
Extl3	1448	10.0411	non-significant		Extl3	1448	10.0411	non-significant		Extl3	1448	10.0411	non-significant
Nceh1	1449	10.0411	non-significant		Nceh1	1449	10.0411	TissueCA3		Nceh1	1449	10.0411	non-significant
Nf2	1450	10.0401	non-significant		Nf2	1450	10.0401	non-significant		Nf2	1450	10.0401	non-significant
Tmem130	1451	10.0399	non-significant		Tmem130	1451	10.0399	non-significant		Tmem130	1451	10.0399	non-significant
Fkbp4	1452	10.0397	non-significant		Fkbp4	1452	10.0397	non-significant		Fkbp4	1452	10.0397	non-significant
Hcfc1	1453	10.0378	non-significant		Hcfc1	1453	10.0378	non-significant		Hcfc1	1453	10.0378	non-significant
Eftud2	1454	10.0376	non-significant		Eftud2	1454	10.0376	non-significant		Eftud2	1454	10.0376	TissueDG
Gucy1b1	1455	10.0345	non-significant		Gucy1b1	1455	10.0345	non-significant		Gucy1b1	1455	10.0345	TissueDG
Sh3bp5	1456	10.0344	non-significant		Sh3bp5	1456	10.0344	TissueCA3		Sh3bp5	1456	10.0344	non-significant
Lhfpl4	1457	10.0326	non-significant		Lhfpl4	1457	10.0326	non-significant		Lhfpl4	1457	10.0326	non-significant
Zfand5	1458	10.0322	non-significant		Zfand5	1458	10.0322	non-significant		Zfand5	1458	10.0322	non-significant
Islr2	1459	10.0311	non-significant		Islr2	1459	10.0311	non-significant		Islr2	1459	10.0311	non-significant
Polr2m	1460	10.0305	TissueCA1		Polr2m	1460	10.0305	non-significant		Polr2m	1460	10.0305	non-significant
Arhgef7	1461	10.0295	non-significant		Arhgef7	1461	10.0295	non-significant		Arhgef7	1461	10.0295	non-significant
Cdc37l1	1462	10.0291	non-significant		Cdc37l1	1462	10.0291	non-significant		Cdc37l1	1462	10.0291	non-significant
Cltb	1463	10.0282	non-significant		Cltb	1463	10.0282	TissueCA3		Cltb	1463	10.0282	non-significant
Numa1	1464	10.0276	non-significant		Numa1	1464	10.0276	non-significant		Numa1	1464	10.0276	non-significant
Trp53bp1	1465	10.0274	non-significant		Trp53bp1	1465	10.0274	non-significant		Trp53bp1	1465	10.0274	non-significant
Cyth1	1466	10.0273	non-significant		Cyth1	1466	10.0273	non-significant		Cyth1	1466	10.0273	TissueDG
Slc2a3	1467	10.0259	non-significant		Slc2a3	1467	10.0259	non-significant		Slc2a3	1467	10.0259	non-significant
Eml5	1468	10.0247	non-significant		Eml5	1468	10.0247	non-significant		Eml5	1468	10.0247	TissueDG
Ppfia4	1469	10.0241	non-significant		Ppfia4	1469	10.0241	non-significant		Ppfia4	1469	10.0241	non-significant
Ankrd40	1470	10.0236	non-significant		Ankrd40	1470	10.0236	non-significant		Ankrd40	1470	10.0236	non-significant
Ndst1	1471	10.023	non-significant		Ndst1	1471	10.023	TissueCA3		Ndst1	1471	10.023	non-significant
Asphd2	1472	10.0225	non-significant		Asphd2	1472	10.0225	non-significant		Asphd2	1472	10.0225	non-significant
Dbndd2	1473	10.0216	non-significant		Dbndd2	1473	10.0216	non-significant		Dbndd2	1473	10.0216	non-significant
Ccpg1	1474	10.0206	non-significant		Ccpg1	1474	10.0206	non-significant		Ccpg1	1474	10.0206	non-significant
Slc25a5	1475	10.0198	non-significant		Slc25a5	1475	10.0198	non-significant		Slc25a5	1475	10.0198	non-significant
Gripap1	1476	10.0191	non-significant		Gripap1	1476	10.0191	non-significant		Gripap1	1476	10.0191	non-significant
Fmnl1	1477	10.018	non-significant		Fmnl1	1477	10.018	non-significant		Fmnl1	1477	10.018	non-significant
Epm2aip1	1478	10.0177	non-significant		Epm2aip1	1478	10.0177	non-significant		Epm2aip1	1478	10.0177	non-significant
Dlst	1479	10.0176	non-significant		Dlst	1479	10.0176	TissueCA3		Dlst	1479	10.0176	non-significant
Pik3r2	1480	10.0162	non-significant		Pik3r2	1480	10.0162	non-significant		Pik3r2	1480	10.0162	non-significant
Ndufb9	1481	10.0152	non-significant		Ndufb9	1481	10.0152	non-significant		Ndufb9	1481	10.0152	non-significant
BC005537	1482	10.0146	non-significant		BC005537	1482	10.0146	non-significant		BC005537	1482	10.0146	non-significant
Tuba1b	1483	10.0145	non-significant		Tuba1b	1483	10.0145	TissueCA3		Tuba1b	1483	10.0145	non-significant
Fam131b	1484	10.0102	non-significant		Fam131b	1484	10.0102	non-significant		Fam131b	1484	10.0102	non-significant
Fgfr1	1485	10.0093	non-significant		Fgfr1	1485	10.0093	TissueCA3		Fgfr1	1485	10.0093	non-significant
Gak	1486	10.0085	non-significant		Gak	1486	10.0085	non-significant		Gak	1486	10.0085	non-significant
Cldn11	1487	10.0082	non-significant		Cldn11	1487	10.0082	non-significant		Cldn11	1487	10.0082	non-significant
Abhd8	1488	10.0076	non-significant		Abhd8	1488	10.0076	non-significant		Abhd8	1488	10.0076	non-significant
Cox8a	1489	10.0068	non-significant		Cox8a	1489	10.0068	non-significant		Cox8a	1489	10.0068	non-significant
Pmm1	1490	10.0067	non-significant		Pmm1	1490	10.0067	non-significant		Pmm1	1490	10.0067	non-significant
Ppm1l	1491	10.004	non-significant		Ppm1l	1491	10.004	non-significant		Ppm1l	1491	10.004	non-significant
Arhgap44	1492	10.0036	non-significant		Arhgap44	1492	10.0036	non-significant		Arhgap44	1492	10.0036	non-significant
4833439L19Rik	1493	10.0025	non-significant		4833439L19Rik	1493	10.0025	non-significant		4833439L19Rik	1493	10.0025	non-significant
Rbm5	1494	10.0016	non-significant		Rbm5	1494	10.0016	non-significant		Rbm5	1494	10.0016	TissueDG
Hid1	1495	10.001	non-significant		Hid1	1495	10.001	TissueCA3		Hid1	1495	10.001	non-significant
Marf1	1496	9.99965	non-significant		Marf1	1496	9.99965	non-significant		Marf1	1496	9.99965	non-significant
Eml2	1497	9.99894	non-significant		Eml2	1497	9.99894	non-significant		Eml2	1497	9.99894	non-significant
Washc2	1498	9.9989	non-significant		Washc2	1498	9.9989	non-significant		Washc2	1498	9.9989	non-significant
Mast2	1499	9.9981	non-significant		Mast2	1499	9.9981	non-significant		Mast2	1499	9.9981	non-significant
Srrt	1500	9.99794	non-significant		Srrt	1500	9.99794	non-significant		Srrt	1500	9.99794	non-significant
Fxr2	1501	9.99782	non-significant		Fxr2	1501	9.99782	TissueCA3		Fxr2	1501	9.99782	non-significant
Scarb2	1502	9.99777	non-significant		Scarb2	1502	9.99777	non-significant		Scarb2	1502	9.99777	non-significant
Nos1	1503	9.99663	non-significant		Nos1	1503	9.99663	non-significant		Nos1	1503	9.99663	non-significant
Rab1b	1504	9.99655	non-significant		Rab1b	1504	9.99655	non-significant		Rab1b	1504	9.99655	non-significant
Celf3	1505	9.99647	non-significant		Celf3	1505	9.99647	non-significant		Celf3	1505	9.99647	non-significant
Pacs2	1506	9.99579	non-significant		Pacs2	1506	9.99579	non-significant		Pacs2	1506	9.99579	non-significant
Brk1	1507	9.99432	non-significant		Brk1	1507	9.99432	non-significant		Brk1	1507	9.99432	non-significant
Ralgapb	1508	9.99401	non-significant		Ralgapb	1508	9.99401	non-significant		Ralgapb	1508	9.99401	non-significant
Capns1	1509	9.99337	non-significant		Capns1	1509	9.99337	TissueCA3		Capns1	1509	9.99337	non-significant
Mal2	1510	9.99325	TissueCA1		Mal2	1510	9.99325	non-significant		Mal2	1510	9.99325	non-significant
Dgcr2	1511	9.99188	non-significant		Dgcr2	1511	9.99188	non-significant		Dgcr2	1511	9.99188	non-significant
Vdac2	1512	9.99121	non-significant		Vdac2	1512	9.99121	non-significant		Vdac2	1512	9.99121	non-significant
Cyld	1513	9.99075	non-significant		Cyld	1513	9.99075	non-significant		Cyld	1513	9.99075	non-significant
Bzw1	1514	9.99014	non-significant		Bzw1	1514	9.99014	non-significant		Bzw1	1514	9.99014	non-significant
Wasf3	1515	9.99007	non-significant		Wasf3	1515	9.99007	non-significant		Wasf3	1515	9.99007	non-significant
Fbxo41	1516	9.98904	non-significant		Fbxo41	1516	9.98904	non-significant		Fbxo41	1516	9.98904	non-significant
Asph	1517	9.98791	non-significant		Asph	1517	9.98791	TissueCA3		Asph	1517	9.98791	non-significant
Shc3	1518	9.98742	TissueCA1		Shc3	1518	9.98742	non-significant		Shc3	1518	9.98742	non-significant
Cdk5r2	1519	9.98712	non-significant		Cdk5r2	1519	9.98712	non-significant		Cdk5r2	1519	9.98712	non-significant
Nebl	1520	9.98573	non-significant		Nebl	1520	9.98573	non-significant		Nebl	1520	9.98573	TissueDG
Cic	1521	9.98551	non-significant		Cic	1521	9.98551	non-significant		Cic	1521	9.98551	non-significant
Pum1	1522	9.98519	non-significant		Pum1	1522	9.98519	non-significant		Pum1	1522	9.98519	TissueDG
Csf1r	1523	9.98496	TissueCA1		Csf1r	1523	9.98496	non-significant		Csf1r	1523	9.98496	non-significant
Picalm	1524	9.98399	non-significant		Picalm	1524	9.98399	non-significant		Picalm	1524	9.98399	non-significant
Map9	1525	9.98388	non-significant		Map9	1525	9.98388	non-significant		Map9	1525	9.98388	non-significant
Eef1b2	1526	9.98374	non-significant		Eef1b2	1526	9.98374	non-significant		Eef1b2	1526	9.98374	non-significant
Trim28	1527	9.98355	non-significant		Trim28	1527	9.98355	non-significant		Trim28	1527	9.98355	TissueDG
Ice1	1528	9.9828	non-significant		Ice1	1528	9.9828	non-significant		Ice1	1528	9.9828	non-significant
Dhx30	1529	9.98214	non-significant		Dhx30	1529	9.98214	non-significant		Dhx30	1529	9.98214	non-significant
Mapk3	1530	9.97921	non-significant		Mapk3	1530	9.97921	non-significant		Mapk3	1530	9.97921	TissueDG
Efnb3	1531	9.97867	non-significant		Efnb3	1531	9.97867	non-significant		Efnb3	1531	9.97867	non-significant
Plxna2	1532	9.97845	non-significant		Plxna2	1532	9.97845	non-significant		Plxna2	1532	9.97845	non-significant
Prxl2a	1533	9.97705	non-significant		Prxl2a	1533	9.97705	non-significant		Prxl2a	1533	9.97705	non-significant
Rgs8	1534	9.97655	non-significant		Rgs8	1534	9.97655	non-significant		Rgs8	1534	9.97655	non-significant
Xpr1	1535	9.97619	non-significant		Xpr1	1535	9.97619	non-significant		Xpr1	1535	9.97619	TissueDG
Birc6	1536	9.97606	non-significant		Birc6	1536	9.97606	non-significant		Birc6	1536	9.97606	non-significant
Tiam1	1537	9.97381	non-significant		Tiam1	1537	9.97381	non-significant		Tiam1	1537	9.97381	TissueDG
Ranbp2	1538	9.97316	non-significant		Ranbp2	1538	9.97316	non-significant		Ranbp2	1538	9.97316	non-significant
Golm1	1539	9.9697	non-significant		Golm1	1539	9.9697	non-significant		Golm1	1539	9.9697	non-significant
Inka2	1540	9.96935	non-significant		Inka2	1540	9.96935	non-significant		Inka2	1540	9.96935	non-significant
Stard7	1541	9.96899	non-significant		Stard7	1541	9.96899	TissueCA3		Stard7	1541	9.96899	non-significant
Dusp8	1542	9.96524	non-significant		Dusp8	1542	9.96524	non-significant		Dusp8	1542	9.96524	non-significant
Dynlt3	1543	9.96405	non-significant		Dynlt3	1543	9.96405	TissueCA3		Dynlt3	1543	9.96405	non-significant
Crim1	1544	9.96315	non-significant		Crim1	1544	9.96315	non-significant		Crim1	1544	9.96315	non-significant
Lmo4	1545	9.96286	non-significant		Lmo4	1545	9.96286	non-significant		Lmo4	1545	9.96286	non-significant
Bcl11b	1546	9.96253	non-significant		Bcl11b	1546	9.96253	non-significant		Bcl11b	1546	9.96253	non-significant
Phyhipl	1547	9.96243	non-significant		Phyhipl	1547	9.96243	non-significant		Phyhipl	1547	9.96243	TissueDG
Dld	1548	9.96211	non-significant		Dld	1548	9.96211	non-significant		Dld	1548	9.96211	non-significant
Cacnb1	1549	9.96193	non-significant		Cacnb1	1549	9.96193	non-significant		Cacnb1	1549	9.96193	non-significant
Cacna1b	1550	9.96178	non-significant		Cacna1b	1550	9.96178	non-significant		Cacna1b	1550	9.96178	non-significant
Epdr1	1551	9.96066	non-significant		Epdr1	1551	9.96066	TissueCA3		Epdr1	1551	9.96066	non-significant
Ccdc47	1552	9.95921	non-significant		Ccdc47	1552	9.95921	non-significant		Ccdc47	1552	9.95921	TissueDG
Stxbp5	1553	9.95787	non-significant		Stxbp5	1553	9.95787	non-significant		Stxbp5	1553	9.95787	TissueDG
Araf	1554	9.95646	non-significant		Araf	1554	9.95646	non-significant		Araf	1554	9.95646	non-significant
Plec	1555	9.95364	non-significant		Plec	1555	9.95364	non-significant		Plec	1555	9.95364	non-significant
Tenm4	1556	9.95301	non-significant		Tenm4	1556	9.95301	non-significant		Tenm4	1556	9.95301	non-significant
Map3k10	1557	9.95219	non-significant		Map3k10	1557	9.95219	non-significant		Map3k10	1557	9.95219	non-significant
Cpeb4	1558	9.95218	non-significant		Cpeb4	1558	9.95218	non-significant		Cpeb4	1558	9.95218	TissueDG
Acap3	1559	9.95199	non-significant		Acap3	1559	9.95199	non-significant		Acap3	1559	9.95199	non-significant
Slc4a8	1560	9.95147	non-significant		Slc4a8	1560	9.95147	non-significant		Slc4a8	1560	9.95147	non-significant
Cct3	1561	9.95127	non-significant		Cct3	1561	9.95127	non-significant		Cct3	1561	9.95127	non-significant
Sf1	1562	9.9512	non-significant		Sf1	1562	9.9512	non-significant		Sf1	1562	9.9512	non-significant
B3gat3	1563	9.95096	non-significant		B3gat3	1563	9.95096	TissueCA3		B3gat3	1563	9.95096	non-significant
Tmem132a	1564	9.95092	non-significant		Tmem132a	1564	9.95092	non-significant		Tmem132a	1564	9.95092	TissueDG
Ip6k2	1565	9.95033	non-significant		Ip6k2	1565	9.95033	non-significant		Ip6k2	1565	9.95033	non-significant
Desi1	1566	9.95032	non-significant		Desi1	1566	9.95032	TissueCA3		Desi1	1566	9.95032	non-significant
Camsap1	1567	9.95032	non-significant		Camsap1	1567	9.95032	non-significant		Camsap1	1567	9.95032	non-significant
Mllt6	1568	9.9503	non-significant		Mllt6	1568	9.9503	non-significant		Mllt6	1568	9.9503	non-significant
Eif1	1569	9.94976	non-significant		Eif1	1569	9.94976	non-significant		Eif1	1569	9.94976	non-significant
Stox2	1570	9.94806	non-significant		Stox2	1570	9.94806	non-significant		Stox2	1570	9.94806	TissueDG
Ski	1571	9.947	non-significant		Ski	1571	9.947	non-significant		Ski	1571	9.947	non-significant
Clec16a	1572	9.94644	non-significant		Clec16a	1572	9.94644	non-significant		Clec16a	1572	9.94644	non-significant
Dlat	1573	9.94571	non-significant		Dlat	1573	9.94571	TissueCA3		Dlat	1573	9.94571	non-significant
Scd1	1574	9.94401	non-significant		Scd1	1574	9.94401	TissueCA3		Scd1	1574	9.94401	non-significant
Osbpl1a	1575	9.94372	non-significant		Osbpl1a	1575	9.94372	non-significant		Osbpl1a	1575	9.94372	non-significant
Scg5	1576	9.9432	non-significant		Scg5	1576	9.9432	non-significant		Scg5	1576	9.9432	non-significant
Atxn2l	1577	9.94257	non-significant		Atxn2l	1577	9.94257	non-significant		Atxn2l	1577	9.94257	non-significant
Tmem179	1578	9.94206	non-significant		Tmem179	1578	9.94206	TissueCA3		Tmem179	1578	9.94206	non-significant
Mvb12b	1579	9.94196	non-significant		Mvb12b	1579	9.94196	non-significant		Mvb12b	1579	9.94196	non-significant
Cacna2d3	1580	9.94039	non-significant		Cacna2d3	1580	9.94039	TissueCA3		Cacna2d3	1580	9.94039	non-significant
Top1	1581	9.94037	non-significant		Top1	1581	9.94037	non-significant		Top1	1581	9.94037	non-significant
Tmem59	1582	9.93911	non-significant		Tmem59	1582	9.93911	non-significant		Tmem59	1582	9.93911	non-significant
Sar1a	1583	9.93761	non-significant		Sar1a	1583	9.93761	non-significant		Sar1a	1583	9.93761	non-significant
Srr	1584	9.93756	non-significant		Srr	1584	9.93756	non-significant		Srr	1584	9.93756	TissueDG
Rpn2	1585	9.93666	non-significant		Rpn2	1585	9.93666	non-significant		Rpn2	1585	9.93666	non-significant
Tacc1	1586	9.93661	non-significant		Tacc1	1586	9.93661	non-significant		Tacc1	1586	9.93661	non-significant
Ahsa1	1587	9.93466	non-significant		Ahsa1	1587	9.93466	non-significant		Ahsa1	1587	9.93466	non-significant
Wipi2	1588	9.93391	non-significant		Wipi2	1588	9.93391	non-significant		Wipi2	1588	9.93391	non-significant
Arid1b	1589	9.93342	non-significant		Arid1b	1589	9.93342	non-significant		Arid1b	1589	9.93342	non-significant
Ubap2l	1590	9.93229	non-significant		Ubap2l	1590	9.93229	non-significant		Ubap2l	1590	9.93229	non-significant
Chp1	1591	9.93026	non-significant		Chp1	1591	9.93026	non-significant		Chp1	1591	9.93026	non-significant
Cmtm4	1592	9.92974	TissueCA1		Cmtm4	1592	9.92974	non-significant		Cmtm4	1592	9.92974	non-significant
Gatad2b	1593	9.92905	non-significant		Gatad2b	1593	9.92905	non-significant		Gatad2b	1593	9.92905	TissueDG
Dnal1	1594	9.92785	non-significant		Dnal1	1594	9.92785	non-significant		Dnal1	1594	9.92785	non-significant
Actn4	1595	9.92758	non-significant		Actn4	1595	9.92758	non-significant		Actn4	1595	9.92758	non-significant
Plxnb1	1596	9.92741	non-significant		Plxnb1	1596	9.92741	non-significant		Plxnb1	1596	9.92741	non-significant
Atp5pb	1597	9.9273	non-significant		Atp5pb	1597	9.9273	non-significant		Atp5pb	1597	9.9273	non-significant
Cenpb	1598	9.92698	non-significant		Cenpb	1598	9.92698	non-significant		Cenpb	1598	9.92698	non-significant
Pde1b	1599	9.9258	non-significant		Pde1b	1599	9.9258	non-significant		Pde1b	1599	9.9258	TissueDG
Slc23a2	1600	9.92268	non-significant		Slc23a2	1600	9.92268	non-significant		Slc23a2	1600	9.92268	non-significant
Usp20	1601	9.92248	non-significant		Usp20	1601	9.92248	TissueCA3		Usp20	1601	9.92248	non-significant
Clta	1602	9.92241	non-significant		Clta	1602	9.92241	non-significant		Clta	1602	9.92241	non-significant
Fbxo11	1603	9.92127	non-significant		Fbxo11	1603	9.92127	non-significant		Fbxo11	1603	9.92127	non-significant
Atg9a	1604	9.92107	non-significant		Atg9a	1604	9.92107	TissueCA3		Atg9a	1604	9.92107	non-significant
Ecpas	1605	9.92003	non-significant		Ecpas	1605	9.92003	non-significant		Ecpas	1605	9.92003	TissueDG
Tmem178b	1606	9.91834	non-significant		Tmem178b	1606	9.91834	non-significant		Tmem178b	1606	9.91834	non-significant
Sorbs2	1607	9.91826	non-significant		Sorbs2	1607	9.91826	non-significant		Sorbs2	1607	9.91826	TissueDG
S100b	1608	9.91825	non-significant		S100b	1608	9.91825	non-significant		S100b	1608	9.91825	non-significant
Setd5	1609	9.91564	non-significant		Setd5	1609	9.91564	non-significant		Setd5	1609	9.91564	non-significant
Snx27	1610	9.91532	non-significant		Snx27	1610	9.91532	non-significant		Snx27	1610	9.91532	non-significant
Sf3b3	1611	9.91455	non-significant		Sf3b3	1611	9.91455	non-significant		Sf3b3	1611	9.91455	TissueDG
Chga	1612	9.91391	non-significant		Chga	1612	9.91391	TissueCA3		Chga	1612	9.91391	non-significant
Dock10	1613	9.91364	non-significant		Dock10	1613	9.91364	non-significant		Dock10	1613	9.91364	TissueDG
Dstn	1614	9.91296	non-significant		Dstn	1614	9.91296	TissueCA3		Dstn	1614	9.91296	non-significant
Cnot1	1615	9.91219	non-significant		Cnot1	1615	9.91219	non-significant		Cnot1	1615	9.91219	non-significant
Mtmr9	1616	9.91217	non-significant		Mtmr9	1616	9.91217	non-significant		Mtmr9	1616	9.91217	non-significant
Ttc14	1617	9.91108	non-significant		Ttc14	1617	9.91108	non-significant		Ttc14	1617	9.91108	TissueDG
Nacc1	1618	9.91103	non-significant		Nacc1	1618	9.91103	non-significant		Nacc1	1618	9.91103	non-significant
Ppp1r12a	1619	9.91006	TissueCA1		Ppp1r12a	1619	9.91006	non-significant		Ppp1r12a	1619	9.91006	non-significant
Agap1	1620	9.90891	non-significant		Agap1	1620	9.90891	non-significant		Agap1	1620	9.90891	TissueDG
Ube3b	1621	9.9082	non-significant		Ube3b	1621	9.9082	non-significant		Ube3b	1621	9.9082	non-significant
Strap	1622	9.90728	non-significant		Strap	1622	9.90728	TissueCA3		Strap	1622	9.90728	non-significant
Gpd1l	1623	9.90726	non-significant		Gpd1l	1623	9.90726	non-significant		Gpd1l	1623	9.90726	non-significant
Wdr6	1624	9.90635	non-significant		Wdr6	1624	9.90635	non-significant		Wdr6	1624	9.90635	non-significant
S1pr1	1625	9.90592	TissueCA1		S1pr1	1625	9.90592	non-significant		S1pr1	1625	9.90592	non-significant
Rab18	1626	9.90567	non-significant		Rab18	1626	9.90567	TissueCA3		Rab18	1626	9.90567	non-significant
Cacna1c	1627	9.90562	non-significant		Cacna1c	1627	9.90562	non-significant		Cacna1c	1627	9.90562	TissueDG
Map3k12	1628	9.90437	non-significant		Map3k12	1628	9.90437	non-significant		Map3k12	1628	9.90437	non-significant
Fam219a	1629	9.90429	non-significant		Fam219a	1629	9.90429	non-significant		Fam219a	1629	9.90429	non-significant
Sema7a	1630	9.90428	non-significant		Sema7a	1630	9.90428	TissueCA3		Sema7a	1630	9.90428	non-significant
Golga2	1631	9.90128	non-significant		Golga2	1631	9.90128	non-significant		Golga2	1631	9.90128	non-significant
Tmem63b	1632	9.90083	non-significant		Tmem63b	1632	9.90083	non-significant		Tmem63b	1632	9.90083	non-significant
Afdn	1633	9.90049	non-significant		Afdn	1633	9.90049	non-significant		Afdn	1633	9.90049	non-significant
Rbfox2	1634	9.89976	non-significant		Rbfox2	1634	9.89976	non-significant		Rbfox2	1634	9.89976	non-significant
Cacna1a	1635	9.8997	non-significant		Cacna1a	1635	9.8997	TissueCA3		Cacna1a	1635	9.8997	non-significant
Phf20	1636	9.89927	non-significant		Phf20	1636	9.89927	TissueCA3		Phf20	1636	9.89927	non-significant
Pdxk	1637	9.89886	non-significant		Pdxk	1637	9.89886	non-significant		Pdxk	1637	9.89886	non-significant
Pigq	1638	9.89882	non-significant		Pigq	1638	9.89882	TissueCA3		Pigq	1638	9.89882	non-significant
Ptk2	1639	9.89798	non-significant		Ptk2	1639	9.89798	non-significant		Ptk2	1639	9.89798	non-significant
Smc1a	1640	9.89699	non-significant		Smc1a	1640	9.89699	non-significant		Smc1a	1640	9.89699	non-significant
Pcyox1	1641	9.89568	non-significant		Pcyox1	1641	9.89568	non-significant		Pcyox1	1641	9.89568	non-significant
Lgi3	1642	9.89529	non-significant		Lgi3	1642	9.89529	TissueCA3		Lgi3	1642	9.89529	non-significant
Ndufv2	1643	9.89521	non-significant		Ndufv2	1643	9.89521	non-significant		Ndufv2	1643	9.89521	non-significant
Limch1	1644	9.89516	non-significant		Limch1	1644	9.89516	non-significant		Limch1	1644	9.89516	TissueDG
Sowaha	1645	9.89453	non-significant		Sowaha	1645	9.89453	non-significant		Sowaha	1645	9.89453	TissueDG
B4gat1	1646	9.89373	non-significant		B4gat1	1646	9.89373	TissueCA3		B4gat1	1646	9.89373	non-significant
Setd3	1647	9.89333	non-significant		Setd3	1647	9.89333	non-significant		Setd3	1647	9.89333	non-significant
Doc2b	1648	9.8932	non-significant		Doc2b	1648	9.8932	non-significant		Doc2b	1648	9.8932	non-significant
Vamp1	1649	9.89318	non-significant		Vamp1	1649	9.89318	TissueCA3		Vamp1	1649	9.89318	non-significant
Srrm1	1650	9.89209	non-significant		Srrm1	1650	9.89209	non-significant		Srrm1	1650	9.89209	non-significant
Tmem38a	1651	9.89187	non-significant		Tmem38a	1651	9.89187	TissueCA3		Tmem38a	1651	9.89187	non-significant
Smpd3	1652	9.89077	non-significant		Smpd3	1652	9.89077	TissueCA3		Smpd3	1652	9.89077	non-significant
Dab1	1653	9.88899	non-significant		Dab1	1653	9.88899	non-significant		Dab1	1653	9.88899	non-significant
Gap43	1654	9.88849	TissueCA1		Gap43	1654	9.88849	non-significant		Gap43	1654	9.88849	non-significant
Slc6a11	1655	9.88806	non-significant		Slc6a11	1655	9.88806	non-significant		Slc6a11	1655	9.88806	non-significant
Hapln4	1656	9.88763	non-significant		Hapln4	1656	9.88763	TissueCA3		Hapln4	1656	9.88763	non-significant
Park7	1657	9.88591	non-significant		Park7	1657	9.88591	non-significant		Park7	1657	9.88591	non-significant
Ppp6r2	1658	9.88536	non-significant		Ppp6r2	1658	9.88536	non-significant		Ppp6r2	1658	9.88536	non-significant
Rab5c	1659	9.88401	non-significant		Rab5c	1659	9.88401	non-significant		Rab5c	1659	9.88401	non-significant
Insyn1	1660	9.88395	non-significant		Insyn1	1660	9.88395	non-significant		Insyn1	1660	9.88395	non-significant
Smim10l1	1661	9.88378	non-significant		Smim10l1	1661	9.88378	non-significant		Smim10l1	1661	9.88378	non-significant
Adcy5	1662	9.88314	non-significant		Adcy5	1662	9.88314	non-significant		Adcy5	1662	9.88314	non-significant
Sirt2	1663	9.88082	non-significant		Sirt2	1663	9.88082	non-significant		Sirt2	1663	9.88082	non-significant
Rps14	1664	9.88015	non-significant		Rps14	1664	9.88015	non-significant		Rps14	1664	9.88015	non-significant
Rtcb	1665	9.87975	non-significant		Rtcb	1665	9.87975	non-significant		Rtcb	1665	9.87975	non-significant
Rab11fip3	1666	9.87614	non-significant		Rab11fip3	1666	9.87614	non-significant		Rab11fip3	1666	9.87614	non-significant
Brwd1	1667	9.87246	non-significant		Brwd1	1667	9.87246	non-significant		Brwd1	1667	9.87246	TissueDG
Arl6ip5	1668	9.87131	non-significant		Arl6ip5	1668	9.87131	non-significant		Arl6ip5	1668	9.87131	non-significant
Safb	1669	9.8702	non-significant		Safb	1669	9.8702	non-significant		Safb	1669	9.8702	non-significant
Prpf4b	1670	9.87012	non-significant		Prpf4b	1670	9.87012	non-significant		Prpf4b	1670	9.87012	TissueDG
Adam23	1671	9.86821	non-significant		Adam23	1671	9.86821	non-significant		Adam23	1671	9.86821	non-significant
Trpm3	1672	9.86723	non-significant		Trpm3	1672	9.86723	non-significant		Trpm3	1672	9.86723	TissueDG
Zbtb7a	1673	9.86562	non-significant		Zbtb7a	1673	9.86562	TissueCA3		Zbtb7a	1673	9.86562	non-significant
Arpc3	1674	9.86287	non-significant		Arpc3	1674	9.86287	non-significant		Arpc3	1674	9.86287	non-significant
Srp72	1675	9.86272	non-significant		Srp72	1675	9.86272	TissueCA3		Srp72	1675	9.86272	non-significant
Luc7l	1676	9.86252	non-significant		Luc7l	1676	9.86252	non-significant		Luc7l	1676	9.86252	TissueDG
Acvr1b	1677	9.86147	non-significant		Acvr1b	1677	9.86147	non-significant		Acvr1b	1677	9.86147	non-significant
Exoc3	1678	9.86133	non-significant		Exoc3	1678	9.86133	non-significant		Exoc3	1678	9.86133	non-significant
Hlf	1679	9.85882	non-significant		Hlf	1679	9.85882	non-significant		Hlf	1679	9.85882	TissueDG
Cacna1h	1680	9.85731	non-significant		Cacna1h	1680	9.85731	non-significant		Cacna1h	1680	9.85731	TissueDG
Ryr3	1681	9.85442	TissueCA1		Ryr3	1681	9.85442	non-significant		Ryr3	1681	9.85442	non-significant
Stx12	1682	9.85262	non-significant		Stx12	1682	9.85262	non-significant		Stx12	1682	9.85262	non-significant
Abl2	1683	9.85226	non-significant		Abl2	1683	9.85226	non-significant		Abl2	1683	9.85226	non-significant
Golga4	1684	9.85205	non-significant		Golga4	1684	9.85205	non-significant		Golga4	1684	9.85205	non-significant
Aamp	1685	9.85198	non-significant		Aamp	1685	9.85198	non-significant		Aamp	1685	9.85198	non-significant
Ube3a	1686	9.85161	non-significant		Ube3a	1686	9.85161	non-significant		Ube3a	1686	9.85161	non-significant
Ablim1	1687	9.85108	non-significant		Ablim1	1687	9.85108	non-significant		Ablim1	1687	9.85108	non-significant
Psmb4	1688	9.85065	non-significant		Psmb4	1688	9.85065	non-significant		Psmb4	1688	9.85065	non-significant
Ddx42	1689	9.8497	non-significant		Ddx42	1689	9.8497	non-significant		Ddx42	1689	9.8497	TissueDG
Maz	1690	9.84866	non-significant		Maz	1690	9.84866	non-significant		Maz	1690	9.84866	non-significant
Akap8l	1691	9.84705	TissueCA1		Akap8l	1691	9.84705	non-significant		Akap8l	1691	9.84705	non-significant
Rbbp7	1692	9.84559	non-significant		Rbbp7	1692	9.84559	non-significant		Rbbp7	1692	9.84559	non-significant
Arfgef1	1693	9.84476	non-significant		Arfgef1	1693	9.84476	non-significant		Arfgef1	1693	9.84476	TissueDG
Taok1	1694	9.84433	non-significant		Taok1	1694	9.84433	non-significant		Taok1	1694	9.84433	non-significant
Ivns1abp	1695	9.8441	TissueCA1		Ivns1abp	1695	9.8441	non-significant		Ivns1abp	1695	9.8441	non-significant
Calb1	1696	9.84229	non-significant		Calb1	1696	9.84229	non-significant		Calb1	1696	9.84229	TissueDG
Zbtb16	1697	9.84206	non-significant		Zbtb16	1697	9.84206	non-significant		Zbtb16	1697	9.84206	non-significant
Ssr3	1698	9.84161	non-significant		Ssr3	1698	9.84161	non-significant		Ssr3	1698	9.84161	TissueDG
Phldb1	1699	9.83912	non-significant		Phldb1	1699	9.83912	non-significant		Phldb1	1699	9.83912	non-significant
Speg	1700	9.83896	non-significant		Speg	1700	9.83896	non-significant		Speg	1700	9.83896	non-significant
Slc9a6	1701	9.83862	non-significant		Slc9a6	1701	9.83862	TissueCA3		Slc9a6	1701	9.83862	non-significant
Mau2	1702	9.83838	non-significant		Mau2	1702	9.83838	non-significant		Mau2	1702	9.83838	TissueDG
Ppp1r37	1703	9.83732	non-significant		Ppp1r37	1703	9.83732	non-significant		Ppp1r37	1703	9.83732	non-significant
Slc12a6	1704	9.83683	non-significant		Slc12a6	1704	9.83683	non-significant		Slc12a6	1704	9.83683	non-significant
Arhgap5	1705	9.83559	non-significant		Arhgap5	1705	9.83559	non-significant		Arhgap5	1705	9.83559	non-significant
Tnrc6c	1706	9.83457	non-significant		Tnrc6c	1706	9.83457	non-significant		Tnrc6c	1706	9.83457	TissueDG
Tnfrsf21	1707	9.83435	non-significant		Tnfrsf21	1707	9.83435	TissueCA3		Tnfrsf21	1707	9.83435	non-significant
Tyro3	1708	9.83392	TissueCA1		Tyro3	1708	9.83392	non-significant		Tyro3	1708	9.83392	non-significant
Unc5a	1709	9.83351	non-significant		Unc5a	1709	9.83351	non-significant		Unc5a	1709	9.83351	non-significant
Atp13a2	1710	9.83212	non-significant		Atp13a2	1710	9.83212	non-significant		Atp13a2	1710	9.83212	non-significant
Lmtk2	1711	9.83135	non-significant		Lmtk2	1711	9.83135	non-significant		Lmtk2	1711	9.83135	non-significant
Rmnd5a	1712	9.8261	non-significant		Rmnd5a	1712	9.8261	non-significant		Rmnd5a	1712	9.8261	TissueDG
Gstm5	1713	9.82532	non-significant		Gstm5	1713	9.82532	non-significant		Gstm5	1713	9.82532	non-significant
H3f3b	1714	9.82432	non-significant		H3f3b	1714	9.82432	non-significant		H3f3b	1714	9.82432	non-significant
Psmb7	1715	9.82374	non-significant		Psmb7	1715	9.82374	non-significant		Psmb7	1715	9.82374	non-significant
Idh3g	1716	9.8237	non-significant		Idh3g	1716	9.8237	non-significant		Idh3g	1716	9.8237	non-significant
Gstm1	1717	9.82238	non-significant		Gstm1	1717	9.82238	non-significant		Gstm1	1717	9.82238	non-significant
Pcdh17	1718	9.82226	non-significant		Pcdh17	1718	9.82226	non-significant		Pcdh17	1718	9.82226	TissueDG
Hipk1	1719	9.82185	non-significant		Hipk1	1719	9.82185	non-significant		Hipk1	1719	9.82185	non-significant
Actr10	1720	9.82166	non-significant		Actr10	1720	9.82166	non-significant		Actr10	1720	9.82166	non-significant
Tpm3	1721	9.82111	non-significant		Tpm3	1721	9.82111	non-significant		Tpm3	1721	9.82111	non-significant
Nap1l4	1722	9.81895	non-significant		Nap1l4	1722	9.81895	non-significant		Nap1l4	1722	9.81895	non-significant
Cox6c	1723	9.81818	non-significant		Cox6c	1723	9.81818	non-significant		Cox6c	1723	9.81818	non-significant
Dclk2	1724	9.81818	non-significant		Dclk2	1724	9.81818	non-significant		Dclk2	1724	9.81818	non-significant
Tmem8b	1725	9.81672	non-significant		Tmem8b	1725	9.81672	TissueCA3		Tmem8b	1725	9.81672	non-significant
Slk	1726	9.81647	non-significant		Slk	1726	9.81647	non-significant		Slk	1726	9.81647	non-significant
Nme1	1727	9.81634	non-significant		Nme1	1727	9.81634	non-significant		Nme1	1727	9.81634	non-significant
Pnn	1728	9.81504	non-significant		Pnn	1728	9.81504	non-significant		Pnn	1728	9.81504	TissueDG
Epha5	1729	9.81358	non-significant		Epha5	1729	9.81358	TissueCA3		Epha5	1729	9.81358	non-significant
Armcx2	1730	9.81289	non-significant		Armcx2	1730	9.81289	TissueCA3		Armcx2	1730	9.81289	non-significant
Trappc10	1731	9.81172	non-significant		Trappc10	1731	9.81172	non-significant		Trappc10	1731	9.81172	non-significant
Rps9	1732	9.81137	non-significant		Rps9	1732	9.81137	non-significant		Rps9	1732	9.81137	non-significant
1700025G04Rik	1733	9.81093	non-significant		1700025G04Rik	1733	9.81093	non-significant		1700025G04Rik	1733	9.81093	TissueDG
Slc6a6	1734	9.81073	non-significant		Slc6a6	1734	9.81073	non-significant		Slc6a6	1734	9.81073	non-significant
Fam163b	1735	9.81054	non-significant		Fam163b	1735	9.81054	non-significant		Fam163b	1735	9.81054	TissueDG
Dlgap2	1736	9.81027	non-significant		Dlgap2	1736	9.81027	non-significant		Dlgap2	1736	9.81027	non-significant
Ppip5k1	1737	9.80985	non-significant		Ppip5k1	1737	9.80985	non-significant		Ppip5k1	1737	9.80985	non-significant
Abcf1	1738	9.80917	non-significant		Abcf1	1738	9.80917	TissueCA3		Abcf1	1738	9.80917	non-significant
Copb2	1739	9.809	non-significant		Copb2	1739	9.809	non-significant		Copb2	1739	9.809	non-significant
Fam20b	1740	9.80788	non-significant		Fam20b	1740	9.80788	TissueCA3		Fam20b	1740	9.80788	non-significant
Gprasp2	1741	9.80782	non-significant		Gprasp2	1741	9.80782	non-significant		Gprasp2	1741	9.80782	non-significant
2900026A02Rik	1742	9.80781	non-significant		2900026A02Rik	1742	9.80781	TissueCA3		2900026A02Rik	1742	9.80781	non-significant
Rgs14	1743	9.80596	non-significant		Rgs14	1743	9.80596	TissueCA3		Rgs14	1743	9.80596	non-significant
Syngr3	1744	9.80501	non-significant		Syngr3	1744	9.80501	TissueCA3		Syngr3	1744	9.80501	non-significant
Bex3	1745	9.80368	non-significant		Bex3	1745	9.80368	non-significant		Bex3	1745	9.80368	non-significant
Vgf	1746	9.80305	non-significant		Vgf	1746	9.80305	non-significant		Vgf	1746	9.80305	non-significant
Ube4b	1747	9.80228	non-significant		Ube4b	1747	9.80228	TissueCA3		Ube4b	1747	9.80228	non-significant
Med24	1748	9.80203	non-significant		Med24	1748	9.80203	non-significant		Med24	1748	9.80203	non-significant
Ybx1	1749	9.80059	non-significant		Ybx1	1749	9.80059	non-significant		Ybx1	1749	9.80059	TissueDG
Lrrtm1	1750	9.8002	non-significant		Lrrtm1	1750	9.8002	TissueCA3		Lrrtm1	1750	9.8002	non-significant
Psat1	1751	9.79842	non-significant		Psat1	1751	9.79842	non-significant		Psat1	1751	9.79842	non-significant
Gspt1	1752	9.79796	non-significant		Gspt1	1752	9.79796	non-significant		Gspt1	1752	9.79796	non-significant
Synj2	1753	9.79781	non-significant		Synj2	1753	9.79781	non-significant		Synj2	1753	9.79781	non-significant
Rab5b	1754	9.79771	non-significant		Rab5b	1754	9.79771	TissueCA3		Rab5b	1754	9.79771	non-significant
Polr2a	1755	9.79722	non-significant		Polr2a	1755	9.79722	non-significant		Polr2a	1755	9.79722	TissueDG
Pkd1	1756	9.79721	non-significant		Pkd1	1756	9.79721	non-significant		Pkd1	1756	9.79721	non-significant
Hnrnph2	1757	9.7967	non-significant		Hnrnph2	1757	9.7967	non-significant		Hnrnph2	1757	9.7967	non-significant
Ube2k	1758	9.79591	non-significant		Ube2k	1758	9.79591	non-significant		Ube2k	1758	9.79591	non-significant
Cacng8	1759	9.78997	non-significant		Cacng8	1759	9.78997	non-significant		Cacng8	1759	9.78997	non-significant
Atl1	1760	9.78953	non-significant		Atl1	1760	9.78953	non-significant		Atl1	1760	9.78953	non-significant
Selenof	1761	9.78842	non-significant		Selenof	1761	9.78842	non-significant		Selenof	1761	9.78842	non-significant
Apc2	1762	9.78782	non-significant		Apc2	1762	9.78782	non-significant		Apc2	1762	9.78782	non-significant
Pou6f1	1763	9.78743	TissueCA1		Pou6f1	1763	9.78743	non-significant		Pou6f1	1763	9.78743	non-significant
Gdap1	1764	9.78647	non-significant		Gdap1	1764	9.78647	non-significant		Gdap1	1764	9.78647	non-significant
Tomm34	1765	9.784	non-significant		Tomm34	1765	9.784	TissueCA3		Tomm34	1765	9.784	non-significant
Hmbox1	1766	9.78388	non-significant		Hmbox1	1766	9.78388	non-significant		Hmbox1	1766	9.78388	non-significant
Cpd	1767	9.78384	non-significant		Cpd	1767	9.78384	non-significant		Cpd	1767	9.78384	TissueDG
Lrrc4	1768	9.78383	non-significant		Lrrc4	1768	9.78383	non-significant		Lrrc4	1768	9.78383	TissueDG
Cnnm1	1769	9.78377	non-significant		Cnnm1	1769	9.78377	non-significant		Cnnm1	1769	9.78377	TissueDG
Odf2	1770	9.78356	non-significant		Odf2	1770	9.78356	non-significant		Odf2	1770	9.78356	TissueDG
Sec23a	1771	9.78306	non-significant		Sec23a	1771	9.78306	non-significant		Sec23a	1771	9.78306	non-significant
Mtmr3	1772	9.78258	non-significant		Mtmr3	1772	9.78258	non-significant		Mtmr3	1772	9.78258	non-significant
Dscaml1	1773	9.78216	non-significant		Dscaml1	1773	9.78216	non-significant		Dscaml1	1773	9.78216	non-significant
Nalcn	1774	9.78162	non-significant		Nalcn	1774	9.78162	non-significant		Nalcn	1774	9.78162	non-significant
Zfp91	1775	9.78063	non-significant		Zfp91	1775	9.78063	non-significant		Zfp91	1775	9.78063	non-significant
Tm9sf2	1776	9.77954	non-significant		Tm9sf2	1776	9.77954	non-significant		Tm9sf2	1776	9.77954	non-significant
Cpeb1	1777	9.77892	non-significant		Cpeb1	1777	9.77892	non-significant		Cpeb1	1777	9.77892	non-significant
Mt1	1778	9.7784	non-significant		Mt1	1778	9.7784	non-significant		Mt1	1778	9.7784	non-significant
Ola1	1779	9.77816	non-significant		Ola1	1779	9.77816	TissueCA3		Ola1	1779	9.77816	non-significant
Mpdz	1780	9.77784	non-significant		Mpdz	1780	9.77784	non-significant		Mpdz	1780	9.77784	TissueDG
Pdxdc1	1781	9.77774	non-significant		Pdxdc1	1781	9.77774	non-significant		Pdxdc1	1781	9.77774	non-significant
Suds3	1782	9.77754	non-significant		Suds3	1782	9.77754	non-significant		Suds3	1782	9.77754	non-significant
Cstf2t	1783	9.77716	non-significant		Cstf2t	1783	9.77716	non-significant		Cstf2t	1783	9.77716	non-significant
Luzp2	1784	9.77595	non-significant		Luzp2	1784	9.77595	non-significant		Luzp2	1784	9.77595	non-significant
Ripor1	1785	9.77517	non-significant		Ripor1	1785	9.77517	non-significant		Ripor1	1785	9.77517	non-significant
Lin7c	1786	9.77497	non-significant		Lin7c	1786	9.77497	non-significant		Lin7c	1786	9.77497	TissueDG
Alcam	1787	9.77486	TissueCA1		Alcam	1787	9.77486	non-significant		Alcam	1787	9.77486	non-significant
Rusc1	1788	9.77466	non-significant		Rusc1	1788	9.77466	TissueCA3		Rusc1	1788	9.77466	non-significant
Sgta	1789	9.77341	non-significant		Sgta	1789	9.77341	non-significant		Sgta	1789	9.77341	non-significant
Sin3b	1790	9.77304	non-significant		Sin3b	1790	9.77304	non-significant		Sin3b	1790	9.77304	TissueDG
Camk4	1791	9.7726	non-significant		Camk4	1791	9.7726	TissueCA3		Camk4	1791	9.7726	non-significant
Slitrk3	1792	9.77159	non-significant		Slitrk3	1792	9.77159	non-significant		Slitrk3	1792	9.77159	TissueDG
Cluh	1793	9.7715	non-significant		Cluh	1793	9.7715	non-significant		Cluh	1793	9.7715	non-significant
Ctnna2	1794	9.77131	non-significant		Ctnna2	1794	9.77131	non-significant		Ctnna2	1794	9.77131	non-significant
Tspan2	1795	9.77029	non-significant		Tspan2	1795	9.77029	non-significant		Tspan2	1795	9.77029	non-significant
U2af2	1796	9.77024	non-significant		U2af2	1796	9.77024	non-significant		U2af2	1796	9.77024	TissueDG
Cyc1	1797	9.77015	non-significant		Cyc1	1797	9.77015	non-significant		Cyc1	1797	9.77015	non-significant
Dixdc1	1798	9.7675	non-significant		Dixdc1	1798	9.7675	non-significant		Dixdc1	1798	9.7675	TissueDG
Psmd7	1799	9.76593	non-significant		Psmd7	1799	9.76593	non-significant		Psmd7	1799	9.76593	non-significant
Efhd2	1800	9.76552	TissueCA1		Efhd2	1800	9.76552	non-significant		Efhd2	1800	9.76552	non-significant
Kctd16	1801	9.76497	non-significant		Kctd16	1801	9.76497	non-significant		Kctd16	1801	9.76497	TissueDG
Amigo1	1802	9.76429	non-significant		Amigo1	1802	9.76429	non-significant		Amigo1	1802	9.76429	non-significant
Galnt9	1803	9.76237	TissueCA1		Galnt9	1803	9.76237	non-significant		Galnt9	1803	9.76237	non-significant
Arhgap23	1804	9.76214	non-significant		Arhgap23	1804	9.76214	non-significant		Arhgap23	1804	9.76214	non-significant
Gpbp1	1805	9.7588	non-significant		Gpbp1	1805	9.7588	non-significant		Gpbp1	1805	9.7588	non-significant
Rap2a	1806	9.75806	non-significant		Rap2a	1806	9.75806	non-significant		Rap2a	1806	9.75806	non-significant
Pdk2	1807	9.75803	non-significant		Pdk2	1807	9.75803	TissueCA3		Pdk2	1807	9.75803	non-significant
Fndc5	1808	9.75718	non-significant		Fndc5	1808	9.75718	TissueCA3		Fndc5	1808	9.75718	non-significant
Robo2	1809	9.75686	non-significant		Robo2	1809	9.75686	non-significant		Robo2	1809	9.75686	TissueDG
Synrg	1810	9.75561	non-significant		Synrg	1810	9.75561	non-significant		Synrg	1810	9.75561	non-significant
Klhdc10	1811	9.75517	non-significant		Klhdc10	1811	9.75517	non-significant		Klhdc10	1811	9.75517	TissueDG
Sugp2	1812	9.755	non-significant		Sugp2	1812	9.755	non-significant		Sugp2	1812	9.755	non-significant
Arhgef28	1813	9.75471	TissueCA1		Arhgef28	1813	9.75471	non-significant		Arhgef28	1813	9.75471	non-significant
Med13l	1814	9.7532	non-significant		Med13l	1814	9.7532	non-significant		Med13l	1814	9.7532	non-significant
Tafa5	1815	9.75239	non-significant		Tafa5	1815	9.75239	TissueCA3		Tafa5	1815	9.75239	non-significant
Cul1	1816	9.7505	non-significant		Cul1	1816	9.7505	non-significant		Cul1	1816	9.7505	TissueDG
Rnf44	1817	9.74791	non-significant		Rnf44	1817	9.74791	non-significant		Rnf44	1817	9.74791	non-significant
Ndufa9	1818	9.74787	non-significant		Ndufa9	1818	9.74787	non-significant		Ndufa9	1818	9.74787	non-significant
Spred1	1819	9.74731	TissueCA1		Spred1	1819	9.74731	non-significant		Spred1	1819	9.74731	non-significant
Nwd1	1820	9.74529	non-significant		Nwd1	1820	9.74529	non-significant		Nwd1	1820	9.74529	non-significant
Atf6	1821	9.74441	non-significant		Atf6	1821	9.74441	non-significant		Atf6	1821	9.74441	TissueDG
Eif3b	1822	9.74376	non-significant		Eif3b	1822	9.74376	TissueCA3		Eif3b	1822	9.74376	non-significant
Sod2	1823	9.74321	non-significant		Sod2	1823	9.74321	TissueCA3		Sod2	1823	9.74321	non-significant
Tbc1d14	1824	9.74287	non-significant		Tbc1d14	1824	9.74287	non-significant		Tbc1d14	1824	9.74287	non-significant
Adgrb3	1825	9.74268	non-significant		Adgrb3	1825	9.74268	non-significant		Adgrb3	1825	9.74268	non-significant
Ptprj	1826	9.74256	non-significant		Ptprj	1826	9.74256	non-significant		Ptprj	1826	9.74256	TissueDG
Lpin2	1827	9.74234	non-significant		Lpin2	1827	9.74234	non-significant		Lpin2	1827	9.74234	TissueDG
Gnal	1828	9.74161	non-significant		Gnal	1828	9.74161	non-significant		Gnal	1828	9.74161	TissueDG
Dcaf6	1829	9.7416	non-significant		Dcaf6	1829	9.7416	non-significant		Dcaf6	1829	9.7416	TissueDG
Khdrbs1	1830	9.74054	non-significant		Khdrbs1	1830	9.74054	non-significant		Khdrbs1	1830	9.74054	TissueDG
Pfn1	1831	9.74025	non-significant		Pfn1	1831	9.74025	TissueCA3		Pfn1	1831	9.74025	non-significant
Aqp4	1832	9.74014	non-significant		Aqp4	1832	9.74014	non-significant		Aqp4	1832	9.74014	non-significant
Dag1	1833	9.73922	non-significant		Dag1	1833	9.73922	non-significant		Dag1	1833	9.73922	non-significant
Psmc2	1834	9.73794	non-significant		Psmc2	1834	9.73794	TissueCA3		Psmc2	1834	9.73794	non-significant
Gapvd1	1835	9.73667	non-significant		Gapvd1	1835	9.73667	non-significant		Gapvd1	1835	9.73667	non-significant
St3gal5	1836	9.73508	non-significant		St3gal5	1836	9.73508	TissueCA3		St3gal5	1836	9.73508	non-significant
Arhgef3	1837	9.7345	TissueCA1		Arhgef3	1837	9.7345	non-significant		Arhgef3	1837	9.7345	non-significant
Arid1a	1838	9.73395	non-significant		Arid1a	1838	9.73395	non-significant		Arid1a	1838	9.73395	non-significant
Abhd2	1839	9.73363	non-significant		Abhd2	1839	9.73363	non-significant		Abhd2	1839	9.73363	non-significant
Lyst	1840	9.73336	non-significant		Lyst	1840	9.73336	non-significant		Lyst	1840	9.73336	TissueDG
Ndrg1	1841	9.73308	TissueCA1		Ndrg1	1841	9.73308	non-significant		Ndrg1	1841	9.73308	non-significant
Slc48a1	1842	9.73289	non-significant		Slc48a1	1842	9.73289	TissueCA3		Slc48a1	1842	9.73289	non-significant
Ccnd2	1843	9.73158	non-significant		Ccnd2	1843	9.73158	TissueCA3		Ccnd2	1843	9.73158	non-significant
Ulk2	1844	9.7315	non-significant		Ulk2	1844	9.7315	TissueCA3		Ulk2	1844	9.7315	non-significant
Mfsd6	1845	9.73146	non-significant		Mfsd6	1845	9.73146	non-significant		Mfsd6	1845	9.73146	non-significant
Phlpp1	1846	9.73029	non-significant		Phlpp1	1846	9.73029	non-significant		Phlpp1	1846	9.73029	non-significant
Socs5	1847	9.73009	non-significant		Socs5	1847	9.73009	non-significant		Socs5	1847	9.73009	non-significant
Tmem127	1848	9.72848	non-significant		Tmem127	1848	9.72848	non-significant		Tmem127	1848	9.72848	non-significant
Ptpn5	1849	9.72782	non-significant		Ptpn5	1849	9.72782	non-significant		Ptpn5	1849	9.72782	non-significant
Kif3b	1850	9.72707	non-significant		Kif3b	1850	9.72707	non-significant		Kif3b	1850	9.72707	non-significant
Dgki	1851	9.72695	non-significant		Dgki	1851	9.72695	non-significant		Dgki	1851	9.72695	TissueDG
Pcnx2	1852	9.72692	non-significant		Pcnx2	1852	9.72692	non-significant		Pcnx2	1852	9.72692	non-significant
Emc7	1853	9.72685	non-significant		Emc7	1853	9.72685	TissueCA3		Emc7	1853	9.72685	non-significant
Tmem47	1854	9.72477	non-significant		Tmem47	1854	9.72477	non-significant		Tmem47	1854	9.72477	non-significant
Bod1l	1855	9.72468	non-significant		Bod1l	1855	9.72468	non-significant		Bod1l	1855	9.72468	TissueDG
Tfrc	1856	9.72383	non-significant		Tfrc	1856	9.72383	TissueCA3		Tfrc	1856	9.72383	non-significant
St6galnac6	1857	9.72335	non-significant		St6galnac6	1857	9.72335	TissueCA3		St6galnac6	1857	9.72335	non-significant
Hspd1	1858	9.723	non-significant		Hspd1	1858	9.723	TissueCA3		Hspd1	1858	9.723	non-significant
Kit	1859	9.7221	non-significant		Kit	1859	9.7221	TissueCA3		Kit	1859	9.7221	non-significant
Rad21	1860	9.72127	non-significant		Rad21	1860	9.72127	non-significant		Rad21	1860	9.72127	non-significant
Samm50	1861	9.72073	non-significant		Samm50	1861	9.72073	non-significant		Samm50	1861	9.72073	non-significant
Pten	1862	9.72063	non-significant		Pten	1862	9.72063	non-significant		Pten	1862	9.72063	non-significant
Usp47	1863	9.7206	non-significant		Usp47	1863	9.7206	non-significant		Usp47	1863	9.7206	TissueDG
Ube3c	1864	9.7199	non-significant		Ube3c	1864	9.7199	TissueCA3		Ube3c	1864	9.7199	non-significant
Clcn6	1865	9.71924	non-significant		Clcn6	1865	9.71924	non-significant		Clcn6	1865	9.71924	non-significant
Mdga1	1866	9.71801	non-significant		Mdga1	1866	9.71801	non-significant		Mdga1	1866	9.71801	non-significant
Tjp1	1867	9.718	non-significant		Tjp1	1867	9.718	non-significant		Tjp1	1867	9.718	non-significant
Sh3bgrl	1868	9.71733	non-significant		Sh3bgrl	1868	9.71733	non-significant		Sh3bgrl	1868	9.71733	non-significant
Rabgap1	1869	9.71704	non-significant		Rabgap1	1869	9.71704	non-significant		Rabgap1	1869	9.71704	non-significant
Dop1b	1870	9.71633	non-significant		Dop1b	1870	9.71633	non-significant		Dop1b	1870	9.71633	non-significant
Ggt7	1871	9.71609	non-significant		Ggt7	1871	9.71609	TissueCA3		Ggt7	1871	9.71609	non-significant
Papola	1872	9.71587	non-significant		Papola	1872	9.71587	non-significant		Papola	1872	9.71587	TissueDG
Dmwd	1873	9.7151	non-significant		Dmwd	1873	9.7151	non-significant		Dmwd	1873	9.7151	non-significant
Letm1	1874	9.71496	non-significant		Letm1	1874	9.71496	non-significant		Letm1	1874	9.71496	non-significant
Tspyl2	1875	9.7148	TissueCA1		Tspyl2	1875	9.7148	non-significant		Tspyl2	1875	9.7148	non-significant
Kmt2d	1876	9.71456	non-significant		Kmt2d	1876	9.71456	non-significant		Kmt2d	1876	9.71456	non-significant
Rasgrf2	1877	9.71235	non-significant		Rasgrf2	1877	9.71235	non-significant		Rasgrf2	1877	9.71235	TissueDG
Atn1	1878	9.70948	non-significant		Atn1	1878	9.70948	non-significant		Atn1	1878	9.70948	non-significant
Gsk3a	1879	9.70919	non-significant		Gsk3a	1879	9.70919	non-significant		Gsk3a	1879	9.70919	non-significant
Wwc1	1880	9.70868	non-significant		Wwc1	1880	9.70868	non-significant		Wwc1	1880	9.70868	non-significant
Hras	1881	9.70827	non-significant		Hras	1881	9.70827	non-significant		Hras	1881	9.70827	non-significant
Cyp46a1	1882	9.70731	TissueCA1		Cyp46a1	1882	9.70731	non-significant		Cyp46a1	1882	9.70731	non-significant
B230219D22Rik	1883	9.70685	non-significant		B230219D22Rik	1883	9.70685	non-significant		B230219D22Rik	1883	9.70685	TissueDG
Zfp638	1884	9.70671	non-significant		Zfp638	1884	9.70671	non-significant		Zfp638	1884	9.70671	TissueDG
Ablim2	1885	9.7067	non-significant		Ablim2	1885	9.7067	non-significant		Ablim2	1885	9.7067	non-significant
Rab3gap2	1886	9.70492	non-significant		Rab3gap2	1886	9.70492	non-significant		Rab3gap2	1886	9.70492	non-significant
Usp34	1887	9.70192	non-significant		Usp34	1887	9.70192	non-significant		Usp34	1887	9.70192	non-significant
Rbbp4	1888	9.70163	non-significant		Rbbp4	1888	9.70163	non-significant		Rbbp4	1888	9.70163	non-significant
Klhl3	1889	9.7009	non-significant		Klhl3	1889	9.7009	non-significant		Klhl3	1889	9.7009	non-significant
Nucks1	1890	9.70024	non-significant		Nucks1	1890	9.70024	non-significant		Nucks1	1890	9.70024	non-significant
Tmem151b	1891	9.69997	non-significant		Tmem151b	1891	9.69997	non-significant		Tmem151b	1891	9.69997	non-significant
Arl2bp	1892	9.69931	non-significant		Arl2bp	1892	9.69931	non-significant		Arl2bp	1892	9.69931	non-significant
Usp4	1893	9.69761	non-significant		Usp4	1893	9.69761	non-significant		Usp4	1893	9.69761	non-significant
Ints3	1894	9.69502	non-significant		Ints3	1894	9.69502	non-significant		Ints3	1894	9.69502	non-significant
Srsf2	1895	9.6949	non-significant		Srsf2	1895	9.6949	non-significant		Srsf2	1895	9.6949	non-significant
Ccar2	1896	9.69448	non-significant		Ccar2	1896	9.69448	non-significant		Ccar2	1896	9.69448	non-significant
Kpna4	1897	9.69426	non-significant		Kpna4	1897	9.69426	non-significant		Kpna4	1897	9.69426	non-significant
Pcdhgc5	1898	9.69335	non-significant		Pcdhgc5	1898	9.69335	non-significant		Pcdhgc5	1898	9.69335	non-significant
Fam81a	1899	9.6929	TissueCA1		Fam81a	1899	9.6929	non-significant		Fam81a	1899	9.6929	non-significant
Gnb5	1900	9.69177	non-significant		Gnb5	1900	9.69177	non-significant		Gnb5	1900	9.69177	non-significant
Acsl4	1901	9.69157	non-significant		Acsl4	1901	9.69157	TissueCA3		Acsl4	1901	9.69157	non-significant
Ppp2r5b	1902	9.69123	non-significant		Ppp2r5b	1902	9.69123	non-significant		Ppp2r5b	1902	9.69123	non-significant
Ptprg	1903	9.6911	non-significant		Ptprg	1903	9.6911	non-significant		Ptprg	1903	9.6911	non-significant
Senp2	1904	9.69105	non-significant		Senp2	1904	9.69105	non-significant		Senp2	1904	9.69105	non-significant
5730409E04Rik	1905	9.69036	non-significant		5730409E04Rik	1905	9.69036	TissueCA3		5730409E04Rik	1905	9.69036	non-significant
Slc25a44	1906	9.69023	non-significant		Slc25a44	1906	9.69023	non-significant		Slc25a44	1906	9.69023	non-significant
Neo1	1907	9.68935	non-significant		Neo1	1907	9.68935	non-significant		Neo1	1907	9.68935	non-significant
Nlgn1	1908	9.68866	non-significant		Nlgn1	1908	9.68866	TissueCA3		Nlgn1	1908	9.68866	non-significant
Chmp1a	1909	9.68837	non-significant		Chmp1a	1909	9.68837	TissueCA3		Chmp1a	1909	9.68837	non-significant
Crtac1	1910	9.68679	non-significant		Crtac1	1910	9.68679	TissueCA3		Crtac1	1910	9.68679	non-significant
Cd2bp2	1911	9.68581	non-significant		Cd2bp2	1911	9.68581	TissueCA3		Cd2bp2	1911	9.68581	non-significant
Rtn4rl1	1912	9.68552	non-significant		Rtn4rl1	1912	9.68552	TissueCA3		Rtn4rl1	1912	9.68552	non-significant
Kctd17	1913	9.68471	non-significant		Kctd17	1913	9.68471	TissueCA3		Kctd17	1913	9.68471	non-significant
Pcbp1	1914	9.6846	non-significant		Pcbp1	1914	9.6846	non-significant		Pcbp1	1914	9.6846	non-significant
Ipo13	1915	9.68455	non-significant		Ipo13	1915	9.68455	non-significant		Ipo13	1915	9.68455	non-significant
Dnajc18	1916	9.6845	non-significant		Dnajc18	1916	9.6845	non-significant		Dnajc18	1916	9.6845	non-significant
Gabarap	1917	9.68442	non-significant		Gabarap	1917	9.68442	non-significant		Gabarap	1917	9.68442	non-significant
Ptpn3	1918	9.68404	non-significant		Ptpn3	1918	9.68404	TissueCA3		Ptpn3	1918	9.68404	non-significant
Fgfr1op2	1919	9.6826	non-significant		Fgfr1op2	1919	9.6826	TissueCA3		Fgfr1op2	1919	9.6826	non-significant
Becn1	1920	9.68217	non-significant		Becn1	1920	9.68217	non-significant		Becn1	1920	9.68217	non-significant
Klhdc2	1921	9.68177	non-significant		Klhdc2	1921	9.68177	TissueCA3		Klhdc2	1921	9.68177	non-significant
Inpp5f	1922	9.68128	TissueCA1		Inpp5f	1922	9.68128	non-significant		Inpp5f	1922	9.68128	non-significant
Magi2	1923	9.68063	non-significant		Magi2	1923	9.68063	non-significant		Magi2	1923	9.68063	non-significant
Sema6b	1924	9.68005	non-significant		Sema6b	1924	9.68005	TissueCA3		Sema6b	1924	9.68005	non-significant
Appl2	1925	9.6799	non-significant		Appl2	1925	9.6799	non-significant		Appl2	1925	9.6799	non-significant
Rab3gap1	1926	9.6785	non-significant		Rab3gap1	1926	9.6785	non-significant		Rab3gap1	1926	9.6785	non-significant
Ccdc85a	1927	9.67736	non-significant		Ccdc85a	1927	9.67736	non-significant		Ccdc85a	1927	9.67736	TissueDG
Slc38a2	1928	9.67697	non-significant		Slc38a2	1928	9.67697	TissueCA3		Slc38a2	1928	9.67697	non-significant
Slmap	1929	9.67673	non-significant		Slmap	1929	9.67673	non-significant		Slmap	1929	9.67673	non-significant
Yme1l1	1930	9.67654	non-significant		Yme1l1	1930	9.67654	non-significant		Yme1l1	1930	9.67654	TissueDG
Ccnl2	1931	9.67469	non-significant		Ccnl2	1931	9.67469	non-significant		Ccnl2	1931	9.67469	TissueDG
Bcl11a	1932	9.67468	non-significant		Bcl11a	1932	9.67468	TissueCA3		Bcl11a	1932	9.67468	non-significant
Bri3bp	1933	9.67412	non-significant		Bri3bp	1933	9.67412	non-significant		Bri3bp	1933	9.67412	TissueDG
Srsf6	1934	9.67384	non-significant		Srsf6	1934	9.67384	non-significant		Srsf6	1934	9.67384	TissueDG
Tmed9	1935	9.67257	non-significant		Tmed9	1935	9.67257	TissueCA3		Tmed9	1935	9.67257	non-significant
Abca3	1936	9.67187	non-significant		Abca3	1936	9.67187	non-significant		Abca3	1936	9.67187	non-significant
Fubp1	1937	9.67014	non-significant		Fubp1	1937	9.67014	non-significant		Fubp1	1937	9.67014	TissueDG
Hnrnpul1	1938	9.66919	non-significant		Hnrnpul1	1938	9.66919	non-significant		Hnrnpul1	1938	9.66919	non-significant
Elp2	1939	9.66899	non-significant		Elp2	1939	9.66899	non-significant		Elp2	1939	9.66899	non-significant
Tenm3	1940	9.66856	TissueCA1		Tenm3	1940	9.66856	non-significant		Tenm3	1940	9.66856	non-significant
Exoc4	1941	9.66816	non-significant		Exoc4	1941	9.66816	non-significant		Exoc4	1941	9.66816	non-significant
Arfgap1	1942	9.6665	non-significant		Arfgap1	1942	9.6665	non-significant		Arfgap1	1942	9.6665	non-significant
Gramd1a	1943	9.66604	non-significant		Gramd1a	1943	9.66604	non-significant		Gramd1a	1943	9.66604	non-significant
Slc2a13	1944	9.66593	non-significant		Slc2a13	1944	9.66593	non-significant		Slc2a13	1944	9.66593	TissueDG
Tmcc1	1945	9.66482	non-significant		Tmcc1	1945	9.66482	TissueCA3		Tmcc1	1945	9.66482	non-significant
Elp3	1946	9.66382	non-significant		Elp3	1946	9.66382	TissueCA3		Elp3	1946	9.66382	non-significant
Sacs	1947	9.66367	non-significant		Sacs	1947	9.66367	non-significant		Sacs	1947	9.66367	TissueDG
Gorasp2	1948	9.66157	non-significant		Gorasp2	1948	9.66157	non-significant		Gorasp2	1948	9.66157	non-significant
Celsr3	1949	9.66124	non-significant		Celsr3	1949	9.66124	non-significant		Celsr3	1949	9.66124	TissueDG
Jakmip2	1950	9.66107	non-significant		Jakmip2	1950	9.66107	non-significant		Jakmip2	1950	9.66107	non-significant
Tceal3	1951	9.66097	non-significant		Tceal3	1951	9.66097	non-significant		Tceal3	1951	9.66097	non-significant
Cops7a	1952	9.6605	non-significant		Cops7a	1952	9.6605	TissueCA3		Cops7a	1952	9.6605	non-significant
Nacc2	1953	9.66004	non-significant		Nacc2	1953	9.66004	non-significant		Nacc2	1953	9.66004	non-significant
Eloc	1954	9.65977	non-significant		Eloc	1954	9.65977	TissueCA3		Eloc	1954	9.65977	non-significant
Vstm2a	1955	9.65893	non-significant		Vstm2a	1955	9.65893	non-significant		Vstm2a	1955	9.65893	TissueDG
Agpat1	1956	9.65891	non-significant		Agpat1	1956	9.65891	non-significant		Agpat1	1956	9.65891	non-significant
Hnrnpab	1957	9.65858	non-significant		Hnrnpab	1957	9.65858	non-significant		Hnrnpab	1957	9.65858	non-significant
Sec31a	1958	9.65758	non-significant		Sec31a	1958	9.65758	non-significant		Sec31a	1958	9.65758	non-significant
Tmx2	1959	9.65747	non-significant		Tmx2	1959	9.65747	TissueCA3		Tmx2	1959	9.65747	non-significant
Kpna6	1960	9.65713	non-significant		Kpna6	1960	9.65713	non-significant		Kpna6	1960	9.65713	non-significant
Cdipt	1961	9.65712	non-significant		Cdipt	1961	9.65712	TissueCA3		Cdipt	1961	9.65712	non-significant
Ago1	1962	9.65624	non-significant		Ago1	1962	9.65624	non-significant		Ago1	1962	9.65624	TissueDG
Ap2m1	1963	9.65608	non-significant		Ap2m1	1963	9.65608	TissueCA3		Ap2m1	1963	9.65608	non-significant
Cdh2	1964	9.65584	non-significant		Cdh2	1964	9.65584	non-significant		Cdh2	1964	9.65584	non-significant
Mef2c	1965	9.65504	non-significant		Mef2c	1965	9.65504	non-significant		Mef2c	1965	9.65504	TissueDG
Strip1	1966	9.65495	non-significant		Strip1	1966	9.65495	TissueCA3		Strip1	1966	9.65495	non-significant
Ccser2	1967	9.65485	non-significant		Ccser2	1967	9.65485	non-significant		Ccser2	1967	9.65485	non-significant
Smg7	1968	9.65479	non-significant		Smg7	1968	9.65479	non-significant		Smg7	1968	9.65479	non-significant
Hmg20a	1969	9.65473	non-significant		Hmg20a	1969	9.65473	non-significant		Hmg20a	1969	9.65473	TissueDG
Ssb	1970	9.65442	non-significant		Ssb	1970	9.65442	non-significant		Ssb	1970	9.65442	non-significant
Ube2n	1971	9.65434	non-significant		Ube2n	1971	9.65434	TissueCA3		Ube2n	1971	9.65434	non-significant
Pcmtd1	1972	9.65425	non-significant		Pcmtd1	1972	9.65425	non-significant		Pcmtd1	1972	9.65425	non-significant
P4hb	1973	9.65386	non-significant		P4hb	1973	9.65386	non-significant		P4hb	1973	9.65386	non-significant
Uso1	1974	9.6529	non-significant		Uso1	1974	9.6529	non-significant		Uso1	1974	9.6529	non-significant
Cops2	1975	9.65197	non-significant		Cops2	1975	9.65197	TissueCA3		Cops2	1975	9.65197	non-significant
Atf2	1976	9.65131	non-significant		Atf2	1976	9.65131	non-significant		Atf2	1976	9.65131	non-significant
Aldh7a1	1977	9.65129	non-significant		Aldh7a1	1977	9.65129	non-significant		Aldh7a1	1977	9.65129	non-significant
Snx3	1978	9.65092	non-significant		Snx3	1978	9.65092	non-significant		Snx3	1978	9.65092	non-significant
Cpsf6	1979	9.64991	non-significant		Cpsf6	1979	9.64991	non-significant		Cpsf6	1979	9.64991	TissueDG
Dnaja1	1980	9.64962	non-significant		Dnaja1	1980	9.64962	TissueCA3		Dnaja1	1980	9.64962	non-significant
Rnft2	1981	9.64957	non-significant		Rnft2	1981	9.64957	TissueCA3		Rnft2	1981	9.64957	non-significant
Gbf1	1982	9.64955	non-significant		Gbf1	1982	9.64955	non-significant		Gbf1	1982	9.64955	non-significant
Limk2	1983	9.649	non-significant		Limk2	1983	9.649	non-significant		Limk2	1983	9.649	non-significant
Myo9a	1984	9.64886	non-significant		Myo9a	1984	9.64886	non-significant		Myo9a	1984	9.64886	non-significant
Nsd3	1985	9.64801	non-significant		Nsd3	1985	9.64801	non-significant		Nsd3	1985	9.64801	non-significant
Gcn1	1986	9.64798	non-significant		Gcn1	1986	9.64798	non-significant		Gcn1	1986	9.64798	non-significant
Frmpd4	1987	9.64782	non-significant		Frmpd4	1987	9.64782	non-significant		Frmpd4	1987	9.64782	non-significant
Sipa1l2	1988	9.64767	non-significant		Sipa1l2	1988	9.64767	non-significant		Sipa1l2	1988	9.64767	TissueDG
Vps4a	1989	9.64717	non-significant		Vps4a	1989	9.64717	non-significant		Vps4a	1989	9.64717	non-significant
Nipal3	1990	9.64585	non-significant		Nipal3	1990	9.64585	non-significant		Nipal3	1990	9.64585	non-significant
Ilf3	1991	9.64537	non-significant		Ilf3	1991	9.64537	non-significant		Ilf3	1991	9.64537	non-significant
Fscn1	1992	9.64457	non-significant		Fscn1	1992	9.64457	non-significant		Fscn1	1992	9.64457	non-significant
Rpl41	1993	9.64365	non-significant		Rpl41	1993	9.64365	non-significant		Rpl41	1993	9.64365	non-significant
Ap1g1	1994	9.64195	non-significant		Ap1g1	1994	9.64195	non-significant		Ap1g1	1994	9.64195	non-significant
Akap13	1995	9.6417	non-significant		Akap13	1995	9.6417	TissueCA3		Akap13	1995	9.6417	non-significant
Edil3	1996	9.63827	non-significant		Edil3	1996	9.63827	non-significant		Edil3	1996	9.63827	TissueDG
Meaf6	1997	9.638	non-significant		Meaf6	1997	9.638	non-significant		Meaf6	1997	9.638	non-significant
[truncated: 15,919 more rows]

## Sheet: Figure 1f
Figure 1f
CA1														CA2/3														DG
ONTOLOGY	ID	Description	GeneRatio	BgRatio	RichFactor	FoldEnrichment	zScore	pvalue	p.adjust	qvalue	geneID	Count		ONTOLOGY	ID	Description	GeneRatio	BgRatio	RichFactor	FoldEnrichment	zScore	pvalue	p.adjust	qvalue	geneID	Count		ONTOLOGY	ID	Description	GeneRatio	BgRatio	RichFactor	FoldEnrichment	zScore	pvalue	p.adjust	qvalue	geneID	Count
CC	GO:0043235	receptor complex	50/884	395/17364	0.126582	2.4864	6.92094	2.55917e-09	1.62712e-05	1.38976e-05	Erbb4/Vwc2l/Ptprb/Gabra1/Traf4/Skap1/Plxdc1/Grin2c/Ahr/Ntrk2/Osmr/Itgb5/Alcam/Grik1/Alk/Csf1r/Jak2/Itga6/Ltk/Tyro3/Mertk/Bmp2/Chrna4/Pex5l/Olfm3/Cntfr/Grin3a/Tek/Fgfr3/Kctd8/Gabrg1/Pdgfra/Tfr2/Flt1/Met/Plxnd1/Cacng7/Gabrg3/Arnt2/Il4ra/Itgb1/Gria4/Olfm2/Chrna5/Htr1b/Mst1r/Gria3/Gpr101/Gabra3/Flna	50		CC	GO:0043209	myelin sheath	64/1317	199/17364	0.321608	4.24024	13.1702	2.53833e-24	1.79689e-20	1.58312e-20	Hspd1/Ndufa10/Atp1b1/Nefh/Cnrip1/Canx/Vdac1/Septin8/Gjc2/Pitpna/Cnp/Actg1/Dlst/Hsp90aa1/Tkt/Nefl/Nefm/Sucla2/Tuba1b/Tuba1a/Tcp1/Sod2/Pacsin1/Tubb4a/Napg/Stip1/Actr1a/Ina/Tubb4b/Dnm1/Stxbp1/Hspa5/Ermn/Slc25a12/Plcb1/Snap25/Eef1a2/Vcp/Cdc42/Eno1/Wdr1/Uchl1/Pebp1/Ywhag/Immt/Syn2/Eno2/Calm3/Mag/Gpi1/Myh14/Aldoa/Atp6v1b2/Gnao1/Got2/Hspa8/Thy1/Dlat/Idh3a/Pkm/Syn1/Gdi1/Pdha1/Gpm6b	64		BP	GO:0006397	mRNA processing	95/1736	468/17364	0.202991	2.03038	7.53121	1.09841e-11	8.01398e-08	7.65763e-08	Khdrbs2/Sf3b1/Cdc73/Hnrnpu/Cpsf6/Pan2/Papolg/Hnrnph1/Ncbp3/Srsf1/Cdk12/Eftud2/Ddx42/Ddx5/Pnn/Prpf39/Zc3h14/Nrde2/Papola/Adarb2/Prpf4b/Rbm24/Ddx46/Srek1/Ppwd1/Chd8/Tdrd3/Rbm26/Pus7l/Scaf11/Hdac7/Rbfox1/Ppil2/Son/Luc7l/Rrp1b/Rbm27/Rbm22/Rbm4b/Fra10ac1/Cwf19l1/Rbm20/Trub1/Prpf18/Celf2/Setx/Prpf40a/Hnrnpa3/Celf1/Fastkd5/Rbm39/Srsf6/Cstf1/Prpf3/Rbm15/Prpf38b/Ptbp2/Virma/Srsf12/Rngtt/Ptbp3/Prpf4/Ybx1/S…	95
CC	GO:0098984	neuron to neuron synapse	50/884	439/17364	0.113895	2.23719	6.08085	8.21019e-08	6.1536e-05	5.25594e-05	Erbb4/Bcr/Anks1b/Grin2c/Akap5/Ntrk2/Homer1/Slitrk1/Ctnnd2/Mal2/Adcy8/Arc/Gap43/Grik1/Grm4/Slc8a1/Nr3c1/Sorcs3/Chrm4/Lrrc4c/Prnp/Plcb4/Ptprt/Ntsr1/Dclk1/Penk/Unc13b/Grin3a/Sh2d5/Grm3/Sema3a/Adra2c/Drd5/Grip2/Itpr1/Cacng7/Homer2/Syt9/Adgra1/Efnb2/Nrg1/Zdhhc2/Lzts1/Itgb1/Gria4/Igsf9b/Fam81a/Map4/Gria3/Drp2	50		CC	GO:0070382	exocytic vesicle	68/1317	278/17364	0.244604	3.22499	10.7137	1.90695e-18	3.37483e-15	2.97334e-15	Atp6v1h/Atg9a/Psen2/Slc17a8/Syt1/Rab5b/Vdac1/Snap47/Vamp2/Atp6v0a1/Rab10/Amph/Cltb/Tmed9/Nkd2/Scamp1/Lgi3/Atp6v1c1/Syngr1/Atp6v0c/Syngr3/Atp6v1g2/Bin1/Dpysl3/Slc6a7/Wdr7/Rab3il1/Htr7/Pi4k2a/Dnm1/Rab14/Madd/Syt13/Bdnf/Snap25/Syndig1/Bcl2l1/Syt11/Sv2a/Ngf/Slc6a17/Sh3gl2/Svop/Rab35/Pebp1/Stx1a/Atp6v0e2/Rab7/Syn2/Atp6v1e1/Clcn4/Calm3/Syt3/Slc17a7/Sv2b/Rab6a/Prrt2/Ap2a2/Atp6v1b2/Rab3a/Atp6v0d1/Hspa8/S…	68		BP	GO:0006338	chromatin remodeling	94/1736	483/17364	0.194617	1.94662	7.0321	1.57681e-10	5.7522e-07	5.49643e-07	Sf3b1/Ino80d/Rbbp5/Tpr/Hnrnpu/Smyd3/Shprh/L3mbtl3/Ddx21/Tet1/Sirt1/Usp15/Morc2a/Pwwp2a/Cenpv/Suz12/Tada2a/Ppm1d/Smarce1/Ezh1/Smarcd2/Bptf/Mycn/Zbtb1/Nrde2/Dicer1/Tasor2/Cdyl/Dek/Cenpp/Kat6b/Tasor/Pbrm1/Ercc6/Wdhd1/Parp2/Supt16/Chd8/Nipbl/Arid2/Naa60/Cggbp1/Zfp57/Smchd1/Mta3/Epc1/Ss18/Kdm2a/Mta2/Smarca2/Lcor/Pcgf6/Ehmt1/Ssrp1/Ino80/Gatad2b/Setdb1/Rbm15/Chd7/Mysm1/Nasp/Kdm4a/Sfpq/Hdac1/Paxip1/Ythdc…	94
CC	GO:0045211	postsynaptic membrane	43/884	351/17364	0.122507	2.40635	6.16477	8.71067e-08	6.1536e-05	5.25594e-05	Erbb4/Lin7a/Gabra1/Grin2c/Ntrk2/Hcn1/Adra1a/Slitrk1/Farp1/Arc/Grik1/Slc8a1/Kcnn2/Sorcs3/Chrm4/Lrrc4c/Ptprt/Chrna4/Adgrl2/Grin3a/Grm3/Htr5a/Dok7/Adra2c/Drd5/Kctd8/Gabrg1/Adgrl3/Met/Cadps2/Grip2/Cacng7/Gabrg3/Efnb2/Ank1/Nrg1/Lzts1/Itgb1/Gria4/Igsf9b/Chrna5/Gria3/Gabra3	43		CC	GO:0150034	distal axon	72/1317	390/17364	0.184615	2.43406	8.20572	1.13479e-12	6.69429e-10	5.8979e-10	Kcnq5/Trak2/Epha4/Adora1/Slc17a8/Kcnc2/Dctn2/Ppp2ca/Pafah1b1/Ywhae/Mapt/Prkca/Actg1/Hsp90aa1/Klc1/Chrm3/Amph/Nrsn1/Snx18/Nefl/Pcdh9/Pacsin1/Hsp90ab1/Nrxn1/Bin1/Dpysl3/Eno1b/Cfl1/Htr7/Zfyve27/Crtac1/Got1/Kif5c/Lrp2/Rapgef4/Mapk8ip1/Bdnf/Snap25/Flrt3/Stmn2/Syt11/Kcna2/Cnr1/Eno1/Kcnab2/Rufy3/Cplx1/Pebp1/P2rx7/Copg2/Lrrtm1/Aak1/Eno2/Kcna6/Calm3/Grik5/Myh14/Pak1/Apbb1/Prrt2/Rab3a/Amfr/Atp6v0d1/Nrp1/Hs…	72		BP	GO:2001252	positive regulation of chromosome organization	34/1736	108/17364	0.314815	3.14887	7.466	6.09308e-10	1.42848e-06	1.36496e-06	Terf1/Ino80d/Tpr/Shcbp1l/Morc2a/Rad50/Tasor/Gnl3/Gch1/Mapk1/Map3k4/Pot1b/Smc5/Tnks2/Slf2/Ino80/Rtel1/Smc4/Setdb1/Smc2/Sfpq/Hnrnpd/Ncapd2/Atf7ip/Trim28/Slx1b/Mapk3/Tnks/Naf1/Nfrkb/Atm/Pml/Ctnnb1/Atrx	34
CC	GO:0034702	monoatomic ion channel complex	38/884	321/17364	0.11838	2.32528	5.55071	1.15279e-06	0.00034902	0.000298106	Vwc2l/Dpp10/Kcnip1/Gabra1/Kcnj12/Kcnab3/Cacna1g/Grin2c/Fkbp1b/Kcns3/Kcnf1/Hcn1/Kcnh3/Clcn2/Grik1/Clic5/Cacnb4/Kcnh7/Ryr3/Kcnip3/Chrna4/Pex5l/Trpc4/Kcnab1/Olfm3/Grin3a/Gabrg1/Cacng7/Ttyh1/Slc17a6/Gabrg3/Gria4/Olfm2/Chrna5/Cacna2d2/Scn5a/Gria3/Gabra3	38		CC	GO:0030427	site of polarized growth	43/1317	218/17364	0.197248	2.60061	6.81306	5.37142e-09	1.31118e-06	1.1552e-06	Trak2/Epha4/Dctn2/Pafah1b1/Ywhae/Mapt/Hsp90aa1/Klc1/Nrsn1/Snx18/Nefl/Pcdh9/Hsp90ab1/Nrxn1/Dpysl3/Eno1b/Cfl1/Pi4k2a/Zfyve27/Crtac1/Kif5c/Lrp2/Rapgef4/Mapk8ip1/Snap25/Flrt3/Stmn2/Cnr1/Eno1/Rufy3/Copg2/Lrrtm1/Eno2/Calm3/Myh14/Pak1/Apbb1/Amfr/Cotl1/Nrp1/Thy1/Frmd7/Fgf13	43		BP	GO:0031507	heterochromatin formation	30/1736	103/17364	0.291262	2.91329	6.49086	4.52748e-08	3.67028e-05	3.50707e-05	Tpr/Hnrnpu/L3mbtl3/Tet1/Sirt1/Morc2a/Cenpv/Suz12/Ppm1d/Ezh1/Nrde2/Dicer1/Cdyl/Tasor/Wdhd1/Smchd1/Ehmt1/Setdb1/Rbm15/Hdac1/Ythdc1/Hmgb1/Kdm5a/Atf7ip/Trim28/Tex15/Ctcf/Kmt2a/Sin3a/Atrx	30
CC	GO:0099572	postsynaptic specialization	46/884	427/17364	0.107728	2.11606	5.40807	1.3196e-06	0.000381364	0.000325733	Erbb4/Bcr/Anks1b/Gabra1/Grin2c/Akap5/Ntrk2/Homer1/Slitrk1/Ctnnd2/Adcy8/Arc/Gap43/Grik1/Slc8a1/Nr3c1/Sorcs3/Chrm4/Lrrc4c/Prnp/Plcb4/Ptprt/Chrna4/Dclk1/Grin3a/Sh2d5/Grm3/Htr5a/Adra2c/Drd5/Grip2/Itpr1/Cacng7/Homer2/Adgra1/Efnb2/Nrg1/Zdhhc2/Lzts1/Gria4/Igsf9b/Fam81a/Map4/Gria3/Gabra3/Drp2	46		CC	GO:0098685	Schaffer collateral - CA1 synapse	32/1317	143/17364	0.223776	2.95038	6.70913	2.15984e-08	4.49692e-06	3.96194e-06	Epha4/Nefh/Ppp3r1/Pfn1/Pafah1b1/Stat3/Actg1/Rhob/Dgkb/Nefl/Cacng2/Synj1/Nrxn1/Slc6a7/Myo5b/Neto1/Ina/Syt11/Sh3gl2/Cdc42/Capzb/Cplx1/Stx1a/Syn2/Apba2/Apbb1/Nptn/Rab11a/Snap91/Syp/Syn1/Slc9a6	32		BP	GO:0045814	negative regulation of gene expression, epigenetic	34/1736	137/17364	0.248175	2.48232	5.80543	4.27212e-07	0.000207796	0.000198556	Tpr/Hnrnpu/L3mbtl3/Tet1/Sirt1/Morc2a/Cenpv/Suz12/Ppm1d/Ezh1/Nrde2/Dicer1/Tasor2/Cdyl/Tasor/Wdhd1/Zfp57/Smchd1/Epc1/Ehmt1/Setdb1/Rbm15/Hdac1/Ythdc1/Hmgb1/Kdm5a/Atf7ip/Trim28/Tex15/Ctcf/Kmt2a/Sin3a/Zfp445/Atrx	34
CC	GO:0005912	adherens junction	23/884	152/17364	0.151316	2.97223	5.65617	2.65095e-06	0.000611708	0.000522475	Cdh20/Cdh7/Lin7a/Vcl/Fermt2/Cdh6/Cdh18/Ctnnd2/Ndrg1/Rnd1/Ezr/Dll1/Vegfa/Efna5/Ptprm/Jcad/Itga6/Cdh22/Cdh4/Plekha7/Kifc3/Itgb1/Myo1e	23		CC	GO:0098984	neuron to neuron synapse	64/1317	439/17364	0.145786	1.92212	5.60611	3.06032e-07	3.28242e-05	2.89193e-05	Rims1/Nck2/Epha4/Adora1/Pip5k1c/Syt1/Nefh/Ppp3r1/Rtn4/Vdac1/Snap47/Dynll2/Srcin1/Stat3/Mapt/Dtnb/Dgkb/Rtn1/Chrm3/Rgs14/Nefm/Ywhaz/Cacng2/Mapk8ip2/Fbxo45/Nectin3/Pacsin1/Nrxn1/Neto1/Cnih2/Rtn3/Abhd17b/Ina/Nsmf/Pkp4/Rapgef4/Bdnf/Flrt3/Syndig1/Nlgn1/Syt11/Sh3gl2/Elavl2/Dnajc6/Capzb/Kcnab2/Ywhah/Mapk10/Cabp1/Stx1a/Syn2/Grik5/Sh3gl3/Pak1/Bnip3/Homer3/Vps35/Neto2/Hspa8/Grik4/Nptn/Snap91/Syp/Syn1	64		BP	GO:0006304	DNA modification	22/1736	72/17364	0.305556	3.05626	5.82716	1.12668e-06	0.000432646	0.000413408	Tet1/Ppm1d/Alkbh1/Mtrr/Parp2/Smchd1/Cyp1b1/Mta2/Bmi1/Ehmt1/Alkbh3/Rlf/Kmt2e/Tet3/Mbd4/Atf7ip/Trim28/Tex15/Otud4/Ctcf/Kmt2a/Eomes	22
CC	GO:0043679	axon terminus	27/884	199/17364	0.135678	2.66507	5.47137	3.21511e-06	0.000704886	0.000602061	Glul/Mical1/Nts/Git1/Ntrk2/Crhbp/Hcn1/Grik1/Grm4/Slc8a1/Chrm4/Kcnip3/Prnp/Ntsr1/Prss12/Penk/Unc13b/Adra2c/Prkcb/Gria4/Pgr/Cplx3/Unc13c/Htr1b/Tpbg/Septin6/Gria3	27		CC	GO:0031594	neuromuscular junction	25/1317	108/17364	0.231481	3.05197	6.12803	3.72287e-07	3.87562e-05	3.41455e-05	Epha4/Hdac4/Ascc1/Itga7/Spock1/Nefl/Nefm/Syngr1/Tuba1a/Dnaja3/Syngr3/Prkce/Nrxn1/Chrna1/Snta1/Dlgap4/Nlgn1/Sv2a/P2rx7/Vamp1/Apbb1/Large1/Prkaca/Cib2/Syp	25		BP	GO:0043488	regulation of mRNA stability	36/1736	160/17364	0.225	2.25052	5.29628	2.46084e-06	0.000897715	0.000857797	Btg2/Hnrnpu/Angel2/Cnot2/Pan2/Cnot6/Ybx2/Srsf1/Axin2/Tnrc6c/Zc3h14/Nrde2/Dicer1/Rbm24/Dcp1a/Tnrc6b/Rc3h2/Celf1/Fastkd5/Ythdf3/Exosc8/Rbm46/Mov10/Ybx1/Pum1/Hnrnpr/Tardbp/Plekhn1/Rbm33/Cnot6l/Hnrnpd/Pan3/Dcp1b/Tnrc6a/Mlh1/Rbm10	36
CC	GO:0062023	collagen-containing extracellular matrix	40/884	373/17364	0.107239	2.10644	5.00302	7.1815e-06	0.00117077	0.000999983	Col19a1/Col5a2/Fn1/Serpine2/Col6a2/Igf1/Ntn4/Dcn/Adamts2/Timp2/Hapln1/Thbs4/Mmrn2/Scara3/Gpc5/Matn2/Ccn3/Igfbp6/Ccdc80/Adamts10/Vegfa/Efna5/Fbn2/Entpd1/Entpd2/Fibcd1/Itga6/Ecm1/Col16a1/Fras1/Sparcl1/Wnt2/Ptn/Fbln2/Tspan9/Ssc5d/Mfge8/Spon1/Itgb1/Egfl6	40		CC	GO:0042734	presynaptic membrane	41/1317	237/17364	0.172996	2.28086	5.68781	5.21889e-07	5.083e-05	4.47829e-05	Kcnq5/Rims1/Epha4/Adora1/Cadm3/Psen2/Pip5k1c/Syt1/Kcnc2/Canx/Vdac1/Flot2/Nrxn3/Chrm3/Cltb/Ap2m1/Nrxn1/Slc6a7/Nrxn2/Htr7/Pi4k2a/Dnm1/Stxbp1/Snap25/Syt11/Chrnb2/Kcna2/Cnr1/Dnajc6/Ctbp1/Stx1a/Grik5/Gabra5/Apbb1/Prrt2/Cacna1a/Grik4/Htr3a/Nptn/Snap91/Syp	41		BP	GO:0032206	positive regulation of telomere maintenance	21/1736	71/17364	0.295775	2.95843	5.51109	3.51934e-06	0.00107129	0.00102365	Terf1/Ino80d/Rad50/Gnl3/Gch1/Mapk1/Map3k4/Pot1b/Tnks2/Ino80/Rtel1/Hnrnpd/Slx1b/Mapk3/Tnks/Naf1/Nfrkb/Atm/Pml/Ctnnb1/Atrx	21
CC	GO:0044306	neuron projection terminus	28/884	221/17364	0.126697	2.48865	5.15827	8.11176e-06	0.00125792	0.00107442	Glul/Mical1/Nts/Git1/Ntrk2/Crhbp/Hcn1/Grik1/Grm4/Slc8a1/Flrt1/Chrm4/Kcnip3/Prnp/Ntsr1/Prss12/Penk/Unc13b/Adra2c/Prkcb/Gria4/Pgr/Cplx3/Unc13c/Htr1b/Tpbg/Septin6/Gria3	28		CC	GO:0099572	postsynaptic specialization	61/1317	427/17364	0.142857	1.8835	5.29555	1.15875e-06	0.000102535	9.03367e-05	Rims1/Nck2/Epha4/Pip5k1c/Nefh/Rtn4/Vdac1/Snap47/Dynll2/Srcin1/Stat3/Mapt/Dtnb/Dgkb/Rtn1/Chrm3/Rgs14/Nefm/Ywhaz/Cacng2/Mapk8ip2/Fbxo45/Nectin3/Pacsin1/Neto1/Cnih2/Rtn3/Abhd17b/Ina/Nsmf/Pkp4/Rapgef4/Chrna1/Flrt3/Syndig1/Dlgap4/Nlgn1/Syt11/Chrnb2/Dnajc6/Capzb/Kcnab2/Mapk10/Cabp1/Stx1a/Lrrtm1/Syn2/Grik5/Gabra5/Sh3gl3/Pak1/Bnip3/Homer3/Vps35/Neto2/Hspa8/Grik4/Nptn/Snap91/Syp/Syn1	61		BP	GO:0007062	sister chromatid cohesion	18/1736	55/17364	0.327273	3.27348	5.62824	3.52398e-06	0.00107129	0.00102365	Axin2/Wapl/Nipbl/Esco1/Smc5/Slf2/Smc3/Pogz/Sfpq/Pds5a/Pds5b/Mcmbp/Tnks/Mau2/Stag1/Ctnnb1/Stag2/Atrx	18
CC	GO:0060076	excitatory synapse	17/884	99/17364	0.171717	3.37296	5.48384	9.55997e-06	0.00135072	0.00115368	Git1/Akap5/Ntrk2/Homer1/Adcy8/Grm4/Plcb4/Sema3a/Elfn1/Met/Cadps2/Cntn6/Slc17a6/Itgb1/Ntm/Unc13c/Gria3	17		CC	GO:0098833	presynaptic endocytic zone	9/1317	18/17364	0.5	6.59226	6.80036	2.0965e-06	0.000170412	0.000150139	Pip5k1c/Amph/Cltb/Ap2m1/Pacsin1/Dnm1/Dnajc6/Ctbp1/Snap91	9		BP	GO:0006302	double-strand break repair	54/1736	295/17364	0.183051	1.83093	4.79741	8.44648e-06	0.00171182	0.0016357	Mcmdc2/Eya1/Mcm6/Rev3l/Sirt1/Rad50/Lig3/Mbtd1/Smarce1/Smarcd2/Recql5/Exd2/Otub2/Dek/Pbrm1/Ercc6/Parp2/Nipbl/Arid2/Ercc4/Prkdc/Pot1b/Smchd1/Epc1/Kmt5b/Kdm2a/Smc5/Smarca2/Slf2/Dclre1c/Setx/Epc2/Ino80/Rtel1/Pogz/Sfpq/Cdc7/Ep400/Bcl7a/Trrap/Smarcad1/Rad52/Rhno1/Dpf1/Rnf169/Slx1b/Tex15/Mcm5/Atm/Pml/Khdc3/Setd2/Mlh1/Usp51	54
CC	GO:0009898	cytoplasmic side of plasma membrane	22/884	163/17364	0.134969	2.65114	4.90524	2.78034e-05	0.0026784	0.00228768	Rgs2/Atp2b1/Kcnip1/Ap2b1/Gna13/Akap5/Esyt2/Gng4/Fermt2/Farp1/Jak2/Ryr3/Ntsr1/Gnb4/Kcnab1/Fgfr3/Gng12/Kras/Fes/Ank1/Jak3/Stac	22		CC	GO:0010008	endosome membrane	48/1317	313/17364	0.153355	2.02191	5.22657	2.2012e-06	0.000175082	0.000154254	Fzd7/Mreg/Atg9a/Epha4/Bok/Tmem9/Fig4/Pip5k1c/Rab21/Rab10/Rhob/Rab15/Traf3/Vps41/Scamp1/Snx18/Abhd6/Chmp7/Slc48a1/Cdip1/Lztr1/Tfrc/Washc1/Rmc1/Myo5b/Abhd17b/Pi4k2a/Zfyve27/Syndig1/Atp9a/Rap2b/Snx17/Nsg1/Rab35/Snx10/Rab7/Clcn4/Vps35/Chmp1a/Ldlr/Scamp5/Tmem30a/Snap91/Ephb1/Atp6ap2/Uba1/Rap2c/Slc9a6	48		BP	GO:0006282	regulation of DNA repair	42/1736	210/17364	0.2	2.00046	4.86141	9.20117e-06	0.00176662	0.00168807	Eya1/Ino80d/Tada1/Eya4/Sirt1/Mbtd1/Smarce1/Smarcd2/Axin2/Recql5/Otub2/Dek/Pbrm1/Ercc6/Arid2/Prkdc/Pot1b/Smchd1/Epc1/Kmt5b/Smarca2/Slf2/Epc2/Ino80/Taf4/Rtel1/Ep400/Bcl7a/Trrap/Hmgb1/Rad52/Trim28/Dpf1/Rnf169/Tex15/Sf3b3/Taf5l/Nfrkb/Pml/Khdc3/Setd2/Usp51	42
CC	GO:0098802	plasma membrane signaling receptor complex	23/884	181/17364	0.127072	2.49601	4.68581	4.86269e-05	0.00377688	0.00322593	Vwc2l/Traf4/Skap1/Grin2c/Osmr/Itgb5/Alcam/Grik1/Jak2/Itga6/Bmp2/Chrna4/Olfm3/Cntfr/Grin3a/Tfr2/Cacng7/Itgb1/Gria4/Olfm2/Chrna5/Gria3/Flna	23		CC	GO:0031312	extrinsic component of organelle membrane	12/1317	33/17364	0.363636	4.79437	6.25019	2.72718e-06	0.000209844	0.00018488	Atp6v1h/Amph/Cadps/Atp6v1c1/Atp6v1g2/Bin1/Snx10/Syn2/Atp6v1e1/Atp6v1b2/Snap91/Syn1	12		BP	GO:0140718	facultative heterochromatin formation	15/1736	48/17364	0.3125	3.12572	4.91517	4.2066e-05	0.00538445	0.00514502	L3mbtl3/Tet1/Sirt1/Morc2a/Suz12/Ezh1/Tasor/Ehmt1/Setdb1/Hdac1/Kdm5a/Atf7ip/Trim28/Tex15/Kmt2a	15
CC	GO:0045121	membrane raft	32/884	296/17364	0.108108	2.12352	4.51538	4.95049e-05	0.00379219	0.00323901	Erbb4/Capn2/Pld2/Myo1c/Skap1/Pecam1/Adam17/Akap5/Vcl/Mal2/Adcy8/Arc/Ezr/Dll1/Rftn1/Rhoq/Rit2/Jak2/Entpd1/Stom/Prnp/Ntsr1/Trpc4/P2ry12/Abca1/Tek/Plpp3/Gab2/Slc27a1/Itgb1/Ppp2r1b/Scn5a	32		CC	GO:0044306	neuron projection terminus	37/1317	221/17364	0.167421	2.20736	5.17486	4.09648e-06	0.000292919	0.000258071	Kcnq5/Epha4/Adora1/Slc17a8/Syt1/Kcnc2/Ppp2ca/Vamp2/Prkca/Actg1/Chrm3/Amph/Pacsin1/Bin1/Htr7/Got1/Rapgef4/Bdnf/Flrt3/Syt11/Kcna2/Kcnab2/Uchl1/Cplx1/Pebp1/P2rx7/Aak1/Kcna6/Grik5/Prrt2/Rab3a/Atp6v0d1/Hspa8/Grik4/Snap91/Syp/Slc9a6	37		BP	GO:0003007	heart morphogenesis	49/1736	275/17364	0.178182	1.78223	4.3579	4.47177e-05	0.00562518	0.00537505	Eya1/Vangl2/Prox1/Mdm2/Dvl2/Med1/Axin2/Asxl2/Sox11/Dicer1/Ryr2/Dsp/Mef2c/Pbrm1/Nipbl/Zfpm2/Arid2/Mrtfb/Robo2/Adamts1/Smad4/Kdm2a/Rbm20/Pdcd4/Ttn/Jag1/Spry1/Fat4/Notch2/Rbm15/Chd7/Tgfbr1/Jun/Pds5a/Pkd2/Tgfbr3/Wnt16/Smo/Lrp6/Ryr1/Tead1/Kat6a/Npy5r/Npy1r/Epor/Smad3/Nedd4/Ctnnb1/Kdm6a	49
CC	GO:0042734	presynaptic membrane	27/884	237/17364	0.113924	2.23776	4.44354	7.76566e-05	0.00488852	0.00417541	Erbb4/Atp2b1/Ap2b1/Htr1a/Hcn1/Adra1a/Rims2/Adcy8/Grik1/Grm4/Chrm4/Rims4/Chrna4/Unc13b/Grm3/Cadps2/Grm8/Cntn6/Efnb2/Nrg1/Cntnap4/Gria4/Cplx3/Unc13c/Htr1b/Gria3/Gabra3	27		CC	GO:0043679	axon terminus	34/1317	199/17364	0.170854	2.25263	5.09138	6.3186e-06	0.000414161	0.00036489	Kcnq5/Epha4/Adora1/Slc17a8/Kcnc2/Ppp2ca/Prkca/Actg1/Chrm3/Amph/Pacsin1/Bin1/Htr7/Got1/Rapgef4/Bdnf/Flrt3/Syt11/Kcna2/Kcnab2/Cplx1/Pebp1/P2rx7/Aak1/Kcna6/Grik5/Prrt2/Rab3a/Atp6v0d1/Hspa8/Grik4/Snap91/Syp/Slc9a6	34		BP	GO:1902275	regulation of chromatin organization	13/1736	39/17364	0.333333	3.3341	4.86352	6.39556e-05	0.00717877	0.00685956	Tpr/Hnrnpu/L3mbtl3/Tet1/Morc2a/Tasor/Epc1/Ssrp1/Setdb1/Atf7ip/Trim28/Mki67/Kmt2a	13
CC	GO:0043198	dendritic shaft	12/884	69/17364	0.173913	3.41609	4.65734	0.000169562	0.00804534	0.00687173	Sez6/Akap5/Homer1/Hcn1/Asic1/Grm4/Slc8a1/Ntsr1/Grip2/Lzts1/Gria3/Flna	12		CC	GO:0005874	microtubule	59/1317	445/17364	0.132584	1.74806	4.5797	1.80153e-05	0.000958875	0.000844802	Stau2/Bag2/Tuba4a/Kifap3/Map2k2/Dctn2/Kif3a/Pafah1b1/Sarm1/Dynll2/Ttll6/Cnp/Mapt/Hid1/Csnk1d/Klc1/Tubb2a/Rgs14/Chmp7/Tuba1b/Tuba1a/Klhl22/Cct8/Synj1/Tcp1/Tubb5/Bysl/Tubb4a/Togaram2/Lrpprc/Tpgs2/Reep2/Map3k11/Enkur/Tubb4b/Dnm1/Kif5c/Ttl/Rusc1/Cenpe/Ttll7/Kcnab2/Clip1/Cct6a/Clip2/Hsph1/Dync1i1/Tuba8/Calm3/Cfap161/Tppp3/Chmp1a/Clmp/Hspa8/Rab11a/Mns1/Nicn1/Dynlt3/Fgf13	59		BP	GO:0032200	telomere organization	31/1736	151/17364	0.205298	2.05345	4.33322	7.84077e-05	0.00841269	0.00803861	Terf1/Ino80d/Hnrnpu/Rad50/Ezh1/Ylpm1/Tert/Gnl3/Gch1/Ercc4/Prkdc/Mapk1/Map3k4/Telo2/Pot1b/Smc5/Tnks2/Dclre1c/Ino80/Rtel1/Hnrnpd/Slx1b/Mapk3/Tnks/Naf1/Nfrkb/Atm/Pml/Xrn1/Ctnnb1/Atrx	31
CC	GO:1990351	transporter complex	40/884	431/17364	0.0928074	1.82297	4.00698	0.000185843	0.00850063	0.0072606	Vwc2l/Dpp10/Kcnip1/Gabra1/Atp10b/Kcnj12/Kcnab3/Cacna1g/Grin2c/Fkbp1b/Kcns3/Kcnf1/Hcn1/Kcnh3/Clcn2/Grik1/Clic5/Cacnb4/Kcnh7/Ryr3/Kcnip3/Chrna4/Pex5l/Trpc4/Kcnab1/Olfm3/Grin3a/Gabrg1/Cacng7/Ttyh1/Slc17a6/Gabrg3/Atp10a/Gria4/Olfm2/Chrna5/Cacna2d2/Scn5a/Gria3/Gabra3	40		CC	GO:0033176	proton-transporting V-type ATPase complex	10/1317	28/17364	0.357143	4.70875	5.62653	2.24968e-05	0.00116245	0.00102415	Atp6v1h/Atp6v0a1/Atp6v1c1/Atp6v0c/Atp6v1g2/Atp6v0e2/Atp6v1e1/Atp6v1b2/Atp6v0d1/Atp6ap2	10		BP	GO:0007179	transforming growth factor beta receptor signaling pathway	38/1736	202/17364	0.188119	1.88162	4.20058	9.63476e-05	0.0101877	0.00973471	Zfp451/Creb1/Lats1/Ptprk/Tet1/Pbld2/Sirt1/Usp15/Smurf2/Tnrc6c/Itgb8/Smad5/Appl1/Il17rd/Dcp1a/Crebbp/Twsg1/Bambi/Nrep/Smad4/Itga8/Adamtsl2/Acvr1c/Spry1/Npnt/Tgfbr1/Jun/Hdac1/Tgfbr3/Col1a2/Ryr1/Tgfbr3l/Sin3a/Pml/Smad3/Rnf111/Onecut1/Ogt	38
CC	GO:0044309	neuron spine	24/884	214/17364	0.11215	2.2029	4.10076	0.000241404	0.00980863	0.0083778	Atp2b1/Sez6/Ppp1r1b/Akap5/Ntrk2/Homer1/Slc1a3/Asap1/Arc/Asic1/Slc8a1/Nr3c1/Kcnn2/Itpka/Ntsr1/Grm3/Drd5/Grip2/Arhgap33/Lzts1/Itgb1/Gria4/Pgr/Gria3	24		CC	GO:0016471	vacuolar proton-transporting V-type ATPase complex	9/1317	23/17364	0.391304	5.15916	5.71795	2.48736e-05	0.00124	0.00109248	Atp6v1h/Atp6v0a1/Atp6v1c1/Atp6v0c/Atp6v1g2/Atp6v1e1/Atp6v1b2/Atp6v0d1/Atp6ap2	9		BP	GO:0046831	regulation of RNA export from nucleus	7/1736	14/17364	0.5	5.00115	4.99154	0.000179547	0.0164461	0.0157148	Tpr/Cpsf6/Nrde2/Nup153/Khdrbs1/Setd2/Thoc2	7
CC	GO:0008328	ionotropic glutamate receptor complex	9/884	44/17364	0.204545	4.01779	4.64196	0.000312519	0.0115523	0.00986712	Vwc2l/Grin2c/Grik1/Olfm3/Grin3a/Cacng7/Gria4/Olfm2/Gria3	9		CC	GO:0019867	outer membrane	35/1317	221/17364	0.158371	2.08804	4.66345	2.53333e-05	0.00124538	0.00109722	Epha4/Bok/Ptgs2/Hk1/Vdac1/Sarm1/Cnp/Coasy/Vat1/Mief1/Cyb5r3/Letmd1/Snn/Agpat4/Eno1b/Acsl5/Nelfb/Miga2/Bcl2l1/Tomm34/Cnr1/Eno1/Pebp1/Asl/Bid/Tigar/Cpt1c/Bnip3/Dhcr7/Acsl1/Cyb5b/Fundc1/Armcx3/Armcx2/Acsl4	35		BP	GO:0071559	response to transforming growth factor beta	43/1736	245/17364	0.17551	1.75551	3.96933	0.00018033	0.0164461	0.0157148	Zfp451/Cflar/Creb1/Lats1/Ptprk/Tet1/Pbld2/Sirt1/Apaf1/Usp15/Smurf2/Tnrc6c/Itgb8/Smad5/Mef2c/Appl1/Il17rd/Dcp1a/Crebbp/Cd2ap/Twsg1/Bambi/Nrep/Smad4/Itga8/Adamtsl2/Acvr1c/Spry1/Npnt/Tgfbr1/Jun/Hdac1/Tgfbr3/Col1a2/Ryr1/Tgfbr3l/Kmt2a/Sin3a/Pml/Smad3/Rnf111/Onecut1/Ogt	43
CC	GO:0048786	presynaptic active zone	16/884	120/17364	0.133333	2.619	4.12173	0.000383225	0.0132421	0.0113104	Atp2b1/Ntrk2/Hcn1/Rims2/Adcy8/Grm4/Rims4/Unc13b/Grm3/Grm8/Nrg1/Gria4/Cplx3/Unc13c/Gria3/Gabra3	16		CC	GO:0031968	organelle outer membrane	35/1317	221/17364	0.158371	2.08804	4.66345	2.53333e-05	0.00124538	0.00109722	Epha4/Bok/Ptgs2/Hk1/Vdac1/Sarm1/Cnp/Coasy/Vat1/Mief1/Cyb5r3/Letmd1/Snn/Agpat4/Eno1b/Acsl5/Nelfb/Miga2/Bcl2l1/Tomm34/Cnr1/Eno1/Pebp1/Asl/Bid/Tigar/Cpt1c/Bnip3/Dhcr7/Acsl1/Cyb5b/Fundc1/Armcx3/Armcx2/Acsl4	35		BP	GO:0022618	protein-RNA complex assembly	33/1736	172/17364	0.19186	1.91905	4.03714	0.000183851	0.0165602	0.0158239	Sf3b1/Eif2d/Cdc73/Cpsf6/Srsf1/Ddx42/Prpf39/Dicer1/Ddx46/Dhx29/Nufip1/Scaf11/Prkdc/Luc7l/Prpf18/Celf2/Setx/Celf1/Srsf6/Prpf3/Ptbp2/Srsf12/Ago1/Ago4/Ythdc1/Sfswap/Luc7l2/Gcfc2/U2af2/Naf1/Atm/Rbm5/Rbmx	33
CC	GO:0043197	dendritic spine	23/884	208/17364	0.110577	2.17201	3.93836	0.000395196	0.0134883	0.0115207	Atp2b1/Sez6/Ppp1r1b/Akap5/Ntrk2/Homer1/Slc1a3/Asap1/Arc/Asic1/Slc8a1/Nr3c1/Kcnn2/Itpka/Ntsr1/Grm3/Drd5/Arhgap33/Lzts1/Itgb1/Gria4/Pgr/Gria3	23		CC	GO:0043204	perikaryon	26/1317	147/17364	0.176871	2.33195	4.64598	4.08908e-05	0.00183206	0.00161411	Epha4/Pcmt1/Slc17a8/Kcnc2/Nefh/Gjc2/Map2k4/Ntsr2/Nefm/Nell2/Pi4k2a/Nsmf/Bdnf/Pcsk2/Kcna2/Hpca/Rufy3/Mapk10/Asl/Eno2/Grik5/Cpe/Cacna1a/Got2/Hspa8/Grik4	26		BP	GO:0044772	mitotic cell cycle phase transition	65/1736	426/17364	0.152582	1.52617	3.6647	0.000359304	0.0304823	0.0291269	Cdc73/Tpr/Ddr2/Lats1/Tpd52l1/Plk5/Mdm2/Ccnjl/Rad50/Atad5/Zfp207/Ppm1d/Smarce1/Smarcd2/Dact1/Tert/Ccno/Camk2g/Appl1/Pbrm1/Fbxl7/Rrm2b/Arid2/Crebbp/Tfap4/Prkdc/Adamts1/Riok2/Mta3/Rpl17/Smc5/Smarca2/Ccnj/Nek6/Ino80/Pkia/Sass6/Nfib/Nfia/Nasp/Clspn/Cdk6/Abcb1b/Kmt2e/Pkd2/Cdc7/Bcl7a/Casp2/Gpnmb/Mbd4/Usp29/Dpf1/Rrm1/Wee1/Usp47/Nfix/Mbtps1/Hinfp/Atm/Sin3a/Pml/Khdc3/Ctdspl/Cul4b/Mbtps2	65
CC	GO:0098982	GABA-ergic synapse	17/884	133/17364	0.12782	2.5107	4.0505	0.000422443	0.0141363	0.0120742	Erbb4/Atp2b1/Gabra1/Git1/Htr1a/Adra1a/Slitrk1/Rims2/Gap43/Efna5/Grm8/Itpr1/Gabrg3/Nrg1/Cntnap4/Igsf9b/Gabra3	17		CC	GO:0071782	endoplasmic reticulum tubular network	10/1317	30/17364	0.333333	4.39484	5.33137	4.47697e-05	0.00198078	0.00174514	Rnf41/Rtn4/Rab10/Parp8/Rab18/Reep5/Reep2/Zfyve27/Asph/Tmem201	10		BP	GO:0098727	maintenance of cell number	37/1736	208/17364	0.177885	1.77926	3.76825	0.000376477	0.0315722	0.0301683	Cdc73/Vangl2/Prox1/Foxo3/Tet1/Jmjd1c/Cnot2/Smarce1/Wnt9b/Dicer1/Zfp322a/Gnl3/Nipbl/Zhx2/Crebbp/Ss18/Smc5/Smarca2/Smc3/Med27/Foxo1/Nfib/Hdac1/Mtf2/Bcl7a/Smo/Tead1/Kat6a/Pcm1/Nfix/Setd6/Taf5l/Sin3a/Zic1/Eomes/Stag2/Ogt	37
CC	GO:0032590	dendrite membrane	9/884	49/17364	0.183673	3.60781	4.23373	0.000721159	0.0205611	0.0175618	Atp2b1/Gabra1/Akap5/Hcn1/Tacr3/Wls/Gabrg1/Gabrg3/Gabra3	9		CC	GO:0019898	extrinsic component of membrane	30/1317	186/17364	0.16129	2.12653	4.4251	6.62531e-05	0.00271102	0.0023885	Atp6v1h/Rims1/Gnaz/Socs2/Arhgef25/Jup/Dgkb/Amph/Cadps/Cdh24/Atp6v1c1/Ap2m1/Atp6v1g2/Pik3c3/Bin1/Gnaq/Stxbp1/Snap25/Gnas/Dnajc6/Fbxo2/Ctbp1/Cabp1/Snx10/Syn2/Atp6v1e1/Atp6v1b2/Gnao1/Snap91/Syn1	30		BP	GO:0019827	stem cell population maintenance	36/1736	203/17364	0.17734	1.77381	3.69611	0.000475943	0.0373385	0.0356782	Cdc73/Vangl2/Prox1/Foxo3/Tet1/Jmjd1c/Cnot2/Smarce1/Wnt9b/Dicer1/Zfp322a/Gnl3/Nipbl/Zhx2/Crebbp/Ss18/Smc5/Smarca2/Smc3/Med27/Foxo1/Nfib/Hdac1/Mtf2/Bcl7a/Smo/Tead1/Kat6a/Pcm1/Nfix/Setd6/Taf5l/Sin3a/Eomes/Stag2/Ogt	36
CC	GO:0150034	distal axon	35/884	390/17364	0.0897436	1.76279	3.52863	0.000840458	0.0226425	0.0193395	Glul/Mical1/Nts/Cobl/Ndel1/Git1/Timp2/Ntrk2/Crhbp/Hcn1/Grik1/Grm4/Slc8a1/Kif5b/Shtn1/Chrm4/Kcnip3/Prnp/Ntsr1/Dclk1/Prss12/Penk/Unc13b/Elavl4/Adra2c/Prkcb/Gria4/Pgr/Cplx3/Unc13c/Htr1b/Tpbg/Septin6/Gria3/Flna	35		CC	GO:0030118	clathrin coat	13/1317	52/17364	0.25	3.29613	4.75042	0.000100451	0.0037426	0.00329736	Kcnq5/Ap1b1/Clint1/Vps41/Cltb/Ap2m1/Synj1/Eps15/Aak1/Necap1/Ap2a2/Ap3m2/Snap91	13		BP	GO:0071826	protein-RNA complex organization	33/1736	182/17364	0.181319	1.8136	3.67746	0.000535942	0.0412611	0.0394264	Sf3b1/Eif2d/Cdc73/Cpsf6/Srsf1/Ddx42/Prpf39/Dicer1/Ddx46/Dhx29/Nufip1/Scaf11/Prkdc/Luc7l/Prpf18/Celf2/Setx/Celf1/Srsf6/Prpf3/Ptbp2/Srsf12/Ago1/Ago4/Ythdc1/Sfswap/Luc7l2/Gcfc2/U2af2/Naf1/Atm/Rbm5/Rbmx	33
CC	GO:0019897	extrinsic component of plasma membrane	15/884	117/17364	0.128205	2.51827	3.81633	0.000873878	0.0230544	0.0196914	Cdh20/Cdh7/Ap2b1/Gna13/Gng4/Farp1/Cdh6/Cdh18/Jak2/Cdh22/Cdh4/Gnb4/Gng12/Jak3/Olfm2	15		CC	GO:0005905	clathrin-coated pit	16/1317	74/17364	0.216216	2.8507	4.5705	0.000109661	0.00391954	0.00345325	Hspd1/Cltb/Ap2m1/Tfrc/Synj1/Dnm1/Lrp2/Bcl2l1/Eps15/Rab35/Aak1/Necap1/Ap2a2/Ldlr/Snap91/Trf	16		BP	GO:0060439	trachea morphogenesis	6/1736	12/17364	0.5	5.00115	4.62101	0.000537253	0.0412611	0.0394264	Wnt7b/Mapk1/Lrp6/Mapk3/Map2k1/Ctnnb1	6
CC	GO:0031674	I band	17/884	144/17364	0.118056	2.31891	3.68078	0.00105412	0.0261801	0.0223611	Mypn/Ppp1r12a/Fkbp1b/Rtl1/Homer1/Vcl/Myh7/Adra1a/Kat2b/Slc8a1/Kcnn2/Ryr3/Jph2/Ank1/Polr2m/Scn5a/Flna	17		CC	GO:0060076	excitatory synapse	19/1317	99/17364	0.191919	2.53036	4.37458	0.00014227	0.00472829	0.00416579	Cadm3/Slc17a8/Syt1/Ppp3r1/Pfn1/Synj1/Nrxn1/Neto1/Stxbp1/Rapgef4/Syndig1/Nlgn1/Syt11/Elavl2/Ywhah/Lrrtm1/Slc17a7/Snap91/Syp	19		BP	GO:0046822	regulation of nucleocytoplasmic transport	26/1736	132/17364	0.19697	1.97015	3.72901	0.000559999	0.0421212	0.0402482	Tpr/Cpsf6/Mdm2/Xpo1/Prkd1/Nrde2/Nup153/Mapk1/Riok2/Rbm22/Ctdspl2/Pkig/Pkia/Ptpn22/Efcab7/Khdrbs1/Tardbp/Smo/Trim28/Nup62/Inpp4b/Nedd4/Zic1/Setd2/Rbm10/Thoc2	26
CC	GO:0031045	dense core granule	9/884	54/17364	0.166667	3.27376	3.87572	0.00148745	0.0333	0.0284423	Scg2/Syt2/Igf1/Crhbp/Grp/Plcb2/Penk/Syt5/Syt9	9		CC	GO:0048475	coated membrane	19/1317	100/17364	0.19	2.50506	4.32405	0.000163359	0.00520908	0.00458938	Kcnq5/Klhl12/Ap1b1/Clint1/Copz2/Vps41/Cltb/Ap2m1/Synj1/Dnm1/Eps15/Copg2/Aak1/Necap1/Ap3b2/Ap2a2/Ap3m2/Snap91/Trf	19		BP	GO:0051236	establishment of RNA localization	27/1736	140/17364	0.192857	1.92902	3.67837	0.000625136	0.0456099	0.0435819	Terf1/Zc3h11a/Tpr/Ahctf1/Cpsf6/Xpo1/Ranbp17/Nup88/Ncbp3/Srsf1/Nrde2/Nup153/Nup155/Fyttd1/Sidt1/Hnrnpa3/Nup160/Ybx1/Khdrbs1/Rbm33/Ythdc1/Nup210/Nup62/Tnks/Atm/Setd2/Thoc2	27
CC	GO:0015629	actin cytoskeleton	41/884	498/17364	0.0823293	1.61716	3.23641	0.00170411	0.0352923	0.030144	Epb41l2/Mical1/Ppp1r12a/Myl6b/Smtn/Cobl/Actr2/Myo1c/Lasp1/Adam17/Vcl/Fermt2/Myh7/Asap1/Adcy8/Arc/Rnd1/Lima1/Ezr/Clic5/Kat2b/Cdc42ep3/Rhoq/Fmn1/Itpka/Tek/Myo1h/Cit/Flt1/Gng12/Arhgap33/Tlnrd1/Prkcb/Tpm4/Acta1/Anln/Myo1e/Mst1r/Ackr2/Flna/Gdpd2	41		CC	GO:0000159	protein phosphatase type 2A complex	7/1317	18/17364	0.388889	5.12731	5.01894	0.000214481	0.00643297	0.00566767	Ppp2ca/Ppp2r5c/Ppp2r2a/Ppp2r1a/Ptpa/Ppp2r2c/Ppp2r2d	7		BP	GO:0035567	non-canonical Wnt signaling pathway	15/1736	60/17364	0.25	2.50058	3.88057	0.00064797	0.0468078	0.0447265	Myoc/Vangl2/Znrf3/Dvl2/Wnt9b/Dact1/Wnt7b/Tiam1/Ptk7/Tmem67/Ankrd6/Rspo1/Lrp6/Celsr3/Gpc3	15
CC	GO:0070382	exocytic vesicle	26/884	278/17364	0.0935252	1.83707	3.25855	0.00211166	0.0409156	0.034947	Slc40a1/Syt2/Stx7/Slc35f1/Igf1/Atp2b1/Ndel1/Rab3c/Mal2/Rab27b/Entpd1/Snapin/Sh3glb1/Penk/Unc13b/Rab3b/Wfs1/Syt5/Slc17a6/Sytl2/Syt9/Cplx3/Rab8b/Unc13c/Slc35g2/Septin6	26		CC	GO:0005802	trans-Golgi network	35/1317	248/17364	0.141129	1.86072	3.91105	0.000269011	0.00750058	0.00660827	Atg9a/Bok/Tgfb2/Rab21/Cabp7/Ap1b1/Vamp2/Vps53/Car4/Rab10/Ntsr2/Cltb/Scamp1/Golph3/Trappc9/Bace2/Ndst1/Vps51/Pi4k2a/Optn/Rab14/Snap25/Atp9a/Gnas/Syt11/Nsg1/Plod3/Tgoln1/M6pr/Ccdc91/Ap3b2/Rab6a/Scamp5/Rab11a/Chst2	35		BP	GO:0070316	regulation of G0 to G1 transition	11/1736	37/17364	0.297297	2.97366	4.00541	0.000707792	0.0496543	0.0474464	Med1/Smarce1/Smarcd2/Pbrm1/Rrm2b/Arid2/Smarca2/Bcl7a/Rhno1/Dpf1/Rrm1	11
CC	GO:0009925	basal plasma membrane	27/884	297/17364	0.0909091	1.78568	3.16306	0.00262193	0.0463967	0.0396285	Slc40a1/Erbb4/Cd34/Atp2b1/Lin7a/Slc13a5/Myo1c/Slc16a6/Akap5/Hcn1/Slc1a3/Adcy8/Ezr/Slc8a1/Entpd1/Itga6/Trpc4/P2ry12/Abca1/Tek/Plpp3/Met/Slco1c1/Slco1a4/Car11/Slco2b1/Slc27a1	27		CC	GO:0045211	postsynaptic membrane	45/1317	351/17364	0.128205	1.69032	3.74303	0.00036585	0.00952151	0.00838877	Epha4/Adora1/Kcnc2/Rtn4/Canx/Vdac1/Dgkb/Chrm3/Abhd6/Cacng2/Dnaja3/Fbxo45/Nectin3/Pacsin1/Neto1/Cnih2/Abhd17b/Htr7/Gpr158/Chrna1/Flrt3/Syndig1/Snta1/Nlgn1/Chrnb2/Kcna2/Fbxo2/Kcnab2/Nsg1/Stx1a/Lrrtm1/Grik5/Gabra5/Apbb1/Prrt2/Neto2/Nrp1/Nrgn/Hspa8/Grik4/Htr3a/Nptn/Snap91/Atp6ap2/Magee1	45		CC	GO:0016607	nuclear speck	66/1736	342/17364	0.192982	1.93027	5.79098	1.1953e-07	8.72093e-05	8.33315e-05	Sf3b1/Hnrnpu/Bclaf1/Cpsf6/Ncbp3/Srsf1/Cdk12/Eftud2/Ddx42/Ddx5/Smurf2/Cbll1/Pnn/Ylpm1/Zc3h14/Nrde2/Carmil1/Prpf4b/Cdyl/Rreb1/Ddx46/Tert/Mef2c/Gtf2h2/Srek1/Zfp395/Pacsin2/Fyttd1/Son/Poli/Rbm4b/Smc5/Sfmbt2/Rbm39/Ppp1r16b/Srsf6/Rtel1/Maml3/Ccnl1/Smc4/Pip5k1a/Prpf3/Rbm15/Srsf11/Virma/Pnisr/Abitram/Prpf4/S100pbp/Tardbp/Dhx15/Ythdc1/Ep400/Luc7l2/Mbd4/U2af2/Snrnp70/Rbbp6/Kat6a/Taf5l/Fam76b/Epor/Aagab/Rad…	66
CC	GO:0042383	sarcolemma	18/884	171/17364	0.105263	2.06764	3.24941	0.00280291	0.0482556	0.0412163	Utrn/Col6a2/Kcnj12/Pld2/Vcl/Adra1a/Ezr/Pde9a/Slc8a1/Kcnn2/Chrm4/Ryr3/Cacng7/Ank1/Itgb1/Mlip/Stac/Scn5a	18		CC	GO:0070062	extracellular exosome	16/1317	82/17364	0.195122	2.57259	4.08915	0.000382957	0.00985801	0.00868524	Hspd1/Qsox1/Rab5b/Hspa4/Car4/Actg1/Nsun2/Snx18/Vasn/Tfrc/Anxa1/Rap2b/Plaa/Aldoa/Hspa8/Rab11a	16		CC	GO:0070603	SWI/SNF superfamily-type complex	27/1736	93/17364	0.290323	2.90389	6.13566	2.26615e-07	0.000137782	0.000131656	Sf3b1/Ino80d/Ddx21/Suz12/Smarce1/Smarcd2/Bptf/Dek/Pbrm1/Ercc6/Arid2/Mta3/Ss18/Mta2/Smarca2/Ino80/Gatad2b/Hdac1/Ep400/Bcl7a/Baz1b/Trrap/Cecr2/Dpf1/Rsf1/Hmgxb4/Nfrkb	27
BP	GO:0007188	adenylate cyclase-modulating G protein-coupled receptor signaling pathway	35/884	229/17364	0.152838	3.00213	7.06364	5.38812e-09	1.71288e-05	1.46302e-05	Htr5b/Rgs2/Gpr161/Vip/Gna13/Akap5/Htr1a/Adra1a/Npr3/Rims2/Adcy8/Grm4/Adgre1/Rit2/Grk5/Chrm4/Gpr176/Sstr4/Hrh3/P2ry12/Rxfp1/S1pr1/Adgrl2/Adgrl4/Abca1/Htr5a/Adra2c/Drd5/Adgrl3/Grm8/Gipr/Pde4a/Htr1b/Gpr101/Flna	35		CC	GO:0034703	cation channel complex	28/1317	191/17364	0.146597	1.93281	3.71359	0.00057641	0.0135562	0.0119435	Kcnq5/Micu1/Kcnc2/Kcnmb4/Vamp2/Cacna2d3/Kcnv1/Cacng2/Cacnb3/Catsperz/Kcnk4/Ptpa/Scn7a/Snap25/Kcna2/Cachd1/Kcnab2/Stx1a/Kcna6/Calm3/Grik5/Scn1b/Micu3/Cacna1a/Kcng4/Grik4/Scn2b/Htr3a	28		CC	GO:0005681	spliceosomal complex	39/1736	194/17364	0.201031	2.01077	4.71851	1.67201e-05	0.00265196	0.00253404	Sf3b1/Hnrnpu/Hnrnph1/Srsf1/Eftud2/Ddx42/Ddx5/Pnn/Prpf39/Prpf4b/Ddx46/Srek1/Ppwd1/Ppil2/Luc7l/Rbm22/Cwf19l1/Prpf18/Prpf40a/Hnrnpa3/Prpf3/Prpf38b/Ptbp2/Prpf4/Ybx1/Hnrnpr/Dhx15/Zcchc8/Rbm28/Luc7l2/Gcfc2/U2af2/Snrnp70/Dhx32/Sf3b3/Cwf19l2/Rbm5/Rbmx/Rbm41	39
BP	GO:0043491	phosphatidylinositol 3-kinase/protein kinase B signal transduction	41/884	301/17364	0.136213	2.67556	6.79166	8.63429e-09	1.82989e-05	1.56296e-05	Erbb4/Fn1/Serpine2/Nyap2/Pik3c2b/Col6a2/Igf1/Dcn/Nts/Pld2/Tmem100/Akt1/Ntrk2/Pik3r1/Fermt2/Thpo/Ppard/Rgl2/Vegfa/Csf1r/Jak2/Vav2/Dab2ip/Ltk/Tyro3/Mertk/P2ry12/Tek/Plk3/Fgfr3/Pdgfra/Flt1/Gab2/Btbd10/Inpp5f/Nrg1/Itgb1/Tpbg/Dipk2a/Mst1r/Cx3cr1	41		CC	GO:0005938	cell cortex	39/1317	299/17364	0.130435	1.71972	3.59628	0.000624921	0.0145043	0.0127788	Rims1/Map2k2/Septin8/Pfn1/Pafah1b1/Flot2/Grb2/Osr1/Cltb/Washc1/Myl12b/Ndfip1/Eno1b/Myo5b/Cfl1/Actr1a/Nsmf/Stxbp1/Ermn/Snap25/Dstn/Asph/Capzb/Tmem201/Eno1/Ctbp1/Wdr1/Clip1/Clip2/Capza2/Lancl2/Eno2/Ppfia3/Akap13/Dlc1/Cotl1/Cib2/Myrip/Mpp1	39		CC	GO:0031248	protein acetyltransferase complex	24/1736	98/17364	0.244898	2.44954	4.79605	2.60297e-05	0.00358326	0.00342393	Kansl1l/Tada1/Tada2a/Mbtd1/Mbip/Kat6b/Naa30/Naa16/Phf20l1/Crebbp/Brpf3/Epc1/Epc2/Taf4/Zzz3/Ep400/Trrap/Brpf1/Kat6a/Sf3b3/Taf5l/Msl2/Jade3/Ogt	24
BP	GO:0051962	positive regulation of nervous system development	46/884	382/17364	0.120419	2.36533	6.24936	5.21013e-08	5.521e-05	4.71562e-05	Fn1/Serpine2/Zfp365/Igf1/Actr2/Jade2/Cdkl3/Ndel1/Akap5/Flrt2/Gli3/Ntrk2/Hapln1/Pik3r1/Slitrk1/Clcn2/Ephb3/Etv5/Sox8/Vegfa/Efna5/Man2a1/Csf1r/Cbln2/Flrt1/Shtn1/Itpka/Bmp2/Cdh4/Sh3glb1/Adgrl2/Wls/Adgrl3/Smurf1/Flt1/Met/Wnt2/Ptn/Wnt7a/Plxnd1/Kras/Nrg1/Itgb1/Vstm5/Tpbg/Cx3cr1	46		CC	GO:0045239	tricarboxylic acid cycle enzyme complex	7/1317	21/17364	0.333333	4.39484	4.45938	0.00064032	0.014717	0.0129661	Ogdh/Kat2a/Dlst/Sucla2/Pdhx/Dlat/Idh3a	7		CC	GO:0000123	histone acetyltransferase complex	22/1736	88/17364	0.25	2.50058	4.70341	3.96826e-05	0.00521684	0.00498487	Kansl1l/Tada1/Tada2a/Mbtd1/Mbip/Kat6b/Phf20l1/Crebbp/Brpf3/Epc1/Epc2/Taf4/Zzz3/Ep400/Trrap/Brpf1/Kat6a/Sf3b3/Taf5l/Msl2/Jade3/Ogt	22
BP	GO:0035249	synaptic transmission, glutamatergic	23/884	124/17364	0.185484	3.64337	6.84165	6.23629e-08	5.66433e-05	4.83805e-05	Serpine2/Glul/Grin2c/Dcdc2a/Shc3/Ntrk2/Homer1/Ext1/Grik1/Grm4/Nr3c1/Cacnb4/Unc13b/Grin3a/Grm3/Grm8/Cacng7/Slc17a6/Gria4/Aph1b/Unc13c/Htr1b/Gria3	23		CC	GO:0016234	inclusion body	14/1317	74/17364	0.189189	2.49437	3.69049	0.00119318	0.0238147	0.0209816	Psap/Nefh/Sqstm1/Mapt/Psmc5/Ubqln1/Nefm/Rangap1/Hspa1b/Hspa1a/Hsp90ab1/Eps15/Edem1/Keap1	14		CC	GO:1904949	ATPase complex	28/1736	128/17364	0.21875	2.188	4.49614	5.32396e-05	0.00636781	0.00608466	Sf3b1/Ino80d/Ddx21/Suz12/Smarce1/Smarcd2/Bptf/Atp6v1c2/Dek/Pbrm1/Ercc6/Arid2/Mta3/Ss18/Mta2/Smarca2/Ino80/Gatad2b/Hdac1/Ep400/Bcl7a/Baz1b/Trrap/Cecr2/Dpf1/Rsf1/Hmgxb4/Nfrkb	28
BP	GO:0043269	regulation of monoatomic ion transport	53/884	500/17364	0.106	2.08211	5.68637	3.44781e-07	0.000182677	0.000156029	Hecw2/Serpine2/Bcl2/Dpp10/Rgs4/Vip/Igf1/Atp2b1/Kcnip1/Kcnj12/Kcnab3/Fgf11/Cacna1g/Grin2c/Fkbp1b/Ahr/Tspan13/Akap5/Akt1/Homer1/Htr1a/Arc/Mchr1/Fgf12/Slc8a1/Kif5b/Kcnn2/Tcirg1/Stom/Cacnb4/Kcnip3/Prnp/Plcb4/Jph2/Hrh3/Ntsr1/Trpc4/P2ry12/Kcnab1/Rnf207/Abcb1a/Wfs1/Itpr1/Homer2/Jak3/Car7/Itgb1/Npsr1/Htr1b/Stac/Scn5a/Maob/Flna	53		CC	GO:0005883	neurofilament	5/1317	12/17364	0.416667	5.49355	4.46081	0.00125533	0.0244487	0.0215401	Nefh/Nefl/Nefm/Ina/Nrp1	5		CC	GO:0098686	hippocampal mossy fiber to CA3 synapse	17/1736	61/17364	0.278689	2.78753	4.66114	6.80967e-05	0.00741543	0.0070857	C1ql2/Tnr/Stxbp5/Akap7/Grik2/Slc16a7/Adcy1/Synpr/Cdh9/Rnf19a/Sh3gl1/Syt7/C1ql3/Pdyn/Calb1/Epha7/Slc30a3	17
BP	GO:0031346	positive regulation of cell projection organization	49/884	455/17364	0.107692	2.11535	5.58364	6.0233e-07	0.000294586	0.000251613	Fn1/Serpine2/Rgs2/Cobl/Actr2/Cdkl3/Ndel1/Fkbp1b/Adam17/Akap5/Ripor2/Ntrk2/Pik3r1/Slitrk1/Dzip1/Vegfa/Kat2b/Efna5/Alk/Cdc42ep3/Rhoq/Rit2/Shoc2/Shtn1/Dab2ip/Itga6/Nfe2l2/Itpka/Ltk/Cdh4/P2ry12/Serpini1/Fnbp1l/Sh3glb1/Wls/Tox/Elavl4/Smurf1/Met/Ptn/Itpr1/Plxnd1/Fes/Nrg1/Tenm3/Itgb1/Anln/Rab8b/Flna	49		CC	GO:0008540	proteasome regulatory particle, base subcomplex	5/1317	12/17364	0.416667	5.49355	4.46081	0.00125533	0.0244487	0.0215401	Psmd1/Psmc5/Psmd2/Psmd5/Psmc2	5		CC	GO:0000932	P-body	21/1736	89/17364	0.235955	2.36009	4.28737	0.000144183	0.0140262	0.0134025	Syne1/Fam184a/Cnot2/Pan2/Tnrc6c/Dcp1a/Tnrc6b/Ythdf3/Mex3a/Mov10/C9orf72/Ybx1/Ago1/Ago4/Pum1/Pnrc2/Pan3/Dcp1b/Tnrc6a/Edc3/Xrn1	21
BP	GO:0042391	regulation of membrane potential	51/884	484/17364	0.105372	2.06977	5.52824	6.88384e-07	0.000312625	0.000267021	Bcl2/Rgs4/Dcn/Kcnip1/Gabra1/Sez6/Cacna1g/Grin2c/Fkbp1b/Akt1/Dcdc2a/Ntrk2/Plk2/Hcn1/Adra1a/Rims2/Kcnh3/Asic1/Fgf12/Grik1/Slc8a1/Kif5b/Kcnn2/Npas4/Shtn1/Cacnb4/Kcnh7/Pank2/Rims4/Ntsr1/Chrna4/Pex5l/Trpc4/Unc13b/Rnf207/Kcnk3/Gabrg1/Tac1/Met/Ptn/Wnt7a/Grip2/Foxp1/Tspan9/Gabrg3/Igsf9b/Chrna5/Scn5a/Gria3/Gabra3/Flna	51		CC	GO:0045111	intermediate filament cytoskeleton	21/1317	135/17364	0.155556	2.05092	3.51169	0.00125714	0.0244487	0.0215401	Nefh/Krt15/Jup/Mmp14/Nefl/Nefm/Krt73/Pkp2/Cct8/Pja2/Prkce/Csnk1a1/Ina/Vim/Lmna/Iffo1/Rtn2/Carmil2/Nrp1/Hspa8/Mns1	21		CC	GO:0042734	presynaptic membrane	40/1736	237/17364	0.168776	1.68815	3.55512	0.000669937	0.0479202	0.0457894	Atp2b4/Cacna1e/Stxbp5/Grm1/Marcks/Grik2/Ppfia2/Cyth1/Rgs7bp/Cacna1d/Pcdh17/Kctd12/Cdh9/Itsn1/Kcnj6/Cacna1h/Kctd16/Syt7/Stx3/Ntng2/Kcna4/Kcnc4/Grik3/Marcksl1/Cacna2d1/Otof/Gabrb1/Stx2/Dgki/Grm7/Cacna1c/Ano2/Kcnc3/Glra3/Npy1r/Cntn5/Drd2/Grm2/Ctnnb1/Gpc4	40
BP	GO:0034329	cell junction assembly	49/884	463/17364	0.105832	2.0788	5.44923	1.00406e-06	0.00034902	0.000298106	Erbb4/Fn1/Tns1/Cdh20/Bcl2/Cdh7/F11r/Bcr/Gabra1/Arhgef15/Myo1c/Pecam1/Akap5/Flrt2/Ntrk2/Pik3r1/Vcl/Fermt2/Slitrk1/Farp1/Cdh6/Cdh18/Ephb3/Gap43/Vegfa/Efna5/Cbln2/Npas4/Flrt1/Fmn1/Grem1/Cdh22/Cdh4/Adgrl2/Tek/Col16a1/Gabrg1/Adgrl3/Wnt7a/Plxnd1/Gabrg3/Efnb2/Nrg1/Zdhhc2/Lzts1/Itgb1/Vstm5/Tpbg/Gabra3	49		CC	GO:0008180	COP9 signalosome	8/1317	33/17364	0.242424	3.19624	3.61771	0.00268381	0.0422192	0.0371966	Grb2/Basp1/Hspa1a/Hsp90ab1/Hspa5/Cops2/Cops7a/Nckipsd	8		MF	GO:0042393	histone binding	50/1736	234/17364	0.213675	2.13724	5.83739	1.66329e-07	0.000110322	0.000105416	Rbbp5/L3mbtl3/Sirt1/Pwp1/Usp15/Morc2a/Pwwp2a/Suz12/Mbtd1/Ezh1/Bptf/Cbx2/Cbx4/Atad2b/Vrk1/Dek/Chd8/Tdrd3/Atad2/Cbx5/Morc3/Msh6/Smarca2/Uhrf2/Sfmbt2/Mllt10/Ssrp1/Ino80/Phc3/Zzz3/Chd7/Mysm1/Nasp/Kdm4a/Kmt2e/Kmt2c/Mtf2/Baz1b/Kdm7a/Kdm5a/Ncapd2/Chd2/Rsf1/Rnf169/Tnks/Hinfp/Kmt2a/Phip/Atrx/Usp51	50
BP	GO:0016358	dendrite development	38/884	321/17364	0.11838	2.32528	5.55071	1.15279e-06	0.00034902	0.000298106	Hecw2/Zfp365/Cobl/Actr2/Cdkl3/Git1/Sez6/Akap5/Dcdc2a/Ntrk2/Plk2/Fezf2/Klhl1/Farp1/Ctnnd2/Matn2/Asap1/Arc/Ephb3/Alk/Nr3c1/Flrt1/Dab2ip/Itpka/Dclk1/Sh3glb1/Wls/Grin3a/Elavl4/Sema3a/Cit/Met/Ptn/Wnt7a/Arhgap33/Lzts1/Itgb1/Tpbg	38		CC	GO:0009898	cytoplasmic side of plasma membrane	23/1317	163/17364	0.141104	1.86039	3.1617	0.00283063	0.0436558	0.0384623	Ptp4a1/Gnaz/Map2k2/Rab21/Stac2/Jup/Mapt/Traf3/Snx18/Chmp7/Dnaja3/Ap2m1/Gnaq/Pkp4/Gnas/Ptpn3/Kcnab2/Ajap1/Kit/Cabp1/Ap2a2/Gnao1/Cdk16	23		MF	GO:0140658	ATP-dependent chromatin remodeler activity	15/1736	34/17364	0.441176	4.41278	6.63872	2.75902e-07	0.000143784	0.000137391	Shprh/Ercc6l2/Ercc6/Chd8/Smarca2/Ino80/Chd7/Ep400/Smarcad1/Cecr2/Chd2/Rsf1/Chd9/Rad54l2/Atrx	15
BP	GO:0050806	positive regulation of synaptic transmission	28/884	204/17364	0.137255	2.69603	5.64353	1.68508e-06	0.000465815	0.000397864	Erbb4/Serpine2/Glul/Grin2c/Akap5/Cyp46a1/Ntrk2/Plk2/Adra1a/Slc1a3/Rims2/Adcy8/Arc/Chrd/Grik1/Pde9a/Kif5b/Eif2ak4/Prnp/Rims4/Tac1/Ptn/Cacng7/Kctd13/Zdhhc2/Car7/Gria4/Cx3cr1	28		CC	GO:0030132	clathrin coat of coated pit	6/1317	20/17364	0.3	3.95535	3.78842	0.0028874	0.0441467	0.0388948	Cltb/Ap2m1/Synj1/Eps15/Ap2a2/Snap91	6		MF	GO:0140097	catalytic activity, acting on DNA	48/1736	234/17364	0.205128	2.05175	5.39858	1.02546e-06	0.000432646	0.000413408	Terf1/Mcm6/Shprh/Rev3l/Rad50/Atad5/Lig3/Bptf/Recql5/Exd2/Alkbh1/Dicer1/Ercc6l2/Tert/Top2b/Ercc6/Wapl/Chd8/Nipbl/Dnase1/Ercc4/Msh6/Poli/Smarca2/Btaf1/Dclre1c/Alkbh3/Ino80/Rtel1/Chd7/N4bp2/Hfm1/Ep400/Smarcad1/Mbd4/Cecr2/Chd2/Rsf1/Slx1b/Primpol/Mau2/Mcm5/Chd9/Pgbd5/Rad54l2/Mlh1/Atrx/Apex2	48
BP	GO:0007611	learning or memory	38/884	328/17364	0.115854	2.27566	5.40192	1.95593e-06	0.000518158	0.000442572	Vip/Igf1/Nts/Git1/Ppp1r1b/Dcdc2a/Shc3/Hrh2/Ntrk2/Plk2/Ctnnd2/Adcy8/Arc/Asic1/Chrd/Grm4/Rcan2/Egr1/Npas4/Sorcs3/Nr4a2/Meis2/Eif2ak4/Prnp/Hrh3/Ntsr1/Slc7a11/Kcnab1/Elavl4/Drd5/Tac1/Ptn/Kras/Nrg1/Itgb1/Aph1b/Tpbg/Cx3cr1	38		CC	GO:0044291	cell-cell contact zone	15/1317	90/17364	0.166667	2.19742	3.26271	0.0030206	0.0456898	0.0402542	Atp1b1/Flot2/Jup/Prkca/Pcdh9/Pkp2/Nectin3/Pkp4/Rap2b/Ajap1/Ywhah/Scn1b/Pak1/Rap2c/Fgf13	15		MF	GO:0003712	transcription coregulator activity	80/1736	484/17364	0.165289	1.65327	4.85811	4.32307e-06	0.00115148	0.00110028	Zfp451/Btg2/Dcaf6/Tada1/Hnrnpu/Rcor3/Bclaf1/Sirt1/Jmjd1c/Dot1l/Ewsr1/Cnot6/Ncor1/Tada2a/Med13/Med1/Ezh1/Smarcd2/Ddx5/Mideas/Rcor1/Cdyl/Nsd1/Mier3/Kat6b/Tdrd3/Nipbl/Zfpm2/Hdac7/Crebbp/Mrtfb/Rrp1b/Med20/Lpin2/Mta3/Ss18/Kdm2a/Rcor2/Mta2/Tle4/Smarca2/Btaf1/Lcor/Mms19/Pprc1/Sfmbt2/Med27/Lmo2/Hipk3/Ncoa6/Maml3/Med12l/Casp8ap2/Tle1/Mysm1/Hdac1/Kmt2e/Kmt2c/Trrap/Hmgb1/N4bp2l2/Kdm7a/Zxdc/Kdm5a/Atf7ip/Trim…	80
BP	GO:0050767	regulation of neurogenesis	49/884	478/17364	0.10251	2.01357	5.2043	2.50582e-06	0.000611708	0.000522475	Fn1/Serpine2/Zfp365/Igf1/Actr2/Jade2/Cdkl3/Ndel1/Kctd11/Akap5/Gli3/Ntrk2/Hapln1/Fezf2/Zcchc24/Sema3g/Slitrk1/Clcn2/Etv5/Dll1/Sox8/Vegfa/Efna5/Man2a1/Csf1r/Shtn1/Itpka/Bmp2/Cdh4/Sh3glb1/Wls/Sema3a/Fgfr3/Cit/Smurf1/Flt1/Met/Wnt2/Ptn/Wnt7a/Bhlhe40/Plxnd1/Kras/Bhlhe41/Idh2/Nrg1/Itgb1/Cx3cr1/Ccr5	49		CC	GO:0099522	cytosolic region	10/1317	49/17364	0.204082	2.69072	3.3952	0.00326893	0.0484756	0.0427087	Prkca/Prkcd/Fbxo45/Prkce/Stxbp1/Kif5c/Plcb1/Sh3gl2/Hspa8/Gdi1	10		MF	GO:0008094	ATP-dependent activity, acting on DNA	28/1736	115/17364	0.243478	2.43534	5.14705	6.45552e-06	0.00147186	0.00140641	Mcm6/Shprh/Rad50/Atad5/Bptf/Recql5/Ercc6l2/Top2b/Ercc6/Wapl/Chd8/Msh6/Smarca2/Btaf1/Ino80/Rtel1/Chd7/Hfm1/Ep400/Smarcad1/Cecr2/Chd2/Rsf1/Mcm5/Chd9/Rad54l2/Mlh1/Atrx	28
BP	GO:0048638	regulation of developmental growth	42/884	391/17364	0.107417	2.10994	5.14125	4.08511e-06	0.000837842	0.000715622	Erbb4/Fn1/Bcl2/Syt2/Rgs2/Rgs4/Igf1/Dusp6/Cdkl3/Ndel1/Stat5b/Ahr/Akt1/Sema3g/Rims2/Ezr/Dll1/Ppard/Daxx/Vegfa/Efna5/Nr3c1/Rbp4/Shtn1/Cdh4/Sh3glb1/Pou3f2/Sema3a/Fosl2/Fgfr3/Rasal1/Smurf1/Wnt2/Foxp1/Ybx3/Cacng7/Nrg1/Wwc2/Cacna2d2/Ccr5/Arx/Ar	42		CC	GO:0000407	phagophore assembly site	8/1317	34/17364	0.235294	3.10224	3.51504	0.0032801	0.0484756	0.0427087	Atg9a/Sqstm1/Ulk2/Vmp1/Ilrun/Pik3c3/Snx7/Rab7	8		MF	GO:0140034	methylation-dependent protein binding	21/1736	74/17364	0.283784	2.83849	5.28221	7.25809e-06	0.0015575	0.00148825	L3mbtl3/Pwp1/Pwwp2a/Suz12/Mbtd1/Bptf/Cbx2/Cbx4/Chd8/Tdrd3/Phf20l1/Cbx5/Morc3/Msh6/Zzz3/Kdm4a/Kmt2e/Mtf2/Kdm7a/Kdm5a/Atrx	21
BP	GO:0050803	regulation of synapse structure or activity	36/884	314/17364	0.11465	2.25201	5.18526	4.60594e-06	0.000887412	0.000757961	Actr2/Arhgef15/Flrt2/Akt1/Ntrk2/Homer1/Pik3r1/Slitrk1/Farp1/Asap1/Arc/Ephb3/Etv5/Efna5/Cbln2/Flrt1/Dab2ip/Itpka/Prnp/Ptprt/Rims4/Slc7a11/Adgrl2/Adgrl3/Sparcl1/Ptn/Wnt7a/Arhgap33/Slc17a6/Nrg1/Lzts1/Cntnap4/Itgb1/Vstm5/Il10ra/Tpbg	36		BP	GO:0099003	vesicle-mediated transport in synapse	73/1317	269/17364	0.271375	3.57795	12.2074	1.45151e-22	5.13763e-19	4.52643e-19	Atp6v1h/Rims1/Cd24a/Pip5k1c/Slc17a8/Syt1/Ppp3r1/Canx/Snap47/Vamp2/Atp6v0a1/Prkca/Actg1/Amph/Cadps/Ppp3cb/Atp6v1c1/Ap2m1/Fbxo45/Synj1/Pacsin1/Atp6v1g2/Nrxn1/Bin1/Myo5b/Dnm1/Stxbp1/Rapgef4/Snap25/Syndig1/Bcl2l1/Nlgn1/Syt11/Sv2a/Sh3gl2/Plaa/Dnajc6/Eps15/Hpca/Ctbp1/Nsg1/Mapk10/Cplx1/P2rx7/Stx1a/Atp6v0e2/Scrn1/Aak1/Syn2/Atp6v1e1/Necap1/Vamp1/Grik5/Slc17a7/Ppfia3/Sv2b/Ap3b2/Sh3gl3/Prrt2/Ap2a2/Ap3m2/Atp…	73		MF	GO:0036002	pre-mRNA binding	14/1736	38/17364	0.368421	3.68506	5.52245	9.0294e-06	0.00176662	0.00168807	Hnrnpu/Ddx5/Prpf39/Rbm24/Rbm22/Rbm20/Celf2/Celf1/Srsf6/Tardbp/U2af2/Hnrnpl/Rbm7/Rbm41	14
BP	GO:0001503	ossification	43/884	407/17364	0.105651	2.07526	5.08387	4.81068e-06	0.000899598	0.000768369	Nab1/Satb2/Bcl2/Pbx1/Igf1/Atp2b1/Git1/Sirt7/Ahr/Dlk1/Akt1/Gli3/Thrb/Fermt2/Rspo2/Ext1/Chrd/Sox8/Cbs/Runx2/Vegfa/Slc8a1/Fbn2/Csf1r/Grp/Tcirg1/Grem1/Bmp2/Slc24a3/Intu/Ecm1/S1pr1/Alpl/Fosl2/Fgfr3/Dmp1/Mn1/Smurf1/Tac1/Ptn/Clec11a/Sik3/Gdpd2	43		BP	GO:0006734	NADH metabolic process	18/1317	39/17364	0.461538	6.08516	9.1077	8.25893e-11	4.17607e-08	3.67926e-08	Hk1/Pfkl/Ogdh/Dlst/Pfkp/Pck2/Pfkm/Eno1b/Vcp/Eno1/Eno2/Tpi1/Gpi1/Aldoa/Idh3a/Pkm/Me1/Pgk1	18		MF	GO:0003729	mRNA binding	59/1736	335/17364	0.176119	1.7616	4.69127	1.13075e-05	0.00196427	0.00187693	Khdrbs2/Sf3b1/Tpr/Hnrnpu/Angel2/Ddx21/Cpsf6/Cpeb4/Shmt1/Ybx2/Dhx33/Ncbp3/Srsf1/Ddx5/Unk/Rbm24/Secisbp2/Dcp1a/Gnl3/Rbfox1/Fyttd1/Luc7l/Rbm20/Celf2/Rc3h2/Hnrnpa3/Celf1/Myef2/Srsf6/Ythdf3/Exosc8/Rbm46/Rbm15/Ptbp2/Fubp1/Cryz/Ptbp3/Ybx1/Khdrbs1/Pum1/Hnrnpr/Tardbp/Ythdc1/Hnrnpd/Srrm4/Luc7l2/Zfp638/Tia1/Dcp1b/Hnrnpl/Snrnp70/Pcf11/Tial1/Zc3h12c/Ireb2/Edc3/Rbm5/Thoc2/Rbmx	59
BP	GO:0050807	regulation of synapse organization	35/884	306/17364	0.114379	2.2467	5.09585	6.56335e-06	0.00115916	0.000990068	Actr2/Arhgef15/Flrt2/Akt1/Ntrk2/Homer1/Pik3r1/Slitrk1/Farp1/Asap1/Arc/Ephb3/Etv5/Efna5/Cbln2/Flrt1/Dab2ip/Itpka/Prnp/Ptprt/Rims4/Slc7a11/Adgrl2/Adgrl3/Sparcl1/Ptn/Wnt7a/Arhgap33/Nrg1/Lzts1/Cntnap4/Itgb1/Vstm5/Il10ra/Tpbg	35		BP	GO:0016050	vesicle organization	64/1317	359/17364	0.178273	2.35044	7.40701	9.77049e-11	4.61102e-08	4.06247e-08	Atp6v1h/Rims1/Klhl12/Tmem9/Syt1/Rab5b/Ap1b1/Rab1a/Sqstm1/Septin8/Snap47/Vamp2/Pafah1b1/Atp6v0a1/Vps41/Tmed9/Nkd2/Cadps/Chmp7/Golph3/Atp6v1c1/Trappc9/Ap2m1/Synj1/Bace2/Atp6v1g2/Washc1/Pik3c3/Anxa1/Pi4k2a/Hps6/Stam/Dnm1/Stxbp1/Rab14/Snap25/Vapb/Syt11/Insig1/Cplx1/P2rx7/Stx1a/Atp6v0e2/Snx10/Rab7/Arl8b/Tmcc1/Atp6v1e1/Vamp1/Grik5/Ankrd27/Syt3/Slc17a7/Ap3b2/Prrt2/Ap3m2/Atp6v1b2/Rab3a/Atp6v0d1/Chmp1a/Rn…	64		MF	GO:0140993	histone modifying activity	40/1736	200/17364	0.2	2.00046	4.74287	1.48769e-05	0.00241937	0.00231179	Eya1/Smyd3/Sirt1/Jmjd1c/Dot1l/Suz12/Tada2a/Ezh1/Vrk1/Cdyl/Nsd1/Kat6b/Hdac7/Naa60/Crebbp/Prkdc/Brpf3/Kmt5b/Kdm2a/Naa40/Mta2/Oga/Ehmt1/Mettl8/Setdb1/Mysm1/Kdm4a/Hdac1/Kmt2c/Baz1b/Kdm7a/Brpf1/Kdm5a/Kat6a/Kmt2a/Atm/Dcaf1/Setd2/Kdm6a/Usp51	40
BP	GO:0003018	vascular process in circulatory system	30/884	244/17364	0.122951	2.41507	5.1556	7.15767e-06	0.00117077	0.000999983	Rgs2/Bcr/Atp2b1/Nts/Cacna1g/Ahr/Akt1/Hrh2/Htr1a/Fermt2/Adra1a/Npr3/Ext1/Ptp4a3/Ppard/Cbs/Vegfa/Kat2b/Ptprm/Slc8a1/Nr3c1/Ddah1/Abcb1a/Adra2c/Drd5/Grip2/Plekha7/Slc27a1/Itgb1/Htr1b	30		BP	GO:0006735	NADH regeneration	12/1317	17/17364	0.705882	9.30671	9.81635	1.4945e-10	5.87755e-08	5.17832e-08	Hk1/Pfkl/Pfkp/Pfkm/Eno1b/Eno1/Eno2/Tpi1/Gpi1/Aldoa/Pkm/Pgk1	12		MF	GO:0004386	helicase activity	31/1736	146/17364	0.212329	2.12378	4.54465	4.00415e-05	0.00521684	0.00498487	Mcm6/Shprh/Ddx21/Rad50/Dhx33/Dhx40/Ddx42/Ddx5/Recql5/Dicer1/Ddx46/Ercc6l2/Dhx29/Ercc6/Chd8/Ythdc2/Smarca2/Setx/Rtel1/Mov10/Chd7/Dhx15/Hfm1/Ep400/Smarcad1/Chd2/Dhx32/Mcm5/Chd9/Rad54l2/Atrx	31
BP	GO:0035265	organ growth	27/884	210/17364	0.128571	2.52547	5.15098	8.91678e-06	0.00131973	0.00112721	Erbb4/Bcl2/Rgs2/Rgs4/Igf1/Dusp6/Ahr/Akt1/Adra1a/Rspo2/Ext1/Dll1/Nr3c1/Rbp4/Ecm1/S1pr1/Fosl2/Pdgfra/Wnt2/Foxp1/Ybx3/Nrg1/Wwc2/Dipk2a/Cacna2d2/Arx/Ar	27		BP	GO:0061621	canonical glycolysis	12/1317	17/17364	0.705882	9.30671	9.81635	1.4945e-10	5.87755e-08	5.17832e-08	Hk1/Pfkl/Pfkp/Pfkm/Eno1b/Eno1/Eno2/Tpi1/Gpi1/Aldoa/Pkm/Pgk1	12
BP	GO:0048754	branching morphogenesis of an epithelial tube	25/884	190/17364	0.131579	2.58454	5.08634	1.26807e-05	0.00164538	0.00140536	Bcl2/Pbx1/Igf1/Etv4/Gna13/Ahr/Gli3/Adamts16/Rspo2/Ext1/Etv5/Sox8/Vegfa/Grem1/Bmp2/Tek/Pdgfra/Flt1/Met/Wnt2/Plxnd1/Kras/Sall1/Pgr/Ar	25		BP	GO:0061718	glucose catabolic process to pyruvate	12/1317	17/17364	0.705882	9.30671	9.81635	1.4945e-10	5.87755e-08	5.17832e-08	Hk1/Pfkl/Pfkp/Pfkm/Eno1b/Eno1/Eno2/Tpi1/Gpi1/Aldoa/Pkm/Pgk1	12
BP	GO:0042063	gliogenesis	40/884	384/17364	0.104167	2.0461	4.80097	1.43183e-05	0.00178502	0.00152463	Nab1/Fn1/Serpine2/Zfp365/Igf1/Ptprb/Akt1/Gli3/Ntrk2/Hapln1/Hexb/Zcchc24/Matn2/Ndrg1/Clcn2/Etv5/Gap43/Dll1/Sox8/Nr3c1/Csf1r/Dab2ip/Bmp2/Trpc4/P2ry12/Pou3f2/Plpp3/Pou3f1/Fgfr3/Flt1/Ptn/Klf15/Kras/Mboat7/Lgi4/Idh2/Sox6/Arhgef10/Nrg1/Cx3cr1	40		BP	GO:0006887	exocytosis	66/1317	380/17364	0.173684	2.28994	7.28367	1.58267e-10	5.8967e-08	5.1952e-08	Rims1/Pip5k1c/Syt1/Rab21/Snap47/Vamp2/Srcin1/Prkca/Hgs/Rab10/Rab15/Chga/Vps41/Nkd2/Scamp1/Cadps/Ppp3cb/Lgi3/Ywhaz/Pla2g6/Syngr1/Fbxo45/Synj1/Syngr3/Washc1/Myo5b/Rab3il1/Anxa1/Pi4k2a/Stam/Stxbp1/Rapgef4/Syt13/Snap25/Bcl2l1/Atp9a/Nlgn1/Syt11/Sv2a/Nr4a3/Kit/Cplx1/P2rx7/Stx1a/Scrn1/Rab7/Arl8b/Syn2/Vamp1/Grik5/Syt3/Ppfia3/Sphk2/Sv2b/Pak1/Prrt2/Rab3a/Prkaca/Cacna1a/Gnao1/Smpd3/Scamp5/Rab11a/Syp/Cdk16/S…	66
BP	GO:1900746	regulation of vascular endothelial growth factor signaling pathway	8/884	24/17364	0.333333	6.54751	6.29853	1.54987e-05	0.00188701	0.00161174	Dcn/Myo1c/Ptp4a3/Dll1/Vegfa/Jcad/Dab2ip/Itgb1	8		BP	GO:0019677	NAD catabolic process	13/1317	21/17364	0.619048	8.16184	9.40764	2.97051e-10	1.05141e-07	9.26329e-08	Hk1/Pfkl/Sarm1/Pfkp/Pfkm/Eno1b/Eno1/Eno2/Tpi1/Gpi1/Aldoa/Pkm/Pgk1	13
BP	GO:0007416	synapse assembly	28/884	229/17364	0.122271	2.40171	4.9453	1.58913e-05	0.00188701	0.00161174	Erbb4/Gabra1/Arhgef15/Akap5/Flrt2/Ntrk2/Pik3r1/Slitrk1/Farp1/Ephb3/Gap43/Efna5/Cbln2/Npas4/Flrt1/Adgrl2/Gabrg1/Adgrl3/Wnt7a/Plxnd1/Gabrg3/Efnb2/Nrg1/Zdhhc2/Lzts1/Vstm5/Tpbg/Gabra3	28		BP	GO:0006090	pyruvate metabolic process	32/1317	129/17364	0.248062	3.27058	7.41538	1.44604e-09	4.45065e-07	3.92118e-07	Hdac4/Hk1/Pfkl/Zbtb7a/Ogdh/Ppp2ca/Vdac1/Pdk2/Stat3/Pfkp/Pck2/Pfkm/Eno1b/Lipa/Slc2a6/Pdhx/Aldoart1/Eno1/Prkag2/P2rx7/Eno2/Tpi1/Tigar/Fkrp/Gpi1/Aldoa/Prkaca/Dlat/Pkm/Me1/Pgk1/Pdha1	32
BP	GO:0061351	neural precursor cell proliferation	27/884	217/17364	0.124424	2.444	4.95751	1.63236e-05	0.00188701	0.00161174	Pou3f3/Igf1/Kctd11/Eml1/Gli3/Hapln1/Fzd6/Nde1/Pde9a/Vegfa/Lims2/Shoc2/Tox/Nbn/Pou3f2/Fgfr3/Lnx2/Wnt2/Ptn/Wnt7a/Sall1/Cntnap4/Itgb1/Cx3cr1/Ccr5/Flna/Arx	27		BP	GO:0019362	pyridine nucleotide metabolic process	38/1317	178/17364	0.213483	2.81467	6.97154	4.28381e-09	1.213e-06	1.0687e-06	Idh1/Hdac4/Hk1/Pfkl/Zbtb7a/Ogdh/Ppp2ca/Sarm1/Stat3/Dlst/Pfkp/Tkt/Pck2/Pfkm/Eno1b/Nmrk1/Lipa/Slc2a6/Vcp/Aldoart1/Pgd/Eno1/Kcnab2/Prkag2/P2rx7/Eno2/Tpi1/Tigar/Fkrp/Gpi1/Aldoa/Prkaca/Idh3a/Pkm/Me1/Cyb5r4/Pgk1/Prps1	38
BP	GO:0048588	developmental cell growth	32/884	283/17364	0.113074	2.22106	4.79662	2.03676e-05	0.00223271	0.00190701	Fn1/Syt2/Rgs2/Rgs4/Igf1/Cobl/Jade2/Cdkl3/Ndel1/Vcl/Sema3g/Adra1a/Rims2/Ext1/Vegfa/Efna5/Impact/Nr3c1/Csf1r/Flrt1/Shtn1/Eif2ak4/Cdh4/Dclk1/Sh3glb1/Sema3a/Rasal1/Smurf1/Foxp1/Cacng7/Itgb1/Ccr5	32		BP	GO:0007269	neurotransmitter secretion	37/1317	171/17364	0.216374	2.85279	6.9752	4.64292e-09	1.21731e-06	1.07249e-06	Rims1/Syt1/Snap47/Vamp2/Prkca/Nrxn3/Cadps/Slc38a2/Fbxo45/Synj1/Nrxn1/Nrxn2/Gpr158/Stxbp1/Snap25/Bcl2l1/Nlgn1/Syt11/Sv2a/Ngf/Htr6/Cplx1/P2rx7/Stx1a/Syn2/Vamp1/Grik5/Ppfia3/Sv2b/Pak1/Prrt2/Rab3a/Prkaca/Cacna1a/Snap91/Syp/Syn1	37
BP	GO:0001763	morphogenesis of a branching structure	29/884	246/17364	0.117886	2.31558	4.81304	2.26426e-05	0.00239936	0.00204936	Bcl2/Pbx1/Rspo3/Igf1/Ntn4/Etv4/Gna13/Ahr/Gli3/Adamts16/Ctnnd2/Rspo2/Ext1/Etv5/Sox8/Vegfa/Grem1/Bmp2/Tek/Sema3a/Pdgfra/Flt1/Met/Wnt2/Plxnd1/Kras/Sall1/Pgr/Ar	29		BP	GO:0099643	signal release from synapse	37/1317	171/17364	0.216374	2.85279	6.9752	4.64292e-09	1.21731e-06	1.07249e-06	Rims1/Syt1/Snap47/Vamp2/Prkca/Nrxn3/Cadps/Slc38a2/Fbxo45/Synj1/Nrxn1/Nrxn2/Gpr158/Stxbp1/Snap25/Bcl2l1/Nlgn1/Syt11/Sv2a/Ngf/Htr6/Cplx1/P2rx7/Stx1a/Syn2/Vamp1/Grik5/Ppfia3/Sv2b/Pak1/Prrt2/Rab3a/Prkaca/Cacna1a/Snap91/Syp/Syn1	37
BP	GO:0034332	adherens junction organization	12/884	57/17364	0.210526	4.13527	5.49113	2.38541e-05	0.0024863	0.00212361	Cdh20/Cdh7/Vcl/Fermt2/Cdh6/Cdh18/Vegfa/Cdh22/Cdh4/Plekha7/Efnb2/Kifc3	12		BP	GO:0006066	alcohol metabolic process	56/1317	325/17364	0.172308	2.27179	6.63047	5.25187e-09	1.31118e-06	1.1552e-06	Idh1/Sgpp2/Avpr1b/Hsd17b7/Ephx1/Pcbd1/Nudt4/Aldh3a2/Gdpd1/Nfe2l1/Dhrs7/Sgpp1/Rdh11/Itpk1/Idi1/Sptlc1/Hmgcs1/Pck2/Fdft1/Sqle/Cyb5r3/Pgp/Lmf1/Stard4/Fgf1/Fech/Lipa/Myof/Got1/Lrp2/Plcb1/Impa1/Alg2/Dhcr24/Dhdds/Errfi1/Insig1/Srd5a3/Coq2/Tpi1/Fkrp/Cebpa/Sphk2/P2ry6/Smpd1/Gde1/Dhcr7/Fgfr1/Cbr4/Msmo1/Mvd/Ldlr/Aplp2/Sc5d/Idh3a/Nsdhl	56
BP	GO:1905477	positive regulation of protein localization to membrane	18/884	117/17364	0.153846	3.02193	5.08232	2.51834e-05	0.00256675	0.00219232	Acsl3/Dpp10/Myo1c/Ap2b1/Akap5/Akt1/Farp1/Ezr/Mtcl1/Kif5b/Stom/Prnp/Dok7/Ptn/Grip2/Zdhhc2/Itgb1/Stac	18		BP	GO:0006836	neurotransmitter transport	43/1317	226/17364	0.190265	2.50856	6.5395	1.6489e-08	3.64768e-06	3.21373e-06	Rims1/Slc17a8/Syt1/Snap47/Vamp2/Prkca/Nrxn3/Cadps/Slc38a2/Fbxo45/Synj1/Syngr3/Nrxn1/Slc6a7/Nrxn2/Gpr158/Stxbp1/Snap25/Bcl2l1/Nlgn1/Syt11/Sv2a/Ngf/Slc6a17/Htr6/Cplx1/P2rx7/Stx1a/Syn2/Vamp1/Grik5/Slc17a7/Ppfia3/Sv2b/Pak1/Prrt2/Rab3a/Prkaca/Cacna1a/Snap91/Syp/Syn1/Gpm6b	43
BP	GO:0014051	gamma-aminobutyric acid secretion	7/884	19/17364	0.368421	7.23672	6.2995	2.54333e-05	0.00256675	0.00219232	Htr1a/Grik1/Cacnb4/Hrh3/Ntsr1/Trpc4/Htr1b	7		BP	GO:0019674	NAD metabolic process	19/1317	59/17364	0.322034	4.24586	7.15448	3.42464e-08	6.92658e-06	6.10255e-06	Hk1/Pfkl/Ogdh/Sarm1/Dlst/Pfkp/Pck2/Pfkm/Eno1b/Vcp/Eno1/Eno2/Tpi1/Gpi1/Aldoa/Idh3a/Pkm/Me1/Pgk1	19
BP	GO:0030168	platelet activation	16/884	97/17364	0.164948	3.24001	5.12373	2.91749e-05	0.00275939	0.00235687	Serpine2/F11r/Gna13/Evl/Fzd6/Jak2/Entpd1/Entpd2/Tyro3/Mertk/Slc7a11/P2ry12/Adra2c/Pdgfra/Tspan9/Flna	16		BP	GO:0046034	ATP metabolic process	39/1317	201/17364	0.19403	2.55819	6.36546	4.37292e-08	8.36646e-06	7.37114e-06	Hdac4/Ndufa10/Atp1b1/Hk1/Pfkl/Zbtb7a/Ogdh/Ppp2ca/Stat3/Pfkp/Pfkm/Eno1b/Lipa/Slc2a6/Ak1/Slc25a12/Ola1/Bcl2l1/Vcp/Aldoart1/Ak4/Eno1/Prkag2/P2rx7/Dnajc30/Eno2/Tpi1/Tigar/Fkrp/Gpi1/Sphk2/Aldoa/Atp6v1b2/Prkaca/Ldhd/Hspa8/Pkm/Clpx/Pgk1	39
BP	GO:1902547	regulation of cellular response to vascular endothelial growth factor stimulus	8/884	26/17364	0.307692	6.04386	5.96087	3.00609e-05	0.00276996	0.00236589	Dcn/Myo1c/Ptp4a3/Dll1/Vegfa/Jcad/Dab2ip/Itgb1	8		BP	GO:0046434	organophosphate catabolic process	42/1317	231/17364	0.181818	2.39718	6.12422	9.22804e-08	1.47611e-05	1.3005e-05	Idh1/Hdac4/Hk1/Pfkl/Zbtb7a/Nudt4/Ogdh/Ppp2ca/Sarm1/Gdpd1/Cnp/Stat3/Pfkp/Abhd6/Prkcd/Pla2g6/Pfkm/Eno1b/Lipa/Entpd7/Slc2a6/Gpcpd1/Plcb1/Abhd12/Vcp/Aldoart1/Eno1/Acot7/Prkag2/P2rx7/Eno2/Tpi1/Tigar/Fkrp/Gpi1/Smpd1/Aldoa/Prkaca/Smpd3/Ldlr/Pkm/Pgk1	42
BP	GO:0009611	response to wounding	46/884	487/17364	0.0944559	1.85535	4.43427	4.09903e-05	0.00342916	0.00292893	Fn1/Serpine2/Bcl2/F11r/Tnfaip3/Igf1/Ndel1/Git1/Pecam1/Gna13/Grin2c/Fkbp1b/Adam17/Srsf5/Evl/Fermt2/Slc1a3/Matn2/Fzd6/Ext1/Gap43/Nfkbiz/Ppard/Vegfa/Jak2/Papss2/Entpd1/Entpd2/Nfe2l2/Tyro3/Mertk/Thbd/Slc7a11/P2ry12/Plpp3/Fgfr3/Adra2c/Drd5/Pdgfra/Ptn/Wnt7a/Tspan9/Inpp5f/Nrg1/Itgb1/Flna	46		BP	GO:0019693	ribose phosphate metabolic process	63/1317	422/17364	0.149289	1.9683	5.76891	1.60289e-07	2.16771e-05	1.90983e-05	Hdac4/Ndufa10/Atp1b1/Hk1/Pfkl/Zbtb7a/Nudt4/Ogdh/Ppp2ca/Vdac1/Acaca/Pdk2/Stat3/Coasy/Pygl/Pfkp/Hmgcs1/Tkt/Sucla2/Pfkm/Eno1b/Rfk/Lipa/Entpd7/Acsl5/Slc2a6/Ak1/Slc25a12/Ola1/Pdhx/Bcl2l1/Acss2/Vcp/Aldoart1/Ak4/Eno1/Acot7/Prkag2/Paics/P2rx7/Dnajc30/Eno2/Tpi1/Tigar/Fkrp/Gpi1/Sphk2/Aldoa/Gpat4/Acsl1/Atp6v1b2/Prkaca/Ldhd/Mvd/Hspa8/Dlat/Pkm/Clpx/Pgk1/Prps1/Acsl4/Acot9/Pdha1	63
BP	GO:0051154	negative regulation of striated muscle cell differentiation	10/884	43/17364	0.232558	4.56803	5.42546	4.59353e-05	0.00377505	0.00322436	Rgs2/Rgs4/Ccn3/Dll1/Daxx/Csf1r/Bmp2/Foxp1/Bhlhe41/Sox6	10		BP	GO:0072526	pyridine-containing compound catabolic process	26/1317	111/17364	0.234234	3.08826	6.323	1.70255e-07	2.16771e-05	1.90983e-05	Hdac4/Hk1/Pfkl/Zbtb7a/Ogdh/Ppp2ca/Sarm1/Stat3/Pfkp/Pfkm/Eno1b/Lipa/Slc2a6/Aldoart1/Eno1/Prkag2/P2rx7/Eno2/Tpi1/Tigar/Fkrp/Gpi1/Aldoa/Prkaca/Pkm/Pgk1	26
BP	GO:0033674	positive regulation of kinase activity	35/884	336/17364	0.104167	2.0461	4.48456	4.84519e-05	0.00377688	0.00322593	Erbb4/Igf1/Traf4/Adam17/Akt1/Ntrk2/Fermt2/Adra1a/Daxx/Vegfa/Ccnd3/Alk/Csf1r/Map4k2/Jak2/Dab2ip/Grem1/Ltk/Tyro3/Mertk/Cdc25b/Prnp/Pdgfc/Nbn/Tek/Fgfr3/Dok7/Adra2c/Pdgfra/Flt1/Met/Ccnd1/Nrg1/Dipk2a/Mst1r	35		BP	GO:0007611	learning or memory	52/1317	328/17364	0.158537	2.09023	5.71056	2.94504e-07	3.28242e-05	2.89193e-05	Ptgs2/Psen2/Sgk1/Vdac1/Pafah1b1/Neurod2/Kat2a/Mapt/Taco1/Prkca/Nrxn3/Amph/Rgs14/Gmfb/Pla2g6/Mapk8ip2/Tuba1a/Synj1/Rcan1/Pja2/Nrxn1/Camk4/Neto1/Nrxn2/Fen1/Htr7/Cpeb3/Bdnf/Gatm/Plcb1/Snap25/Acss2/Oprl1/Syt11/Chrnb2/Ngf/Cnr1/Brinp1/Slc24a2/Htr6/Kit/Oxtr/Ccnd2/Slc17a7/Gabra5/Pak1/Pomk/Large1/Ndrg4/Ldlr/Nptn/Fgf13	52
BP	GO:0001667	ameboidal-type cell migration	43/884	450/17364	0.0955556	1.87695	4.36535	5.55186e-05	0.0041045	0.00350576	Erbb4/Fn1/Tns1/Glul/Lefty1/Igf1/Dcn/Pecam1/Gna13/Adam17/Evl/Akt1/Plk2/Sema3g/Mmrn2/Ccn3/Ptp4a3/Nr4a1/Sox8/Ppard/Vegfa/Ptprm/Slc8a1/Jcad/Fbn2/Dab2ip/Nfe2l2/Grem1/Spred1/Tek/Plpp3/Sema3a/Tac1/Met/Wnt7a/Foxp1/Plxnd1/Arhgdib/Gab2/Efnb2/Itgb1/Anln/Tpbg	43		BP	GO:0097401	synaptic vesicle lumen acidification	10/1317	19/17364	0.526316	6.93922	7.4204	2.98279e-07	3.28242e-05	2.89193e-05	Atp6v1h/Atp6v0a1/Atp6v1c1/Atp6v1g2/Atp6v0e2/Atp6v1e1/Slc17a7/Atp6v1b2/Atp6v0d1/Atp6ap2	10
BP	GO:0035296	regulation of tube diameter	23/884	183/17364	0.125683	2.46873	4.62599	5.78104e-05	0.00412251	0.00352114	Rgs2/Atp2b1/Nts/Cacna1g/Ahr/Akt1/Hrh2/Htr1a/Adra1a/Npr3/Ext1/Ppard/Cbs/Vegfa/Kat2b/Ptprm/Slc8a1/Adra2c/Drd5/Grip2/Plekha7/Itgb1/Htr1b	23		BP	GO:0051648	vesicle localization	39/1317	219/17364	0.178082	2.34793	5.75079	4.58966e-07	4.70873e-05	4.14855e-05	Rims1/Trak2/Mreg/Klhl12/Dctn2/Rab1a/Pafah1b1/Hgs/Tmed9/Cadps/Trappc9/Synj1/Nrxn1/Myo5b/Cnih2/Stam/Dnm1/Stxbp1/Kif5c/Madd/Snap25/Syndig1/Bcl2l1/Atp9a/Nlgn1/Syt11/Ctbp1/P2rx7/Dync1i1/Rab7/Syn2/Ap3b2/Ap3m2/Rab3a/Smpd3/Rab11a/Snap91/Myrip/Syn1	39
BP	GO:0097746	blood vessel diameter maintenance	23/884	183/17364	0.125683	2.46873	4.62599	5.78104e-05	0.00412251	0.00352114	Rgs2/Atp2b1/Nts/Cacna1g/Ahr/Akt1/Hrh2/Htr1a/Adra1a/Npr3/Ext1/Ppard/Cbs/Vegfa/Kat2b/Ptprm/Slc8a1/Adra2c/Drd5/Grip2/Plekha7/Itgb1/Htr1b	23		BP	GO:0048167	regulation of synaptic plasticity	43/1317	254/17364	0.169291	2.23202	5.66656	5.12208e-07	5.083e-05	4.47829e-05	Stau2/Rims1/Epha4/Adora1/Ptgs2/Psen2/Sqstm1/Snap47/Vamp2/Fxr2/Neurod2/Kat2a/Mapt/Rgs14/Abhd6/Syngr1/Neto1/Cfl1/Htr7/Cpeb3/Nsmf/Stxbp1/Bdnf/Snap25/Bcl2l1/Nlgn1/Slc24a2/Htr6/Nsg1/Kit/Ywhag/Lrrtm1/Mgll/Ppfia3/Pak1/Prrt2/Rab3a/Large1/Nrgn/Nptn/Rab11a/Syp/Syn1	43
BP	GO:0007269	neurotransmitter secretion	22/884	171/17364	0.128655	2.52711	4.64785	5.83557e-05	0.00412251	0.00352114	Pnkd/Syt2/Lin7a/Git1/Ntrk2/Rims2/Asic1/Nr4a1/Cacnb4/Rims4/Snapin/Unc13b/Cadps2/Grm8/Wnt7a/Syt5/Syt9/Prkcb/Stxbp2/Cplx3/Unc13c/Htr1b	22		BP	GO:0007409	axonogenesis	68/1317	492/17364	0.138211	1.82225	5.30043	9.65161e-07	8.75945e-05	7.71738e-05	Trak2/Klf7/Epha4/Tgfb2/Ust/Kifbp/Adarb1/Map2k2/Pip5k1c/Rab21/Arhgef25/Nefh/Bcl11a/Rtn4/Ulk2/Pafah1b1/Rtn4rl1/Pitpna/Cnp/Mapt/Prkca/Actg1/Rab10/Nefl/Nefm/Nell2/Fbxo45/Robo1/Ntn3/Sema6b/Myo5b/B4gat1/Zfyve27/Vim/Stxbp1/Kif5c/Lrp2/Bdnf/Ttl/Flrt3/Chrnb2/Ngf/Nr4a3/Sema3e/Slit2/Apbb2/Uchl1/Epha5/Rufy3/Rnf6/Mgll/Mag/Scn1b/Pak1/Apbb1/Unc5d/Rab3a/Cacna1a/Nrp1/Aplp2/Thy1/Sema7a/Nptn/Snap91/Ephb1/Slc9a6/Fgf1…	68
BP	GO:0099643	signal release from synapse	22/884	171/17364	0.128655	2.52711	4.64785	5.83557e-05	0.00412251	0.00352114	Pnkd/Syt2/Lin7a/Git1/Ntrk2/Rims2/Asic1/Nr4a1/Cacnb4/Rims4/Snapin/Unc13b/Cadps2/Grm8/Wnt7a/Syt5/Syt9/Prkcb/Stxbp2/Cplx3/Unc13c/Htr1b	22		BP	GO:0035418	protein localization to synapse	23/1317	99/17364	0.232323	3.06307	5.89734	1.00864e-06	9.03818e-05	7.96295e-05	Stau2/Snap47/Vamp2/Asic2/Mapt/Nrxn3/Klc1/Cacng2/Nrxn1/Neto1/Nrxn2/Abhd17b/Kif5c/Rapgef4/Snap25/Nlgn1/Nsg1/Mapk10/Cplx1/Lrrtm1/Vps35/Neto2/Rab11a	23
BP	GO:1905330	regulation of morphogenesis of an epithelium	13/884	72/17364	0.180556	3.54657	5.01486	6.13408e-05	0.00423918	0.00362079	Ntn4/Mmrn2/Etv5/Sox8/Vegfa/Grem1/Rnf207/Pdgfra/Met/Wnt2/Foxp1/Sall1/Ar	13		BP	GO:0008088	axo-dendritic transport	21/1317	86/17364	0.244186	3.21947	5.911	1.2411e-06	0.000108466	9.55621e-05	Stau2/Trak2/Arl8a/Rab21/Kif3a/Pafah1b1/Flot2/Mapt/Klc1/Agtpbp1/Nefl/Nefm/Neto1/Cnih2/Kif5c/Madd/Uchl1/Arl8b/Ap3b2/Ap3m2/Armcx3	21
BP	GO:0099565	chemical synaptic transmission, postsynaptic	17/884	114/17364	0.149123	2.92915	4.78612	6.29205e-05	0.0042585	0.00363729	Rgs4/Anks1b/Sez6/Grin2c/Plk2/Rims2/Grik1/Npas4/Chrm4/Ntsr1/Chrna4/Unc13b/Met/Wnt7a/Grip2/Igsf9b/Gria3	17		BP	GO:0070050	neuron cellular homeostasis	19/1317	73/17364	0.260274	3.43158	5.96416	1.40143e-06	0.000119526	0.000105307	Atp6v1h/Adora1/Psen2/Atp6v0a1/Atp6v1c1/Nell2/Atp6v1g2/Chrna1/Cnr1/Slc24a2/Atp6v0e2/Immt/Atp6v1e1/Slc17a7/Sv2b/Atp6v1b2/Cacna1a/Atp6v0d1/Atp6ap2	19
BP	GO:0072006	nephron development	21/884	160/17364	0.13125	2.57808	4.64446	6.36303e-05	0.00425854	0.00363733	Pou3f3/Erbb4/Bcl2/Pbx1/Ahr/Gli3/Adamts16/Ext1/Dll1/Sox8/Vegfa/Egr1/Fmn1/Grem1/Bmp2/Tek/Prom1/Pdgfra/Klf15/Sall1/Myo1e	21		BP	GO:0007034	vacuolar transport	31/1317	163/17364	0.190184	2.50748	5.53959	1.61795e-06	0.000136351	0.00012013	Trak2/Psap/Sqstm1/Vps53/Hgs/Rhob/Vps41/Chmp7/Ndfip2/Cacng2/Slc48a1/Dtx3l/Tmem50b/Hspa1a/Pik3c3/Bin1/Ndfip1/Vps51/Lipa/Stam/Vcp/Rab7/Arl8b/M6pr/Ccdc91/Hgsnat/Leprotl1/Vps35/Atp6v0d1/Chmp1a/Hspa8	31
BP	GO:0042220	response to cocaine	10/884	45/17364	0.222222	4.36501	5.23469	6.96804e-05	0.0045673	0.00390104	Ppp1r1b/Homer1/Crhbp/Slc1a3/Tacr3/Drd5/Adgrl3/Homer2/Pgr/Htr1b	10		BP	GO:0099072	regulation of postsynaptic membrane neurotransmitter receptor levels	27/1317	132/17364	0.204545	2.69683	5.60617	1.75708e-06	0.000144632	0.000127426	Pip5k1c/Ppp3r1/Snap47/Vamp2/Ywhae/Flot2/Nrxn3/Hsp90aa1/Cacng2/Ap2m1/Synj1/Pacsin1/Neto1/Rapgef4/Snap25/Frrs1l/Eps15/Hpca/Nsg1/Mapk10/Cplx1/Cpt1c/Ap2a2/Vps35/Neto2/Rab11a/Slc9a6	27
BP	GO:0030336	negative regulation of cell migration	32/884	304/17364	0.105263	2.06764	4.34941	8.26114e-05	0.00509945	0.00435557	Bcl2/Bcr/Dcn/Srgap1/Gna13/Evl/Akt1/Ripor2/Mmrn2/Dach1/Ccn3/Chrd/Dusp1/Ppard/Ptprm/Ldlrad4/Dab2ip/Nfe2l2/Grem1/Spred1/Ptprt/Podn/Ptpru/Sema3a/Drd5/Ppargc1a/Ptn/Arhgdib/Idh2/Ing1/Nrg1/Cx3cr1	32		BP	GO:1900242	regulation of synaptic vesicle endocytosis	11/1317	28/17364	0.392857	5.17963	6.3409	2.94298e-06	0.000221632	0.000195265	Pip5k1c/Actg1/Ppp3cb/Ap2m1/Dnm1/Bcl2l1/Nlgn1/Syt11/Slc17a7/Scamp5/Snap91	11
BP	GO:0030857	negative regulation of epithelial cell differentiation	11/884	55/17364	0.2	3.92851	5.03792	8.53366e-05	0.00521702	0.00445599	Dll1/Vegfa/Foxp4/Csf1r/Spred1/Fgfr3/Foxp1/Kras/Spred3/Ccnd1/Sall1	11		BP	GO:0016126	sterol biosynthetic process	16/1317	58/17364	0.275862	3.63711	5.76304	4.13788e-06	0.000292921	0.000258073	Cyb5r1/Hsd17b7/Idi1/Hmgcs1/Fdft1/Sqle/Cyb5r3/Fgf1/Lipa/Dhcr24/Insig1/Dhcr7/Msmo1/Mvd/Sc5d/Nsdhl	16
BP	GO:0090136	epithelial cell-cell adhesion	6/884	16/17364	0.375	7.36595	5.90009	8.82358e-05	0.00534289	0.00456349	Thbs4/Vcl/Ccn3/Itgb5/Plekha7/Kifc3	6		BP	GO:0048499	synaptic vesicle membrane organization	12/1317	35/17364	0.342857	4.5204	5.97239	5.5619e-06	0.000378584	0.000333545	Rims1/Syt1/Snap47/Syngr1/Stxbp1/Snap25/Cplx1/Stx1a/Vamp1/Grik5/Prrt2/Rab3a	12
BP	GO:1901890	positive regulation of cell junction assembly	18/884	130/17364	0.138462	2.71974	4.55827	0.000104165	0.00602073	0.00514245	Flrt2/Ntrk2/Pik3r1/Fermt2/Slitrk1/Ephb3/Vegfa/Efna5/Cbln2/Flrt1/Fmn1/Adgrl2/Tek/Col16a1/Adgrl3/Wnt7a/Vstm5/Tpbg	18		BP	GO:0009408	response to heat	20/1317	89/17364	0.224719	2.96281	5.3183	8.63832e-06	0.000545988	0.000481034	Trpm2/Slu7/Ywhae/Mapt/Eif2s1/Hsp90aa1/Dnaja3/Eif2b5/Hspa1b/Hspa1a/Hsp90ab1/Fgf1/Myof/Dnaja1/Vcp/Clpb/Prkaca/Dnaja2/Scn2b/Dnaja4	20
BP	GO:0007015	actin filament organization	43/884	463/17364	0.0928726	1.82425	4.16346	0.000106375	0.0060931	0.00520427	Bcl2/Rgs4/F11r/Mical1/Pcdh15/Cobl/Actr2/Arhgef15/Myo1c/Coro6/Pecam1/Cyria/Evl/Pik3r1/Fermt2/Carmil3/Cyrib/Rnd1/Lima1/Itgb5/Ezr/Rhot2/Kank3/Cdc42ep3/Rhoq/Arhgap12/Shtn1/Fmn1/S1pr1/Myo1h/Cit/Rhof/Tac1/Met/Tmsb10/Fchsd2/Kctd13/Arhgef10/Tpm4/Acta1/Myo1e/Flna/Gdpd2	43		BP	GO:0032409	regulation of transporter activity	37/1317	230/17364	0.16087	2.12099	4.90279	1.04993e-05	0.000624574	0.000550271	Atp1b1/Ywhae/Vmp1/Stac2/Taco1/Prkca/Osr1/Chrm3/Ubqln1/Prkcd/Ndfip2/Cacng2/Mapk8ip2/Cacnb3/Syngr3/Nrxn1/Ndfip1/Neto1/Cnih2/Gsto1/Plcb1/Nlgn1/Asph/Ptpn3/Hpca/Ywhah/Slc5a1/Stim2/Kctd7/Tcaf1/Calm3/Fxyd7/Scn1b/Sphk2/Scn2b/Fhl1/Fgf13	37
BP	GO:0051952	regulation of amine transport	17/884	119/17364	0.142857	2.80608	4.57865	0.000108724	0.00617205	0.00527171	Syt2/Rgs2/Rgs4/Htr1a/Grik1/Nr3c1/Entpd1/Hrh3/Ntsr1/Chrna4/P2ry12/Rab3b/Syt5/Syt9/Prkcb/Itgb1/Htr1b	17		BP	GO:0051650	establishment of vesicle localization	33/1317	197/17364	0.167513	2.20857	4.88728	1.31782e-05	0.000760561	0.000670081	Rims1/Trak2/Mreg/Klhl12/Dctn2/Rab1a/Pafah1b1/Hgs/Tmed9/Cadps/Trappc9/Synj1/Myo5b/Cnih2/Stam/Dnm1/Stxbp1/Kif5c/Madd/Snap25/Atp9a/Nlgn1/Syt11/P2rx7/Dync1i1/Rab7/Ap3b2/Ap3m2/Rab3a/Smpd3/Rab11a/Snap91/Myrip	33
BP	GO:0045664	regulation of neuron differentiation	26/884	229/17364	0.113537	2.23016	4.34006	0.000110693	0.00622819	0.00531965	Vwc2l/Bcl2/Brinp3/Pbx1/Kctd11/Timp2/Gli3/Fezf2/Etv5/Dll1/Sox8/Alk/Impact/Shoc2/Eif2ak4/Ltk/Bmp2/Nbn/Fgfr3/Adra2c/Cit/Grip2/Cntn4/Sall1/Itgb1/Ccr5	26		BP	GO:0099500	vesicle fusion to plasma membrane	11/1317	32/17364	0.34375	4.53218	5.7293	1.33224e-05	0.000760561	0.000670081	Rims1/Syt1/Snap47/Stxbp1/Snap25/Cplx1/Stx1a/Vamp1/Grik5/Prrt2/Rab3a	11
BP	GO:0001764	neuron migration	24/884	205/17364	0.117073	2.29961	4.33516	0.000124923	0.00690661	0.0058991	Satb2/Ndel1/Adam17/Flrt2/Kif26a/Dcdc2a/Ntrk2/Fezf2/Matn2/Nde1/Vegfa/Shtn1/Dab2ip/Nr4a2/Tyro3/Dclk1/Astn2/Sema3a/Adgrl3/Met/Nrg1/Sh3rf1/Flna/Arx	24		BP	GO:0099637	neurotransmitter receptor transport	11/1317	32/17364	0.34375	4.53218	5.7293	1.33224e-05	0.000760561	0.000670081	Snap47/Vamp2/Cacng2/Myo5b/Neto1/Snap25/Nsg1/Mapk10/Cplx1/Vps35/Rab11a	11
BP	GO:1903305	regulation of regulated secretory pathway	20/884	156/17364	0.128205	2.51827	4.41171	0.000130858	0.00708274	0.00604954	Syt2/Mical1/Bcr/Pld2/Git1/Cacna1g/Rims2/Cacnb4/Rims4/Snapin/Unc13b/Wnt7a/Syt5/Fes/Gab2/Syt9/Prkcb/Il4ra/Stxbp2/Htr1b	20		BP	GO:1901136	carbohydrate derivative catabolic process	39/1317	251/17364	0.155378	2.04859	4.79388	1.41051e-05	0.000792463	0.000698187	Lyg2/Hdac4/Gpc1/Psap/Hk1/Pfkl/Zbtb7a/Nudt4/Ogdh/Mgat1/Ppp2ca/Stat3/Pfkp/Prkcd/Pfkm/Neu1/Eno1b/Lipa/Entpd7/Slc2a6/Manba/Aldoart1/Fbxo2/Eno1/Acot7/Prkag2/P2rx7/Edem1/Eno2/Tpi1/Tigar/Fkrp/Gpi1/Aldoa/Hgsnat/Prkaca/Pkm/Ids/Pgk1	39
BP	GO:0022604	regulation of cell morphogenesis	29/884	271/17364	0.107011	2.10197	4.23452	0.000131451	0.00708274	0.00604954	Fn1/Syt2/F11r/Epb41l2/Actr2/Cdkl3/Gna13/Akap5/Hexb/Fermt2/Rims2/Arc/Fmnl3/Ezr/Vegfa/Efna5/Cdc42ep3/Rhoq/Csf1r/Itpka/Sh3glb1/Wls/Rasal1/Smurf1/Met/Ptn/Plxnd1/Cacng7/Fes	29		BP	GO:0046165	alcohol biosynthetic process	25/1317	131/17364	0.19084	2.51613	4.98999	1.50661e-05	0.000839786	0.00073988	Avpr1b/Hsd17b7/Ephx1/Pcbd1/Idi1/Sptlc1/Hmgcs1/Pck2/Fdft1/Cyb5r3/Pgp/Fgf1/Lipa/Got1/Dhcr24/Dhdds/Insig1/Srd5a3/Sphk2/P2ry6/Dhcr7/Msmo1/Mvd/Sc5d/Nsdhl	25
BP	GO:0060560	developmental growth involved in morphogenesis	30/884	285/17364	0.105263	2.06764	4.20895	0.000136223	0.00727092	0.00621027	Fn1/Syt2/Cobl/Jade2/Cdkl3/Ndel1/Ahr/Vcl/Sema3g/Rims2/Ext1/Vegfa/Efna5/Impact/Csf1r/Flrt1/Shtn1/Fmn1/Eif2ak4/Cdh4/Dclk1/S1pr1/Sh3glb1/Sema3a/Rasal1/Smurf1/Cacng7/Sall1/Itgb1/Ccr5	30		BP	GO:0042391	regulation of membrane potential	63/1317	484/17364	0.130165	1.71617	4.57782	1.69304e-05	0.000907955	0.00079994	Rims1/Bok/Adora1/Atp1b1/Popdc3/Kcnc2/Kcnmb4/Ywhae/Asic2/Jup/Mapt/Ntsr2/Glrx/Cacng2/Mapk8ip2/Cacnb3/Pkp2/Sod2/Prkce/Nrxn1/Celf4/Bin1/Neto1/Cnih2/Kcnk4/Gnaq/Lipa/Got1/Scn7a/Rapgef4/Chrna1/Bdnf/Bcl2l1/Snta1/Nlgn1/Npy2r/Chrnb2/Mllt11/Kcna2/Cnr1/Vcp/Ptpn3/Kcnab2/Ywhah/Wdr1/P2rx7/Kctd7/Stx1a/Bid/Calm3/Grik5/Scn1b/Myh14/Slc17a7/Gabra5/Tmem135/Bnip3/Cacna1a/Tmem25/Scn2b/Htr3a/Fhl1/Fgf13	63
BP	GO:0045879	negative regulation of smoothened signaling pathway	9/884	40/17364	0.225	4.41957	5.01461	0.000144709	0.00730205	0.00623686	Serpine2/Gpr161/Kctd11/Gli3/Runx2/Sall3/Fgfr3/Sall1/Ulk3	9		BP	GO:0032535	regulation of cellular component size	54/1317	399/17364	0.135338	1.78437	4.54087	2.27411e-05	0.00116626	0.00102752	Nck2/Rab21/Bcl11a/Rtn4/Ulk2/Pfn1/Pafah1b1/Mapt/Grb2/Scin/Cfl2/Hsp90aa1/Inf2/Anxa7/Prkcd/Nefl/Nefm/Ap2m1/Hsp90ab1/Sema6b/Washc1/Prkce/Bin1/Myo5b/Cfl1/Capn1/Zfyve27/Dnm1/Bdnf/Ttl/Mkks/Dstn/Ngf/Capzb/Sema3e/Wdr1/Slit2/Cracd/Rufy3/P2rx7/Rnf6/Capza2/Mtpn/Mgll/Mag/Pak1/Carmil2/Cotl1/Nrp1/Sema7a/Rab11a/Tpm1/Fgf13/Gdi1	54
BP	GO:0022011	myelination in peripheral nervous system	8/884	32/17364	0.25	4.91063	5.12811	0.000154185	0.00759928	0.00649073	Akt1/Ntrk2/Ndrg1/Pou3f2/Pou3f1/Lgi4/Arhgef10/Nrg1	8		BP	GO:0098877	neurotransmitter receptor transport to plasma membrane	9/1317	23/17364	0.391304	5.15916	5.71795	2.48736e-05	0.00124	0.00109248	Snap47/Vamp2/Myo5b/Snap25/Nsg1/Mapk10/Cplx1/Vps35/Rab11a	9
BP	GO:0032292	peripheral nervous system axon ensheathment	8/884	32/17364	0.25	4.91063	5.12811	0.000154185	0.00759928	0.00649073	Akt1/Ntrk2/Ndrg1/Pou3f2/Pou3f1/Lgi4/Arhgef10/Nrg1	8		BP	GO:0051962	positive regulation of nervous system development	52/1317	382/17364	0.136126	1.79475	4.49962	2.73581e-05	0.00132649	0.00116868	Stau2/Epha4/Myb/Sgk1/Map2k2/Rab21/Bcl11a/Rtn4/Gjc2/Fxr2/Pafah1b1/Asic2/Mapt/Prkca/Rgs14/Prmt5/Nefl/Amigo2/Hes1/Robo1/Synj1/Nrxn1/Bin1/Myo5b/Zfyve27/Vim/Lrp2/Bdnf/Flrt3/Syndig1/E2f1/Nlgn1/Ngf/Trim32/Slit2/Kit/Rufy3/Lrrtm1/Oxtr/Mag/Ankrd27/Acan/Pak1/Hapln4/Il34/Nrp1/Sema7a/Nptn/Snap91/Ephb1/Trf/Gdi1	52
BP	GO:0006816	calcium ion transport	40/884	428/17364	0.0934579	1.83575	4.05465	0.000160482	0.00772988	0.00660228	Bcl2/Rgs4/Igf1/Atp2b1/Cacna1g/Grin2c/Fkbp1b/Ahr/Tspan13/Akap5/Akt1/Homer1/Adra1a/Mchr1/Asic1/Slc8a1/Cacnb4/Ryr3/Plcb2/Prnp/Plcb4/Slc24a3/Jph2/Ntsr1/Chrna4/Trpc4/P2ry12/Grin3a/Wfs1/Itpr1/Plcz1/Cacng7/Homer2/Prkcb/Jak3/Npsr1/Cacna2d2/Stac/Ccr5/Flna	40		BP	GO:0090150	establishment of protein localization to membrane	39/1317	260/17364	0.15	1.97768	4.55031	3.2011e-05	0.00147147	0.00129641	Adora1/Cd24a/Hspa4/Snap47/Vamp2/Rab10/Hsp90aa1/Golph3/Cacng2/Cacnb3/Nectin3/Get1/Zdhhc14/Washc1/Reep2/Myo5b/Optn/Hspa5/Emc7/Snap25/Hpca/Nsg1/Srp72/Cox18/Mapk10/Cplx1/Clip1/Tcaf1/Rab7/Sec61a1/Bid/Emc10/Pak1/Large1/Vps35/Zdhhc7/Rab11a/Gdi1/Ubl4a	39
BP	GO:0006813	potassium ion transport	26/884	235/17364	0.110638	2.17322	4.19378	0.000168756	0.00804534	0.00687173	Dpp10/Rgs4/Vip/Kcnip1/Kcnj12/Kcnab3/Kcns3/Kcnf1/Akap5/Hcn1/Slc1a3/Kcnh3/Kif5b/Kcnn2/Kcnt1/Kcnh7/Kcnip3/Prnp/Plcb4/Slc24a3/P2ry12/Kcnab1/Rnf207/Kcnk3/Itgb1/Flna	26		BP	GO:0042026	protein refolding	9/1317	24/17364	0.375	4.94419	5.5392	3.71261e-05	0.00169125	0.00149005	Hspd1/Hsp90aa1/Hspa1b/Hspa1a/Hspa5/Dnaja1/Dnaja2/Hspa8/Dnaja4	9
BP	GO:0045927	positive regulation of growth	31/884	303/17364	0.10231	2.00963	4.10622	0.000177925	0.00830702	0.00709523	Erbb4/Fn1/Bcl2/Syt2/Igf1/Ndel1/Stat5b/Adam17/Ahr/Akt1/Rims2/Ezr/Dll1/Ppard/Vegfa/Rftn1/Efna5/Nr3c1/Shtn1/Cdh4/Sh3glb1/Pou3f2/Wfs1/Rasal1/Smurf1/Wnt2/Ybx3/Cacng7/Nrg1/Cacna2d2/Arx	31		BP	GO:0006644	phospholipid metabolic process	49/1317	357/17364	0.137255	1.80964	4.42812	3.72702e-05	0.00169125	0.00149005	Idh1/Fig4/Serinc1/Agpat3/Pip5k1c/Socs2/Pip4k2c/Alox8/Gdpd1/Mtmr4/Ormdl3/Pgs1/Efr3b/Dgkb/Sgpp1/Idi1/Sptlc1/Hmgcs1/Abhd6/Prkcd/Mtmr6/Fdft1/Pla2g6/Dgkg/Synj1/Agpat4/Pgp/Pigq/Pik3c3/Pi4k2a/Acsl5/Gpcpd1/Crls1/Plcb1/Abhd12/Impa1/Pgap4/Dhdds/Plch2/Sphk2/Smpd1/Gde1/Cdipt/Agpat5/Gpat4/Smpd3/Mvd/Ldlr/Tnfaip8l3	49
BP	GO:0050679	positive regulation of epithelial cell proliferation	25/884	224/17364	0.111607	2.19225	4.15954	0.00019504	0.00874806	0.00747194	Erbb4/Scg2/Glul/Vip/Tnfaip3/Igf1/Adam17/Akt1/Thbs4/Nr4a1/Runx2/Vegfa/Jcad/Hrh3/Ecm1/Fgfr3/Wnt2/Ptn/Wnt7a/Foxp1/Itpr1/St8sia1/Ccnd1/Scn5a/Ar	25		BP	GO:0072583	clathrin-dependent endocytosis	13/1317	49/17364	0.265306	3.49793	5.01621	5.14352e-05	0.0022338	0.00196806	Smap1/Canx/Cltb/Ap2m1/Dnm1/Syt11/Sh3gl2/Dnajc6/Aak1/Sh3gl3/Ap2a2/Snap91/Ubqln2	13
BP	GO:0007626	locomotory behavior	28/884	264/17364	0.106061	2.0833	4.10783	0.000198113	0.0088084	0.00752347	Npas2/Pcdh15/Git1/Sez6/Ppp1r1b/Hexb/Fezf2/Klhl1/Adcy8/Etv5/Fgf12/Rcan2/Alk/Egr1/Pbx3/Cacnb4/Nr4a2/Ntsr1/Chrna4/Ciart/Penk/Elavl4/Adgrl3/Lgi4/Inpp5f/Nrg1/Olfm2/Aph1b	28		BP	GO:0007029	endoplasmic reticulum organization	19/1317	93/17364	0.204301	2.69361	4.69142	5.89715e-05	0.00250398	0.00220609	Rtn4/Rab10/Rtn1/Retreg1/Get1/Rab18/Reep5/Reep2/Rtn3/Zfyve27/Emc7/Vapb/Stx18/Tmem33/Sec61a1/Tmcc1/Emc10/Tmem38a/Ubl4a	19
BP	GO:0090132	epithelium migration	32/884	319/17364	0.100313	1.97041	4.05147	0.000202216	0.00890598	0.00760682	Glul/Igf1/Dcn/Pecam1/Adam17/Evl/Akt1/Plk2/Mmrn2/Ccn3/Ptp4a3/Nr4a1/Ppard/Vegfa/Ptprm/Jcad/Dab2ip/Nfe2l2/Grem1/Spred1/Tek/Plpp3/Sema3a/Tac1/Met/Wnt7a/Foxp1/Plxnd1/Gab2/Efnb2/Itgb1/Anln	32		BP	GO:0017157	regulation of exocytosis	34/1317	221/17364	0.153846	2.02839	4.40775	5.99968e-05	0.00252808	0.00222732	Rims1/Syt1/Rab21/Vamp2/Prkca/Hgs/Rab15/Cadps/Lgi3/Pla2g6/Fbxo45/Myo5b/Anxa1/Stam/Stxbp1/Rapgef4/Syt13/Bcl2l1/Atp9a/Nlgn1/Syt11/Cplx1/P2rx7/Stx1a/Rab7/Syt3/Sphk2/Sv2b/Rab3a/Cacna1a/Smpd3/Scamp5/Syp/Syn1	34
BP	GO:0051146	striated muscle cell differentiation	33/884	333/17364	0.0990991	1.94656	4.03933	0.000203109	0.00890598	0.00760682	Bcl2/Rgs2/Rgs4/Capn2/Mypn/Igf1/Mybpc1/Akt1/Ripor2/Homer1/Myh7/Adra1a/Klf5/Ccn3/Dll1/Daxx/Vegfa/Slc8a1/Nr3c1/Csf1r/Grem1/Bmp2/Pdgfra/Met/Foxp1/Kras/Bhlhe41/Sox6/Il4ra/Efnb2/Nrg1/Acta1/Itgb1	33		BP	GO:0007274	neuromuscular synaptic transmission	10/1317	31/17364	0.322581	4.25307	5.19332	6.16203e-05	0.00256594	0.00226068	Cd24a/Adarb1/Nrxn1/Stxbp1/Chrna1/Nlgn1/Chrnb2/Rab3a/Large1/Cacna1a	10
BP	GO:0033002	muscle cell proliferation	28/884	265/17364	0.10566	2.07544	4.08585	0.000211057	0.00919108	0.00785033	Erbb4/Rgs5/Vip/Tnfaip3/Igf1/Stat5b/Gna13/Rtl1/Akt1/Pik3r1/Ndrg2/Npr3/Ccn3/Ppard/Vegfa/Egr1/Jak2/Rbp4/Pde1a/Bmp2/S1pr1/Ppargc1a/Flt1/Wnt2/Foxp1/Nrg1/Htr1b/Dipk2a	28		BP	GO:0008203	cholesterol metabolic process	24/1317	134/17364	0.179104	2.3614	4.53216	6.47849e-05	0.00268194	0.00236288	Hsd17b7/Nfe2l1/Idi1/Hmgcs1/Fdft1/Sqle/Cyb5r3/Lmf1/Stard4/Fgf1/Fech/Lipa/Dhcr24/Errfi1/Insig1/Cebpa/Smpd1/Dhcr7/Msmo1/Mvd/Ldlr/Aplp2/Sc5d/Nsdhl	24
BP	GO:0006836	neurotransmitter transport	25/884	226/17364	0.110619	2.17285	4.11032	0.000224026	0.00948365	0.00810022	Pnkd/Syt2/Lin7a/Git1/Ntrk2/Rims2/Asic1/Nr4a1/Cacnb4/Rims4/Snapin/Unc13b/Rab3b/Cadps2/Grm8/Wnt7a/Syt5/Slc17a6/Syt9/Prkcb/Stxbp2/Itgb1/Cplx3/Unc13c/Htr1b	25		BP	GO:0022411	cellular component disassembly	60/1317	476/17364	0.12605	1.66191	4.19492	6.82324e-05	0.0027601	0.00243174	Atg9a/Epha4/Bok/Tgfb2/Hbs1l/Sgk1/Cd24a/Rnf41/Igfbp3/Sqstm1/Vdac1/Ulk2/Eif5a/Phf23/Pafah1b1/Vmp1/Dusp3/Scin/Cfl2/Klc1/Ubqln1/Chmp7/Retreg1/Bmerb1/Synj1/Ddr1/C3/Pik3c3/Etf1/Rnf14/Cidea/Cfl1/Frat1/Optn/Mrrf/Dstn/Stmn2/Snx7/Asph/Vcp/Sh3gl2/Dnajc6/Capzb/Wdr1/Cracd/Denr/Tecpr1/Capza2/Mtpn/Tigar/Sh3gl3/Bnip3/Carmil2/Chmp1a/Tcf25/Hspa8/Tpm1/Exog/Fundc1/Fgf13	60
BP	GO:0010811	positive regulation of cell-substrate adhesion	18/884	138/17364	0.130435	2.56207	4.26685	0.000224562	0.00948365	0.00810022	Fn1/Utrn/Skap1/Fermt2/Ccdc80/Vegfa/Lims2/Jak2/Itga6/Fmn1/Tek/Col16a1/Dmp1/Ptn/Fbln2/Itgb1/Flna/Egfl6	18		BP	GO:0006091	generation of precursor metabolites and energy	56/1317	436/17364	0.12844	1.69342	4.20095	7.09239e-05	0.00285267	0.0025133	Idh1/Hdac4/Ndufa10/Hk1/Pfkl/Zbtb7a/Ogdh/Ppp2ca/Stat3/Taco1/Pygl/Dlst/Pfkp/Nhlrc1/Tkt/Sucla2/Oxct1/Pfkm/Trap1/Sod2/Eno1b/Lipa/Slc2a6/Slc25a12/Bdnf/Ndufaf1/Gnas/Vcp/Nr4a3/Aldoart1/Ak4/Pgd/Eno1/Prkag2/P2rx7/Dnajc30/Bid/Eno2/Tpi1/Tigar/Fkrp/Gpi1/Sphk2/Tmem135/Aldoa/Bnip3/Slc25a22/Prkaca/Dlat/Idh3a/Pkm/Cyb5r4/Enox2/Pgk1/Prps1/Pdha1	56
BP	GO:0030534	adult behavior	22/884	188/17364	0.117021	2.29859	4.14621	0.000236798	0.00977639	0.00835026	Pcdh15/Sez6/Ppp1r1b/Homer1/Crhbp/Klhl1/Slitrk1/Fgf12/Grik1/Alk/Pbx3/Cacnb4/Nr4a2/Ntsr1/Chrna4/Slc7a11/Aldh2/Met/Lgi4/Homer2/Inpp5f/Chrna5	22		BP	GO:0071692	protein localization to extracellular region	54/1317	418/17364	0.129187	1.70326	4.16946	8.13645e-05	0.00316472	0.00278823	Klf7/Tgfb2/Psap/Gnaz/Trpm2/Pfkl/Ap1b1/Pafah1b1/Srcin1/Chga/Chrm3/Anxa7/Ppp3cb/Pck2/Oxct1/Golph3/Pla2g6/Pim3/Pfkm/Tango2/Nrros/Cd200/Lmf1/Prkce/Gnaq/Anxa1/Hps6/Rapgef4/Madd/Plcb1/Snap25/Gnas/Ube2q1/Ensa/Rap1gds1/Cnr1/Nbl1/Epha5/Cplx1/P2rx7/Aacs/Stx1a/Copg2/M6pr/Apbb1/Slc25a22/Rab3a/Prkaca/Vps35/Gnao1/Cyb5r4/Myrip/Cdk16/Acsl4	54
BP	GO:0030278	regulation of ossification	18/884	139/17364	0.129496	2.54364	4.23188	0.000245963	0.00983543	0.00840069	Bcl2/Pbx1/Atp2b1/Dlk1/Thrb/Runx2/Slc8a1/Fbn2/Csf1r/Grem1/Bmp2/Intu/Ecm1/S1pr1/Fgfr3/Smurf1/Tac1/Ptn	18		BP	GO:0061387	regulation of extent of cell growth	23/1317	128/17364	0.179688	2.36909	4.45377	8.66505e-05	0.00333369	0.0029371	Rab21/Bcl11a/Rtn4/Ulk2/Pafah1b1/Mapt/Sema6b/Myo5b/Zfyve27/Bdnf/Ttl/Ngf/Sema3e/Slit2/Rufy3/Rnf6/Mgll/Mag/Pak1/Nrp1/Sema7a/Fgf13/Gdi1	23
BP	GO:0034762	regulation of transmembrane transport	44/884	496/17364	0.0887097	1.74248	3.88558	0.000248139	0.00986041	0.00842202	Hecw2/Erbb4/Bcl2/Dpp10/Rgs2/Rgs4/Igf1/Kcnip1/Kcnj12/Kcnab3/Fgf11/Grin2c/Fkbp1b/Ahr/Tspan13/Akap5/Akt1/Homer1/Crhbp/Arc/Fgf12/Slc8a1/Rhoq/Kcnn2/Tcirg1/Stom/Cacnb4/Nfe2l2/Kcnip3/Prnp/Jph2/Ntsr1/Kcnab1/Rnf207/Abcb1a/Met/Klf15/Cacng7/Prkcb/Itgb1/Npsr1/Stac/Scn5a/Flna	44		BP	GO:0048284	organelle fusion	28/1317	171/17364	0.163743	2.15887	4.36279	8.74004e-05	0.00334436	0.0029465	Rims1/Syt1/Septin8/Snap47/Vamp2/Vat1/Vps41/Nkd2/Chmp7/Tfrc/Cidea/Anxa1/Miga2/Stxbp1/Snap25/Syt11/Cplx1/Stx1a/Rab7/Arl8b/Vamp1/Grik5/Ankrd27/Syt3/Prrt2/Bnip3/Rab3a/Chmp1a	28
BP	GO:0050673	epithelial cell proliferation	43/884	485/17364	0.0886598	1.7415	3.83593	0.000294163	0.0111327	0.0095087	Erbb4/Scg2/Glul/Cd34/Vip/Tnfaip3/Igf1/Igfbp4/Etv4/Adam17/Dlk1/Akt1/Thbs4/Mmrn2/Dach1/Ccn3/Nr4a1/Nfkbiz/Ppard/Runx2/Vegfa/Ptprm/Jcad/Lims2/Dab2ip/Hrh3/Intu/Ecm1/Tek/Fgfr3/Flt1/Wnt2/Ptn/Wnt7a/Foxp1/Itpr1/St8sia1/Ccnd1/Efnb2/Pgr/Scn5a/Arx/Ar	43		BP	GO:0048268	clathrin coat assembly	8/1317	21/17364	0.380952	5.02267	5.28409	8.9095e-05	0.00335481	0.0029557	Ap1b1/Clint1/Dnm1/Syt11/Dnajc6/Eps15/Nsg1/Snap91	8
BP	GO:0031644	regulation of nervous system process	19/884	154/17364	0.123377	2.42343	4.10928	0.000314787	0.0115689	0.00988127	Rgs4/Igf1/Tmem100/Grin2c/Homer1/Plk2/Rims2/Ccn3/Fgf12/Jam2/Grik1/Ntsr1/Unc13b/Grm3/Tac1/Wnt7a/Grip2/Igsf9b/Chrna5	19		BP	GO:0034030	ribonucleoside bisphosphate biosynthetic process	11/1317	39/17364	0.282051	3.71871	4.8693	0.00010562	0.00383429	0.00337814	Vdac1/Pdk2/Coasy/Acsl5/Pdhx/Acss2/Acot7/Acsl1/Dlat/Acsl4/Pdha1	11
BP	GO:1990138	neuron projection extension	23/884	205/17364	0.112195	2.2038	4.01554	0.000320599	0.0117147	0.0100059	Fn1/Syt2/Jade2/Cdkl3/Ndel1/Vcl/Sema3g/Rims2/Vegfa/Impact/Csf1r/Flrt1/Shtn1/Eif2ak4/Cdh4/Dclk1/Sh3glb1/Sema3a/Rasal1/Smurf1/Cacng7/Itgb1/Ccr5	23		BP	GO:0034033	purine nucleoside bisphosphate biosynthetic process	11/1317	39/17364	0.282051	3.71871	4.8693	0.00010562	0.00383429	0.00337814	Vdac1/Pdk2/Coasy/Acsl5/Pdhx/Acss2/Acot7/Acsl1/Dlat/Acsl4/Pdha1	11
BP	GO:0033555	multicellular organismal response to stress	16/884	119/17364	0.134454	2.64101	4.1602	0.000348232	0.0124385	0.0106241	Npas2/Bcl2/Capn2/Akt1/Thbs4/Htr1a/Hcn1/Ext1/Asic1/Grik1/Atat1/Grp/Nr4a2/Kcnip3/Penk/Tac1	16		BP	GO:0035384	thioester biosynthetic process	9/1317	27/17364	0.333333	4.39484	5.05734	0.000108077	0.00388364	0.00342162	Vdac1/Pdk2/Acsl5/Pdhx/Acss2/Acsl1/Dlat/Acsl4/Pdha1	9
BP	GO:0098742	cell-cell adhesion via plasma-membrane adhesion molecules	23/884	207/17364	0.111111	2.1825	3.96394	0.000368797	0.0129708	0.0110787	Cdh20/Cdh7/Tnfaip3/Mypn/Pcdh15/Pecam1/Slitrk1/Cdh6/Cdh18/Alcam/Efna5/Ptprm/Lrrc4c/Bmp2/Ptprt/Cdh22/Cdh4/Adgrl3/Sparcl1/Cntn6/Nrg1/Tenm3/Igsf9b	23		BP	GO:0071616	acyl-CoA biosynthetic process	9/1317	27/17364	0.333333	4.39484	5.05734	0.000108077	0.00388364	0.00342162	Vdac1/Pdk2/Acsl5/Pdhx/Acss2/Acsl1/Dlat/Acsl4/Pdha1	9
BP	GO:0044331	cell-cell adhesion mediated by cadherin	9/884	45/17364	0.2	3.92851	4.55566	0.000373229	0.0130384	0.0111364	Cdh20/Cdh7/Cdh6/Cdh18/Vegfa/Cdh22/Cdh4/Ptpru/Plekha7	9		BP	GO:0010977	negative regulation of neuron projection development	27/1317	165/17364	0.163636	2.15747	4.27963	0.000117241	0.00410866	0.00361987	Trak2/Epha4/Itm2c/Bcl11a/Rtn4/Ulk2/Pafah1b1/Rtn4rl1/Spock1/Hes1/Sema6b/Dpysl3/Vim/Stmn2/Nlgn1/Rtca/Sema3e/Slit2/Rufy3/Rnf6/Mag/Nrp1/Prkcsh/Thy1/Sema7a/Fgf13/Gdi1	27
BP	GO:0030282	bone mineralization	17/884	132/17364	0.128788	2.52972	4.08593	0.000386359	0.0132782	0.0113413	Igf1/Atp2b1/Dlk1/Rspo2/Runx2/Slc8a1/Fbn2/Csf1r/Grem1/Bmp2/Slc24a3/Ecm1/S1pr1/Alpl/Fosl2/Fgfr3/Ptn	17		BP	GO:0031346	positive regulation of cell projection organization	57/1317	455/17364	0.125275	1.65169	4.03546	0.000121448	0.00423438	0.00373063	Stau2/Epha4/Hdac4/Sgk1/Fig4/Cd24a/Map2k2/Rab21/Bcl11a/Pfn1/Pafah1b1/Kat2a/Mapt/Hsp90aa1/Nefl/Kctd17/Robo1/Pacsin1/Neu1/Ddr1/Nrxn1/Dpysl3/Myo5b/Cfl1/Htr7/Zfyve27/Camk1d/Hspa5/Bdnf/Stmn2/Nlgn1/Ngf/Cnr1/Akirin1/Cdc42/Hgf/Tapt1/Kit/Rufy3/P2rx7/Clip1/Scn1b/Ankrd27/Pak1/Apbb1/Fgfr1/Ndrg4/Carmil2/Nrp1/Sema7a/Nptn/Mns1/Tmem30a/Snap91/Nckipsd/Frmd7/Gdi1	57
BP	GO:0071805	potassium ion transmembrane transport	22/884	195/17364	0.112821	2.21608	3.95519	0.000396715	0.0134883	0.0115207	Dpp10/Rgs4/Kcnip1/Kcnj12/Kcnab3/Kcns3/Kcnf1/Hcn1/Slc1a3/Kcnh3/Kcnn2/Kcnt1/Kcnh7/Kcnip3/Prnp/Slc24a3/P2ry12/Kcnab1/Rnf207/Kcnk3/Itgb1/Flna	22		BP	GO:1902600	proton transmembrane transport	18/1317	90/17364	0.2	2.6369	4.46022	0.000122025	0.00423438	0.00373063	Atp6v1h/Slc9a4/Atp1b1/Atp6v0a1/Taco1/Atp6v1c1/Slc45a4/Atp6v0c/Atp6v1g2/Plcb1/Atp6v0e2/Atp6v1e1/Slc17a7/Sphk2/Atp6v1b2/Atp6v0d1/Atp6ap2/Slc9a6	18
BP	GO:0032891	negative regulation of organic acid transport	7/884	28/17364	0.25	4.91063	4.79636	0.000399774	0.01352	0.0115478	Rgs2/Rgs4/Akt1/Hrh2/Htr1a/Hrh3/Htr1b	7		BP	GO:0010823	negative regulation of mitochondrion organization	13/1317	53/17364	0.245283	3.23394	4.66612	0.000123956	0.00425965	0.0037529	Bok/Rnf41/Vat1/Mapt/Ghitm/Mpv17l/Tfrc/Bcl2l1/Lmna/Hgf/Tigar/Bnip3/Higd1a	13
BP	GO:0002042	cell migration involved in sprouting angiogenesis	10/884	55/17364	0.181818	3.57137	4.42354	0.000402911	0.013554	0.0115768	Akt1/Plk2/Mmrn2/Nr4a1/Vegfa/Jcad/Grem1/Spred1/Efnb2/Itgb1	10		BP	GO:0051588	regulation of neurotransmitter transport	22/1317	123/17364	0.178862	2.35821	4.33057	0.000131226	0.00444474	0.00391597	Rims1/Slc17a8/Syt1/Prkca/Slc38a2/Fbxo45/Syngr3/Gpr158/Stxbp1/Bcl2l1/Nlgn1/Ngf/Htr6/Cplx1/P2rx7/Stx1a/Sv2b/Rab3a/Cacna1a/Syp/Syn1/Gpm6b	22
BP	GO:1901606	alpha-amino acid catabolic process	12/884	76/17364	0.157895	3.10145	4.2522	0.000430546	0.014332	0.0122413	Adhfe1/Aldh6a1/Prodh/Cbs/Asrgl1/Ivd/Ddah1/Aass/Fah/Acadsb/Ido2/Hmgcll1	12		BP	GO:0033605	positive regulation of catecholamine secretion	7/1317	17/17364	0.411765	5.42892	5.23381	0.000140227	0.0046824	0.00412536	Syt1/Rtn4/Npy2r/Chrnb2/Htr6/Stx1a/Oxtr	7
BP	GO:0031589	cell-substrate adhesion	34/884	363/17364	0.0936639	1.8398	3.74499	0.000466217	0.0152011	0.0129836	Fn1/Bcl2/Cd34/Utrn/Bcr/Ntn4/Skap1/Pecam1/Pik3r1/Vcl/Fermt2/Ephb3/Itgb5/Ccdc80/Ppard/Vegfa/Efna5/Lims2/Jak2/Itga6/Fmn1/Grem1/Tyro3/Mertk/Tek/Col16a1/Dmp1/Ptn/Fbln2/Ttyh1/Bcam/Itgb1/Flna/Egfl6	34		BP	GO:0031345	negative regulation of cell projection organization	33/1317	222/17364	0.148649	1.95986	4.12346	0.000149938	0.00491395	0.00432936	Trak2/Epha4/Itm2c/Bcl11a/Rtn4/Ulk2/Pafah1b1/Rtn4rl1/Spock1/Prkcd/Hes1/Sema6b/Nrxn1/Dpysl3/Cfl1/Vim/Stmn2/Nlgn1/Rtca/Trim32/Capzb/Sema3e/Ywhah/Slit2/Rufy3/Rnf6/Mag/Nrp1/Prkcsh/Thy1/Sema7a/Fgf13/Gdi1	33
BP	GO:0051047	positive regulation of secretion	37/884	407/17364	0.0909091	1.78568	3.71476	0.000474956	0.0153336	0.0130968	Acsl3/Inhbb/Glul/Vip/Igf1/Alox12b/Pld2/Cacna1g/Npr3/Adcy8/Grik1/Ppard/Kif5b/Nr3c1/Rab27b/Jak2/Rbp4/Bmp2/Sstr4/Hrh3/Ntsr1/Pex5l/Wls/Unc13b/Nadk/Tfr2/Tac1/Cadps2/Itpr1/Gipr/Sytl2/Gab2/Syt9/Prkcb/Il4ra/Stxbp2/Rab8b	37		BP	GO:0002790	peptide secretion	42/1317	309/17364	0.135922	1.79207	4.02462	0.000161914	0.00520908	0.00458938	Klf7/Adora1/Gnaz/Trpm2/Pfkl/Rab1a/Chga/Chrm3/Anxa7/Ppp3cb/Pck2/Oxct1/Pla2g6/Pim3/Pfkm/Prkce/Gnaq/Anxa1/Rapgef4/Madd/Plcb1/Snap25/Gnas/Npy2r/Ube2q1/Ensa/Cnr1/Epha5/Cplx1/Aacs/Stx1a/Slc25a22/Cpe/Rab3a/Prkaca/Gnao1/Smpd3/Cyb5r4/Myrip/Cdk16/Apln/Acsl4	42
BP	GO:0040013	negative regulation of locomotion	33/884	349/17364	0.0945559	1.85732	3.74712	0.000475105	0.0153336	0.0130968	Bcl2/Bcr/Dcn/Srgap1/Gna13/Evl/Akt1/Ripor2/Sema3g/Mmrn2/Dach1/Ccn3/Chrd/Dusp1/Ppard/Ptprm/Ldlrad4/Dab2ip/Nfe2l2/Grem1/Spred1/Ptprt/Podn/Ptpru/Sema3a/Drd5/Ppargc1a/Ptn/Arhgdib/Idh2/Ing1/Nrg1/Cx3cr1	33		BP	GO:0035304	regulation of protein dephosphorylation	16/1317	77/17364	0.207792	2.73964	4.38281	0.000179623	0.00570203	0.00502368	Nck2/Ppp1r7/Adora1/Ywhae/Prkcd/Rcan1/Nsmf/Ptpa/Ywhab/Ensa/Camta1/Ppp6r1/Calm3/Smpd1/Mfhas1/Dlc1	16
BP	GO:0042053	regulation of dopamine metabolic process	6/884	21/17364	0.285714	5.61215	4.89791	0.000480281	0.0154224	0.0131726	Pnkd/Htr1a/Nr4a2/Tacr3/Aldh2/Maob	6		BP	GO:0009306	protein secretion	52/1317	411/17364	0.126521	1.66811	3.92696	0.000185422	0.00585983	0.00516271	Klf7/Tgfb2/Psap/Gnaz/Trpm2/Pfkl/Ap1b1/Pafah1b1/Srcin1/Chga/Chrm3/Anxa7/Ppp3cb/Pck2/Oxct1/Golph3/Pla2g6/Pim3/Pfkm/Tango2/Cd200/Lmf1/Prkce/Gnaq/Anxa1/Hps6/Rapgef4/Madd/Plcb1/Snap25/Gnas/Ube2q1/Ensa/Rap1gds1/Cnr1/Epha5/Cplx1/P2rx7/Aacs/Stx1a/Copg2/M6pr/Apbb1/Slc25a22/Rab3a/Prkaca/Vps35/Gnao1/Cyb5r4/Myrip/Cdk16/Acsl4	52
BP	GO:0007204	positive regulation of cytosolic calcium ion concentration	21/884	185/17364	0.113514	2.22969	3.89443	0.000490634	0.0156153	0.0133374	Bcl2/Cacna1g/Fzd2/Gna13/Fkbp1b/Akap5/Adra1a/Adcy8/Mchr1/Slc8a1/Jak2/Jph2/Hrh3/Tac1/Itpr1/Plcz1/Gipr/Jak3/Cx3cr1/Ackr2/Ccr5	21		BP	GO:0035592	establishment of protein localization to extracellular region	52/1317	412/17364	0.126214	1.66406	3.90802	0.000196985	0.0061976	0.0054603	Klf7/Tgfb2/Psap/Gnaz/Trpm2/Pfkl/Ap1b1/Pafah1b1/Srcin1/Chga/Chrm3/Anxa7/Ppp3cb/Pck2/Oxct1/Golph3/Pla2g6/Pim3/Pfkm/Tango2/Cd200/Lmf1/Prkce/Gnaq/Anxa1/Hps6/Rapgef4/Madd/Plcb1/Snap25/Gnas/Ube2q1/Ensa/Rap1gds1/Cnr1/Epha5/Cplx1/P2rx7/Aacs/Stx1a/Copg2/M6pr/Apbb1/Slc25a22/Rab3a/Prkaca/Vps35/Gnao1/Cyb5r4/Myrip/Cdk16/Acsl4	52
BP	GO:0051588	regulation of neurotransmitter transport	16/884	123/17364	0.130081	2.55513	4.00864	0.000506953	0.0160359	0.0136966	Pnkd/Git1/Ntrk2/Rims2/Asic1/Cacnb4/Rims4/Snapin/Unc13b/Rab3b/Grm8/Wnt7a/Prkcb/Itgb1/Cplx3/Htr1b	16		BP	GO:0006936	muscle contraction	42/1317	312/17364	0.134615	1.77484	3.95648	0.000200292	0.00624612	0.00550304	Hdac4/Adora1/Ptgs2/Atp1b1/Psen2/Stac2/Ormdl3/Jup/Prkca/Dock4/Chga/Chrm3/Pla2g6/Pkp2/Mylk/Ccdc78/Bin1/Eno1b/Htr7/Chrna1/Mkks/Snta1/Sulf2/Npy2r/Chrnb2/Rap1gds1/Eno1/Apbb2/Kit/Oxtr/Fkrp/Calm3/Scn1b/Myh14/Apbb1/Aldoa/Tmem38a/Large1/Smpd3/Scn2b/Tpm1/Fgf13	42
BP	GO:0048660	regulation of smooth muscle cell proliferation	21/884	186/17364	0.112903	2.21771	3.86698	0.00052723	0.0165947	0.014174	Rgs5/Vip/Tnfaip3/Igf1/Stat5b/Gna13/Akt1/Pik3r1/Ndrg2/Npr3/Ppard/Vegfa/Egr1/Jak2/Pde1a/Bmp2/S1pr1/Ppargc1a/Flt1/Foxp1/Htr1b	21		BP	GO:0030836	positive regulation of actin filament depolymerization	6/1317	13/17364	0.461538	6.08516	5.25439	0.000202763	0.00629543	0.00554649	Cfl2/Cfl1/Dstn/Wdr1/Cracd/Carmil2	6
BP	GO:0045055	regulated exocytosis	26/884	253/17364	0.102767	2.0186	3.77995	0.000536303	0.0167971	0.0143468	Syt2/Mical1/Bcr/Pld2/Git1/Cacna1g/Crhbp/Rims2/Grp/Cacnb4/Rims4/Pex5l/Snapin/Unc13b/Cadps2/Wnt7a/Syt5/Fes/Gab2/Syt9/Prkcb/Il4ra/Stxbp2/Cplx3/Unc13c/Htr1b	26		BP	GO:1904951	positive regulation of establishment of protein localization	46/1317	352/17364	0.130682	1.72298	3.92578	0.00020466	0.00632658	0.00557393	Ptgs2/Tgfb2/Trpm2/Kif3a/Vamp2/Ywhae/Jup/Hsp90aa1/Chrm3/Anxa7/Ppp3cb/Prkcd/Pck2/Oxct1/Golph3/Pla2g6/Pfkm/Cacnb3/Cct8/Tcp1/Hsp90ab1/Prkce/Camk4/B3gat3/Gnaq/Lrp2/Rapgef4/Plcb1/Gnas/Asph/Hpca/Cdc42/Rufy3/P2rx7/Aacs/Cct6a/Tcaf1/Edem1/Pak1/Apbb1/Prkaca/Vps35/Oaz2/Tmem30a/Myrip/Acsl4	46
BP	GO:0060042	retina morphogenesis in camera-type eye	12/884	78/17364	0.153846	3.02193	4.14501	0.000549184	0.0170327	0.0145481	Ntrk2/Hcn1/Thrb/Dll1/Sox8/Man2a1/Ptprm/Rbp4/Prom1/Tspan12/Ptn/Rdh13	12		BP	GO:1903578	regulation of ATP metabolic process	16/1317	78/17364	0.205128	2.70451	4.32224	0.000210305	0.00643297	0.00566767	Hdac4/Zbtb7a/Ppp2ca/Stat3/Eno1b/Slc2a6/Slc25a12/Bcl2l1/Vcp/Eno1/Prkag2/P2rx7/Dnajc30/Tigar/Sphk2/Prkaca	16
BP	GO:0099173	postsynapse organization	26/884	254/17364	0.102362	2.01065	3.75797	0.000569348	0.0174875	0.0149365	Zfp365/Actr2/Arhgef15/Akt1/Homer1/Htr1a/Farp1/Ctnnd2/Asap1/Arc/Ephb3/Etv5/Gap43/Ezr/Itpka/Prnp/Slc7a11/Dok7/Adgrl3/Ptn/Wnt7a/Grip2/Arhgap33/Zdhhc2/Lzts1/Itgb1	26		BP	GO:0006103	2-oxoglutarate metabolic process	7/1317	18/17364	0.388889	5.12731	5.01894	0.000214481	0.00643297	0.00566767	Idh1/Ogdh/Dlst/Got1/Phyh/Got2/Idh3a	7
BP	GO:0098926	postsynaptic signal transduction	11/884	69/17364	0.15942	3.13142	4.10859	0.000679658	0.0197318	0.0168534	Anks1b/Ly6c1/Ly6g6e/Jak2/Chrm4/Hrh3/Chrna4/Itpr1/Prkcb/Nrg1/Chrna5	11		BP	GO:1901881	positive regulation of protein depolymerization	7/1317	18/17364	0.388889	5.12731	5.01894	0.000214481	0.00643297	0.00566767	Cfl2/Cfl1/Dstn/Stmn2/Wdr1/Cracd/Carmil2	7
BP	GO:0001666	response to hypoxia	23/884	217/17364	0.105991	2.08193	3.71444	0.000717564	0.0205508	0.0175529	Bcl2/Pld2/Adam17/Akt1/Ppard/Cbs/Daxx/Vegfa/Slc8a1/Egr1/Nr4a2/Nfe2l2/Bmp2/Chrna4/Ddah1/Tek/Plk3/Kcnk3/Fosl2/Cpeb2/Flt1/Itpr1/Arnt2	23		BP	GO:0035383	thioester metabolic process	17/1317	86/17364	0.197674	2.60624	4.27781	0.00021634	0.00643297	0.00566767	Ogdh/Vdac1/Acaca/Pdk2/Hmgcs1/Sucla2/Acsl5/Pdhx/Acss2/Acot7/Gpat4/Acsl1/Mvd/Dlat/Acsl4/Acot9/Pdha1	17
BP	GO:0030900	forebrain development	36/884	402/17364	0.0895522	1.75903	3.56611	0.00074154	0.0208616	0.0178184	Pou3f3/Erbb4/Kif21b/Ndel1/Kif26a/Gli3/Ntrk2/Fezf2/Ext1/Nde1/Chrd/Ephb3/Atat1/Alk/Csf1r/Sall3/Dab2ip/Nr4a2/Tyro3/Bmp2/Slc7a11/Dclk1/P2ry12/Tox/Pou3f2/Elavl4/Pou3f1/Chd5/Sema3a/Fgfr3/Wnt7a/Kras/Mboat7/Nrg1/Sall1/Arx	36		BP	GO:0021954	central nervous system neuron development	18/1317	94/17364	0.191489	2.52469	4.24628	0.000217189	0.00643297	0.00566767	Epha4/Kifbp/Adarb1/Ogdh/Pafah1b1/Prkca/Agtpbp1/Fbxo45/Gnaq/Chrnb2/Brinp1/Sema3e/Slit2/Scn1b/Fgfr1/Nrp1/Lingo1/Ephb1	18
BP	GO:0031099	regeneration	19/884	165/17364	0.115152	2.26187	3.77193	0.000748908	0.020976	0.0179161	Erbb4/Bcl2/Igf1/Ndel1/Fkbp1b/Adam17/Klf5/Matn2/Ccn3/Gap43/Ppard/Jak2/Ptn/Wnt7a/Itpr1/Inpp5f/Ccnd1/Nrg1/Flna	19		BP	GO:0051952	regulation of amine transport	21/1317	119/17364	0.176471	2.32668	4.16022	0.000224424	0.00659212	0.00580788	Adora1/Slc17a8/Syt1/Rtn4/Chga/Slc38a2/Stxbp1/Syt13/Npy2r/Syt11/Chrnb2/Sv2a/Kcna2/Cnr1/Htr6/P2rx7/Stx1a/Oxtr/Syt3/Rab3a/Cacna1a	21
BP	GO:0033688	regulation of osteoblast proliferation	7/884	31/17364	0.225806	4.43541	4.43387	0.000776986	0.0214786	0.0183454	Bcl2/Ahr/Npr3/Sox8/Grem1/Bmp2/Mn1	7		BP	GO:0033157	regulation of intracellular protein transport	27/1317	172/17364	0.156977	2.06966	4.03883	0.000237242	0.00693982	0.00611422	Ptgs2/Uhmk1/Ube2g2/Septin8/Kif3a/Vamp2/Ywhae/Jup/Dnajc27/Hsp90aa1/Prkcd/Ubac2/Rangap1/Hsp90ab1/Camk4/B3gat3/Frat1/Asph/Ube2j1/Cdc42/Insig1/Rufy3/Cabp1/Edem1/Prkaca/Oaz2/Tmem30a	27
BP	GO:1990778	protein localization to cell periphery	35/884	389/17364	0.0899743	1.76732	3.54493	0.000803071	0.0220989	0.0188753	Erbb4/Acsl3/Dpp10/F11r/Stx7/Epb41l2/Lin7a/Git1/Skap1/Grin2c/Akap5/Ttc7b/Akt1/Pik3r1/Rab3c/Tspan14/Ezr/Rhoq/Kif5b/Kcnip3/Prnp/Rab3b/Smurf1/Grip2/Cacng7/Rab38/Sytl2/Ank1/Zdhhc2/Itgb1/Rab8b/Tpbg/Stac/Flna/Ar	35		BP	GO:0032412	regulation of monoatomic ion transmembrane transporter activity	31/1317	209/17364	0.148325	1.9556	3.98163	0.000243935	0.00707809	0.00623604	Atp1b1/Ywhae/Vmp1/Stac2/Taco1/Prkca/Osr1/Chrm3/Ubqln1/Cacng2/Mapk8ip2/Cacnb3/Nrxn1/Neto1/Cnih2/Gsto1/Plcb1/Nlgn1/Asph/Ptpn3/Hpca/Ywhah/Stim2/Tcaf1/Calm3/Fxyd7/Scn1b/Sphk2/Scn2b/Fhl1/Fgf13	31
BP	GO:0046777	protein autophosphorylation	22/884	206/17364	0.106796	2.09775	3.67081	0.000838389	0.0226425	0.0193395	Erbb4/Nlk/Map3k9/Ephb3/Vegfa/Alk/Csf1r/Jak2/Grk5/Grem1/Eif2ak4/Ltk/Tyro3/Pdgfc/Nbn/Pdgfra/Flt1/Met/Fes/Nrg1/Sik2/Ulk3	22		BP	GO:0032386	regulation of intracellular transport	39/1317	286/17364	0.136364	1.79789	3.89776	0.000255245	0.0072858	0.00641904	Ptgs2/Uhmk1/Ube2g2/Map2k2/Rab21/Nefh/Septin8/Kif3a/Vamp2/Ywhae/Jup/Mapt/Dnajc27/Hsp90aa1/Nsun2/Prkcd/Ubac2/Rangap1/Hsp90ab1/Camk4/Reep2/Cnih2/B3gat3/Frat1/Atp9a/Asph/Ube2j1/Cdc42/Insig1/Stx18/Rufy3/Cabp1/Edem1/Prkaca/Vps35/Ndrg4/Rab11a/Oaz2/Tmem30a	39
BP	GO:0150115	cell-substrate junction organization	14/884	105/17364	0.133333	2.619	3.85385	0.000869111	0.0230544	0.0196914	Fn1/Tns1/Bcl2/Bcr/Pik3r1/Vcl/Fermt2/Vegfa/Efna5/Fmn1/Grem1/Tek/Col16a1/Rab8b	14		BP	GO:0006914	autophagy	59/1317	489/17364	0.120654	1.59077	3.79628	0.000257458	0.00729018	0.0064229	Atg9a/Bok/Qsox1/Pip4k2c/Rnf41/Rab1a/Sqstm1/Vdac1/Larp1/Ulk2/Phf23/Poldip2/Vmp1/Mtmr4/Ormdl3/Stat3/Atp6v0a1/Mapt/Inhba/Vps41/Nhlrc1/Sptlc1/Ubqln1/Snx18/Anxa7/Chmp7/Retreg1/Klhl22/Eif4g1/Ilrun/Washc1/Rmc1/Pik3c3/Vps51/Optn/Armc3/Usp20/Lrsam1/Trp53inp2/Syt11/Snx7/Vcp/Trim32/Rraga/Plaa/Cptp/Tecpr1/Rab7/Arl8b/Bid/Tigar/Bnip3/Tollip/Chmp1a/Keap1/Hspa8/Fundc1/Cdk16/Ubqln2	59
BP	GO:0043087	regulation of GTPase activity	29/884	305/17364	0.095082	1.86765	3.54061	0.00093488	0.0241625	0.0206378	Sh3bp4/Bcr/Arhgap45/Ndel1/Arhgef15/Adap2/Asap2/Ripor2/Ntrk2/Fermt2/Asap1/Sgsm3/Ephb3/Efna5/Arhgap12/Rasgrp2/Vav2/Dab2ip/Itga6/Tbc1d1/Rasgef1b/Rasal1/Met/Plxnd1/Rasgef1a/Arhgef10/Itgb1/Dock6/Tbc1d2b	29		BP	GO:0061919	process utilizing autophagic mechanism	59/1317	489/17364	0.120654	1.59077	3.79628	0.000257458	0.00729018	0.0064229	Atg9a/Bok/Qsox1/Pip4k2c/Rnf41/Rab1a/Sqstm1/Vdac1/Larp1/Ulk2/Phf23/Poldip2/Vmp1/Mtmr4/Ormdl3/Stat3/Atp6v0a1/Mapt/Inhba/Vps41/Nhlrc1/Sptlc1/Ubqln1/Snx18/Anxa7/Chmp7/Retreg1/Klhl22/Eif4g1/Ilrun/Washc1/Rmc1/Pik3c3/Vps51/Optn/Armc3/Usp20/Lrsam1/Trp53inp2/Syt11/Snx7/Vcp/Trim32/Rraga/Plaa/Cptp/Tecpr1/Rab7/Arl8b/Bid/Tigar/Bnip3/Tollip/Chmp1a/Keap1/Hspa8/Fundc1/Cdk16/Ubqln2	59
BP	GO:0010660	regulation of muscle cell apoptotic process	14/884	106/17364	0.132075	2.5943	3.81318	0.000955503	0.0243004	0.0207555	Erbb4/Bcl2/Capn2/Igf1/Pik3r1/Rgl2/Grp/Jak2/Nfe2l2/Pde1a/Ltk/Nrg1/Gria4/Dipk2a	14		BP	GO:2001169	regulation of ATP biosynthetic process	8/1317	24/17364	0.333333	4.39484	4.76769	0.000262221	0.00739546	0.00651566	Stat3/Eno1b/Slc25a12/Bcl2l1/Vcp/Eno1/Dnajc30/Sphk2	8
BP	GO:2000027	regulation of animal organ morphogenesis	14/884	106/17364	0.132075	2.5943	3.81318	0.000955503	0.0243004	0.0207555	Cd34/Ntn4/Fzd2/Rspo2/Etv5/Sox8/Runx2/Vegfa/Grem1/Bmp2/Met/Wnt2/Sall1/Ar	14		BP	GO:0009914	hormone transport	49/1317	389/17364	0.125964	1.66077	3.77599	0.000311368	0.00847761	0.00746906	Klf7/Adora1/Myb/Gnaz/Trpm2/Pfkl/Igfbp3/Rab1a/Vamp2/Chga/Chrm3/Inhba/Anxa7/Ppp3cb/Pck2/Oxct1/Ywhaz/Pla2g6/Pim3/Nell2/Pfkm/Prkce/Slc3a2/Gnaq/Anxa1/Rapgef4/Madd/Plcb1/Snap25/Gnas/Ube2q1/Ensa/Cnr1/Epha5/Cplx1/Aacs/Stx1a/Slc25a22/Fgfr1/Cpe/Rab3a/Prkaca/Gnao1/Smpd3/Cyb5r4/Myrip/Cdk16/Apln/Acsl4	49
BP	GO:0051347	positive regulation of transferase activity	36/884	409/17364	0.0880196	1.72893	3.45507	0.00101116	0.025411	0.0217042	Erbb4/Igf1/Traf4/Adam17/Akt1/Ppp1r3g/Ntrk2/Fermt2/Adra1a/Daxx/Vegfa/Ccnd3/Alk/Csf1r/Map4k2/Jak2/Dab2ip/Grem1/Ltk/Tyro3/Mertk/Cdc25b/Prnp/Pdgfc/Nbn/Tek/Fgfr3/Dok7/Adra2c/Pdgfra/Flt1/Met/Ccnd1/Nrg1/Dipk2a/Mst1r	36		BP	GO:0016042	lipid catabolic process	42/1317	319/17364	0.131661	1.73589	3.80031	0.000323467	0.00867717	0.00764488	Idh1/Adora1/Aig1/Psap/Ilvbl/Pex13/Pafah1b1/Gdpd1/Abcd4/Auh/Abhd6/Prkcd/Pck2/Oxct1/Pla2g6/Plcxd2/Acat2/Neu1/Prkce/Cidea/Lipg/Lipa/Acsl5/Phyh/Slc27a4/Gpcpd1/Plcb1/Abhd12/Nceh1/Cnr1/Acot7/Plch2/Ywhah/Srd5a3/Rarres2/Rab7/Mgll/Smpd1/Hpgd/Lpl/Smpd3/Ldlr	42
BP	GO:2000177	regulation of neural precursor cell proliferation	16/884	131/17364	0.122137	2.39909	3.72272	0.00101589	0.0254292	0.0217197	Igf1/Kctd11/Gli3/Hapln1/Pde9a/Vegfa/Lims2/Shoc2/Tox/Fgfr3/Ptn/Sall1/Itgb1/Cx3cr1/Ccr5/Flna	16		BP	GO:0032272	negative regulation of protein polymerization	16/1317	81/17364	0.197531	2.60435	4.1461	0.000331165	0.00874746	0.00770682	Sgk1/Pfn1/Scin/Prkcd/Tubb4a/Cfl1/Capn1/Mkks/Stmn2/Capzb/Slit2/Cracd/Capza2/Mtpn/Carmil2/Tpm1	16
BP	GO:0046942	carboxylic acid transport	32/884	351/17364	0.0911681	1.79077	3.46637	0.00106284	0.0262938	0.0224582	Acsl3/Rgs2/Rgs4/Slc13a5/Slc16a6/Akt1/Hrh2/Ntrk2/Htr1a/Slc1a3/Grik1/Ppard/Nr3c1/Sfxn4/Cacnb4/Sstr4/Hrh3/Ntsr1/Slc7a11/Trpc4/Abcb1a/Crot/Sfxn5/Slco1c1/Slco1a4/Slc17a6/Slco2b1/Slc7a2/Slc27a1/Itgb1/Htr1b/Slc7a3	32		BP	GO:0006006	glucose metabolic process	30/1317	204/17364	0.147059	1.9389	3.86441	0.000353955	0.00928017	0.00817615	Adipor1/Hk1/Pfkl/Igfbp3/Pdk2/Nfe2l1/Kat2a/Slc25a10/Pfkp/Pck2/Pfkm/Pgp/Eno1b/Ddb1/Lipa/Got1/Slc25a12/Eno1/Errfi1/Eno2/Tpi1/Tigar/Gpi1/Pgm2l1/Aldoa/Prkaca/Dlat/Pkm/Pgk1/Pdha1	30
BP	GO:0090237	regulation of arachidonic acid secretion	4/884	10/17364	0.4	7.85701	5.02337	0.00109454	0.0266631	0.0227737	Hrh2/Sstr4/Hrh3/Ntsr1	4		BP	GO:0046879	hormone secretion	48/1317	381/17364	0.125984	1.66104	3.73759	0.000355521	0.00928685	0.00818203	Klf7/Adora1/Myb/Gnaz/Trpm2/Pfkl/Igfbp3/Rab1a/Vamp2/Chga/Chrm3/Inhba/Anxa7/Ppp3cb/Pck2/Oxct1/Ywhaz/Pla2g6/Pim3/Nell2/Pfkm/Prkce/Gnaq/Anxa1/Rapgef4/Madd/Plcb1/Snap25/Gnas/Ube2q1/Ensa/Cnr1/Epha5/Cplx1/Aacs/Stx1a/Slc25a22/Fgfr1/Cpe/Rab3a/Prkaca/Gnao1/Smpd3/Cyb5r4/Myrip/Cdk16/Apln/Acsl4	48
BP	GO:0043954	cellular component maintenance	12/884	85/17364	0.141176	2.77306	3.7952	0.00120177	0.0285107	0.0243517	Homer1/Fermt2/Rims2/Csf1r/Cbln2/Itpka/Prnp/Sema3a/Adgrl3/Plekha7/Kifc3/Itgb1	12		BP	GO:0042886	amide transport	46/1317	362/17364	0.127072	1.67538	3.72015	0.00038616	0.00990444	0.00872615	Klf7/Adora1/Psap/Gnaz/Trpm2/Pfkl/Rab1a/Sgpp1/Chga/Chrm3/Anxa7/Ppp3cb/Pck2/Oxct1/Pla2g6/Pim3/Pfkm/Prkce/Gnaq/Anxa1/Lrp2/Rapgef4/Madd/Plcb1/Snap25/Gnas/Npy2r/Ube2q1/Ensa/Cnr1/Cptp/Epha5/Cplx1/Aacs/Stx1a/Slc25a22/Cpe/Rab3a/Prkaca/Gnao1/Smpd3/Cyb5r4/Myrip/Cdk16/Apln/Acsl4	46
BP	GO:0048278	vesicle docking	10/884	63/17364	0.15873	3.11786	3.90025	0.00121965	0.0287204	0.0245308	Stx7/Cep83/Rab3c/Rims2/Unc13b/Rab3b/Sytl2/Stxbp2/Rab8b/Unc13c	10		BP	GO:0007018	microtubule-based movement	51/1317	414/17364	0.123188	1.62418	3.68241	0.000404274	0.0102944	0.00906975	Stau2/Trak2/Mreg/Daw1/Arl8a/Kifap3/Rab21/Nefh/Rab1a/Kif3a/Pafah1b1/Flot2/Ttll6/Mapt/Ccdc40/Ak7/Klc1/Agtpbp1/Nefl/Nefm/Spef2/Tuba1a/Neto1/Cnih2/Catsperz/Meig1/Armc3/Enkur/Kif5c/Madd/Stard7/Mkks/Cenpe/Ssx2ip/Dnaja1/Dnali1/Cdc42/Tmem201/Uchl1/Dnah10/Dync1i1/Copg2/Arl8b/Ap3b2/Ap3m2/Ttc29/Hydin/Mns1/Ttc21a/Dynlt3/Armcx3	51
BP	GO:0001820	serotonin secretion	5/884	17/17364	0.294118	5.77722	4.56401	0.00125251	0.0291702	0.024915	Fcgr3/Htr1a/Hrh3/Htr1b/Maob	5		BP	GO:0016311	dephosphorylation	40/1317	303/17364	0.132013	1.74053	3.72537	0.000420159	0.0106471	0.00938049	Ptp4a1/Nck2/Sgpp2/Ppp1r7/Adora1/Fig4/Ppp3r1/Ublcp1/Ppp2ca/Ywhae/Mtmr4/Dusp3/Sgpp1/Ppp2r5c/Dusp22/Ppp3cb/Prkcd/Mtmr6/Ppp2r2a/Synj1/Rcan1/Ppp2r1a/Dusp5/Nsmf/Ptpa/Acp2/Ywhab/Nceh1/Ensa/Ptpn3/Dnajc6/Ptp4a2/Camta1/Fam220a/Ppp6r1/Calm3/Smpd1/Lhpp/Mfhas1/Dlc1	40
BP	GO:0032703	negative regulation of interleukin-2 production	6/884	25/17364	0.24	4.71421	4.30412	0.00131659	0.0303292	0.025905	Cd34/Tnfaip3/Havcr2/Ezr/Prnp/Homer2	6		BP	GO:0006605	protein targeting	38/1317	284/17364	0.133803	1.76412	3.71953	0.000444128	0.0111361	0.00981131	Hspd1/Trak2/Adora1/Sqstm1/Hspa4/Ywhae/Vps53/Hgs/Hsp90aa1/Vps41/Mipep/Ywhaz/Cacng2/Syngr1/Cacnb3/Get1/Zdhhc14/Pik3c3/Vps51/Hspa5/Ywhab/Tomm34/Nlgn1/Hpca/Srp72/Ywhag/Tcaf1/Rab7/Sec61a1/Edem1/Bid/M6pr/Pak1/Large1/Zdhhc7/Hspa8/Gdi1/Ubl4a	38
BP	GO:0050731	positive regulation of peptidyl-tyrosine phosphorylation	19/884	174/17364	0.109195	2.14487	3.51524	0.00141852	0.0322105	0.0275118	Erbb4/Igf1/Pecam1/Adam17/Thbs4/Adra1a/Vegfa/Efna5/Csf1r/Jak2/Grem1/Prnp/Plpp3/Fgfr3/Dok7/Pdgfra/Tspan9/Nrg1/Itgb1	19		BP	GO:0050803	regulation of synapse structure or activity	41/1317	314/17364	0.130573	1.72154	3.69636	0.000449842	0.0111735	0.00984419	Stau2/Epha4/Psen2/Slc17a8/Pafah1b1/Asic2/Srcin1/Neurod2/Prkca/Rhob/Dgkb/Arhgap22/Nefl/Ywhaz/Amigo2/Tuba1a/Eif4g1/Robo1/Tubb5/Nrxn1/Myo5b/Cfl1/Abhd17b/Gpr158/Rapgef4/Bdnf/Flrt3/Syndig1/Nlgn1/Chrnb2/Vcp/Elavl2/Cdc42/Slit2/Lrrtm1/Oxtr/Slc17a7/Vps35/Hspa8/Snap91/Ephb1	41
BP	GO:0055007	cardiac muscle cell differentiation	17/884	148/17364	0.114865	2.25624	3.55464	0.00142885	0.032215	0.0275157	Rgs2/Rgs4/Igf1/Adra1a/Dll1/Vegfa/Slc8a1/Nr3c1/Grem1/Bmp2/Pdgfra/Met/Foxp1/Sox6/Efnb2/Nrg1/Itgb1	17		BP	GO:0051051	negative regulation of transport	57/1317	479/17364	0.118998	1.56893	3.61729	0.000460823	0.0112878	0.00994492	Klf7/Adora1/Ptgs2/Tgfb2/Gnaz/Ube2g2/Pfkl/Igfbp3/Ppp3r1/Vdac1/Ywhae/Srcin1/Mapt/Prkca/Osr1/Chga/Ubqln1/Ppp3cb/Ndfip2/Ubac2/Rangap1/Pim3/Hes1/Cd200/Pacsin1/Prkce/Bin1/Ndfip1/Cnih2/Gnaq/Anxa1/Htr7/Gsto1/Lrsam1/Madd/Atp9a/Npy2r/Syt11/Ube2j1/Cnr1/Htr6/Insig1/Cabp1/Lrrtm1/Rab7/Calm3/Ankrd27/Sh3gl3/Prrt2/Vps35/Gnao1/Necab2/Scamp5/Oaz2/Acsl4/Ubqln2/Gpm6b	57
BP	GO:0050817	coagulation	19/884	175/17364	0.108571	2.13262	3.48768	0.00151743	0.0337265	0.0288067	Serpine2/F11r/Gna13/Evl/Fzd6/Jak2/Papss2/Entpd1/Entpd2/Nfe2l2/Tyro3/Mertk/Thbd/Slc7a11/P2ry12/Adra2c/Pdgfra/Tspan9/Flna	19		BP	GO:0051592	response to calcium ion	23/1317	143/17364	0.160839	2.12059	3.85471	0.000468465	0.0114114	0.0100538	Trpm2/Syt1/Kcnmb4/Neurod2/Anxa7/Cpne6/Tuba1a/Mylk/Nrxn1/Slc25a12/Syt13/Nfatc2/Nlgn1/Syt11/Asph/Alg2/Hpca/P2rx7/Calm3/Syt3/Smpd1/Cpne4/Gdi1	23
BP	GO:0048732	gland development	38/884	449/17364	0.0846325	1.6624	3.29356	0.00152241	0.0337265	0.0288067	Erbb4/Serpine2/Bcl2/Pbx1/Tnfaip3/Igf1/Ntn4/Cobl/Stat5b/Etv4/Ahr/Gli3/Hrh2/Ext1/Clcn2/Ephb3/Etv5/Vegfa/Man2a1/Lbh/Lims2/Nr3c1/Jak2/Cacnb4/Bmp2/Mafb/Rxfp1/Wls/Pou3f2/Sema3a/Pdgfra/Met/Ptn/Itpr1/Plxnd1/Ccnd1/Pgr/Ar	38		BP	GO:0009100	glycoprotein metabolic process	44/1317	345/17364	0.127536	1.6815	3.66284	0.000473149	0.0114706	0.010106	B3gat2/Trak2/Itm2c/Gpc1/Fam20b/Chst11/Mgat4c/Rab1a/Mgat1/Mgat4b/Golph3/Bace2/Lmf1/Ndst1/B4gat1/B3gat3/St6galnac4/St6galnac6/Plcb1/Sulf2/Manba/Ube2j1/Alg2/St3gal3/Dhdds/Fbxo2/Srd5a3/Mlec/Galnt17/Plod3/St3gal5/Rpn1/Edem1/Fkrp/Acan/Galnt18/Hs3st4/Hgsnat/Pomk/Large1/Necab2/Prkcsh/Pomgnt2/Ids	44
BP	GO:0060688	regulation of morphogenesis of a branching structure	10/884	65/17364	0.153846	3.02193	3.78244	0.00155892	0.0340605	0.0290919	Ntn4/Etv5/Sox8/Vegfa/Grem1/Pdgfra/Met/Wnt2/Sall1/Ar	10		BP	GO:0061025	membrane fusion	25/1317	164/17364	0.152439	2.00983	3.72234	0.000620896	0.0144583	0.0127383	Rims1/Syt1/Septin8/Snap47/Vamp2/Vps41/Nkd2/Anxa7/Chmp7/Anxa1/Myof/Stxbp1/Snap25/Syt11/Cplx1/Stx1a/Rab7/Arl8b/Vamp1/Grik5/Ankrd27/Syt3/Prrt2/Rab3a/Chmp1a	25
BP	GO:0007599	hemostasis	19/884	176/17364	0.107955	2.1205	3.46032	0.00162213	0.0347466	0.0296779	Serpine2/F11r/Gna13/Evl/Fzd6/Jak2/Papss2/Entpd1/Entpd2/Nfe2l2/Tyro3/Mertk/Thbd/Slc7a11/P2ry12/Adra2c/Pdgfra/Tspan9/Flna	19		BP	GO:0006470	protein dephosphorylation	31/1317	221/17364	0.140271	1.84941	3.64065	0.000650838	0.0149103	0.0131365	Ptp4a1/Nck2/Ppp1r7/Adora1/Ppp3r1/Ublcp1/Ppp2ca/Ywhae/Dusp3/Ppp2r5c/Dusp22/Ppp3cb/Prkcd/Ppp2r2a/Rcan1/Ppp2r1a/Dusp5/Nsmf/Ptpa/Ywhab/Nceh1/Ensa/Ptpn3/Ptp4a2/Camta1/Fam220a/Ppp6r1/Calm3/Smpd1/Mfhas1/Dlc1	31
BP	GO:0035336	long-chain fatty-acyl-CoA metabolic process	4/884	11/17364	0.363636	7.14274	4.71988	0.00165097	0.0347466	0.0296779	Acsl3/Dgat1/Far2/Far1	4		BP	GO:0050769	positive regulation of neurogenesis	41/1317	320/17364	0.128125	1.68927	3.5652	0.000661391	0.0151032	0.0133064	Stau2/Epha4/Myb/Sgk1/Map2k2/Rab21/Bcl11a/Rtn4/Gjc2/Fxr2/Pafah1b1/Mapt/Rgs14/Prmt5/Nefl/Hes1/Robo1/Synj1/Bin1/Myo5b/Zfyve27/Vim/Lrp2/Bdnf/E2f1/Ngf/Trim32/Kit/Rufy3/Mag/Ankrd27/Acan/Pak1/Hapln4/Il34/Nrp1/Sema7a/Nptn/Snap91/Trf/Gdi1	41
BP	GO:0098664	G protein-coupled serotonin receptor signaling pathway	4/884	11/17364	0.363636	7.14274	4.71988	0.00165097	0.0347466	0.0296779	Htr5b/Htr1a/Htr5a/Htr1b	4		BP	GO:0072594	establishment of protein localization to organelle	52/1317	435/17364	0.11954	1.57608	3.48594	0.000722529	0.0163935	0.0144433	Hspd1/Ptgs2/Hk1/Ppp3r1/Pex13/Sqstm1/Hspa4/Vps53/Jup/Stat3/Mapt/Wbp2/Hgs/Rab10/Hsp90aa1/Vps41/E2f3/Tspan17/Prkcd/Fgf9/Mipep/Kpna3/Stk3/Ywhaz/Cacng2/Cct8/Get1/Tcp1/Hsp90ab1/Pik3c3/Cfl1/Stam/Lrsam1/Hspa5/Lrp2/Tomm34/Lmna/Dnaja1/Eps15/Agap3/Srp72/Cox18/Cabp1/Cct6a/Rab7/Sec61a1/Edem1/Bid/M6pr/Hspa8/Rab11a/Ubl4a	52
BP	GO:0030323	respiratory tube development	23/884	231/17364	0.0995671	1.95575	3.38683	0.00166683	0.0347466	0.0296779	Igf1/Adamts2/Traf4/Gli3/Thrb/Rspo2/Ext1/Clcn2/Vegfa/Foxp4/Man2a1/Rbp4/Bmp2/Slc7a11/Rxfp1/Stk40/Fosl2/Fgfr3/Pdgfra/Wnt2/Foxp1/Kras/Pgr	23		BP	GO:0010959	regulation of metal ion transport	50/1317	416/17364	0.120192	1.58468	3.45789	0.000802316	0.0177487	0.0156372	Adora1/Ptgs2/Atp1b1/Psen2/Tgfb2/Sgk1/Kcnc2/Ppp3r1/Vdac1/Gjc2/Ywhae/Vmp1/Stac2/Osr1/Ubqln1/Ppp3cb/Cacnb3/Hes1/Mylk/Prkce/Bin1/Neto1/Gnaq/Gsto1/Plcb1/Snta1/Gnas/Ngf/Asph/Ptpn3/Hpca/Nkain1/Kcnab2/Ywhah/Stim2/P2rx7/Calm3/Fxyd7/Scn1b/Sphk2/Il16/Saraf/Homer3/Tmem38a/Gnao1/Thy1/Scn2b/Trf/Fhl1/Fgf13	50
BP	GO:0061383	trabecula morphogenesis	9/884	55/17364	0.163636	3.21423	3.80915	0.00169964	0.0352923	0.030144	Slc40a1/Vegfa/Fbn2/Rbp4/Grem1/S1pr1/Tek/Fgfr3/Nrg1	9		BP	GO:0071277	cellular response to calcium ion	16/1317	88/17364	0.181818	2.39718	3.76428	0.000864158	0.0189392	0.0166861	Trpm2/Syt1/Neurod2/Cpne6/Tuba1a/Mylk/Nrxn1/Syt13/Nfatc2/Nlgn1/Syt11/Asph/Hpca/Syt3/Smpd1/Cpne4	16
BP	GO:0042886	amide transport	32/884	362/17364	0.0883978	1.73636	3.27908	0.001754	0.0360818	0.0308184	Pou3f3/Inhbb/Glul/Midn/Fkbp1b/Crhbp/Rims2/Ccn3/Adcy8/Dgat1/Ppard/Efna5/Kif5b/Cpt1a/Tcirg1/Jak2/Rbp4/Pex5l/Slc7a11/Abca1/Nadk/Abcb1a/Tbc1d1/Gltp/Tfr2/Itpr1/Gipr/Syt9/Prkcb/Slc27a1/Cplx3/Rab8b	32		BP	GO:0097734	extracellular exosome biogenesis	7/1317	22/17364	0.318182	4.19507	4.29587	0.000878127	0.019186	0.0169035	Hgs/Myo5b/Stam/Atp9a/Rab7/Smpd3/Rab11a	7
BP	GO:0060537	muscle tissue development	39/884	469/17364	0.0831557	1.63339	3.2206	0.00182745	0.0372833	0.0318446	Col19a1/Erbb4/Bcl2/Rgs2/Rgs4/Igf1/Myl6b/Rtl1/Homer1/Myh7/Adra1a/Klf5/Nr4a1/Dll1/Sox8/Vegfa/Slc8a1/Egr1/Nr3c1/Rbp4/Grem1/Bmp2/Jph2/S1pr1/Fosl2/Ppargc1a/Pdgfra/Met/Wnt2/Foxp1/Ybx3/Kras/Sox6/Efnb2/Nrg1/Acta1/Itgb1/Dipk2a/Emd	39		BP	GO:0010035	response to inorganic substance	54/1317	461/17364	0.117137	1.54439	3.3938	0.000928907	0.0201093	0.017717	Adora1/Trpm2/Syt1/Kcnc2/Kcnmb4/Nefh/Nfe2l1/Neurod2/Mapt/Rhob/Anxa7/Prkcd/Cpne6/Nefl/Slc38a2/Tuba1a/Txnrd2/Tfrc/Mylk/Sod2/Nrxn1/Cfl1/Sipa1/Capn1/Anxa1/Slc25a12/Syt13/Gatm/Plcb1/Nfatc2/Nlgn1/Syt11/Asph/Vcp/Alg2/Nr4a3/Mtf1/Hpca/Slc5a1/P2rx7/Tigar/Selenow/Calm3/Cebpa/Syt3/Nsmce3/Smpd1/Plekha1/Bnip3/Fgfr1/Smpd3/Trf/Cpne4/Gdi1	54
BP	GO:1903522	regulation of blood circulation	25/884	262/17364	0.0954198	1.87429	3.30249	0.00194058	0.0388577	0.0331894	Rgs2/Rgs4/Atp2b1/Smtn/Cacna1g/Fkbp1b/Ahr/Akt1/Hrh2/Pik3r1/Htr1a/Thrb/Myh7/Adra1a/Tmem65/Slc8a1/Kcnn2/Tacr3/Rnf207/Sema3a/Adra2c/Tac1/Itgb1/Scn5a/Flna	25		BP	GO:0050807	regulation of synapse organization	39/1317	306/17364	0.127451	1.68038	3.43998	0.00097733	0.0208389	0.0183598	Stau2/Epha4/Psen2/Pafah1b1/Asic2/Srcin1/Neurod2/Prkca/Rhob/Dgkb/Arhgap22/Nefl/Ywhaz/Amigo2/Tuba1a/Eif4g1/Robo1/Tubb5/Nrxn1/Myo5b/Cfl1/Abhd17b/Gpr158/Rapgef4/Bdnf/Flrt3/Syndig1/Nlgn1/Chrnb2/Vcp/Elavl2/Cdc42/Slit2/Lrrtm1/Oxtr/Vps35/Hspa8/Snap91/Ephb1	39
BP	GO:0070588	calcium ion transmembrane transport	29/884	320/17364	0.090625	1.7801	3.26214	0.00194961	0.0388577	0.0331894	Bcl2/Atp2b1/Cacna1g/Grin2c/Fkbp1b/Ahr/Tspan13/Akap5/Akt1/Adra1a/Asic1/Slc8a1/Cacnb4/Ryr3/Plcb2/Prnp/Plcb4/Slc24a3/Jph2/Ntsr1/Trpc4/P2ry12/Itpr1/Cacng7/Npsr1/Cacna2d2/Stac/Ccr5/Flna	29		BP	GO:1990778	protein localization to cell periphery	47/1317	389/17364	0.120823	1.59299	3.38862	0.00101528	0.021583	0.0190154	Atp1b1/Sqstm1/Snap47/Vamp2/Flot2/Stac2/Jup/Rab10/Efr3b/Nrxn3/Nhlrc1/Nkd2/Mmp14/Golph3/Efr3a/Cacng2/Cacnb3/Pkp2/Ap2m1/Eif4g1/Nectin3/Pacsin1/Washc1/Nrxn1/Myo5b/Neto1/Zfyve27/Optn/Gpr158/Stxbp1/Rapgef4/Snap25/Bcl2l1/Errfi1/Nsg1/Mapk10/Cplx1/Clip1/Rab7/Rab3a/Large1/Vps35/Neto2/Wdr59/Zdhhc7/Rab11a/Fgf13	47
BP	GO:0033687	osteoblast proliferation	7/884	36/17364	0.194444	3.81938	3.92185	0.0019765	0.0390266	0.0333336	Bcl2/Ahr/Npr3/Sox8/Grem1/Bmp2/Mn1	7		BP	GO:0008543	fibroblast growth factor receptor signaling pathway	15/1317	81/17364	0.185185	2.44158	3.72545	0.00101865	0.02159	0.0190215	Gpc1/Grb2/Fgf10/Fgf9/Shisa2/Nrxn1/Fgf1/Ndst1/Rab14/Flrt3/Sulf2/Fgf5/Fgfr1/Nptn/Apln	15
BP	GO:0099560	synaptic membrane adhesion	7/884	36/17364	0.194444	3.81938	3.92185	0.0019765	0.0390266	0.0333336	Slitrk1/Cdh6/Efna5/Lrrc4c/Sparcl1/Nrg1/Igsf9b	7		BP	GO:0030837	negative regulation of actin filament polymerization	13/1317	65/17364	0.2	2.6369	3.78771	0.00103316	0.0217671	0.0191776	Pfn1/Scin/Prkcd/Cfl1/Capn1/Mkks/Capzb/Slit2/Cracd/Capza2/Mtpn/Carmil2/Tpm1	13
BP	GO:0071407	cellular response to organic cyclic compound	38/884	459/17364	0.0827887	1.62618	3.14889	0.00224356	0.0417092	0.0356249	Inhbb/Rgs4/Igf1/Gabra1/Ppp1r1b/Ahr/Akt1/Ntrk2/Crhbp/Htr1a/Hcn1/Slc1a3/Adcy8/Nrip1/Ezr/Daxx/Efna5/Alk/Lbh/Slc8a1/Egr1/Nr3c1/Npas4/Jak2/Bmp2/Sstr4/Smad9/P2ry12/Alpl/Drd5/Mn1/Kdm3a/Foxp1/Itpr1/Fes/Pgr/Flna/Ar	38		BP	GO:0046513	ceramide biosynthetic process	13/1317	65/17364	0.2	2.6369	3.78771	0.00103316	0.0217671	0.0191776	Degs1/Ormdl3/Sptlc1/Prkcd/Pla2g6/St6galnac4/St6galnac6/St3gal3/P2rx7/Sphk2/Smpd1/Smpd3/Fa2h	13
BP	GO:0010657	muscle cell apoptotic process	14/884	116/17364	0.12069	2.37065	3.43041	0.00229168	0.0423561	0.0361774	Erbb4/Bcl2/Capn2/Igf1/Pik3r1/Rgl2/Grp/Jak2/Nfe2l2/Pde1a/Ltk/Nrg1/Gria4/Dipk2a	14		BP	GO:0030032	lamellipodium assembly	14/1317	73/17364	0.191781	2.52854	3.74917	0.00103858	0.0218164	0.019221	Arhgef4/Nck2/Hdac4/Hsp90aa1/Golph3/Cfl1/Akirin1/Cdc42/Capzb/Slit2/Kit/Carmil2/Frmd7/Arhgef6	14
BP	GO:0008207	C21-steroid hormone metabolic process	7/884	37/17364	0.189189	3.71616	3.83048	0.00233232	0.0428581	0.0366062	Stat5b/Cyp46a1/Cyp2d22/Clcn2/Egr1/Bmp2/Ppargc1a	7		BP	GO:0046166	glyceraldehyde-3-phosphate biosynthetic process	5/1317	12/17364	0.416667	5.49355	4.46081	0.00125533	0.0244487	0.0215401	Slc25a10/Tkt/Eno1/Tpi1/Pgk1	5
BP	GO:0060180	female mating behavior	4/884	12/17364	0.333333	6.54751	4.45219	0.00237727	0.043433	0.0370972	Ppp1r1b/Thrb/Drd5/Pgr	4		BP	GO:2000303	regulation of ceramide biosynthetic process	5/1317	12/17364	0.416667	5.49355	4.46081	0.00125533	0.0244487	0.0215401	Ormdl3/Prkcd/Pla2g6/Sphk2/Smpd3	5
BP	GO:0071073	positive regulation of phospholipid biosynthetic process	4/884	12/17364	0.333333	6.54751	4.45219	0.00237727	0.043433	0.0370972	Erbb4/Acsl3/Capn2/Rab38	4		BP	GO:1903828	negative regulation of protein localization	32/1317	240/17364	0.133333	1.75793	3.38722	0.00128066	0.0248377	0.0218829	Klf7/Gnaz/Ube2g2/Pfkl/Srcin1/Mapt/Chga/Lats2/Ndfip2/Ubac2/Ywhaz/Rangap1/Pim3/Ap2m1/Cd200/Ilrun/Ndfip1/Anxa1/Abhd17b/Madd/Bcl2l1/Trp53inp2/Ube2j1/Dnaja1/Vcp/Insig1/Cabp1/Mfhas1/Vps35/Gnao1/Gdi1/Gpm6b	32
BP	GO:0010594	regulation of endothelial cell migration	18/884	169/17364	0.106509	2.0921	3.3042	0.00246484	0.0447575	0.0382285	Glul/Igf1/Dcn/Adam17/Akt1/Plk2/Mmrn2/Vegfa/Ptprm/Jcad/Dab2ip/Nfe2l2/Spred1/Tek/Plpp3/Met/Wnt7a/Foxp1	18		BP	GO:0031644	regulation of nervous system process	23/1317	154/17364	0.149351	1.96912	3.46062	0.00133208	0.025349	0.0223333	Rims1/Adora1/Fig4/Cacnb3/Tnfrsf21/Nrxn1/Celf4/Neto1/Nrxn2/Slc25a12/Rapgef4/Dlgap4/Nlgn1/Npy2r/Chrnb2/Hgf/Stx1a/Mgll/Mag/Ctsc/Homer3/Tmem25/Trf	23
BP	GO:0060419	heart growth	14/884	117/17364	0.119658	2.35039	3.39434	0.00248439	0.0447575	0.0382285	Erbb4/Rgs2/Rgs4/Igf1/Dusp6/Ahr/Adra1a/Nr3c1/Rbp4/S1pr1/Wnt2/Foxp1/Nrg1/Dipk2a	14		BP	GO:0062012	regulation of small molecule metabolic process	44/1317	363/17364	0.121212	1.59812	3.29924	0.00135545	0.0256556	0.0226035	Hdac4/Avpr1b/Adipor1/Ptgs2/Zbtb7a/Igfbp3/Ppp2ca/Pdk2/Nfe2l1/Kat2a/Stat3/Clybl/Pgp/Lmf1/Prkce/Stard4/Fgf1/Eno1b/Ddb1/Anxa1/Acsl5/Slc2a6/Slc27a4/Slc25a12/Bcl2l1/Cnr1/Vcp/Nr4a3/Eno1/Prkag2/Insig1/Kit/P2rx7/Dnajc30/Tigar/Sphk2/Klhl25/P2ry6/Dhcr7/Prkaca/Cacna1a/Ldlr/Me1/Acsl4	44
BP	GO:0043500	muscle adaptation	15/884	131/17364	0.114504	2.24915	3.32375	0.00273783	0.0478753	0.0408915	Rgs2/Rgs4/Igf1/Cmya5/Myh7/Adra1a/Pde9a/Nr3c1/Bmp2/Klf15/Foxp1/Inpp5f/Mlip/Scn5a/Ar	15		BP	GO:0006413	translational initiation	18/1317	109/17364	0.165138	2.17726	3.53212	0.00136438	0.0257288	0.0226679	Nck2/Uhmk1/Larp1/Eif2s1/Habp4/Eif2b5/Eif4g1/Abcf1/Eif1a/Fech/Bank1/Slbp/Denr/Eif4h/Eif3b/Klhl25/Eif3c/Eif1b	18
BP	GO:0019226	transmission of nerve impulse	13/884	106/17364	0.122642	2.40899	3.36997	0.0028082	0.0482556	0.0412163	Cacna1g/Fkbp1b/Dcdc2a/Ntrk2/Hcn1/Fgf12/Cacnb4/Chrna4/Penk/Drd5/Cacng7/Chrna5/Scn5a	13		BP	GO:0006890	retrograde vesicle-mediated transport, Golgi to endoplasmic reticulum	10/1317	44/17364	0.227273	2.99648	3.79862	0.00139437	0.0259075	0.0228254	Copz2/Lman2/Golph3/Arf3/Ergic1/Atp9a/Stx18/Rab6a/Cog4/Rab6b	10
BP	GO:0050920	regulation of chemotaxis	22/884	227/17364	0.0969163	1.90368	3.1741	0.00290626	0.0498059	0.0425404	Fn1/Scg2/Adam17/Ripor2/Thbs4/Fezf2/Sema3g/Ccn3/Cyrib/Dusp1/Vegfa/Csf1r/Grem1/P2ry12/S1pr1/Sema3a/Pdgfra/Met/Ptn/Efnb2/Tpbg/Cx3cr1	22		BP	GO:0055074	calcium ion homeostasis	41/1317	333/17364	0.123123	1.62332	3.29018	0.00144345	0.0266793	0.0235054	Bok/Adora1/Atp1b1/Psen2/Tgfb2/Micu1/Trpm2/Ywhae/Prkca/Chga/Mcur1/Anxa7/Ghitm/Kctd17/Tmem178/Prkce/Gsto1/Plcb1/Vapb/Sv2a/Ngf/Rap1gds1/Asph/Cnr1/Slc24a2/Hcrtr1/Plch2/Stim2/P2rx7/Gpr12/Snx10/Immt/Calm3/Sv2b/Bnip3/Fgfr1/Micu3/Tmem38a/Thy1/Cib2/Nptn	41
MF	GO:0050839	cell adhesion molecule binding	40/884	297/17364	0.13468	2.64546	6.6244	1.81051e-08	2.8778e-05	2.458e-05	Fn1/Cdh20/Cdh7/F11r/Utrn/Mypn/Igf1/Ptprb/Timp2/Adam17/Akap5/Thbs4/Fermt2/Cdh6/Cdh18/Ctnnd2/Ccn3/Ndrg1/Itgb5/Jam2/Ezr/Ptprm/Shtn1/Itga6/Lrrc4c/Ptprt/Cdh22/Cdh4/Trpc4/Plpp3/Col16a1/Prom1/Ptn/Cntn6/Bcam/Mfge8/Adam18/Nrg1/Tenm3/Itgb1	40		BP	GO:0021700	developmental maturation	45/1317	375/17364	0.12	1.58214	3.26489	0.00147479	0.027117	0.023891	Atp6v1h/Mreg/Ptgs2/Psen2/Tgfb2/Zbtb7a/Bcl11a/Pfn1/Neurod2/Atp6v0a1/Foxj1/Nsun2/Nefl/Ywhaz/Atp6v1c1/Hes1/Ppp2r1a/Atp6v1g2/C3/Washc1/Nrxn1/Catsperz/Gnaq/Stxbp1/Plcb1/Trpc4ap/Nlgn1/Ngf/Pebp1/Atp6v0e2/Snx10/Atp6v1e1/Cebpa/Ankrd27/Slc17a7/Cend1/Gpat4/Fgfr1/Atp6v1b2/Rab3a/Prkaca/Cacna1a/Vps35/Atp6v0d1/Atp6ap2	45
MF	GO:0030594	neurotransmitter receptor activity	19/884	93/17364	0.204301	4.01299	6.74746	1.78919e-07	0.000113757	9.71624e-05	Htr5b/Gabra1/Grin2c/Hrh2/Htr1a/Grik1/Chrm4/Hrh3/Chrna4/Grin3a/Htr5a/Drd5/Gabrg1/Gabrg3/Gria4/Chrna5/Htr1b/Gria3/Gabra3	19		BP	GO:0019400	alditol metabolic process	7/1317	24/17364	0.291667	3.84548	3.99618	0.00155849	0.0281812	0.0248286	Pck2/Pgp/Myof/Got1/Coq2/Tpi1/Fkrp	7
MF	GO:0004714	transmembrane receptor protein tyrosine kinase activity	14/884	59/17364	0.237288	4.66094	6.52368	1.10543e-06	0.00034902	0.000298106	Erbb4/Ntrk2/Ephb3/Alk/Csf1r/Ltk/Tyro3/Mertk/Tek/Fgfr3/Pdgfra/Flt1/Met/Mst1r	14		BP	GO:0010506	regulation of autophagy	37/1317	294/17364	0.12585	1.65928	3.26612	0.00163095	0.0293033	0.0258172	Bok/Qsox1/Pip4k2c/Rnf41/Sqstm1/Vdac1/Larp1/Ulk2/Phf23/Poldip2/Mtmr4/Ormdl3/Stat3/Atp6v0a1/Mapt/Sptlc1/Ubqln1/Snx18/Klhl22/Eif4g1/Washc1/Rmc1/Pik3c3/Optn/Usp20/Lrsam1/Snx7/Trim32/Rraga/Cptp/Tecpr1/Bid/Tigar/Bnip3/Keap1/Cdk16/Ubqln2	37
MF	GO:0005216	monoatomic ion channel activity	42/884	408/17364	0.102941	2.02203	4.83827	1.1742e-05	0.00155533	0.00132845	Ano4/Kcnip1/Gabra1/Kcnj12/Kcnab3/Cacna1g/Grin2c/Kcns3/Kcnf1/Hcn1/Apol8/Kcnh3/Asic1/Clcn2/Grik1/Clic5/Kcnn2/Kcnt1/Cacnb4/Kcnh7/Ryr3/Kcnip3/Slc24a3/Chrna4/Pex5l/Trpc4/Kcnab1/Grin3a/Kcnk3/Gabrg1/Itpr1/Cacng7/Ttyh1/Slc17a6/Gabrg3/Gria4/Chrna5/Htr1b/Cacna2d2/Scn5a/Gria3/Gabra3	42		BP	GO:0036503	ERAD pathway	17/1317	102/17364	0.166667	2.19742	3.47463	0.001652	0.0296064	0.0260843	Ube2g2/Canx/Tmub2/Ubqln1/Ubac2/Usp14/Hspa5/Ube2j1/Vcp/Fbxo2/Ube4b/Rnft2/Rnf103/Edem1/Calr/Amfr/Ubqln2	17
MF	GO:0004930	G protein-coupled receptor activity	41/884	408/17364	0.10049	1.97388	4.61036	2.62258e-05	0.00260537	0.00222532	Npbwr1/Htr5b/Gpr25/Gpr161/Fzd2/Hrh2/Htr1a/Adra1a/Npr3/Fzd6/Mchr1/Grm4/Ppard/Adgre1/Gpr151/Chrm4/Gpr176/Prokr2/Sstr4/Hrh3/Ntsr1/P2ry12/Rxfp1/S1pr1/Tacr3/Adgrl2/Adgrl4/Grm3/Htr5a/Adra2c/Drd5/Adgrl3/Grm8/Gipr/Adgra1/Npsr1/Htr1b/Cx3cr1/Ackr2/Ccr5/Gpr101	41		BP	GO:0006665	sphingolipid metabolic process	21/1317	138/17364	0.152174	2.00634	3.40016	0.00166691	0.0297361	0.0261985	Sgpp2/Degs1/Serinc1/Psap/Ormdl3/Sgpp1/Sptlc1/Prkcd/Pla2g6/Neu1/St6galnac4/St6galnac6/St3gal3/Kit/P2rx7/Sphk2/Smpd1/Smpd3/Fa2h/Hacd3/Elovl4	21
MF	GO:0022836	gated channel activity	32/884	287/17364	0.111498	2.19011	4.70849	2.6975e-05	0.00263857	0.00225367	Gabra1/Kcnj12/Kcnab3/Cacna1g/Grin2c/Kcns3/Kcnf1/Hcn1/Kcnh3/Asic1/Clcn2/Grik1/Kcnn2/Kcnt1/Cacnb4/Kcnh7/Ryr3/Chrna4/Pex5l/Kcnab1/Grin3a/Kcnk3/Gabrg1/Itpr1/Cacng7/Gabrg3/Gria4/Chrna5/Htr1b/Cacna2d2/Gria3/Gabra3	32		BP	GO:0099590	neurotransmitter receptor internalization	10/1317	45/17364	0.222222	2.92989	3.71352	0.00167285	0.0297361	0.0261985	Pip5k1c/Ppp3r1/Cacng2/Ap2m1/Synj1/Pacsin1/Snap25/Eps15/Hpca/Ap2a2	10
MF	GO:0008066	glutamate receptor activity	8/884	27/17364	0.296296	5.82001	5.80501	4.08215e-05	0.00342916	0.00292893	Grin2c/Grik1/Grm4/Grin3a/Grm3/Grm8/Gria4/Gria3	8		BP	GO:0007626	locomotory behavior	34/1317	264/17364	0.128788	1.69801	3.27394	0.00167517	0.0297361	0.0261985	Epha4/Fig4/Psap/Tmbim4/Pex13/Pafah1b1/Cnp/Mapt/Agtpbp1/Ppp3cb/Gmfb/Tuba1a/Rcan1/Sod2/Prkce/Snap25/Abhd12/Oprl1/Chrnb2/Ngf/Uchl1/Mapk10/Asl/Gpr37/Lrrtm1/Ccnd2/Fkrp/Apba2/Cend1/Large1/Cacna1a/Vps35/Gnao1/Aplp2	34
MF	GO:0030695	GTPase regulator activity	41/884	427/17364	0.0960187	1.88605	4.29353	7.38125e-05	0.0047404	0.00404889	Rgs20/Plcd4/Sh3bp4/Rgs2/Rgs5/Rgs4/Plekhg1/Bcr/Arhgap45/Srgap1/Arhgef15/Git1/Adap2/Asap2/Ccdc88c/Arhgef28/Arhgef3/Arhgef40/Farp1/Asap1/Sgsm3/Rgl2/Arhgap12/Arhgap26/Rasgrp2/Vav2/Garnl3/Dab2ip/Chrm4/Cpeb2/Tbc1d1/Rasgef1b/Rasal1/Fgd5/Rasgef1a/Arhgdib/Dennd5b/Arhgap33/Arhgef10/Dock6/Tbc1d2b	41		BP	GO:0031503	protein-containing complex localization	31/1317	234/17364	0.132479	1.74667	3.29431	0.00167604	0.0297361	0.0261985	Stau2/Pip5k1c/Ppp3r1/Snap47/Vamp2/Nrxn3/Cacng2/Ap2m1/Synj1/Pacsin1/Nrxn1/Myo5b/Neto1/Cnih2/Kif5c/Rapgef4/Snap25/Nlgn1/Lmna/Ssx2ip/Eps15/Hpca/Nsg1/Mapk10/Cplx1/Ap2a2/Vps35/Neto2/Nptn/Rab11a/Ttc21a	31
MF	GO:0060589	nucleoside-triphosphatase regulator activity	41/884	427/17364	0.0960187	1.88605	4.29353	7.38125e-05	0.0047404	0.00404889	Rgs20/Plcd4/Sh3bp4/Rgs2/Rgs5/Rgs4/Plekhg1/Bcr/Arhgap45/Srgap1/Arhgef15/Git1/Adap2/Asap2/Ccdc88c/Arhgef28/Arhgef3/Arhgef40/Farp1/Asap1/Sgsm3/Rgl2/Arhgap12/Arhgap26/Rasgrp2/Vav2/Garnl3/Dab2ip/Chrm4/Cpeb2/Tbc1d1/Rasgef1b/Rasal1/Fgd5/Rasgef1a/Arhgdib/Dennd5b/Arhgap33/Arhgef10/Dock6/Tbc1d2b	41		BP	GO:1901888	regulation of cell junction assembly	32/1317	244/17364	0.131148	1.72912	3.28585	0.00168156	0.0297595	0.0262191	Stau2/Poldip2/Asic2/Srcin1/Dusp3/Prkca/Actg1/Dusp22/Mmp14/Amigo2/Pkp2/Eif4g1/Robo1/Nrxn1/Cfl1/Bdnf/Flrt3/Syndig1/Nlgn1/Chrnb2/Elavl2/Slit2/Lrrtm1/Oxtr/Dlc1/Prkaca/Vps35/Nrp1/Thy1/Peak1/Ephb1/Gpm6b	32
MF	GO:0022835	transmitter-gated channel activity	11/884	56/17364	0.196429	3.85835	4.96188	0.000101372	0.00591307	0.0050505	Gabra1/Grin2c/Grik1/Chrna4/Grin3a/Gabrg1/Gabrg3/Gria4/Chrna5/Gria3/Gabra3	11		BP	GO:0006631	fatty acid metabolic process	49/1317	420/17364	0.116667	1.53819	3.19862	0.00170184	0.0298201	0.0262726	Adipor1/Ptgs2/Ephx1/Degs1/Aig1/Ilvbl/Pex13/Aldh3a2/Alox8/Acaca/Pdk2/Nfe2l1/Abcd4/Auh/Pck2/Acat2/C3/Lipg/Fads3/Anxa1/Lipa/Scd1/Acsl5/Phyh/Slc27a4/Hsd17b12/Acss2/Acad9/Cnr1/Nr4a3/Plaa/Acot7/Prkag2/Insig1/Aacs/Ptges3-ps/Mgll/Cpt1c/Klhl25/Gpat4/Acsl1/Hpgd/Cbr4/Lpl/Fa2h/Hacd3/Elovl4/Acsl4/Acot9	49
MF	GO:0005516	calmodulin binding	23/884	191/17364	0.120419	2.36533	4.39432	0.000112039	0.00624861	0.00533709	Camk1g/Atp2b1/Myo1c/Akap5/Akt1/Pik3r1/Myh7/Sntb1/Adcy8/Gap43/Grm4/Slc8a1/Rit2/Kcnn2/Pde1a/Ryr3/Itpka/Unc13b/Wfs1/Phkg1/Myo1e/Unc13c/Scn5a	23		BP	GO:0060560	developmental growth involved in morphogenesis	36/1317	285/17364	0.126316	1.66541	3.24482	0.00175403	0.0305546	0.0269197	Rims1/Syt1/Rab21/Bcl11a/Rtn4/Ulk2/Pafah1b1/Mapt/Fgf10/Cpne6/Robo1/Ddr1/Sema6b/Fgf1/Myo5b/Cfl1/Zfyve27/Bdnf/Ttl/Flrt3/Ngf/Sh3gl2/Plaa/Sema3e/Slit2/Rufy3/Rnf6/Mgll/Mag/Syt3/Pak1/Nrp1/Sema7a/Slc9a6/Fgf13/Gdi1	36
MF	GO:0005178	integrin binding	19/884	150/17364	0.126667	2.48805	4.2392	0.000223767	0.00948365	0.00810022	Fn1/F11r/Utrn/Igf1/Timp2/Adam17/Thbs4/Fermt2/Ccn3/Itgb5/Jam2/Itga6/Plpp3/Col16a1/Ptn/Mfge8/Adam18/Nrg1/Itgb1	19		BP	GO:0042982	amyloid precursor protein metabolic process	14/1317	77/17364	0.181818	2.39718	3.52004	0.00177688	0.0306793	0.0270296	Epha4/Itm2c/Psen2/Rtn4/Flot2/Rtn1/Ranbp9/Bace2/Bin1/Rtn3/Dhcr24/Nsg1/Rtn2/Necab2	14
MF	GO:0003779	actin binding	40/884	436/17364	0.0917431	1.80207	3.92836	0.000236218	0.00977639	0.00835026	Tns1/Utrn/Epb41l2/Mical1/Mypn/Ankrd24/Smtn/Cobl/Actr2/Myo1c/Coro6/Lasp1/Akap5/Evl/Vcl/Fermt2/Myh7/Klhl1/Rai14/Sntb1/Adcy8/Arc/Fmnl3/Lima1/Ezr/Ppp1r18/Impact/Shtn1/Fmn1/Myo1h/Tmsb10/Homer2/Tlnrd1/Tpm4/Itgb1/Anln/Myo1e/Ccr5/Flna/Emd	40		BP	GO:0040013	negative regulation of locomotion	42/1317	349/17364	0.120344	1.58667	3.17177	0.00197241	0.0332445	0.0292896	Epha4/Adora1/Adipor1/Cited2/Adarb1/Rnf41/Igfbp3/Jup/Stat3/Dusp3/Rhob/Tmem196/Dusp22/Abhd6/Tafa5/Bmerb1/Pkp2/Cd200/Robo1/Csnk2b/Sema6b/Dpysl3/Cfl1/Tnfaip6/Plcb1/Rap2b/Nbl1/Sema3e/Slit2/Tcaf1/Gadd45a/Adamts9/Acan/Dlc1/Calr/Ndrg4/Nrp1/Thy1/Dnaja4/Sema7a/Tpm1/Rap2c	42
MF	GO:0005201	extracellular matrix structural constituent	18/884	141/17364	0.12766	2.50756	4.16283	0.000294152	0.0111327	0.0095087	Col19a1/Col5a2/Fn1/Col6a2/Dcn/Hapln1/Thbs4/Mmrn2/Scara3/Matn2/Igfbp6/Fbn2/Ecm1/Col16a1/Fras1/Fbln2/Mfge8/Spon1	18		BP	GO:0046394	carboxylic acid biosynthetic process	37/1317	298/17364	0.124161	1.637	3.17755	0.00207014	0.0342396	0.0301662	Ptgs2/Degs1/Mthfd1l/Ilvbl/Gamt/Alox8/Acaca/Stard4/Lipg/Fads3/Anxa1/Got1/Scd1/Gsto1/Slc25a12/Hsd17b12/Gatm/Acss2/Errfi1/Acot7/Prkag2/Insig1/Enoph1/Asl/Plod3/Asns/Ptges3-ps/Mgll/Bcat1/Klhl25/Cbr4/Lpl/Got2/Fa2h/Pkm/Hacd3/Elovl4	37
MF	GO:0016247	channel regulator activity	18/884	147/17364	0.122449	2.40521	3.9626	0.0004912	0.0156153	0.0133374	Bcl2/Dpp10/Stx7/Kcnip1/Kcnab3/Fgf11/Fkbp1b/Tspan13/Akt1/Fgf12/Stom/Kcnip3/Kcnab1/Grm3/Itpr1/Cacng7/Prkcb/Flna	18		BP	GO:0006874	intracellular calcium ion homeostasis	38/1317	309/17364	0.122977	1.6214	3.1574	0.00215488	0.0351209	0.0309427	Bok/Adora1/Atp1b1/Psen2/Tgfb2/Micu1/Trpm2/Ywhae/Prkca/Chga/Mcur1/Anxa7/Ghitm/Kctd17/Tmem178/Prkce/Gsto1/Plcb1/Vapb/Sv2a/Ngf/Rap1gds1/Asph/Cnr1/Slc24a2/Hcrtr1/Plch2/Stim2/P2rx7/Gpr12/Immt/Calm3/Sv2b/Bnip3/Micu3/Tmem38a/Thy1/Nptn	38
MF	GO:0141108	transporter regulator activity	18/884	150/17364	0.12	2.3571	3.86614	0.000626691	0.0188839	0.0161292	Bcl2/Dpp10/Stx7/Kcnip1/Kcnab3/Fgf11/Fkbp1b/Tspan13/Akt1/Fgf12/Stom/Kcnip3/Kcnab1/Grm3/Itpr1/Cacng7/Prkcb/Flna	18		BP	GO:0006851	mitochondrial calcium ion transmembrane transport	6/1317	19/17364	0.315789	4.16353	3.95248	0.00215816	0.0351209	0.0309427	Psen2/Micu1/Vdac1/Mcur1/Ghitm/Micu3	6
MF	GO:0034483	heparan sulfate sulfotransferase activity	5/884	15/17364	0.333333	6.54751	4.97813	0.000661798	0.0194645	0.0166251	Hs6st3/Ndst3/Ndst4/Hs3st2/Hs6st2	5		BP	GO:0000209	protein polyubiquitination	33/1317	259/17364	0.127413	1.67988	3.15812	0.002315	0.0372451	0.0328143	Daw1/Ube2g2/Ube2n/Rnf41/Skp1/Rnf187/Nfe2l1/Traf3/Nhlrc1/Ube2ql1/Bfar/Ube2l3/Fbxo45/Dtx3l/Rnf14/Lrsam1/Rusc1/Ube2q1/Ube2j1/Ube2r2/Trim32/Plaa/Ube4b/Ube3c/Wsb2/Rnf34/Rnf6/Mkrn1/D7Ertd443e/Amfr/Tcf25/Rnf26/Fbxo9	33
MF	GO:0046624	sphingolipid transporter activity	5/884	15/17364	0.333333	6.54751	4.97813	0.000661798	0.0194645	0.0166251	Atp10b/Abca1/Abcb1a/Gltp/Atp10a	5		BP	GO:0034976	response to endoplasmic reticulum stress	33/1317	259/17364	0.127413	1.67988	3.15812	0.002315	0.0372451	0.0328143	Nck2/Bok/Ube2g2/Canx/Nfe2l1/Tmub2/Eif2s1/Nhlrc1/Ubqln1/Parp8/Ubac2/Pla2g6/Bfar/Eif2b5/Eif4g1/Usp14/Hspa5/Dnajc10/Bcl2l1/Vapb/Ube2j1/Vcp/Fbxo2/Ube4b/Tmem33/Rnft2/Rnf103/Edem1/Bid/Calr/Amfr/Scamp5/Ubqln2	33
MF	GO:0030165	PDZ domain binding	15/884	117/17364	0.128205	2.51827	3.81633	0.000873878	0.0230544	0.0196914	F11r/Atp2b1/Lin7a/Kcnj12/Fzd2/Grin2c/Adam17/Ccdc88c/Sntb1/Cxxc4/Adgrl2/Cit/Lnx2/Gng12/Cntnap4	15		BP	GO:0016358	dendrite development	39/1317	321/17364	0.121495	1.60186	3.11803	0.00236263	0.0378712	0.0333658	Stau2/Nck2/Trak2/Klf7/Epha4/Sgk1/Rab21/Bcl11a/Pafah1b1/Sarm1/Srcin1/Sult4a1/Mapk8ip2/Dgkg/Robo1/Ntn3/Pacsin1/Myo5b/Cfl1/Cpeb3/Camk1d/Nsmf/Rapgef4/Bdnf/Nlgn1/Chrnb2/Cdc42/Ywhah/Epha5/Clip1/Gpr37/Ankrd27/Pak1/Kndc1/Cacna1a/Nrp1/Ephb1/Slc9a6/Acsl4	39
MF	GO:0004879	nuclear receptor activity	9/884	51/17364	0.176471	3.46633	4.08517	0.000975095	0.0246018	0.021013	Rxrg/Ahr/Thrb/Nr4a1/Ppard/Nr3c1/Nr4a2/Pgr/Ar	9		BP	GO:0098917	retrograde trans-synaptic signaling	5/1317	14/17364	0.357143	4.70875	3.97695	0.00279157	0.0431474	0.0380143	Abhd6/Bdnf/Plcb1/Nlgn1/Cnr1	5
MF	GO:0050840	extracellular matrix binding	10/884	65/17364	0.153846	3.02193	3.78244	0.00155892	0.0340605	0.0290919	Ntn4/Dcn/Thbs4/Itga6/Sparcl1/Dmp1/Fbln2/Ssc5d/Bcam/Itgb1	10		BP	GO:0030042	actin filament depolymerization	11/1317	56/17364	0.196429	2.58981	3.4137	0.00285638	0.0439573	0.0387279	Scin/Cfl2/Cfl1/Dstn/Capzb/Wdr1/Cracd/Capza2/Mtpn/Carmil2/Tpm1	11
MF	GO:0043178	alcohol binding	12/884	88/17364	0.136364	2.67853	3.65602	0.00163234	0.0347466	0.0296779	Syt2/Adap2/Plcl2/Rbp4/Osbpl6/Trpc4/Astn2/Prom1/Osbpl3/Itpr1/Rlbp1/Osbpl10	12		BP	GO:0048588	developmental cell growth	35/1317	283/17364	0.123675	1.63059	3.06404	0.00286966	0.0440657	0.0388234	Rims1/Syt1/Rab21/Bcl11a/Rtn4/Ulk2/Map2k4/Pafah1b1/Mapt/Cpne6/Robo1/Ddr1/Sema6b/Myo5b/Zfyve27/Bdnf/Ttl/Flrt3/Ngf/Sh3gl2/Plaa/Sema3e/Slit2/Rufy3/Rnf6/Mgll/Mag/Syt3/Akap13/Pak1/Nrp1/Sema7a/Slc9a6/Fgf13/Gdi1	35
MF	GO:0050811	GABA receptor binding	5/884	18/17364	0.277778	5.45626	4.38094	0.00166218	0.0347466	0.0296779	Erbb4/Akap5/Plcl2/Jakmip1/Gabrg1	5		BP	GO:0030336	negative regulation of cell migration	37/1317	304/17364	0.121711	1.60469	3.04713	0.00291969	0.0444483	0.0391605	Epha4/Adora1/Adipor1/Cited2/Adarb1/Rnf41/Igfbp3/Jup/Stat3/Dusp3/Rhob/Tmem196/Dusp22/Abhd6/Tafa5/Bmerb1/Pkp2/Cd200/Robo1/Csnk2b/Dpysl3/Tnfaip6/Plcb1/Rap2b/Nbl1/Slit2/Tcaf1/Gadd45a/Adamts9/Acan/Dlc1/Calr/Ndrg4/Thy1/Dnaja4/Tpm1/Rap2c	37
MF	GO:0019903	protein phosphatase binding	19/884	177/17364	0.107345	2.10852	3.43313	0.00173289	0.0357719	0.0305537	Bcl2/Git1/Skap1/Pecam1/Akap5/Akt1/Ppp1r3g/Pik3r1/Adcy8/Csf1r/Shoc2/Dab2ip/Ptprt/Grin3a/Met/Itpr1/Gab2/Ank1/Jak3	19		BP	GO:0010591	regulation of lamellipodium assembly	9/1317	41/17364	0.219512	2.89416	3.47861	0.00308205	0.0463111	0.0408017	Hdac4/Hsp90aa1/Cfl1/Akirin1/Cdc42/Capzb/Slit2/Carmil2/Frmd7	9
MF	GO:0005547	phosphatidylinositol-3,4,5-trisphosphate binding	8/884	45/17364	0.177778	3.49201	3.87663	0.00175926	0.0360818	0.0308184	Adap2/Akt1/Hcn1/Fermt2/Asap1/Jph2/Gab2/Fchsd2	8		BP	GO:0035303	regulation of dephosphorylation	17/1317	108/17364	0.157407	2.07534	3.21141	0.00308784	0.0463111	0.0408017	Nck2/Ppp1r7/Adora1/Ywhae/Mtmr4/Prkcd/Rcan1/Nsmf/Ptpa/Ywhab/Ensa/Camta1/Ppp6r1/Calm3/Smpd1/Mfhas1/Dlc1	17
MF	GO:0044325	transmembrane transporter binding	18/884	165/17364	0.109091	2.14282	3.41609	0.00189028	0.0383975	0.0327963	Dpp10/Kcnip1/Kcnab3/Fkbp1b/Homer1/Rims2/Fgf12/Slc8a1/Kcnip3/Prnp/Rims4/Kcnab1/Rnf207/Itpr1/Ank1/Stac/Scn5a/Flna	18		BP	GO:1902904	negative regulation of supramolecular fiber organization	24/1317	175/17364	0.137143	1.80816	3.07822	0.00338599	0.0497291	0.043813	Sgk1/Pfn1/Scin/Prkcd/Gmfb/Bmerb1/Tubb4a/Cfl1/Capn1/Mkks/Stmn2/Capzb/Slit2/Cracd/Capza2/Mtpn/Dlc1/Carmil2/Ldlr/Hspa8/Tpm1/Frmd7/Fgf13/Vbp1	24
MF	GO:0042578	phosphoric ester hydrolase activity	30/884	336/17364	0.0892857	1.7538	3.23149	0.00206608	0.0401717	0.0343117	Tns1/Plcd4/Dusp6/Ppp1r12a/Ptprb/Pld2/Ptpdc1/Ptp4a3/Dusp1/Pde9a/Plcl2/Ptprm/Pde11a/Pde1a/Plcb2/Cdc25b/Plcb4/Ptprt/Plpp3/Ptpru/Alpl/Plcz1/Acp7/Inpp5f/Dusp26/Mtmr7/Pde4a/Ppm1m/Pfkfb4/Gdpd2	30		MF	GO:0051082	unfolded protein binding	23/1317	87/17364	0.264368	3.48556	6.65822	8.18697e-08	1.3478e-05	1.18746e-05	Nudcd3/Canx/Hsp90aa1/Trap1/Dnaja3/Cct8/Tcp1/Hspa1b/Hspa1a/Hsp90ab1/Hspa5/Ndufaf1/Mkks/Dnaja1/Ube4b/Cct6a/Ptges3-ps/Calr/Dnaja2/Hspa8/Dnaja4/Clpx/Vbp1	23
MF	GO:0004435	phosphatidylinositol phospholipase C activity	5/884	19/17364	0.263158	5.16909	4.21105	0.00216221	0.0411597	0.0351555	Plcd4/Plcl2/Plcb2/Plcb4/Plcz1	5		MF	GO:0140662	ATP-dependent protein folding chaperone	12/1317	26/17364	0.461538	6.08516	7.43361	1.22368e-07	1.80468e-05	1.58998e-05	Hspd1/Hspa4/Hsp90aa1/Trap1/Cct8/Tcp1/Hsp90ab1/Hspa5/Cct6a/Hsph1/Hspa8/Clpx	12
MF	GO:0042562	hormone binding	12/884	91/17364	0.131868	2.59022	3.52253	0.00218246	0.0411612	0.0351568	Slc40a1/Crhbp/Pik3r1/Thrb/Npr3/Mchr1/Nr3c1/Rxfp1/Adra2c/Gipr/Pgr/Ar	12		MF	GO:0019001	guanyl nucleotide binding	58/1317	374/17364	0.15508	2.04466	5.85088	1.34004e-07	1.89724e-05	1.67153e-05	Tuba4a/Arl8a/Hbs1l/Gnaz/Rab21/Rab5b/Drg1/Urgcp/Rab1a/Septin8/Drg2/Rab10/Dnajc27/Rhob/Rab15/Hsp90aa1/Tubb2a/Diras2/Arl10/Nkiras1/Rem2/Pck2/Mief1/Arf3/Tuba1b/Tuba1a/Tubb5/Hsp90ab1/Tubb4a/Rab18/Gnaq/Tubb4b/Dnm1/Rab14/Ola1/Mpped2/Gnas/Eef1a2/Rap2b/Rraga/Ak4/Cdc42/Agap3/Rab35/Rasl11a/Rab7/Arl8b/Tuba8/Rerg/Rab6a/Mfhas1/Rab3a/Gnao1/Rab11a/Rasl12/Rab6b/Rap2c/Prps1	58
MF	GO:0019838	growth factor binding	16/884	141/17364	0.113475	2.22894	3.39348	0.00220736	0.0411612	0.0351568	Erbb4/Igfbp4/Ntrk2/Osmr/Igfbp6/Dusp1/Vegfa/Csf1r/Itga6/Tek/Fgfr3/Pdgfra/Flt1/Ptn/Il10ra/Scn5a	16		MF	GO:0032561	guanyl ribonucleotide binding	58/1317	374/17364	0.15508	2.04466	5.85088	1.34004e-07	1.89724e-05	1.67153e-05	Tuba4a/Arl8a/Hbs1l/Gnaz/Rab21/Rab5b/Drg1/Urgcp/Rab1a/Septin8/Drg2/Rab10/Dnajc27/Rhob/Rab15/Hsp90aa1/Tubb2a/Diras2/Arl10/Nkiras1/Rem2/Pck2/Mief1/Arf3/Tuba1b/Tuba1a/Tubb5/Hsp90ab1/Tubb4a/Rab18/Gnaq/Tubb4b/Dnm1/Rab14/Ola1/Mpped2/Gnas/Eef1a2/Rap2b/Rraga/Ak4/Cdc42/Agap3/Rab35/Rasl11a/Rab7/Arl8b/Tuba8/Rerg/Rab6a/Mfhas1/Rab3a/Gnao1/Rab11a/Rasl12/Rab6b/Rap2c/Prps1	58
														MF	GO:0005525	GTP binding	55/1317	350/17364	0.157143	2.07185	5.80328	1.81305e-07	2.25168e-05	1.9838e-05	Tuba4a/Arl8a/Hbs1l/Gnaz/Rab21/Rab5b/Drg1/Urgcp/Rab1a/Septin8/Drg2/Rab10/Dnajc27/Rhob/Rab15/Hsp90aa1/Tubb2a/Diras2/Arl10/Nkiras1/Rem2/Pck2/Arf3/Tuba1b/Tuba1a/Tubb5/Hsp90ab1/Tubb4a/Rab18/Gnaq/Tubb4b/Dnm1/Rab14/Ola1/Gnas/Eef1a2/Rap2b/Rraga/Ak4/Cdc42/Agap3/Rab35/Rasl11a/Rab7/Arl8b/Tuba8/Rerg/Rab6a/Mfhas1/Rab3a/Gnao1/Rab11a/Rasl12/Rab6b/Rap2c	55
														MF	GO:0003924	GTPase activity	46/1317	290/17364	0.158621	2.09134	5.36906	1.38671e-06	0.000119526	0.000105307	Arl8a/Hbs1l/Gnaz/Rab21/Rab5b/Drg1/Rab1a/Septin8/Drg2/Rab10/Dnajc27/Rhob/Rab15/Tubb2a/Diras2/Arl10/Nkiras1/Rem2/Arf3/Tuba1b/Tubb5/Tubb4a/Rab18/Gnaq/Entpd7/Tubb4b/Dnm1/Rab14/Gnas/Eef1a2/Rap2b/Rraga/Cdc42/Agap3/Rab35/Rasl11a/Rab7/Arl8b/Rerg/Rab6a/Rab3a/Gnao1/Rab11a/Rasl12/Rab6b/Rap2c	46
														MF	GO:0031072	heat shock protein binding	28/1317	150/17364	0.186667	2.46111	5.14868	7.37995e-06	0.000474933	0.000418432	Stau2/Bag2/Adora1/Cd24a/Ogdh/Mapt/Dlst/Lman2/Dnaja3/Tfrc/Hspa1b/Hspa1a/Hsp90ab1/Fgf1/Eno1b/Stip1/Hspa5/Dnajc10/Tomm34/Dnaja1/Eno1/Gpr37/Ptges3-ps/Spn/Dnaja2/Mvd/Hspa8/Dnaja4	28
														MF	GO:0044389	ubiquitin-like protein ligase binding	48/1317	328/17364	0.146341	1.92944	4.86836	8.17567e-06	0.000521401	0.000459372	Bag2/Hspd1/Psmd1/Bok/Ube2n/Rtn4/Sqstm1/Ywhae/Actg1/Hgs/Hsp90aa1/Traf3/Nkd2/Ywhaz/Rangap1/Tuba1b/Ube2l3/Dtx3l/Tcp1/Atp6v0c/Hspa1b/Hspa1a/Tubb5/Hsp90ab1/Washc1/Lrpprc/Cul2/Otub1/Stam/Hspa5/Syt11/Ube2j1/Dnaja1/Vcp/Rraga/Uchl1/Rnf34/Gpr37/Bid/Tpi1/Gpi1/Apbb1/Tollip/Mfhas1/Prkaca/Calr/Hspa8/Prkar2a	48
														MF	GO:0005200	structural constituent of cytoskeleton	17/1317	68/17364	0.25	3.29613	5.43483	8.9772e-06	0.000562386	0.000495481	Tuba4a/Nefh/Actg1/Tubb2a/Nefl/Nefm/Tuba1b/Tuba1a/Tubb5/Tubb4a/Ina/Vim/Tubb4b/Lmna/Arpc4/Tuba8/Tpm1	17
														MF	GO:0003925	G protein activity	15/1317	55/17364	0.272727	3.59578	5.52358	9.59803e-06	0.000580722	0.000511636	Rab5b/Rab1a/Rab10/Gnaq/Gnas/Rap2b/Cdc42/Rasl11a/Rab7/Arl8b/Rerg/Rab11a/Rasl12/Rab6b/Rap2c	15
														MF	GO:0042625	ATPase-coupled ion transmembrane transporter activity	9/1317	22/17364	0.409091	5.39366	5.90741	1.62309e-05	0.000877087	0.000772744	Atp6v1h/Atp6v0a1/Atp6v1c1/Atp6v0c/Atp6v1g2/Atp6v0e2/Atp6v1e1/Atp6v1b2/Atp6v0d1	9
														MF	GO:0044769	ATPase activity, coupled to transmembrane movement of ions, rotational mechanism	9/1317	22/17364	0.409091	5.39366	5.90741	1.62309e-05	0.000877087	0.000772744	Atp6v1h/Atp6v0a1/Atp6v1c1/Atp6v0c/Atp6v1g2/Atp6v0e2/Atp6v1e1/Atp6v1b2/Atp6v0d1	9
														MF	GO:0046961	proton-transporting ATPase activity, rotational mechanism	9/1317	22/17364	0.409091	5.39366	5.90741	1.62309e-05	0.000877087	0.000772744	Atp6v1h/Atp6v0a1/Atp6v1c1/Atp6v0c/Atp6v1g2/Atp6v0e2/Atp6v1e1/Atp6v1b2/Atp6v0d1	9
														MF	GO:0044183	protein folding chaperone	14/1317	55/17364	0.254545	3.35606	5.01348	4.41373e-05	0.00196508	0.0017313	Hspd1/Hspa4/Hsp90aa1/Trap1/Cct8/Tcp1/Hspa1b/Hspa1a/Hsp90ab1/Hspa5/Cct6a/Hsph1/Hspa8/Clpx	14
														MF	GO:0044325	transmembrane transporter binding	28/1317	165/17364	0.169697	2.23737	4.57508	4.56774e-05	0.00200839	0.00176946	Rims1/Bag2/Kcnc2/Ppp2ca/Vdac1/Vamp2/Ywhae/Hsp90aa1/Ywhaz/Ap2m1/Hsp90ab1/Snap25/Snta1/Smim43/Sh3gl2/Kcnab2/Ywhah/Cabp1/Stx1a/Tcaf1/Calm3/Scn1b/Kcng4/Panx1/Prkcsh/Nptn/Fhl1/Fgf13	28
														MF	GO:0016208	AMP binding	8/1317	20/17364	0.4	5.2738	5.47852	5.90711e-05	0.00250398	0.00220609	Pfkl/Pygl/Pfkp/Cyb5r3/Pfkm/Mpped2/Prkag2/Prps1	8
														MF	GO:0016247	channel regulator activity	25/1317	147/17364	0.170068	2.24226	4.33313	0.000110184	0.00391954	0.00345325	Sgk1/Kcnmb4/Ywhae/Nrxn3/Glrx/Rem2/Lynx1/Cacng2/Cacnb3/Nrxn1/Cnih2/Nrxn2/Snta1/Ensa/Ptpn3/Kcnab2/Ywhah/Stim2/Cabp1/Stx1a/Fxyd7/Scn1b/Scn2b/Stoml1/Fgf13	25
														MF	GO:0048156	tau protein binding	8/1317	22/17364	0.363636	4.79437	5.10164	0.000130732	0.00444474	0.00391597	Bag2/Sgk1/Ppp2ca/Hsp90aa1/Ppp2r2a/Hsp90ab1/Bin1/Apbb1	8
														MF	GO:0051087	protein-folding chaperone binding	25/1317	149/17364	0.167785	2.21217	4.25706	0.000137592	0.00463816	0.00408638	Stau2/Bag2/Hspd1/Cd24a/Ogdh/Mapt/Dlst/Dnaja3/Hes1/Tfrc/Bin1/Fgf1/Stip1/Lrp2/Dnajc10/Dnaja1/Gpr37/Ctsc/Spn/Dnaja2/Amfr/Mvd/Hspa8/Dnaja4/Ubl4a	25
														MF	GO:0141108	transporter regulator activity	25/1317	150/17364	0.166667	2.19742	4.21948	0.000153448	0.00500581	0.00441029	Sgk1/Kcnmb4/Ywhae/Nrxn3/Glrx/Rem2/Lynx1/Cacng2/Cacnb3/Nrxn1/Cnih2/Nrxn2/Snta1/Ensa/Ptpn3/Kcnab2/Ywhah/Stim2/Cabp1/Stx1a/Fxyd7/Scn1b/Scn2b/Stoml1/Fgf13	25
														MF	GO:0030276	clathrin binding	13/1317	58/17364	0.224138	2.95515	4.27271	0.000325904	0.00867717	0.00764488	Smap1/Syt1/Ap1b1/Clint1/Tom1l2/Cltb/Syt13/Bcl2l1/Syt11/Dnajc6/Nsg1/Syt3/Snap91	13
														MF	GO:0016877	ligase activity, forming carbon-sulfur bonds	10/1317	40/17364	0.25	3.29613	4.16495	0.000628701	0.0145444	0.0128141	Sucla2/Acsl5/Slc27a4/Acss2/Aacs/Uba3/Sae1/Acsl1/Uba1/Acsl4	10
														MF	GO:0042578	phosphoric ester hydrolase activity	42/1317	336/17364	0.125	1.64806	3.43648	0.000943886	0.0203093	0.0178932	Ptp4a1/Sgpp2/Fig4/Nt5dc3/Ppp3r1/Ublcp1/Ppp2ca/Gdpd1/Mtmr4/Cnp/Dusp3/Sgpp1/Dusp22/Ppp3cb/Mtmr6/Plcxd2/Synj1/Ppp2r1a/Pgp/Gnaq/Minpp1/Dusp5/Pfkfb3/Ptpa/Phospho2/Acp2/Mpped2/Gpcpd1/Plcb1/Gnas/Impa1/Ptpn3/Dnajc6/Ptp4a2/Plch2/Enoph1/Tigar/Smpd1/Gde1/Ppp1ccb/Lhpp/Smpd3	42
														MF	GO:0043130	ubiquitin binding	17/1317	98/17364	0.173469	2.28711	3.6605	0.00104846	0.0219588	0.0193465	Ube2n/Sqstm1/Tom1l2/Hgs/Ilrun/Otub1/Optn/Stam/Trp53inp2/Trim32/Plaa/Eps15/Uchl1/Tax1bp1/Usp5/Tollip/Amfr	17
														MF	GO:1990756	ubiquitin ligase-substrate adaptor activity	12/1317	58/17364	0.206897	2.72783	3.77594	0.00116778	0.0236869	0.0208689	Daw1/Fzr1/Skp1/Klhdc2/Kctd17/Klhl22/Fbxo45/Trpc4ap/Klhl25/Klhl2/Keap1/Fbxo9	12
														MF	GO:0015078	proton transmembrane transporter activity	17/1317	99/17364	0.171717	2.26401	3.6132	0.00117822	0.0238067	0.0209745	Atp6v1h/Slc9a4/Atp6v0a1/Ghitm/Atp6v1c1/Slc45a4/Atp6v0c/Atp6v1g2/Slc25a12/Slc45a1/Atp6v0e2/Atp6v1e1/Slc17a7/Slc25a22/Atp6v1b2/Atp6v0d1/Slc9a6	17
														MF	GO:0017075	syntaxin-1 binding	7/1317	23/17364	0.304348	4.01268	4.14179	0.00118041	0.0238067	0.0209745	Syt1/Vamp2/Stxbp1/Snap25/Cplx1/Prrt2/Syp	7
														MF	GO:0035254	glutamate receptor binding	14/1317	74/17364	0.189189	2.49437	3.69049	0.00119318	0.0238147	0.0209816	Sqstm1/Canx/Flot2/Cacng2/Myo5b/Neto1/Syndig1/Gnas/Nsg1/Cabp1/Calm3/Homer3/Neto2/Necab2	14
														MF	GO:0048306	calcium-dependent protein binding	15/1317	83/17364	0.180723	2.38274	3.61747	0.00131967	0.0252805	0.022273	Syt1/Vamp2/Sntn/Anxa7/Nrxn1/Anxa1/Nsmf/Snap25/Stmn2/Alg2/Cabp1/Stx1a/Syn2/Calm3/Syn1	15
														MF	GO:0017022	myosin binding	14/1317	75/17364	0.186667	2.46111	3.63276	0.00136658	0.0257288	0.0226679	Trak2/Vamp2/Rab10/Nkd2/Myl12b/Rab14/Snap25/Trim32/Stx1a/Rab6a/Rab3a/Rab11a/Rab6b/Myrip	14
														MF	GO:0005543	phospholipid binding	54/1317	469/17364	0.115139	1.51805	3.25825	0.00137463	0.0258116	0.0227409	Fzd7/Mreg/Psap/Syt1/Clint1/Vdac1/Tom1l2/Vamp2/Pfn1/Pitpna/Hgs/Scin/Amph/Epdr1/Snx18/Cadps/Anxa7/Frmpd2/Cpne6/Golph3/Pacsin1/Bin1/Cidea/Cfl1/Anxa1/Myof/Stam/Gle1/Dnm1/Syt13/Plcb1/Syt11/Snx7/Cptp/Snx17/Rab35/Rnf34/Adap1/Tecpr1/Gpr12/Snx10/Lancl2/Syt3/Ap2a2/Osbpl5/Got2/Carmil2/Smpd3/Nrgn/Hspa8/Thy1/Tnfaip8l3/Snap91/Cpne4	54
														MF	GO:0008135	translation factor activity, RNA binding	14/1317	76/17364	0.184211	2.42873	3.57595	0.00156054	0.0281812	0.0248286	Hbs1l/Eif5a/Eif2s1/Eif2b5/Eif4g1/Etf1/Eif1a/Cpeb3/Eef1a2/Denr/Eif4h/Eif3b/Eif3c/Eif1b	14
														MF	GO:0015036	disulfide oxidoreductase activity	9/1317	38/17364	0.236842	3.12265	3.75257	0.00176102	0.0305546	0.0269197	Qsox1/Glrx/Txnrd2/Gsto1/Dnajc10/Tmx2/Txnrd3/Gsr/Pgk1	9
														MF	GO:0061650	ubiquitin-like protein conjugating enzyme activity	9/1317	38/17364	0.236842	3.12265	3.75257	0.00176102	0.0305546	0.0269197	Ube2f/Ube2g2/Ube2n/Ube2z/Ube2ql1/Ube2l3/Ube2q1/Ube2j1/Ube2r2	9
														MF	GO:0140767	enzyme-substrate adaptor activity	13/1317	69/17364	0.188406	2.48404	3.53849	0.0018337	0.031279	0.0275578	Daw1/Fzr1/Skp1/Klhdc2/Kctd17/Klhl22/Fbxo45/Dtx3l/Trpc4ap/Klhl25/Klhl2/Keap1/Fbxo9	13
														MF	GO:0060590	ATPase regulator activity	10/1317	46/17364	0.217391	2.8662	3.63075	0.00199469	0.0334606	0.02948	Bag2/Atp1b1/Hspa4/Pfn1/Dnajc10/Dnaja1/Hsph1/Rab6a/Rab3a/Dnaja2	10
														MF	GO:0005104	fibroblast growth factor receptor binding	7/1317	25/17364	0.28	3.69166	3.85822	0.00202451	0.033718	0.0297067	Fgf10/Fgf9/Nrxn1/Fgf1/Flrt3/Fgf5/Nptn	7
														MF	GO:0030145	manganese ion binding	12/1317	62/17364	0.193548	2.55184	3.50674	0.00213652	0.0350294	0.0308621	Mgat1/Idi1/Pck2/Sod2/Fen1/Mpped2/Impa1/Pepd/Cdipt/Large1/Prkaca/Me1	12
														MF	GO:0072542	protein phosphatase activator activity	5/1317	14/17364	0.357143	4.70875	3.97695	0.00279157	0.0431474	0.0380143	Igfbp3/Ppp2r5c/B3gat3/Ptpa/Calm3	5

## Sheet: Figure 1g
Figure 1g
Scatter Plot CA1								Scatter Plot CA2/3								Scatter Plot DG
Protein.ID	Genes	unique_peptides	log2fc_CA1vCA3	log2fc_CA1vDG	sig_CA1vCA3	sig_CA1vDG		Protein.ID	Genes	unique_peptides	log2fc_CA3vCA1	log2fc_CA3vDG	sig_CA1vCA3	sig_CA3vDG		Protein.ID	Genes	unique_peptides	log2fc_DGvCA1	log2fc_DGvCA3	sig_CA1vDG	sig_CA3vDG
Q3UGC7	EIF3J1	10	1.57534e-16	0.0368565	FALSE	FALSE		Q5U430	UBR3	16	1.11951e-18	0.135057	FALSE	TRUE		P63085	MAPK1	35	0.387228	0.143384	TRUE	TRUE
Q9CQ25	MZT2	3	0.243779	0.165916	FALSE	FALSE		Q8CH72	TRIM32	19	0.143959	0.0119166	TRUE	FALSE		Q63844	MAPK3	21	0.643125	0.508835	TRUE	TRUE
Q8BKC5	IPO5	35	0.133039	0.201424	FALSE	TRUE		Q8K3M5	CABLES2	4	0.13226	0.318101	FALSE	TRUE		D3Z7U4	MECP2	2	0.337894	0.882024	FALSE	TRUE
Q8C1Y8	CCZ1	21	0.111278	0.231971	TRUE	TRUE		Q505F5	LRRC47	21	1.54755e-16	0.0561007	FALSE	FALSE		Q8CH25	SLTM	22	0.397696	0.61343	TRUE	TRUE
Q9D1H7	GET4	10	3.76362e-17	0.0832972	FALSE	FALSE		P42567	EPS15	31	2.21851e-16	0.15193	FALSE	TRUE		B1AZI6	THOC2	19	0.851352	0.997361	TRUE	TRUE
Q6P4S6	SIK3	32	0.429083	0.71602	TRUE	TRUE		Q6PD26	PIGS	24	0.0959904	3.45996e-17	FALSE	FALSE		Q9WU40	LEMD3	22	0.174746	0.120007	TRUE	TRUE
Q3UVL4	VPS51	33	0.0832569	0.187721	FALSE	TRUE		Q8BIV3	RANBP6	16	0.0696142	0.109909	FALSE	TRUE		Q8CEC0	NUP88	11	0.466575	0.55727	TRUE	TRUE
Q8C190	VPS9D1	7	0.251002	0.381816	TRUE	TRUE		Q80TM9	NISCH	38	3.06631e-16	0.0453181	FALSE	FALSE		Q9QX47	SON	25	0.589578	0.506799	TRUE	TRUE
Q9CQZ5	NDUFA6	12	0.119034	0.132528	FALSE	FALSE		Q8C436	VCPKMT	3	0.0706731	0.161033	FALSE	FALSE		E9PVA8	GCN1	82	0.157808	0.0504608	TRUE	FALSE
Q8C754	VPS52	33	0.128426	0.205814	FALSE	TRUE		Q80UJ7	RAB3GAP1	39	0.0496961	0.267607	FALSE	TRUE		Q9D1J3	SARNP	9	0.647374	0.749206	TRUE	TRUE
Q76MZ3	PPP2R1A	40	0.0838607	0.146102	FALSE	TRUE		Q8BUB4	WDFY2	4	0.0177151	0.0496729	FALSE	FALSE		Q9D8N0	EEF1G	22	0.0866609	1.83749e-16	FALSE	FALSE
P62878	RBX1	2	2.99836e-17	2.87061e-19	FALSE	FALSE		Q6Y7W8	GIGYF2	22	0.147765	1.95374e-17	FALSE	FALSE		O88630	GOSR1	7	0.189913	0.139754	TRUE	FALSE
Q91W89	MAN2C1	21	0.25706	0.253603	TRUE	TRUE		G5E895	AKR1B10	16	0.123802	0.310807	FALSE	TRUE		Q9D0E1	HNRNPM	45	0.649905	0.737534	TRUE	TRUE
Q9R0A1	CLCN2	13	0.167595	0.202954	TRUE	TRUE		Q60936	COQ8A	16	0.386431	0.297932	TRUE	TRUE		Q8CGC7	EPRS1	59	7.53092e-17	3.02523e-16	FALSE	FALSE
P34152	PTK2	32	0.333628	0.269341	TRUE	TRUE		Q8BLY2	TARS3	25	0.027347	0.353261	FALSE	TRUE		O88952	LIN7C	9	0.315474	0.283516	TRUE	TRUE
Q8CBH5	MFSD6	10	8.84512e-18	0.0731793	FALSE	FALSE		Q8BJY1	PSMD5	18	0.138737	0.010541	TRUE	FALSE		B9EJ54	NUP205	47	0.422878	0.523493	TRUE	TRUE
O55229	CHKB	8	1.5698e-17	0.26542	FALSE	TRUE		Q8C5W0	CLMN	34	0.431886	0.402835	TRUE	TRUE		B2RQC6	CAD	46	0.361476	0.490993	TRUE	TRUE
P70296	PEBP1	19	8.08318e-17	0.0473007	FALSE	FALSE		Q9WV98	TIMM9	4	1.61839e-17	5.46897e-19	FALSE	FALSE		Q91VC3	EIF4A3	28	0.55328	0.645295	TRUE	TRUE
E9Q4P1	WDFY1	8	0.118074	1.05018e-15	FALSE	FALSE		Q9CWZ7	NAPG	30	3.07256e-16	0.154089	FALSE	TRUE		Q8BGZ4	CDC23	12	0.136014	0.214775	TRUE	TRUE
Q9CR95	NECAP1	13	1.58698e-16	0.0486006	FALSE	FALSE		E9PUL5	PRRT2	9	0.0533816	0.494737	FALSE	FALSE		Q3TDN2	FAF2	17	3.01161e-17	0.0930542	FALSE	FALSE
Q99JP7	GGT7	24	1.80952e-14	0.119324	FALSE	FALSE		Q9CRB6	TPPP3	12	0.395913	1.00412	TRUE	TRUE		Q60902	EPS15L1	64	8.2539e-17	0.0186655	FALSE	FALSE
Q99MR1	GIGYF1	13	0.207545	0.0231108	FALSE	FALSE		Q9CWM4	PFDN1	3	3.2371e-17	3.65606e-18	FALSE	FALSE		Q8K0T0	RTN1	40	0.199198	0.340836	FALSE	TRUE
Q9CQM9	GLRX3	25	1.86611e-18	0.479781	FALSE	TRUE		Q8CHH9	SEPTIN8	24	1.19391e-14	0.385055	FALSE	TRUE		Q6QD59	BNIP1	8	5.2037e-16	0.13944	FALSE	FALSE
Q00558	F8A1	6	0.352314	0.207622	FALSE	FALSE		Q3UFF7	LYPLAL1	9	0.0642454	0.167541	FALSE	TRUE		Q99J99	MPST	17	0.586117	0.39259	TRUE	TRUE
O54984	GET3	13	0.0734179	0.177601	FALSE	TRUE		E9Q401	RYR2	207	0.448169	4.54791e-15	TRUE	FALSE		P56213	GFER	5	0.0645896	0.286589	FALSE	TRUE
Q03719	KCND1	5	0.316863	0.639474	TRUE	TRUE		Q9Z2Z6	SLC25A20	14	0.305573	0.111974	TRUE	TRUE		P62827	RAN	12	0.0576127	0.229759	FALSE	TRUE
Q9D2N9	VPS33A	26	0.161226	0.189799	TRUE	TRUE		P63087	PPP1CC	5	5.45314e-15	0.240321	FALSE	TRUE		Q8BGG7	UBASH3B	12	0.302218	2.25213e-15	TRUE	FALSE
Q04690	NF1	78	0.117993	0.257406	FALSE	TRUE		Q7TQF7	AMPH	36	0.200087	0.279269	TRUE	TRUE		Q62318	TRIM28	21	0.713851	0.828263	TRUE	TRUE
Q9CR26	VTA1	7	0.237805	0.291473	FALSE	TRUE		P62281	RPS11	16	0.363089	6.49357e-17	FALSE	FALSE		Q66GT5	PTPMT1	10	0.0227511	3.9172e-17	FALSE	FALSE
Q9Z0Y1	DCTN3	7	4.06669e-16	0.133004	FALSE	FALSE		Q9D6M3	SLC25A22	25	0.291454	0.320953	TRUE	TRUE		P54822	ADSL	20	1.55823e-17	0.211511	FALSE	TRUE
P06745	GPI	57	0.0117376	0.182848	FALSE	FALSE		P10637	MAPT	45	0.0475053	0.300048	FALSE	TRUE		Q9JK23	PSMG1	4	0.186983	0.191973	TRUE	TRUE
O88951	LIN7B	7	0.0645032	0.264194	FALSE	TRUE		Q61035	HARS1	20	0.0411155	0.130291	FALSE	FALSE		Q8CC12	CDAN1	2	1.72615e-18	2.20832e-19	FALSE	FALSE
Q9QZ08	NAGK	10	0.203214	0.281289	TRUE	TRUE		P20444	PRKCA	28	0.701853	1.25956	TRUE	TRUE		Q7M739	TPR	2	0.320922	0.639787	FALSE	TRUE
Q9D6Y9	GBE1	19	0.242987	0.229616	TRUE	TRUE		P56391	COX6B1	5	0.201941	0.218138	FALSE	FALSE		Q8C854	MYEF2	29	0.6694	0.728446	TRUE	TRUE
Q8VBT9	ASPSCR1	18	0.184578	0.166843	TRUE	TRUE		Q9DCU2	PLLP	5	0.506246	1.62569	TRUE	TRUE		Q9ESX5	DKC1	14	0.524733	0.680711	TRUE	TRUE
Q9CR29	CCDC43	6	0.202176	0.237638	FALSE	TRUE		Q7TNM2	TRIM46	26	0.275123	0.15474	TRUE	TRUE		Q9CZU3	MTREX	22	0.575267	0.719289	TRUE	TRUE
Q8JZY2	COMMD10	4	0.311613	0.0988246	FALSE	FALSE		P61148	FGF1	6	0.35446	0.388356	TRUE	TRUE		Q8VH51	RBM39	12	0.768896	0.800926	TRUE	TRUE
O88384	VTI1B	8	0.270448	4.55688e-17	FALSE	FALSE		Q8CBW3	ABI1	34	2.09168e-16	0.106851	FALSE	FALSE		P62311	LSM3	3	0.251427	0.431409	FALSE	TRUE
Q61249	IGBP1	12	0.206076	0.235857	TRUE	TRUE		Q8R4U7	LUZP1	39	0.579248	0.717457	TRUE	TRUE		P47753	CAPZA1	10	1.47808e-17	0.0902551	FALSE	FALSE
Q99104	MYO5A	129	0.16069	0.150271	TRUE	TRUE		Q8CAA7	PGM2L1	33	0.134018	0.226357	TRUE	TRUE		O35295	PURB	12	0.264922	4.15629e-17	TRUE	FALSE
Q8CHW4	EIF2B5	11	0.0438316	0.107766	FALSE	FALSE		O35344	KPNA3	17	0.0477954	0.165356	FALSE	TRUE		P62141	PPP1CB	18	0.061216	0.0946625	FALSE	FALSE
Q9CR62	SLC25A11	25	0.0970257	8.33425e-18	FALSE	FALSE		Q8VDQ8	SIRT2	34	0.313954	1.65368	TRUE	TRUE		Q60972	RBBP4	16	0.617697	0.749009	TRUE	TRUE
Q9D8U8	SNX5	20	0.155455	0.10855	TRUE	TRUE		Q5SYD0	MYO1D	53	0.534896	1.83975	TRUE	TRUE		Q9CT10	RANBP3	12	0.263726	0.404554	TRUE	TRUE
Q69ZP3	PNKD	5	0.223087	0.812128	TRUE	TRUE		Q00612	G6PDX	28	0.035923	0.206871	FALSE	TRUE		Q7TNE3	SPAG7	4	0.304113	0.43204	TRUE	TRUE
Q61103	DPF2	6	0.355149	2.95284e-19	TRUE	FALSE		Q9CR98	FAM136A	4	4.74364e-18	0.0662585	FALSE	FALSE		Q8BG81	POLDIP3	11	0.622339	0.776079	TRUE	TRUE
Q91V09	WDR13	20	0.0283586	0.0794122	FALSE	FALSE		O08908	PIK3R2	23	0.108994	0.111857	FALSE	FALSE		P40124	CAP1	44	8.58984e-17	1.45665e-16	FALSE	FALSE
Q91W86	VPS11	31	0.149288	0.230243	TRUE	TRUE		Q920I9	WDR7	62	0.0638169	0.211972	FALSE	TRUE		Q8C0C7	FARSA	25	0.445257	0.0339832	TRUE	FALSE
P11404	FABP3	11	0.461608	0.435579	TRUE	TRUE		Q3U487	HECTD3	27	0.0942802	0.235698	FALSE	TRUE		P50431	SHMT1	7	1.33266	0.902534	TRUE	TRUE
Q9D289	TRAPPC6B	6	0.128113	0.105731	FALSE	FALSE		Q8VE09	TTC39C	16	0.415791	0.0746855	TRUE	FALSE		B1AZA5	TMEM245	6	0.726531	0.369278	TRUE	TRUE
Q3UHD6	SNX27	24	0.0880819	0.0636577	FALSE	FALSE		E9Q453;G5E8R0	TPM1;TPM1	13	1.2046e-16	0.0635777	FALSE	FALSE		Q9DAR7	DCPS	13	0.959884	1.11985	TRUE	TRUE
Q9QUR7	PIN1	15	0.0650789	0.07399	FALSE	FALSE		P42932	CCT8	39	0.0970716	0.0940986	FALSE	FALSE		Q9CWZ3	RBM8A	9	0.652619	0.734107	TRUE	TRUE
P70349	HINT1	11	0.14902	0.133483	FALSE	FALSE		Q80YA9	CNKSR2	49	0.157975	0.310714	FALSE	TRUE		Q8JZM7	CDC73	13	0.57613	0.583405	TRUE	TRUE
Q9WUK2	EIF4H	15	1.17867e-14	0.105182	FALSE	FALSE		Q9QYB1	CLIC4	16	0.352214	1.1513	TRUE	TRUE		P97364	SEPHS2	6	0.0711136	0.339647	FALSE	TRUE
P27601	GNA13	26	0.0860007	0.143159	FALSE	TRUE		Q91V57	CHN1	15	0.0829592	0.304554	FALSE	TRUE		E9QL65	COG3	2	1.12296e-15	1.43311e-16	FALSE	FALSE
P28656	NAP1L1	13	0.149418	0.192634	FALSE	TRUE		E9PY46	IFT140	9	0.284443	3.25424e-20	TRUE	FALSE		P97742	CPT1A	19	0.0265815	0.173498	FALSE	TRUE
Q8K0U4	HSPA12A	67	0.0880587	0.14822	FALSE	TRUE		Q8VEK0	TMEM30A	17	0.537559	0.314994	TRUE	TRUE		P63323	RPS12	3	0.154669	6.7369e-17	FALSE	FALSE
Q6ZWY8	TMSB10	2	0.718627	0.341126	FALSE	FALSE		Q8JZP9	GAS2L1	17	0.0896628	0.228156	FALSE	TRUE		P21981	TGM2	18	0.335511	0.491291	FALSE	TRUE
P27546	MAP4	47	1.43592e-14	0.60937	FALSE	TRUE		Q9R1Q8	TAGLN3	20	1.93479e-16	1.83589e-16	FALSE	FALSE		Q9Z1Q5	CLIC1	6	0.0997789	0.123726	FALSE	FALSE
P68404	PRKCB	38	0.245607	1.07456	TRUE	TRUE		Q8CAK3	SHFL	7	0.0423389	0.201225	FALSE	TRUE		Q99M51	NCK1	14	0.0476071	0.163547	FALSE	FALSE
P0DP26;P0DP27;P0DP28	CALM1;CALM2;CALM3	14	0.213271	0.246703	FALSE	FALSE		P97950	RAB33A	9	0.0276142	0.162296	FALSE	TRUE		P19253	RPL13A	13	0.392284	5.34165e-18	TRUE	FALSE
Q8BMI3	GGA3	14	0.0485682	0.231437	FALSE	TRUE		E9QMR2	DOCK9	4	2.42486e-15	1.04725e-18	FALSE	FALSE		Q6PCP5	MFF	21	4.82443e-17	1.1367e-16	FALSE	FALSE
P60879	SNAP25	41	2.18172e-15	0.227642	FALSE	FALSE		B1AWN6	SCN2A	64	0.0987205	0.412945	FALSE	TRUE		Q61584	FXR1	30	0.323699	1.19788e-16	TRUE	FALSE
P56376	ACYP1	6	0.110152	0.161138	FALSE	FALSE		Q6PHN9	RAB35	14	4.33596e-15	0.0591787	FALSE	FALSE		Q9Z1N5	DDX39B	24	0.579466	0.792447	TRUE	TRUE
Q8K0F1	TBC1D23	7	0.18083	0.259233	FALSE	TRUE		Q01853	VCP	92	5.47772e-16	0.0229654	FALSE	FALSE		P49722	PSMA2	16	0.0684605	0.0587788	FALSE	FALSE
P58389	PTPA	17	0.124877	0.141859	FALSE	FALSE		Q9D1F4	AKT1S1	8	1.45486e-15	0.191871	FALSE	TRUE		Q3TZX8	NOL9	8	0.74435	0.687616	TRUE	TRUE
Q8R5H1	USP15	40	2.03786e-15	3.78289e-17	FALSE	FALSE		Q05816	FABP5	8	0.205379	1.97741e-14	FALSE	FALSE		D3YXK2	SAFB	17	0.757599	0.641237	TRUE	TRUE
Q8CA72	GAN	9	0.0910582	2.25412e-17	FALSE	FALSE		Q91XU3	PIP4K2C	24	2.97793e-16	0.542403	FALSE	TRUE		Q811U4	MFN1	11	0.0896436	0.0286988	FALSE	FALSE
Q923M0	PPP1R16A	5	0.00852115	0.306367	FALSE	TRUE		P80316	CCT5	43	0.0281381	0.0496498	FALSE	FALSE		P60229	EIF3E	22	0.229083	0.141978	TRUE	TRUE
Q8BG95	PPP1R12B	29	0.152287	0.204444	FALSE	FALSE		Q9CXW3	CACYBP	16	2.49019e-16	0.0982493	FALSE	FALSE		Q62048	PEA15	10	0.0397665	0.0296318	FALSE	FALSE
Q9QYG0	NDRG2	17	0.180576	0.0856647	FALSE	FALSE		O35465	FKBP8	9	0.165404	0.220579	FALSE	TRUE		Q9D883	U2AF1	4	0.741272	0.792411	TRUE	TRUE
P62484	ABI2	17	0.0387191	6.35482e-17	FALSE	FALSE		Q64514	TPP2	58	0.244247	0.289936	TRUE	TRUE		P60867	RPS20	5	0.483807	2.66544e-17	TRUE	FALSE
Q8BYZ1	ABI3	8	0.0679983	0.0541993	FALSE	FALSE		Q3TDK6	ROGDI	23	1.70595e-14	0.173082	FALSE	TRUE		Q6ZPR5	SMPD4	14	0.466764	0.559071	TRUE	TRUE
P56399	USP5	52	0.0781009	0.227885	FALSE	TRUE		Q9CQM5	TXNDC17	4	1.31983e-16	0.0842875	FALSE	FALSE		Q6Y685	TACC1	22	8.45568e-16	0.143618	FALSE	TRUE
Q80VJ2	SRA1	2	0.585245	0.545547	TRUE	TRUE		Q99MN1	KARS1	28	0.0474692	0.17295	FALSE	TRUE		P51432	PLCB3	22	0.0198184	0.248203	FALSE	TRUE
Q9QZM0	UBQLN2	16	0.0728964	0.10464	FALSE	FALSE		P31230	AIMP1	18	4.37611e-15	0.120257	FALSE	FALSE		Q923G2	POLR2H	7	0.117675	0.170362	FALSE	FALSE
Q78ZA7	NAP1L4	19	0.0260408	0.0343624	FALSE	FALSE		P57776	EEF1D	14	0.0658866	1.09646e-18	FALSE	FALSE		Q921I9	EXOSC4	5	0.711154	0.779698	TRUE	TRUE
Q99NB8	UBQLN4	11	0.271274	0.194708	TRUE	TRUE		Q6ZQ58	LARP1	32	0.0933778	0.218224	FALSE	TRUE		Q8BIQ5	CSTF2	11	0.142792	0.456507	TRUE	TRUE
Q99PT1	ARHGDIA	17	0.175849	0.381791	FALSE	TRUE		P12382	PFKL	39	0.153184	0.313157	TRUE	TRUE		Q8CGC6	RBM28	5	0.230386	0.372602	TRUE	TRUE
Q8R317	UBQLN1	11	0.0254757	0.206546	FALSE	TRUE		P14873	MAP1B	157	0.295094	0.0443685	TRUE	FALSE		Q08331	CALB2	28	2.20128	2.88353	TRUE	TRUE
Q9R0X5	RPGR	6	0.138248	0.382176	FALSE	FALSE		Q8VDS8	STX18	9	0.276973	0.154796	TRUE	TRUE		Q9D287	BCAS2	4	0.343614	0.602817	FALSE	TRUE
A6H630	ARMT1	17	0.0478721	0.0701218	FALSE	FALSE		Q4VC33	MAEA	11	2.24956e-17	0.159233	FALSE	FALSE		O08663	METAP2	16	0.355085	0.0759312	TRUE	FALSE
Q4VAA2	CDV3	16	7.57539e-18	5.5411e-17	FALSE	FALSE		Q9JKP5	MBNL1	2	8.04938e-18	0.297677	FALSE	FALSE		Q99PV0	PRPF8	96	0.596947	0.668542	TRUE	TRUE
P62627	DYNLRB1	10	0.206195	0.46982	FALSE	FALSE		P60710	ACTB	58	8.21495e-15	7.82988e-17	FALSE	FALSE		Q9QXS6	DBN1	36	0.0998703	0.238651	FALSE	TRUE
Q9CQJ8	NDUFB9	14	0.186036	1.0076e-15	FALSE	FALSE		P68510	YWHAH	25	0.248616	3.38759e-16	FALSE	FALSE		Q8BFV2	PCID2	8	0.251519	0.391821	TRUE	TRUE
Q8BV13	COPS7B	7	0.401973	0.212578	TRUE	FALSE		P39053	DNM1	111	0.00178645	0.197546	FALSE	TRUE		P63271;Q9Z199	SUPT4H1A;SUPT4H1B	4	0.558527	0.616877	TRUE	TRUE
Q9CWS0	DDAH1	23	0.194261	0.0734635	TRUE	FALSE		E9Q2E4	HECTD4	90	0.0671345	0.223448	FALSE	TRUE		Q6P9R1	DDX51	3	0.592729	0.628687	TRUE	TRUE
P63318	PRKCG	63	0.108728	0.978605	FALSE	TRUE		Q8BHK1	NIPA1	4	0.142252	1.764e-16	FALSE	FALSE		P52479	USP10	17	0.328194	8.96668e-14	TRUE	FALSE
Q6PD24	ANKRD13D	12	0.0895128	0.175925	FALSE	TRUE		Q8R100	CALHM5	2	0.556749	1.46994	FALSE	TRUE		Q8C181	MBNL2	5	0.433964	0.335305	TRUE	TRUE
Q6IRU2	TPM4	13	0.128237	0.0583875	FALSE	FALSE		P35293	RAB18	13	0.134865	0.239374	TRUE	TRUE		Q8BGR9	UBLCP1	9	2.47979e-17	2.41893e-19	FALSE	FALSE
E0CZ50	NDRG4	5	0.326504	0.170586	TRUE	FALSE		Q61418	CLCN4	14	1.45587e-16	0.121844	FALSE	TRUE		Q9CSN1	SNW1	22	0.573962	0.64114	TRUE	TRUE
Q921H9	COA7	5	0.11837	0.152396	FALSE	TRUE		P84086	CPLX2	7	0.941734	1.56955e-17	FALSE	FALSE		Q9DBZ5	EIF3K	6	0.139981	1.22673e-18	FALSE	FALSE
Q3U3Q1	ULK3	14	0.294051	0.187195	TRUE	TRUE		P23927	CRYAB	16	0.52627	1.71822	TRUE	TRUE		Q6ZPU9	KIFBP	23	0.261562	3.24904e-15	TRUE	FALSE
Q9ER72	CARS1	35	0.0521231	0.198767	FALSE	TRUE		P62869	ELOB	11	2.30761e-17	0.215559	FALSE	TRUE		Q8VHM5	HNRNPR	27	0.750398	0.805555	TRUE	TRUE
D3Z6I8	TPM3	16	0.120762	0.0952177	FALSE	FALSE		O55042	SNCA	18	0.350891	0.169244	FALSE	FALSE		Q9CXW4	RPL11	10	0.33701	0.0844844	TRUE	FALSE
P62962	PFN1	14	1.57154e-17	0.305149	FALSE	TRUE		Q8BHC1	RAB39B	15	5.30575e-17	0.204535	FALSE	TRUE		Q8BI72	CDKN2AIP	13	0.529537	0.62199	TRUE	TRUE
Q80TA1	SELENOI	3	0.0536464	0.175579	FALSE	FALSE		O55137	ACOT1	8	6.79984e-18	0.268165	FALSE	TRUE		Q9Z0R4	ITSN1	69	0.254189	0.109584	TRUE	TRUE
Q9Z0P5	TWF2	21	0.32375	0.16531	TRUE	TRUE		Q99P72	RTN4	64	0.220553	0.365353	TRUE	TRUE		O35129	PHB2	29	2.65243e-15	0.0886855	FALSE	FALSE
Q99KH8	STK24	19	0.110178	0.117207	TRUE	TRUE		Q9CQV4	RETREG3	5	0.0597947	1.00717e-17	FALSE	FALSE		P52623	UCK1	8	0.153464	0.182658	TRUE	TRUE
Q3UJP5	CFAP418	7	0.130214	0.530496	FALSE	TRUE		Q3UGY8	ARFGEF3	47	0.15898	0.338615	TRUE	TRUE		Q9EPN1	NBEA	109	0.0887465	0.264614	FALSE	TRUE
P62196	PSMC5	30	3.35772e-18	2.29597e-17	FALSE	FALSE		P19096	FASN	104	0.0804979	0.237463	FALSE	TRUE		Q8VHQ3	PPP1R16B	12	1.07194	0.809205	TRUE	TRUE
Q9JL62	GLTP	9	0.0969751	1.39865	FALSE	TRUE		Q3TXX4	SLC17A7	18	5.17274e-18	0.0134012	FALSE	FALSE		Q6NS60	FBXO41	29	0.0927803	4.93493e-16	FALSE	FALSE
Q3TUH1	TAMM41	14	0.0551657	0.0198641	FALSE	FALSE		Q8C033	ARHGEF10	14	0.23721	1.04282	TRUE	TRUE		P21619	LMNB2	41	0.718027	0.871599	TRUE	TRUE
P50518	ATP6V1E1	39	0.0647922	0.16103	FALSE	FALSE		A2APX8	SCN1A	25	5.6292e-17	0.382856	FALSE	TRUE		P48320	GAD2	14	0.0592709	0.173211	FALSE	TRUE
Q8R361	RAB11FIP5	22	0.000238876	0.38705	FALSE	TRUE		Q8R1X6	SPART	15	0.123138	0.455009	FALSE	TRUE		P59017	BCL2L13	8	0.132757	0.153724	FALSE	TRUE
P61087	UBE2K	10	0.00952345	0.017842	FALSE	FALSE		Q3TES0	IQSEC3	27	0.453127	0.586331	TRUE	TRUE		P43006	SLC1A2	25	0.155556	0.322877	FALSE	TRUE
P15532	NME1	19	0.119842	4.71544e-17	FALSE	FALSE		Q8BHL3	TBC1D10B	29	0.148837	0.388754	FALSE	TRUE		Q5U458	DNAJC11	26	0.0509213	0.108724	FALSE	TRUE
P05201	GOT1	40	0.0507852	0.118936	FALSE	FALSE		P41216	ACSL1	31	0.0260723	0.0523309	FALSE	FALSE		Q3TEA8	HP1BP3	33	1.11978	1.1585	TRUE	TRUE
Q8JZL3	THTPA	8	2.99793e-17	0.269436	FALSE	TRUE		Q02257	JUP	23	5.31335e-16	1.05976e-15	FALSE	FALSE		P31648	SLC6A1	14	0.1708	0.0858179	TRUE	FALSE
Q68FD5	CLTC	163	0.0975077	7.12911e-16	FALSE	FALSE		Q9D6G9	CMTM5	4	5.2561e-19	0.0827848	FALSE	FALSE		Q61655	DDX19A	18	3.23717e-17	0.0700353	FALSE	FALSE
P56371	RAB4A	9	0.0260494	0.0685313	FALSE	FALSE		Q80U95	UBE3C	33	0.0651413	0.272902	FALSE	TRUE		Q8BUV3	GPHN	53	0.160817	0.0734388	TRUE	FALSE
A0A1D5RM83	IQSEC1	3	0.167335	0.175686	FALSE	FALSE		P70362	UFD1	12	3.20277e-16	0.0150747	FALSE	FALSE		Q99LM9	TADA1	2	0.436828	0.269978	TRUE	FALSE
O88543	COPS3	13	0.180665	0.210069	FALSE	TRUE		Q9QXY6	EHD3	58	0.102389	2.21359e-16	TRUE	FALSE		Q64213	SF1	15	0.489694	0.663807	TRUE	TRUE
O35127	GRCC10	4	4.10254e-15	0.15767	FALSE	FALSE		Q9WVK4	EHD1	29	0.511268	0.123997	TRUE	TRUE		Q62189	SNRPA	7	0.684885	0.732275	TRUE	TRUE
Q6ZQ38	CAND1	59	0.177864	0.141198	TRUE	TRUE		P62500	TSC22D1	8	0.0885694	0.428249	FALSE	TRUE		Q3UDR8	YIPF3	4	0.176769	4.67323e-17	TRUE	FALSE
Q9ESN6	TRIM2	32	7.54807e-18	0.356972	FALSE	TRUE		Q9CQW2	ARL8B	17	0.0424872	0.164713	FALSE	FALSE		P15105	GLUL	24	0.1118	6.4866e-17	FALSE	FALSE
Q9WU78	PDCD6IP	45	0.16607	0.215562	TRUE	TRUE		P80318	CCT3	43	0.0611367	0.0965802	FALSE	FALSE		P51855	GSS	15	0.448442	0.263177	TRUE	TRUE
Q9ERE8	TLNRD1	2	0.407983	0.555714	TRUE	TRUE		P80313	CCT7	37	1.74735e-16	0.0427602	FALSE	FALSE		Q9JLI8	SART3	25	0.556331	0.588072	TRUE	TRUE
P18760	CFL1	32	1.66956e-16	7.00239e-16	FALSE	FALSE		Q99KQ4	NAMPT	25	0.125708	0.0278503	FALSE	FALSE		Q99J36	THUMPD1	16	0.483751	0.718651	TRUE	TRUE
Q8R307	VPS18	24	5.71879e-18	0.148681	FALSE	TRUE		Q8CAY6	ACAT2	19	0.0975621	0.0627809	FALSE	FALSE		Q9WTM5	RUVBL2	29	0.152587	0.075857	TRUE	FALSE
A2A8Z1	OSBPL9	11	0.174482	0.131562	TRUE	FALSE		Q9D1G1	RAB1B	19	0.157039	0.26531	TRUE	TRUE		P63073	EIF4E	10	0.0475398	0.0693045	FALSE	FALSE
P56135	ATP5MF	8	0.114807	1.48544e-15	FALSE	FALSE		Q62245	SOS1	40	0.0202316	0.207122	FALSE	TRUE		Q9QX66	DPF1	4	0.050038	0.950327	FALSE	TRUE
Q99KP3	CRYL1	10	0.237933	0.157648	TRUE	FALSE		Q99LM2	CDK5RAP3	13	8.71625e-19	0.0432035	FALSE	FALSE		Q8VE99	CCDC115	6	0.69538	0.764881	TRUE	TRUE
Q6IR34	GPSM1	22	0.465888	0.0968045	TRUE	FALSE		Q9R0P9	UCHL1	22	2.5019e-17	0.15348	FALSE	TRUE		Q920B9	SUPT16H	21	0.487815	0.70514	TRUE	TRUE
Q9CR51	ATP6V1G1	5	3.93313e-19	6.85831e-17	FALSE	FALSE		P62482	KCNAB2	25	0.0702805	0.491484	FALSE	TRUE		P53994	RAB2A	21	0.174312	5.40164e-16	TRUE	FALSE
Q9WTT4	ATP6V1G2	10	2.25857e-18	0.0891747	FALSE	FALSE		Q8BTY8	SCFD2	15	0.162377	0.141668	TRUE	TRUE		Q9D3A9	TTYH1	12	0.166954	0.396979	TRUE	TRUE
P54227	STMN1	12	0.511646	0.300535	FALSE	FALSE		Q9JI90	RNF14	11	0.185738	0.276047	TRUE	TRUE		Q9R0K7	ATP2B2	53	0.175644	0.127656	FALSE	FALSE
Q9R0A0	PEX14	11	0.126895	0.231555	FALSE	TRUE		D6RFU9	SYPL	2	0.287698	1.08813	FALSE	TRUE		Q7TN98	CPEB4	10	0.611741	0.420291	TRUE	TRUE
Q9Z0S1	BPNT1	14	0.0866946	1.52724e-16	FALSE	FALSE		P61294	RAB6B	22	0.00758297	0.2029	FALSE	TRUE		Q8BJ42	DLGAP2	31	3.70376e-17	1.59319e-15	FALSE	FALSE
P51830	ADCY9	42	3.07456e-17	0.733043	FALSE	TRUE		P41105	RPL28	6	0.681214	2.48134e-16	TRUE	FALSE		P60335	PCBP1	12	1.76105e-15	0.228585	FALSE	TRUE
O70166	STMN3	7	5.13819e-15	0.379833	FALSE	TRUE		Q8BL65	ABLIM2	27	0.146848	0.0862881	FALSE	FALSE		Q3TYK3	NFIX	2	0.858645	1.55606	FALSE	TRUE
Q8BPQ7	SGSM1	27	0.180587	0.0977298	TRUE	FALSE		O88485	DYNC1I1	22	2.71521e-16	0.45222	FALSE	TRUE		Q91Z31	PTBP2	22	0.792509	0.821775	TRUE	TRUE
Q9D8W7	OCIAD2	8	0.0583057	1.70492	FALSE	TRUE		Q9WUA3	PFKP	46	0.0180451	0.11917	FALSE	TRUE		G3UXA6;G3UXZ6;G3UY95;G8JL74	PTBP3;PTBP3;PTBP3;PTBP3	2	1.28211	1.73179	TRUE	TRUE
Q9QYI5	DNAJB2	11	1.04113e-18	0.351142	FALSE	TRUE		Q9Z140	CPNE6	38	0.382379	0.296041	TRUE	TRUE		Q7TPR4	ACTN1	86	0.262658	0.217115	TRUE	TRUE
Q91V41	RAB14	21	0.0906542	0.0918292	FALSE	FALSE		Q9WUA6	AKT3	25	0.151645	0.0677986	TRUE	FALSE		Q8K2V6	IPO11	12	0.0465059	0.114625	FALSE	FALSE
Q9D8Y0	EFHD2	25	0.520033	0.437303	TRUE	TRUE		Q91WG7	DGKG	23	0.488953	0.537648	TRUE	TRUE		Q8R5J9	ARL6IP5	9	0.161867	0.32996	FALSE	TRUE
Q9CQJ6	DENR	10	8.30937e-17	0.208606	FALSE	TRUE		Q99J45	NRBP1	12	1.69047e-19	0.177192	FALSE	TRUE		Q8CJG1	AGO1	18	0.515277	0.609788	TRUE	TRUE
Q8R3C7	DDX19B	5	0.0106365	0.26595	FALSE	FALSE		P62880	GNB2	6	2.02355e-19	1.06591e-13	FALSE	FALSE		P61924	COPZ1	8	6.96299e-16	0.138797	FALSE	FALSE
Q9D428	GOLGA7B	4	0.318516	0.403412	TRUE	TRUE		Q9CQI3	GMFB	14	1.30305e-16	0.0395393	FALSE	FALSE		Q9CWE0	MTFR1L	17	0.125479	0.2525	FALSE	TRUE
P06151	LDHA	43	0.196779	0.246694	TRUE	TRUE		Q91W50	CSDE1	38	0.174982	0.189394	TRUE	TRUE		O54818	TPD52L1	8	0.430768	0.74499	TRUE	TRUE
O70172	PIP4K2A	16	0.0422825	0.359613	FALSE	TRUE		Q9JLM8	DCLK1	48	0.0726632	0.0970548	FALSE	FALSE		P63034	CYTH2	18	5.90354e-16	0.125645	FALSE	TRUE
O08989	MRAS	17	0.239438	2.04396e-17	TRUE	FALSE		P46660	INA	49	0.76136	1.58559	TRUE	TRUE		Q9Z130	HNRNPDL	14	0.426027	0.651811	TRUE	TRUE
Q9D5V5	CUL5	43	0.065937	0.0776255	FALSE	FALSE		Q3UUJ4	STRADA	11	0.117306	0.126901	FALSE	FALSE		O54724	CAVIN1	15	0.079763	0.524663	FALSE	TRUE
Q3TPX4	EXOC5	25	0.179546	0.402182	TRUE	TRUE		Q8BXR1	SLC7A14	17	0.33562	0.0758406	FALSE	FALSE		Q9JIS5	SV2A	29	0.206789	0.102117	FALSE	FALSE
Q9QZ06	TOLLIP	10	0.0909617	3.88806e-18	FALSE	FALSE		Q7M6Y3	PICALM	21	8.27841e-17	0.0736523	FALSE	FALSE		Q9Z0J4	NOS1	57	0.0877816	0.101663	FALSE	FALSE
Q9D662	SEC23B	9	3.11032e-17	0.176294	FALSE	FALSE		Q61548	SNAP91	35	1.63605e-16	0.0403127	FALSE	FALSE		O70566	DIAPH2	24	0.13693	0.391981	TRUE	TRUE
Q8C1B7	SEPTIN11	37	0.307627	0.131132	TRUE	FALSE		Q9QVP9	PTK2B	61	0.368201	0.0730664	TRUE	FALSE		Q8R0A5	TCEAL3	5	0.49667	0.34496	TRUE	TRUE
Q8BZM1	GLMN	7	0.0894522	0.0437021	FALSE	FALSE		P70122	SBDS	12	0.135321	0.188595	FALSE	TRUE		Q8R191	SYNGR3	5	0.172445	0.401317	TRUE	TRUE
Q8BWQ6	VPS35L	26	0.0382098	0.0715824	FALSE	FALSE		Q9Z1Q9	VARS1	41	0.228378	0.0903817	TRUE	FALSE		Q61164	CTCF	2	2.28819e-15	0.738516	FALSE	TRUE
Q61166	MAPRE1	18	0.189051	0.236058	FALSE	TRUE		Q99K70	RRAGC	11	0.120146	1.48427e-18	FALSE	FALSE		Q5U4D9	THOC6	9	0.896084	0.883057	TRUE	TRUE
Q6PER3	MAPRE3	22	3.81211e-16	0.208049	FALSE	TRUE		Q91W67	UBL7	10	3.01065e-17	4.78274e-17	FALSE	FALSE		Q8K0S0	PHYHIP	11	0.345979	0.320509	TRUE	TRUE
Q9D2M8	UBE2V2	16	0.166447	0.279404	FALSE	TRUE		O08992	SDCBP	8	0.369953	0.270896	TRUE	TRUE		P23492	PNP	16	0.198985	0.170485	TRUE	FALSE
Q8BPA8	DPCD	4	0.0926826	0.460024	FALSE	TRUE		Q922J3	CLIP1	75	0.108519	0.382466	FALSE	TRUE		Q8BNW9	KBTBD11	24	0.478675	0.465499	TRUE	TRUE
Q5M8N0	CNRIP1	14	1.97658e-17	0.0330289	FALSE	FALSE		Q80SW1	AHCYL1	40	0.250624	0.14373	TRUE	TRUE		P97441	SLC30A3	8	0.883045	0.567222	TRUE	TRUE
Q91V61	SFXN3	27	0.153145	0.365406	TRUE	TRUE		P31786	DBI	7	0.448901	0.135672	FALSE	FALSE		P49070	CAMLG	10	0.0307905	3.65307e-17	FALSE	FALSE
G5E829	ATP2B1	84	6.89763e-16	0.389173	FALSE	TRUE		Q80U04	PJA2	8	0.181196	0.156299	FALSE	FALSE		Q62448	EIF4G2	33	0.102554	0.0431507	TRUE	FALSE
F8VPU2	FARP1	41	0.400881	0.182236	TRUE	TRUE		O70252	HMOX2	22	1.29026e-16	0.161127	FALSE	TRUE		Q8VCT3	RNPEP	23	0.0968405	0.282922	FALSE	TRUE
Q9Z2Y3	HOMER1	36	0.223432	0.565691	TRUE	TRUE		P08551	NEFL	66	0.681652	1.65872	TRUE	TRUE		P61979	HNRNPK	35	0.568178	0.670099	TRUE	TRUE
Q9QWW1	HOMER2	26	0.418837	1.51782	TRUE	TRUE		Q9Z2M6	UBL3	5	0.0278433	0.526084	FALSE	TRUE		Q9D554	SF3A3	21	0.522743	0.736867	TRUE	TRUE
P84078	ARF1	8	0.161381	0.123431	FALSE	FALSE		Q62432	SMAD2	2	0.294106	0.294894	FALSE	TRUE		Q8K2C9	HACD3	15	0.235296	8.37306e-17	TRUE	FALSE
Q8BZ98	DNM3	49	0.0581756	1.97847e-16	FALSE	FALSE		P62821	RAB1A	10	0.0297683	3.23729e-18	FALSE	FALSE		Q8BG05	HNRNPA3	33	0.954809	0.896669	TRUE	TRUE
D3YUT6;Q91V77	S100A1;S100A1	2	7.49654e-18	7.83366e-19	FALSE	FALSE		F6W8I0	YJEFN3	12	6.78384e-19	0.77175	FALSE	TRUE		Q8BFY9	TNPO1	13	0.0975999	0.0334141	FALSE	FALSE
Q61481	PDE1A	35	0.212627	0.715335	TRUE	TRUE		Q8VDJ3	HDLBP	55	0.313051	0.256013	TRUE	TRUE		Q8BGB5	LIMD2	3	0.134949	0.18048	FALSE	FALSE
P46638	RAB11B	18	0.0693935	0.137306	FALSE	TRUE		P63024	VAMP3	3	4.27779e-18	5.48172e-19	FALSE	FALSE		Q9CX30	YIF1B	6	0.143204	0.295202	FALSE	TRUE
O35075	VPS26C	6	9.92927e-17	2.01092e-16	FALSE	FALSE		Q9CXU9	EIF1B	2	1.34614e-17	2.55964e-18	FALSE	FALSE		Q8BVL3	SNX17	13	0.0337226	5.57782e-18	FALSE	FALSE
P26883	FKBP1A	8	0.0725813	0.468788	FALSE	TRUE		Q9QYE6	GOLGA5	17	0.165168	0.0782296	TRUE	FALSE		Q8VHQ9	ACOT11	19	0.173356	6.65504e-18	TRUE	FALSE
Q8BYP3	RHOF	5	0.145128	0.466813	FALSE	TRUE		Q80TY0	FNBP1	21	1.16395e-15	0.353243	FALSE	TRUE		Q9CR60	GOLT1B	4	0.152007	0.329531	FALSE	FALSE
P62259	YWHAE	47	0.155587	0.128405	FALSE	FALSE		P08553	NEFM	80	0.765511	1.80037	TRUE	TRUE		Q921N6	DDX27	2	0.41687	0.73561	FALSE	TRUE
Q921W0	CHMP1A	3	0.0366022	0.381423	FALSE	FALSE		Q9DBG9	TAX1BP3	2	1.35658e-14	0.062094	FALSE	FALSE		Q920M7	SYT17	24	0.225503	0.453992	FALSE	TRUE
O08579	EMD	14	6.65138e-15	1.84911e-17	FALSE	FALSE		Q9R062	GYG1	8	0.172728	0.392953	TRUE	TRUE		O35737	HNRNPH1	11	0.655504	0.885686	TRUE	TRUE
Q9QYF9	NDRG3	18	3.58199e-16	0.0962146	FALSE	FALSE		E9Q735	UBE4A	12	8.82785e-13	0.0845308	FALSE	FALSE		Q9QXA5	LSM4	4	0.037679	0.609017	FALSE	TRUE
O88746	TOM1	22	0.206186	0.167513	FALSE	FALSE		O55033	NCK2	25	0.130171	0.195219	FALSE	TRUE		P62849	RPS24	6	0.588794	0.477321	TRUE	TRUE
Q8CGA4	MTURN	2	3.01137e-16	0.585709	FALSE	TRUE		P62254	UBE2G1	3	0.217156	5.84446e-19	FALSE	FALSE		Q9Z0H4	CELF2	19	0.640156	0.466463	TRUE	TRUE
P50516	ATP6V1A	71	4.6508e-17	0.0482513	FALSE	FALSE		B2RUR8	OTUD7B	12	0.31143	0.586256	TRUE	TRUE		P28659	CELF1	10	0.713627	0.936099	TRUE	TRUE
E9PYD1	FAM98C	9	2.99247e-16	0.218453	FALSE	FALSE		Q99JW2	ACY1	13	1.75235e-05	0.470566	FALSE	TRUE		Q8R016	BLMH	19	0.115081	0.0746222	FALSE	FALSE
P63101	YWHAZ	31	0.0519645	5.97253e-17	FALSE	FALSE		P39098	MAN1A2	7	0.451841	0.0380943	TRUE	FALSE		Q9JII5	DAZAP1	7	0.377335	0.492291	TRUE	TRUE
Q9DB34	CHMP2A	8	0.258364	0.0498814	TRUE	FALSE		Q9CZX9	EMC4	5	0.299087	0.0265911	TRUE	FALSE		Q9D7A8	ARMC1	12	0.0966859	0.208521	FALSE	TRUE
E9Q912	RAP1GDS1	39	0.186216	0.423114	TRUE	TRUE		P59279	RAB2B	6	0.132865	8.40775e-16	FALSE	FALSE		P97390	VPS45	33	0.0265525	0.011562	FALSE	FALSE
Q60854	SERPINB6	21	0.111707	0.256468	FALSE	TRUE		Q6NXM2	RCBTB1	5	0.338119	0.698391	FALSE	TRUE		Q8JZQ9	EIF3B	36	0.246378	0.180125	TRUE	TRUE
Q5FWK3	ARHGAP1	23	0.147553	0.0813948	TRUE	FALSE		Q8BU30	IARS1	45	0.136332	0.188003	TRUE	TRUE		Q9CQR2	RPS21	11	0.0107304	2.16632e-18	FALSE	FALSE
Q9EPL8	IPO7	36	0.0815776	7.08279e-17	FALSE	FALSE		P16054	PRKCE	43	0.351424	0.0486095	TRUE	FALSE		P43277	H1-3	5	1.53017	1.51483	TRUE	TRUE
P35283	RAB12	18	0.171927	6.12541e-17	TRUE	FALSE		Q811L6	MAST4	26	5.13702e-18	0.400229	FALSE	TRUE		Q8BXL7	ARFRP1	2	0.115876	3.5556e-18	FALSE	FALSE
P16546	SPTAN1	356	2.69155e-16	0.036131	FALSE	FALSE		O35226	PSMD4	11	1.6083e-14	0.0931315	FALSE	FALSE		Q9JKF1	IQGAP1	33	4.24439e-16	0.228289	FALSE	TRUE
P60060	SEC61G	2	0.240785	0.19008	FALSE	FALSE		Q9QUR8	SEMA7A	11	0.0904789	0.0942707	FALSE	FALSE		P70441	NHERF1	34	0.112265	6.01745e-05	FALSE	FALSE
A0A338P769	SEPTIN5	4	0.432638	0.188197	TRUE	FALSE		G5E8K5	ANK3	72	0.215021	0.186378	TRUE	TRUE		P48024	EIF1	6	1.905e-17	5.65495e-15	FALSE	FALSE
Q99LG2	TNPO2	22	0.136696	5.78126e-17	FALSE	FALSE		Q8BMG7	RAB3GAP2	45	0.0076042	0.201184	FALSE	TRUE		Q8BL86	MBLAC2	10	2.20734e-17	0.153477	FALSE	TRUE
E9Q0A7	OXR1	3	0.554928	0.143904	TRUE	FALSE		Q91VK4	ITM2C	9	0.346984	0.470962	TRUE	TRUE		Q8BFS6	CPPED1	6	0.105969	0.184529	FALSE	FALSE
Q8K1M6	DNM1L	66	0.110805	0.101938	FALSE	TRUE		Q91VA7	IDH3B	41	0.15502	0.159503	FALSE	TRUE		Q80ZX0	SEC24B	25	0.0629874	0.0940901	FALSE	FALSE
Q80UK0	SESTD1	19	0.13345	0.0182838	FALSE	FALSE		Q9R1C6	DGKE	13	0.261686	0.187786	TRUE	TRUE		Q8BZ09	SLC25A21	3	0.195074	2.52836e-16	FALSE	FALSE
Q9JJ28	FLII	25	0.0131763	0.229911	FALSE	TRUE		Q80TZ3	DNAJC6	45	0.201954	0.282225	TRUE	TRUE		P26350	PTMA	3	1.07475	0.64944	TRUE	TRUE
Q9CQ92	FIS1	8	0.17585	1.98661e-16	FALSE	FALSE		Q80UG2	PLXNA4	74	0.12493	0.251917	FALSE	TRUE		Q3TRR0	MAP9	19	0.356724	0.180956	TRUE	TRUE
Q8K0G5	EIPR1	10	0.104037	0.131326	FALSE	FALSE		Q3UFK8	FRMD8	7	0.0653153	0.651769	FALSE	TRUE		P26369	U2AF2	11	0.757574	0.859348	TRUE	TRUE
Q8BFT9	SVOP	9	0.182086	0.311915	FALSE	TRUE		P28867	PRKCD	14	4.34816e-16	0.773286	FALSE	TRUE		Q8K021	SCAMP1	12	0.182967	0.0214215	TRUE	FALSE
Q8VDM4	PSMD2	50	3.90582e-18	0.0413176	FALSE	FALSE		Q3UHJ0	AAK1	47	0.0383602	0.316078	FALSE	TRUE		Q99J56	DERL1	6	0.335335	0.115561	TRUE	FALSE
Q3V4B5	COMMD6	5	1.53334e-20	6.72224e-18	FALSE	FALSE		Q80TV8	CLASP1	51	0.164697	0.257603	TRUE	TRUE		P63166	SUMO1	4	0.359396	0.2051	TRUE	FALSE
Q8K2H2	OTUD6B	9	0.0501178	0.0635566	FALSE	FALSE		P31650	SLC6A11	14	0.377718	0.247405	TRUE	FALSE		P62137	PPP1CA	10	0.0392052	0.139392	FALSE	TRUE
Q5SRX1	TOM1L2	34	0.0849247	0.197227	FALSE	TRUE		Q6PHS6	SNX13	13	0.154481	0.319489	TRUE	TRUE		P15864	H1-2	6	0.860961	0.838968	TRUE	TRUE
Q8K341	ATAT1	17	0.21819	0.353187	TRUE	TRUE		Q5SWU9	ACACA	69	0.220124	0.311848	TRUE	TRUE		Q9CQU3	RER1	4	0.510473	0.146817	TRUE	FALSE
Q6P2B1	TNPO3	19	0.00772721	0.0828953	FALSE	FALSE		Q8BPN8	DMXL2	159	0.0862593	0.192529	FALSE	TRUE		Q9DB90	SMG9	7	0.0216209	0.26891	FALSE	TRUE
P70202	LXN	6	0.349867	0.622014	TRUE	TRUE		Q9DBY1	SYVN1	5	0.429128	2.32776e-18	TRUE	FALSE		P43274	H1-4	20	0.859994	0.665197	TRUE	TRUE
Q8C547	HEATR5B	35	0.0958712	0.0645327	FALSE	FALSE		Q8CCP0	NEMF	8	0.150785	0.151492	FALSE	TRUE		P43276	H1-5	13	0.843076	0.599113	TRUE	TRUE
O70293	GRK6	9	0.166922	0.331931	FALSE	TRUE		Q6P6J9	TXNDC15	5	3.21562e-19	2.73402e-16	FALSE	FALSE		P43275	H1-1	6	0.950984	1.04229	TRUE	TRUE
Q9QZB9	DCTN5	4	8.78612e-18	0.296523	FALSE	TRUE		Q9CXI0	COQ5	13	0.314384	0.158339	TRUE	TRUE		Q8BPB0	MOB1B	6	0.104932	0.0146945	FALSE	FALSE
P70168	KPNB1	37	0.0570713	0.04839	FALSE	FALSE		Q9Z0H8	CLIP2	51	0.012707	0.341473	FALSE	TRUE		Q80XC2	TRMT61A	2	0.598794	0.552062	TRUE	TRUE
Q8BGS2	BOLA2	5	1.26249e-16	0.0458237	FALSE	FALSE		Q80ZI6	LRSAM1	25	0.127433	0.248839	TRUE	TRUE		P14206	RPSA	17	0.257475	0.188262	TRUE	TRUE
Q7TMF3	NDUFA12	20	2.42568e-16	0.0374492	FALSE	FALSE		O35425	BOK	4	1.10252	1.20876	TRUE	TRUE		Q99LI7	CSTF3	14	0.524994	0.624332	TRUE	TRUE
Q9DCT1	AKR1E2	12	0.0553545	0.132863	FALSE	TRUE		Q8K2B3	SDHA	39	0.0427549	1.52733e-16	FALSE	FALSE		Q04750	TOP1	17	0.741376	0.923772	TRUE	TRUE
Q9JHU9	ISYNA1	11	0.23876	0.402497	TRUE	TRUE		Q3UHH1	ZSWIM8	18	0.0967757	0.0836678	FALSE	FALSE		P50580	PA2G4	23	0.386165	0.20183	TRUE	TRUE
Q8VI75	IPO4	26	0.196754	2.18895e-13	TRUE	FALSE		Q3U2P1	SEC24A	19	0.159111	6.24599e-18	TRUE	FALSE		Q61205	PAFAH1B3	7	1.70729e-17	0.299896	FALSE	TRUE
Q64674	SRM	13	0.168497	0.0792527	FALSE	FALSE		E9QKE4	RAB3GAP2	6	3.30977e-18	0.362182	FALSE	TRUE		Q99JR1	SFXN1	20	0.200516	0.161466	TRUE	TRUE
Q0VBF8	STUM	4	0.108426	0.544798	FALSE	TRUE		Q63829	COMMD3	6	3.19862e-17	3.5561e-15	FALSE	FALSE		Q63850	NUP62	8	0.400798	0.426388	TRUE	TRUE
Q60864	STIP1	47	0.0590673	0.105239	FALSE	TRUE		Q9D8X2	CCDC124	7	0.233343	0.276906	TRUE	TRUE		Q3TMP1	GTF3C3	12	0.513002	0.642229	TRUE	TRUE
A2AJI0	MAP7D1	26	1.61195e-16	0.234367	FALSE	TRUE		P16330	CNP	58	0.572258	1.963	TRUE	TRUE		Q99MR0	ACTL6B	12	0.361072	0.555289	TRUE	TRUE
Q8R5C5	ACTR1B	13	9.7069e-18	0.203528	FALSE	TRUE		A2ALS7	RAP1GAP	3	1.31392e-16	0.278829	FALSE	TRUE		Q9Z2N8	ACTL6A	9	0.645061	0.618005	TRUE	TRUE
P61164	ACTR1A	25	0.0723829	0.230302	FALSE	TRUE		O35206	COL15A1	5	0.179319	0.0126968	FALSE	FALSE		P70365	NCOA1	10	0.217172	0.453423	TRUE	TRUE
Q9Z0P4	PALM	35	0.144299	1.04314e-15	FALSE	FALSE		Q99PL5	RRBP1	32	0.028327	0.147097	FALSE	FALSE		Q8BGC0	HTATSF1	20	0.269681	0.426716	TRUE	TRUE
Q3UMQ8	NAF1	4	0.179102	6.70624e-19	FALSE	FALSE		Q6PH08	ERC2	85	0.0979918	0.0316654	FALSE	FALSE		Q8VE19	MIOS	19	0.343117	1.06384e-15	TRUE	FALSE
Q9R1P3	PSMB2	16	0.193722	9.37283e-19	FALSE	FALSE		Q8C7X2	EMC1	34	0.221965	1.52833e-18	TRUE	FALSE		Q91YR1	TWF1	24	0.431086	0.448727	TRUE	TRUE
Q62083	PICK1	12	0.170012	0.130681	TRUE	FALSE		O54965	RNF13	2	1.06567e-17	0.514199	FALSE	FALSE		P84089	ERH	2	0.586501	0.71849	TRUE	TRUE
Q9D1C8	VPS28	8	0.322967	0.284374	FALSE	FALSE		Q2KN98	SPECC1L	18	0.13185	0.10531	FALSE	FALSE		Q62167	DDX3X	33	0.175705	3.45772e-16	TRUE	FALSE
O88456	CAPNS1	13	0.0565621	0.190654	FALSE	TRUE		P55066	NCAN	34	1.21344e-16	1.34972e-15	FALSE	FALSE		Q3UKJ7	SMU1	17	0.617261	0.786526	TRUE	TRUE
Q9CVB6	ARPC2	37	0.186869	0.103263	FALSE	FALSE		O08553	DPYSL2	74	2.52372e-17	0.244717	FALSE	TRUE		P62320	SNRPD3	6	0.59477	0.689989	TRUE	TRUE
Q3TXS7	PSMD1	40	0.0369012	0.0190675	FALSE	FALSE		Q9QXS1	PLEC	319	0.0599886	7.5548e-17	FALSE	FALSE		Q8BHJ5	TBL1XR1	10	0.240829	0.328145	TRUE	TRUE
Q9QXL2	KIF21A	48	0.178655	0.357693	TRUE	TRUE		Q8BVI4	QDPR	19	0.334342	0.846965	TRUE	TRUE		P62317	SNRPD2	9	0.537247	0.632361	TRUE	TRUE
Q9JLN9	MTOR	93	0.0151797	0.150294	FALSE	TRUE		Q8BGY3	LUZP2	3	7.41492e-18	0.0839633	FALSE	FALSE		P62270	RPS18	18	0.388395	0.221564	TRUE	FALSE
B2RW11	ANKRD34A	13	0.197575	0.226383	FALSE	TRUE		Q8BWJ3	PHKA2	8	9.85511e-18	0.359952	FALSE	TRUE		Q8CI51	PDLIM5	12	0.16911	0.164973	TRUE	TRUE
B2RWC4	LRRC73	6	0.332491	4.51588e-17	FALSE	FALSE		Q70IV5	SYNM	10	0.284404	0.615719	FALSE	TRUE		P42225	STAT1	14	0.117006	3.37824e-17	FALSE	FALSE
Q9QUR6	PREP	33	4.57383e-16	0.114265	FALSE	TRUE		Q03157	APLP1	14	0.12136	0.293856	FALSE	TRUE		Q9QYB5	ADD3	42	0.256056	0.0155425	TRUE	FALSE
Q923F1	CLNS1A	2	3.6185e-15	0.0372606	FALSE	FALSE		Q9DB30	PHKG2	6	4.84499e-16	0.165186	FALSE	FALSE		B0R0E3	SCAI	2	1.02138e-18	0.0230579	FALSE	FALSE
Q4KML4	ABRACL	3	0.694242	1.30479	TRUE	TRUE		Q6NSR8	NPEPL1	7	0.151822	0.204539	FALSE	TRUE		Q8BUN5	SMAD3	3	0.763662	0.960503	TRUE	TRUE
Q9DB60	PRXL2B	12	4.77467e-17	0.0191309	FALSE	FALSE		Q91YD9	WASL	17	0.147821	0.276225	FALSE	TRUE		Q9CQR4	ACOT13	11	0.110067	0.225862	FALSE	TRUE
D3Z3B8	DLG1	5	0.641259	0.15886	TRUE	FALSE		Q6ZPJ3	UBE2O	45	0.0314908	0.22322	FALSE	TRUE		Q9JLJ2	ALDH9A1	17	0.131364	0.0980047	TRUE	FALSE
Q99PI5	LPIN2	9	0.114925	0.0163333	FALSE	FALSE		O54784	DAPK3	7	0.52749	0.675286	TRUE	TRUE		Q80ZM5	H1F10	6	1.36025	1.50151	TRUE	TRUE
Q9CPX6	ATG3	8	4.03419e-18	0.0842178	FALSE	FALSE		E9PZP8	HERC1	55	0.192789	0.39743	TRUE	TRUE		A0A1Y7VME9;E9Q9B7	KIDINS220;KIDINS220	32	0.466324	0.477969	TRUE	TRUE
Q8K3W0	BABAM2	10	0.188586	0.245696	TRUE	TRUE		Q8BWT1	ACAA2	29	5.51789e-14	0.0191412	FALSE	FALSE		Q99JX4	EIF3M	14	0.168666	0.154694	FALSE	FALSE
Q9Z1G3	ATP6V1C1	46	1.80371e-16	0.065194	FALSE	FALSE		O54786	DFFA	5	1.23719e-14	0.207982	FALSE	FALSE		Q68FL4	AHCYL2	15	0.735533	0.390606	TRUE	TRUE
P56212	ARPP19	2	7.185e-16	0.288459	FALSE	FALSE		Q6NZJ6	EIF4G1	47	0.144632	0.0660804	TRUE	FALSE		Q4KMM3	OXR1	75	0.376323	0.531603	TRUE	TRUE
Q8BI08	MAL2	2	0.963303	0.752051	TRUE	TRUE		Q9QYR6	MAP1A	184	0.216378	0.210558	TRUE	TRUE		Q925I1	ATAD3	33	0.0881603	0.115608	FALSE	TRUE
Q62442	VAMP1	7	0.0977085	0.650051	FALSE	TRUE		Q9Z110	ALDH18A1	31	3.24516e-15	0.119866	FALSE	TRUE		Q9ER00	STX12	11	7.44767e-19	0.238212	FALSE	FALSE
P35585	AP1M1	24	1.45443e-13	0.0189141	FALSE	FALSE		Q7TSH4	CCP110	12	0.135564	0.528653	FALSE	TRUE		Q62093	SRSF2	7	0.735978	0.653054	TRUE	TRUE
P61804	DAD1	4	8.05758e-15	1.38867e-20	FALSE	FALSE		Q6ZPE2	SBF1	80	0.15107	0.357872	TRUE	TRUE		Q9JIF7	COPB1	42	0.167779	0.0774423	TRUE	FALSE
P63044	VAMP2	11	0.294669	5.66159e-19	FALSE	FALSE		P19246	NEFH	48	0.682059	1.36528	TRUE	TRUE		Q9WUD8	FAIM	7	0.311409	1.00226e-18	TRUE	FALSE
Q8CIV8	TBCE	20	0.151848	0.202042	FALSE	TRUE		Q8BU33	ILVBL	12	0.0825995	0.498	FALSE	TRUE		Q924S7	SPRED2	5	0.209999	0.583872	FALSE	TRUE
P50247	AHCY	28	0.125802	0.158524	TRUE	TRUE		Q6P542	ABCF1	23	0.17074	0.215947	TRUE	TRUE		P68040	RACK1	20	0.265944	0.0836199	TRUE	FALSE
A2AF33;Q8C0W0	TMSB15B1;TMSB15L	2	1.38296e-15	2.18171e-18	FALSE	FALSE		O89026	ROBO1	27	0.151893	0.397422	FALSE	TRUE		Q8BG92	CLVS2	12	0.401784	0.151589	TRUE	TRUE
Q8CIN4	PAK2	23	0.0854437	0.0874717	FALSE	FALSE		Q8BLK3	LSAMP	17	0.0481089	0.110279	FALSE	FALSE		Q9ERF3	SKIC8	13	0.25865	0.275938	TRUE	TRUE
Q8VE62	PAIP1	11	0.0581604	0.173116	FALSE	TRUE		P08414	CAMK4	20	7.54759e-17	0.681909	FALSE	TRUE		Q99JF8	PSIP1	22	0.732881	0.921471	TRUE	TRUE
Q61036	PAK3	16	0.155699	0.0876584	FALSE	FALSE		P05480	SRC	30	0.0781392	0.0628426	FALSE	FALSE		Q6ZWM4	LSM8	5	0.190055	0.467675	FALSE	TRUE
Q9QYB8	ADD2	70	0.0756845	5.68197e-16	FALSE	FALSE		Q9Z2W1	STK25	8	0.178236	0.460369	TRUE	TRUE		P15508	SPTB	128	0.398628	0.384076	TRUE	TRUE
P62874	GNB1	16	0.103872	0.184591	FALSE	FALSE		Q8BMF4	DLAT	37	0.355052	0.384852	TRUE	TRUE		P70245	EBP	2	0.328835	0.24755	FALSE	FALSE
A0A2R8W6V9	SEPTIN3	2	0.129281	0.257671	FALSE	TRUE		O35969	GAMT	6	0.265941	1.0107	FALSE	TRUE		Q3V1L4	NT5C2	18	1.9501e-17	2.7286e-14	FALSE	FALSE
Q9JHU4	DYNC1H1	339	0.0220188	0.347282	FALSE	TRUE		A2AG50	MAP7D2	25	0.388878	0.853476	TRUE	TRUE		Q01405	SEC23A	22	0.0774642	0.204981	FALSE	TRUE
Q9JIG8	PRAF2	7	3.70235e-17	0.0624062	FALSE	FALSE		Q8R2H9	PHOSPHO1	7	0.276354	0.18105	TRUE	TRUE		Q61140	BCAR1	17	0.185028	0.235657	TRUE	TRUE
P51863	ATP6V0D1	23	0.104043	1.7696e-17	FALSE	FALSE		Q922H2	PDK3	27	0.151427	0.134135	TRUE	TRUE		Q9R1T2	SAE1	22	0.439101	0.644201	TRUE	TRUE
P35505	FAH	14	0.00864051	0.658839	FALSE	TRUE		E9PX29	SPTBN4	116	0.134293	0.0103591	TRUE	FALSE		A8DUK4	HBB-BS	23	1.29433e-15	0.0333991	FALSE	FALSE
Q9CR00	PSMD9	8	0.0179	0.101662	FALSE	FALSE		P48453	PPP3CB	19	0.0105786	0.403117	FALSE	TRUE		P52196	TST	14	0.22471	0.197642	TRUE	TRUE
P97346	NXN	7	0.0137976	0.000104843	FALSE	FALSE		Q9EPJ9	ARFGAP1	25	0.0490161	0.0173627	FALSE	FALSE		Q9D1M0	SEC13	6	0.0994624	4.02127e-16	FALSE	FALSE
P57746	ATP6V1D	20	0.0701875	0.104746	FALSE	FALSE		Q9ESJ4	NCKIPSD	37	0.0356398	0.277625	FALSE	TRUE		Q64127	TRIM24	3	0.364076	0.481533	FALSE	FALSE
Q61644	PACSIN1	41	0.0687132	0.119005	FALSE	TRUE		Q2TA57	ASPHD1	9	0.707061	0.723574	TRUE	TRUE		F7AI87	PSMD4	3	4.74493e-18	4.6792e-18	FALSE	FALSE
Q3UIU2	NDUFB6	8	0.12648	1.43504e-16	FALSE	FALSE		P17710	HK1	79	0.0761656	0.0969659	FALSE	FALSE		D3YXK1	SAMD1	2	0.572803	1.099	TRUE	TRUE
A0A0A6YX73;Q8K1M3	PRKAR2A;PRKAR2A	3	1.55464e-16	0.224758	FALSE	FALSE		Q8VCM8	NCLN	17	0.352713	0.0677546	TRUE	FALSE		Q80X85	MRPS7	9	0.208244	0.175422	TRUE	FALSE
Q9R1P1	PSMB3	10	0.120139	2.99522e-17	FALSE	FALSE		Q99JP6	HOMER3	24	2.27755	0.762949	TRUE	TRUE		Q3UJB9	EDC4	38	0.549421	0.44632	TRUE	TRUE
Q9QXE7	TBL1X	2	0.288521	0.115613	FALSE	FALSE		Q80VQ0	ALDH3B1	15	0.343508	1.05047	TRUE	TRUE		Q6NV83	U2SURP	19	0.829732	0.870988	TRUE	TRUE
E9PZ43	MAP4	44	0.287212	1.08339	TRUE	TRUE		Q9Z1K7	APC2	17	0.0738812	0.0715618	FALSE	FALSE		Q9CZW5	TOMM70	37	0.0809594	0.018013	FALSE	FALSE
O88441	MTX2	8	0.20283	0.0650533	TRUE	FALSE		F8VQ05	FRYL	34	0.244522	0.300869	TRUE	TRUE		E9Q4N7	ARID1B	25	0.469211	0.48988	TRUE	TRUE
Q9JKK1	STX6	16	0.128326	7.3654e-17	FALSE	FALSE		Q811Q9	PCYT1B	9	0.146999	1.08246e-18	TRUE	FALSE		Q8CGM1	ADGRB2	28	1.07775e-16	0.381406	FALSE	TRUE
O88643	PAK1	33	0.214916	0.290466	TRUE	TRUE		Q3URD3	SLMAP	22	0.283045	0.171602	TRUE	TRUE		A2BH40	ARID1A	19	0.366613	0.563194	TRUE	TRUE
P10852	SLC3A2	30	8.32077e-18	0.0742269	FALSE	FALSE		Q8CG76	AKR7A2	10	1.7735e-15	2.3064e-16	FALSE	FALSE		Q6PDM1	MSL1	3	0.48057	0.434521	FALSE	FALSE
P60840	ENSA	12	6.83926e-16	0.387008	FALSE	FALSE		P98203	ARVCF	28	0.104166	0.0805551	FALSE	FALSE		E9PVZ8;E9QAH1	GOLGB1;GOLGB1	59	0.121163	1.20545e-17	FALSE	FALSE
Q62433	NDRG1	19	6.1367e-17	1.43085	FALSE	TRUE		Q3UYC0	PPM1H	25	0.00257269	9.31114e-17	FALSE	FALSE		Q921M4	GOLGA2	19	0.0832626	2.93655e-15	FALSE	FALSE
Q61151	PPP2R5E	26	3.31489e-17	0.0180375	FALSE	FALSE		Q6DFV3	ARHGAP21	50	0.190496	0.27439	TRUE	TRUE		E9QAE3	BTAF1	10	0.392818	0.434985	TRUE	TRUE
O89116	VTI1A	9	0.252638	6.07011e-18	FALSE	FALSE		O08688	CAPN5	25	0.287436	0.0881971	TRUE	FALSE		Q68FH0	PKP4	58	0.124925	0.0957939	FALSE	FALSE
Q9CPQ1	COX6C	11	3.90386e-17	0.121844	FALSE	FALSE		Q68EF6	BEGAIN	31	4.66369e-17	0.429413	FALSE	TRUE		Q7TSG2	CTDP1	10	0.125881	0.443633	FALSE	TRUE
Q80TQ2	CYLD	27	2.51106e-17	0.316542	FALSE	TRUE		Q9Z1Z2	STRAP	20	0.0562713	0.0917952	FALSE	FALSE		A2APV2	FMNL2	30	0.120138	0.0537639	TRUE	FALSE
A2RT62	FBXL16	15	0.0582332	0.337913	FALSE	TRUE		Q61586	GPAM	4	0.115716	7.31744e-17	FALSE	FALSE		P55264	ADK	20	0.165025	0.280694	FALSE	TRUE
P48758	CBR1	28	0.120658	0.0393539	TRUE	FALSE		P12367	PRKAR2A	15	0.0573522	0.231694	FALSE	TRUE		Q9WVE8	PACSIN2	19	0.612771	0.611605	TRUE	TRUE
Q68FG2	SPTBN2	197	2.93132e-16	0.276054	FALSE	TRUE		Q7TMC8	FCSK	22	0.0644682	0.20919	FALSE	TRUE		Q60931	VDAC3	15	0.118445	0.092398	TRUE	FALSE
Q8VD33	SGTB	8	0.211621	0.25989	TRUE	TRUE		Q80U35	ARHGEF17	42	1.27402	1.188	TRUE	TRUE		Q922U1	PRPF3	18	0.484603	0.568671	TRUE	TRUE
Q9JLR9	HIGD1A	5	0.206142	3.46897e-15	FALSE	FALSE		Q8CJ67	STAU2	15	0.461583	0.145235	TRUE	FALSE		Q60520	SIN3A	22	0.476172	0.780073	TRUE	TRUE
Q9CZQ9	BBS5	2	0.490671	0.215782	FALSE	FALSE		P28474	ADH5	17	1.18049e-17	8.44074e-18	FALSE	FALSE		Q80YX1	TNC	57	0.563962	0.829053	TRUE	TRUE
Q80U49	CEP170B	76	9.5174e-16	0.402209	FALSE	TRUE		Q3V3R1	MTHFD1L	40	0.150433	0.183051	TRUE	TRUE		P70399	TP53BP1	34	0.666735	0.649847	TRUE	TRUE
Q8R4S0	PPP1R14C	3	1.13641e-19	0.262618	FALSE	TRUE		Q9WU60	ATRN	12	0.0819002	0.10185	FALSE	FALSE		P07724	ALB	16	3.13995e-14	2.93086e-17	FALSE	FALSE
Q01341	ADCY6	6	0.334503	0.344441	TRUE	TRUE		P17182	ENO1	54	0.12109	0.219577	FALSE	FALSE		O88307	SORL1	43	0.193386	0.196962	TRUE	TRUE
Q8C0P5	CORO2A	11	0.359699	0.51638	TRUE	TRUE		O88325	NAGLU	8	0.211318	0.143503	TRUE	FALSE		P62960	YBX1	9	0.827371	0.647906	TRUE	TRUE
Q8CHS8	VPS37A	3	0.291136	0.443423	FALSE	TRUE		Q8CH77	NAV1	45	0.0953467	0.308192	FALSE	TRUE		Q0GA42	CNNM1	23	0.0549371	0.0618407	FALSE	FALSE
Q59J78	NDUFAF2	13	0.138669	0.365839	FALSE	TRUE		Q64096	MCF2L	17	0.0259962	1.48018e-17	FALSE	FALSE		Q80X32	-	4	0.754928	0.914088	TRUE	TRUE
O70439	STX7	9	0.247437	0.326233	TRUE	TRUE		Q8CGF6	WDR47	33	0.041114	0.184871	FALSE	TRUE		P97868	RBBP6	7	0.748132	0.768525	TRUE	TRUE
Q9JII6	AKR1A1	21	0.0771239	0.163516	FALSE	TRUE		Q91YT0	NDUFV1	32	3.81579e-18	0.0465198	FALSE	FALSE		F6ZDS4	TPR	79	0.396126	0.497673	TRUE	TRUE
P59999	ARPC4	20	0.23473	0.011212	FALSE	FALSE		Q9CQI6	COTL1	11	0.13692	0.307773	FALSE	TRUE		P70236	MAP2K6	10	4.22622e-18	0.294872	FALSE	TRUE
P26231	CTNNA1	26	0.0729181	2.06413e-16	FALSE	FALSE		P52760	RIDA	11	0.118379	0.082425	FALSE	FALSE		Q08509	EPS8	25	0.116405	0.0927013	TRUE	FALSE
P51881	SLC25A5	18	4.60232e-14	0.0944851	FALSE	FALSE		P98195	ATP9B	8	0.19498	0.185014	TRUE	TRUE		Q3ULF4	SPG7	24	1.37915e-16	0.106042	FALSE	TRUE
Q99P58	RAB27B	10	0.608575	0.419457	TRUE	TRUE		Q8CHU3	EPN2	22	0.0245438	1.02782e-16	FALSE	FALSE		O70133	DHX9	52	0.699315	0.839859	TRUE	TRUE
Q8K221	ARFIP2	16	0.131892	0.0274405	FALSE	FALSE		P22682	CBL	23	0.0175241	2.74618e-17	FALSE	FALSE		Q9CRB9	CHCHD3	18	2.76022e-17	1.72187e-19	FALSE	FALSE
Q64133	MAOA	21	0.0564365	2.34315e-17	FALSE	FALSE		Q9JLC8	SACS	90	0.365034	0.537289	TRUE	TRUE		Q9ESV0	DDX24	6	0.395134	3.08301e-18	TRUE	FALSE
Q9CYT6	CAP2	37	0.213065	0.204045	TRUE	TRUE		Q8C561	LMBRD2	12	1.62474e-17	0.214579	FALSE	TRUE		Q6EDY6	CARMIL1	17	0.155117	0.0984634	TRUE	FALSE
Q61301	CTNNA2	65	0.26409	2.48839e-17	TRUE	FALSE		Q9QYR9	ACOT2	22	3.00875e-16	0.171139	FALSE	TRUE		Q8CCT4	TCEAL5	11	0.547435	0.742552	TRUE	TRUE
Q9JI19	FIBP	14	7.00643e-16	0.0272049	FALSE	FALSE		Q8BK64	AHSA1	19	1.24674e-16	0.130769	FALSE	FALSE		Q91YR7	PRPF6	26	0.457015	0.602182	TRUE	TRUE
Q8R2U4	NTMT1	7	1.76947e-15	0.280142	FALSE	TRUE		P05064	ALDOA	46	0.222066	0.264944	FALSE	FALSE		P67778	PHB1	24	0.0530864	0.0987885	FALSE	FALSE
Q3UKC1	TAX1BP1	18	0.105671	0.247233	FALSE	TRUE		Q922B2	DARS1	34	0.0625408	0.0507424	FALSE	FALSE		Q9WUR2	ECI2	11	0.0564074	2.33165e-19	FALSE	FALSE
O70318	EPB41L2	45	0.0612838	0.102851	FALSE	FALSE		P15388	KCNC1	9	0.296627	0.343099	TRUE	TRUE		P30416	FKBP4	37	0.139932	0.286973	FALSE	TRUE
O70400	PDLIM1	10	0.226442	0.775721	FALSE	TRUE		Q99JH7	CLSTN3	7	0.0417047	0.309585	FALSE	TRUE		Q91XX8	PCDHGB1	6	1.38718e-17	0.0583805	FALSE	FALSE
Q9JKV1	ADRM1	4	0.115497	0.0214925	FALSE	FALSE		O08539	BIN1	36	0.128568	0.406145	FALSE	TRUE		O55029	COPB2	34	0.144734	0.0802328	TRUE	FALSE
P97825	JPT1	6	0.174865	0.0983271	FALSE	FALSE		Q3U1F9	PAG1	8	1.49185e-19	0.0984919	FALSE	FALSE		Q8BJZ4	MRPS35	9	0.121994	0.265071	FALSE	TRUE
P61982	YWHAG	30	4.06131e-17	1.41731e-15	FALSE	FALSE		Q91VI7	RNH1	12	0.0740673	2.96701e-15	FALSE	FALSE		Q9JI39	ABCB10	14	0.904146	0.837366	TRUE	TRUE
Q6PAJ1	BCR	40	0.74444	0.579692	TRUE	TRUE		Q9CRD0	OCIAD1	18	0.191101	0.116989	TRUE	TRUE		P52912	TIA1	5	0.772222	0.730337	TRUE	TRUE
Q80VC9	CAMSAP3	39	0.199221	0.298258	FALSE	TRUE		Q8CHE4	PHLPP1	20	0.00711476	0.211775	FALSE	TRUE		Q8BG89	ZNF365	7	0.302635	0.510489	TRUE	TRUE
Q3TW96	UAP1L1	17	0.101516	0.0886699	FALSE	FALSE		Q6PDH0	PHLDB1	24	0.137893	0.724754	FALSE	TRUE		Q14BI2	GRM2	23	0.240468	1.14315	FALSE	TRUE
P63216	GNG3	4	0.179919	0.512994	FALSE	FALSE		Q9R118	HTRA1	10	0.0376407	0.540968	FALSE	TRUE		Q8BTI8	SRRM2	46	0.57184	0.490544	TRUE	TRUE
E9Q6U4;Q3UWL8	PFDN4;PFDN4	5	1.36703e-06	0.147445	FALSE	FALSE		Q9CY18	SNX7	13	0.283542	0.170209	TRUE	TRUE		Q9JIH2	NUP50	6	0.464868	0.101088	TRUE	FALSE
Q9R1T4	SEPTIN6	11	0.525526	0.178303	TRUE	FALSE		P58021	TM9SF2	8	0.257034	0.0624805	TRUE	FALSE		Q71RI9	KYAT3	10	0.0603925	0.0822146	FALSE	FALSE
Q8C845	EFHD2	2	0.373757	0.248113	FALSE	FALSE		P61222	ABCE1	22	0.16094	7.20487e-17	TRUE	FALSE		Q9Z1M8	IK	21	0.591963	0.615527	TRUE	TRUE
Q9QYX7	PCLO	261	2.48963e-16	0.235926	FALSE	TRUE		Q61543	GLG1	14	0.266125	1.06892e-14	TRUE	FALSE		Q6P5U7	NWD2	49	0.750158	0.414719	TRUE	TRUE
Q9D061	ACBD6	8	0.229473	0.266054	TRUE	TRUE		Q6PIE5	ATP1A2	55	0.111489	9.89167e-16	TRUE	FALSE		Q80TT8	CUL9	15	0.220479	0.180553	TRUE	TRUE
O08788	DCTN1	77	0.00384566	0.235224	FALSE	TRUE		Q6PIC6	ATP1A3	91	1.19929e-17	0.176786	FALSE	FALSE		Q8CC86	NAPRT	9	0.198837	0.524613	TRUE	TRUE
P52795	EFNB1	7	0.153953	0.168489	FALSE	FALSE		Q3TRM4	PNPLA6	17	0.240184	0.202062	TRUE	TRUE		Q8BK67	RCC2	16	0.818072	1.07251	TRUE	TRUE
P30999	CTNND1	37	0.198492	0.0764676	TRUE	FALSE		Q8R3P0	ASPA	13	0.368091	1.43669	TRUE	TRUE		Q8BIE6	FRMD4A	23	0.23792	0.232717	TRUE	TRUE
Q7TNC9	INPP5A	16	0.100158	0.359256	FALSE	TRUE		Q99KK9	HARS2	17	2.89258e-17	0.0712187	FALSE	FALSE		Q6PGC1	DHX29	30	0.620648	0.411383	TRUE	TRUE
Q8VBZ3	CLPTM1	15	0.0102307	0.109585	FALSE	FALSE		Q3TZZ7	ESYT2	24	0.111089	0.325492	TRUE	TRUE		P48678	LMNA	65	0.0794834	0.21747	FALSE	TRUE
Q9R0H0	ACOX1	21	0.11472	6.7755e-17	TRUE	FALSE		Q5IRJ6	SLC30A9	13	0.096289	0.123848	FALSE	TRUE		Q8C079	STRIP1	29	3.03433e-18	0.35448	FALSE	TRUE
Q3UHL1	CAMKV	37	2.13653e-17	0.228151	FALSE	FALSE		Q8BGN3	ENPP6	20	0.200183	1.8887	FALSE	TRUE		Q99NB9	SF3B1	63	0.581873	0.648228	TRUE	TRUE
Q7M753	PANK2	13	0.274339	0.38084	TRUE	TRUE		Q8BNN1	SPATA2L	9	0.0521795	0.927966	FALSE	TRUE		A2AJA9	AJM1	39	0.110177	0.340808	FALSE	TRUE
Q920N7	SYT12	27	1.00629e-16	0.91992	FALSE	TRUE		Q61626	GRIK5	8	0.353528	0.39092	TRUE	TRUE		Q62504	SPEN	7	0.641499	0.66931	TRUE	TRUE
Q5U3K5	RABL6	22	0.0855226	0.0322922	FALSE	FALSE		P62071	RRAS2	14	0.0761376	0.104238	FALSE	FALSE		Q922B1	MACROD1	8	0.513185	0.191458	TRUE	TRUE
Q5XJV6	LMTK3	33	0.229586	4.95682e-16	TRUE	FALSE		Q6PHU5	SORT1	13	0.163744	0.106403	TRUE	FALSE		Q8K0V4	CNOT3	11	0.247365	0.232306	TRUE	TRUE
P42232	STAT5B	5	0.288974	0.276014	TRUE	FALSE		P62897	CYCS	20	2.48162e-17	4.72988e-16	FALSE	FALSE		Q60610	TIAM1	28	1.29642	1.53108	TRUE	TRUE
Q3UHE1	PITPNM3	22	0.283279	0.222408	FALSE	FALSE		P07901	HSP90AA1	68	0.137627	0.23314	TRUE	TRUE		Q05793	HSPG2	65	3.77898e-15	3.96499e-16	FALSE	FALSE
O54781	SRPK2	22	0.191944	0.149585	TRUE	FALSE		Q8K3K8	OPTN	5	0.28276	0.245141	FALSE	FALSE		Q9CZL5	PCBD2	4	0.012004	0.107036	FALSE	FALSE
P17426	AP2A1	51	0.231898	0.0765459	TRUE	FALSE		Q9QZH6	ECSIT	18	2.21806e-17	5.17841e-15	FALSE	FALSE		Q9CQ43	DUT	4	0.511014	0.144467	TRUE	FALSE
O35855	BCAT2	7	0.0759827	0.0427787	FALSE	FALSE		Q06335	APLP2	16	0.086686	0.0889765	FALSE	FALSE		Q80UM7	MOGS	22	0.124743	0.0370609	TRUE	FALSE
Q3UMT1	PPP1R12C	27	1.72564e-16	0.15168	FALSE	TRUE		Q5SW75	SSH2	15	7.69605e-19	0.206962	FALSE	TRUE		Q9DAI6	FAM135B	5	0.442368	0.211132	FALSE	FALSE
Q9JKC8	AP3M1	11	0.0874883	0.127511	FALSE	FALSE		O88737	BSN	204	0.0326608	0.250448	FALSE	TRUE		Q5DU25	IQSEC2	73	0.175052	0.45261	TRUE	TRUE
Q61097	KSR1	31	0.00919255	0.581935	FALSE	TRUE		Q0VGY8	TANC1	54	0.399517	0.332226	TRUE	TRUE		Q80XL6	ACAD11	6	0.130397	4.01889e-17	FALSE	FALSE
Q9WTX2	PRKRA	6	0.0239715	0.10547	FALSE	FALSE		Q8R0Y6	ALDH1L1	50	0.031441	0.104404	FALSE	TRUE		Q9CR57	RPL14	5	0.454143	0.124543	TRUE	FALSE
B1AUH1	PTPRU	10	0.98653	0.965994	TRUE	TRUE		P59281	ARHGAP39	39	0.148277	0.492457	FALSE	TRUE		Q6ZQH8	NUP188	19	0.450157	0.516523	TRUE	TRUE
P28660	NCKAP1	84	0.0667066	0.102168	FALSE	TRUE		Q3UDW8	HGSNAT	2	0.15184	2.79739e-17	FALSE	FALSE		Q8C2Q3	RBM14	22	0.584422	0.717681	TRUE	TRUE
B2RUJ5	APBA1	20	0.30569	0.189043	TRUE	TRUE		Q6IMP4	PANX2	10	4.30896e-18	6.61714e-19	FALSE	FALSE		Q924A2	CIC	13	1.31846e-15	0.277354	FALSE	FALSE
Q148V7	RELCH	48	6.79523e-16	0.0611945	FALSE	FALSE		Q5MPP0	FA2H	6	0.439742	0.889936	TRUE	TRUE		P56959	FUS	20	0.737222	0.765306	TRUE	TRUE
Q8BTI9	PIK3CB	14	0.1873	0.0790121	FALSE	FALSE		Q9JKC6	CEND1	5	0.202774	0.104492	FALSE	FALSE		Q8BQ46	TAF15	4	0.421379	0.197755	TRUE	FALSE
G3X8U3	QNG1	8	0.088001	0.305992	FALSE	TRUE		Q8R173	ZDHHC3	3	0.0108017	1.05553e-15	FALSE	FALSE		Q8BP40	ACP6	16	0.0985481	0.124664	FALSE	TRUE
Q61768	KIF5B	47	0.109527	0.288984	FALSE	TRUE		Q921I1	TF	20	0.34234	0.466757	TRUE	TRUE		Q9QX11	CYTH1	11	0.228487	0.0138357	TRUE	FALSE
Q9WVK8	CYP46A1	27	0.471834	0.16108	TRUE	TRUE		Q812A2	SRGAP3	65	0.150403	0.46966	TRUE	TRUE		Q9JIK5	DDX21	16	0.867693	0.71581	TRUE	TRUE
Q62470	ITGA3	9	0.193473	0.165667	FALSE	FALSE		Q5SVR0	TBC1D9B	24	0.282943	0.270984	TRUE	TRUE		Q9Z2B2	SLC25A14	7	0.00715228	0.38135	FALSE	TRUE
Q91YR5	METTL13	10	0.0519931	0.0140869	FALSE	FALSE		Q810B8	SLITRK4	11	0.0432532	0.515486	FALSE	TRUE		Q922P9	GLYR1	17	0.666476	0.783168	TRUE	TRUE
P47738	ALDH2	35	0.212112	0.101237	TRUE	FALSE		P28661	SEPTIN4	22	1.44944e-18	0.810017	FALSE	TRUE		Q6NZC7	SEC23IP	19	0.686901	0.660284	TRUE	TRUE
P13595	NCAM1	55	0.240298	0.0476285	TRUE	FALSE		Q5F2E7	NUFIP2	11	0.189905	2.0832e-18	FALSE	FALSE		Q3UMY5	EML4	19	0.397078	0.190377	TRUE	TRUE
Q80XS6	SAMD4B	9	9.1377e-15	0.236964	FALSE	TRUE		P23818	GRIA1	41	1.89085e-17	0.0566952	FALSE	FALSE		Q8R3P6	INTS14	3	0.661052	0.829734	TRUE	TRUE
Q3UQ44	IQGAP2	90	0.421895	2.82467e-17	TRUE	FALSE		O09174	AMACR	12	0.0638023	0.018225	FALSE	FALSE		Q8BYM8	CARS2	14	0.0613534	0.209028	FALSE	TRUE
Q9JME5	AP3B2	60	0.0543438	0.132619	FALSE	TRUE		Q6URW6	MYH14	89	0.0116007	0.101068	FALSE	FALSE		Q99KK2	CMAS	20	0.0607003	0.362702	FALSE	TRUE
Q9Z1R2	BAG6	32	9.99647e-18	0.0850125	FALSE	FALSE		B1APX2	5031439G07RIK	15	0.132548	0.312023	FALSE	TRUE		Q9JJC6	RILPL1	18	1.25465	1.31494	TRUE	TRUE
Q8BTR5	DUSP28	2	0.176337	0.362646	FALSE	TRUE		P97765	WBP2	8	0.0812627	0.0554771	FALSE	FALSE		Q8C8T8	TSR2	5	4.20255e-18	0.253766	FALSE	TRUE
Q8R3Q2	PPP6R2	22	7.81966e-16	0.141445	FALSE	TRUE		Q9R1R2	TRIM3	29	0.0855882	0.339483	FALSE	TRUE		Q9DBR1	XRN2	29	0.402406	0.654031	TRUE	TRUE
Q64737	GART	34	0.0194694	0.104699	FALSE	TRUE		Q8K1N4	SPATS2	4	1.25373e-17	0.0993672	FALSE	FALSE		Q6P4T2	SNRNP200	80	0.593772	0.706613	TRUE	TRUE
A2ALS5	RAP1GAP	31	0.165354	0.228452	TRUE	TRUE		Q6R891	PPP1R9B	48	0.0519236	0.142302	FALSE	TRUE		Q9CYH2	PRXL2A	25	0.285094	0.0684135	TRUE	FALSE
Q9JIG4	PPP1R3F	13	0.16625	0.422806	FALSE	TRUE		Q6GQT9	NOMO1	43	0.402096	0.117095	TRUE	FALSE		Q64487	PTPRD	66	0.199069	0.405776	TRUE	TRUE
A2A8L5	PTPRF	30	0.306163	0.0271873	TRUE	FALSE		Q6PDI5	ECPAS	53	0.0912159	0.11219	FALSE	FALSE		P07934	PHKG1	11	0.0641875	6.55282e-16	FALSE	FALSE
Q8R071	ITPKA	40	0.937157	0.689032	TRUE	TRUE		Q6PDY2	ADO	10	3.88928e-13	0.255326	FALSE	TRUE		Q3USH5	SFSWAP	6	0.658291	0.739479	TRUE	TRUE
Q6PFX7	NYAP1	11	0.257204	0.37187	FALSE	TRUE		Q61699	HSPH1	55	0.0691372	0.381273	FALSE	TRUE		O08784	TCOF1	15	2.96092e-19	0.0752443	FALSE	FALSE
Q9ESW4	AGK	22	0.0339239	0.0902712	FALSE	FALSE		Q9WV92	EPB41L3	76	0.00455676	0.695762	FALSE	TRUE		Q80Y81	ELAC2	10	0.331062	0.194069	TRUE	TRUE
Q9CZJ2	HSPA12B	14	0.0890589	0.100386	FALSE	FALSE		Q9CZP7	CDC37L1	4	1.27412e-17	0.341995	FALSE	TRUE		Q91YW3	DNAJC3	17	0.170137	2.23074e-16	TRUE	FALSE
Q8BYI9	TNR	58	9.13256e-17	5.40037e-06	FALSE	FALSE		Q80XI3	EIF4G3	41	0.0753555	0.0827062	FALSE	FALSE		Q5SV85	SYNRG	31	0.0182156	0.0873621	FALSE	FALSE
Q68FD9	KIAA1549	35	8.90916e-17	4.25506e-18	FALSE	FALSE		Q923S9	RAB30	6	0.150323	0.0687091	FALSE	FALSE		P62852	RPS25	8	0.407628	1.27959e-17	TRUE	FALSE
Q6KAR6	EXOC3	32	0.149097	0.39834	TRUE	TRUE		Q91ZU6	DST	191	0.110135	0.409896	FALSE	TRUE		Q8C015	PAK5	20	1.31306e-15	0.0746501	FALSE	FALSE
Q8C419	GPR158	38	0.00906444	0.111058	FALSE	FALSE		Q91WC0	SETD3	15	0.0928422	0.0746779	FALSE	FALSE		P62911	RPL32	11	0.125801	1.82906e-17	FALSE	FALSE
P35290	RAB24	7	1.15277e-15	7.96653e-16	FALSE	FALSE		Q921H8	ACAA1A	16	0.10554	0.116247	FALSE	TRUE		Q99JY0	HADHB	35	0.143387	0.0350396	TRUE	FALSE
P11881	ITPR1	97	1.02592	1.29237	TRUE	TRUE		Q5SW19	CLUH	29	0.0949922	3.25441e-17	FALSE	FALSE		Q6NZF1	ZC3H11A	11	0.680344	0.714439	TRUE	TRUE
Q62188	DPYSL3	43	0.230425	0.5869	TRUE	TRUE		P97445	CACNA1A	45	0.176749	0.264136	FALSE	TRUE		Q8JZX4	RBM17	13	0.541937	0.578292	TRUE	TRUE
P97427	CRMP1	53	0.0559273	0.244324	FALSE	TRUE		Q8BK63	CSNK1A1	13	0.0759129	0.00103145	FALSE	FALSE		Q6PAK3	PRMT8	24	0.191092	0.342034	TRUE	TRUE
Q8BLU0	FLRT2	12	0.359474	0.791135	TRUE	TRUE		Q8C8R3	ANK2	225	0.073033	0.226272	FALSE	TRUE		Q8K3G9	APPL2	29	0.158779	0.279545	TRUE	TRUE
Q4ACU6	SHANK3	88	2.59057e-16	0.0910348	FALSE	FALSE		Q9DB41	SLC25A18	10	1.13084e-16	1.67581e-16	FALSE	FALSE		Q3UTJ2	SORBS2	52	0.364823	0.520293	TRUE	TRUE
P33173	KIF1A	70	0.0248878	0.209302	FALSE	TRUE		Q5ND34	WDR81	19	0.12108	0.103583	FALSE	FALSE		Q8VHR5	GATAD2B	17	0.687278	0.958321	TRUE	TRUE
Q9DB15	MRPL12	5	0.0793483	5.8074e-17	FALSE	FALSE		Q9Z2W8	GRIA4	12	0.0566343	0.221935	FALSE	TRUE		Q0VBD0	ITGB8	10	0.596716	0.563897	TRUE	TRUE
Q6ZQK5	ACAP2	22	0.0313455	0.285867	FALSE	TRUE		O55003	BNIP3	4	0.444594	0.15964	TRUE	FALSE		J9S314;Q5F4S8;Q5F4S9	TRPM3;TRPM3;TRPM3	29	1.70306	0.956811	TRUE	TRUE
Q9Z2C9	MTMR7	19	0.11965	0.313736	FALSE	TRUE		O35071	KIF1C	2	0.135349	0.184185	FALSE	FALSE		Q8R3N6	THOC1	12	0.885565	0.849228	TRUE	TRUE
[truncated: 2,352 more rows]

## Sheet: Figure 1h
Figure 1h
[truncated: 153 more rows]

## Sheet: Figure 2b
Figure 2b
[truncated: 29 more rows]

[truncated: 25 more sheets: Figure 2c, Figure 2d, Figure 2e, Figure 2f, Figure 2g, Figure 3 a, Figure 3b, Figure 3c, Figure 4a, Figure 4b, Figure 4c, Figure 4d, Figure 5a,b,c, Figure 6c, Figure 6d, Figure 6e, Figure 7b, Figure 7c, Figure 7d, Figure 7e …]
